# Supplementary material for: De novo macrocyclic peptides dissect energy coupling of a heterodimeric ABC transporter by multimode allosteric inhibition
Source: eLife. 2021 Apr 30;10:e67732. doi: 10.7554/eLife.67732 (PMC8116058; doi:10.7554/eLife.67732)
Supplement: Figure 1—source data 1. [file elife-67732-fig1-data1.zip]

Archive with 8 entries (8 files):
- Sequencing data TmrAB selection 3rd round.txt
- __MACOSX/._Sequencing data TmrAB selection 3rd round.txt
- Sequencing data TmrAB selection 2nd round.txt
- __MACOSX/._Sequencing data TmrAB selection 2nd round.txt
- Sequencing data TmrAB selection 5th round.txt
- __MACOSX/._Sequencing data TmrAB selection 5th round.txt
- Sequencing data TmrAB selection 4th round.txt
- __MACOSX/._Sequencing data TmrAB selection 4th round.txt
