# Supplementary material for: De novo macrocyclic peptides dissect energy coupling of a heterodimeric ABC transporter by multimode allosteric inhibition
Source: eLife. 2021 Apr 30;10:e67732. doi: 10.7554/eLife.67732 (PMC8116058; doi:10.7554/eLife.67732)
Supplement: Figure 1—source data 1. [file elife-67732-fig1-data1.zip › Sequencing data TmrAB selection 3rd round.txt]

;Deep sequencing results of macrocyclic peptides against TmrAQEB 
;Naming convention: [number]_[rank]_[times identified]_[frequency in %]
;3rd Round of selection
>1_1_79_0.226%
MSHCLENFWLTILCGSGSGS
>2_2_42_0.12%
MTPDFSGFLAFLRNACGSGSGS
>3_3_33_0.094%
MHQCLYNLARLIVENCGSGSGS
>4_4_32_0.092%
MFYVWNPFVFKCGSGSGS
>5_5_31_0.089%
MDPSANWILVLLTCGSGSGS
>6_6_28_0.08%
MSQCLSNLWLTASHFCGSGSGS
>7_6_28_0.08%
MHQCLYNLALLLSCGSGSGS
>8_7_24_0.069%
MHECLANLWLTFCGSGSGS
>9_8_22_0.063%
MSYCLTEFWSTLIHCGSGSGS
>10_9_21_0.06%
MDVWSNYWLSTILSAFCGSGSGS
>11_9_21_0.06%
MHICLSALWTRIYDACGSGSGS
>12_10_20_0.057%
MTPCTQETWYHIILRICGSGSGS
>13_11_19_0.054%
MSRCLTSLWVSLYDRCGSGSGS
>14_12_18_0.052%
MSLFLDWWRGLLPFAKCGSGSGS
>15_13_17_0.049%
MCTRLFSMNCGSGSGS
>16_13_17_0.049%
MFPDTCWLLLLICGSGSGS
>17_14_16_0.046%
MITSLWFPNSLFAYYYCGSGSGS
>18_15_15_0.043%
MHLCLERLVQLYAIRCGSGSGS
>19_15_15_0.043%
MHECLYNLCIMTFCGSGSGS
>20_15_15_0.043%
MSSCLTQFWTSWFTHCGSGSGS
>21_15_15_0.043%
MHVCLTKFWWTLCGSGSGS
>22_16_14_0.04%
MHRCLETLVALYYRNCGSGSGS
>23_16_14_0.04%
MHECLHRFILSAFLNCGSGSGS
>24_17_13_0.037%
MHKCLSSLWTLLLTSNCGSGSGS
>25_17_13_0.037%
MHACLHNLFLVGWSYCGSGSGS
>26_17_13_0.037%
MHECMSNFVAILFTHTCGSGSGS
>27_17_13_0.037%
MAYCLTSLWLNFYCGSGSGS
>28_17_13_0.037%
MSLFQFKWYHLIPLLCGSGSGS
>29_18_12_0.034%
MHECLYNLATLWSDFCGSGSGS
>30_18_12_0.034%
MSSWAGSLCGSGSGS
>31_18_12_0.034%
MSLCLENLWGNFLLYCGSGSGS
>32_18_12_0.034%
MHECVQSLLALWLHNCGSGSGS
>33_18_12_0.034%
MSHCLTELWLNLLACCGSGSGS
>34_18_12_0.034%
MHECLSSFLACLMCGSGSGS
>35_18_12_0.034%
MHPCLSALWTALYYTCGSGSGS
>36_18_12_0.034%
MHCLYDLIQLYCGSGSGS
>37_18_12_0.034%
MSQCLSNLWVILCGSGSGS
>38_18_12_0.034%
MHACLQSFVHLWYTNYCGSGSGS
>39_19_11_0.031%
MHYCVQMLLESWLVNCGSGSGS
>40_19_11_0.031%
MSECLTEFWTTVFLYCGSGSGS
>41_19_11_0.031%
MHECLQRLLVSYLHVCGSGSGS
>42_19_11_0.031%
MHLCTTTFWATLFEHYCGSGSGS
>43_19_11_0.031%
MHPCLESLVLTLVKHCGSGSGS
>44_19_11_0.031%
MHECITRFFSCLICGSGSGS
>45_19_11_0.031%
MHACSQSLAEHLLLIFCGSGSGS
>46_20_10_0.029%
MFPDTCWLLLRWLCGSGSGS
>47_20_10_0.029%
MSLCLTQLWTIWINHCGSGSGS
>48_20_10_0.029%
MHACLHGLFSLLLEKCGSGSGS
>49_20_10_0.029%
MHPCLVLVWTVCGSGSGS
>50_20_10_0.029%
MHACLQNLAALLLYTCGSGSGS
>51_20_10_0.029%
MQQCLTVYWTSLLSYCGSGSGS
>52_20_10_0.029%
MSQCLTAFFMTLCGSGSGS
>53_20_10_0.029%
MSQCLTNFWTVLCGSGSGS
>54_20_10_0.029%
MHECLYSLIILAVCGSGSGS
>55_20_10_0.029%
MSSVRSWWQALKYGFCGSGSGS
>56_20_10_0.029%
MHECFSNLFELLCCGSGSGS
>57_21_9_0.026%
MSVLRMLLVSCCGSGSGS
>58_21_9_0.026%
MSRCLTVFWLTASRCCGSGSGS
>59_21_9_0.026%
MSHCLTDLWSSVYLHFCGSGSGS
>60_21_9_0.026%
MSQCVTELWLTLYRSCGSGSGS
>61_21_9_0.026%
MHSCLSQFLTMLYDYCGSGSGS
>62_21_9_0.026%
MQFCLTNLWNVYLQASCGSGSGS
>63_21_9_0.026%
MTCMLIGYTCGSGSGS
>64_21_9_0.026%
MHSCLAGLWLVFLNNCGSGSGS
>65_21_9_0.026%
MSRRPIPPCGSGSGS
>66_21_9_0.026%
MHSCLAGLISLYLCGSGSGS
>67_21_9_0.026%
MHQCLHDFVARMFLNCGSGSGS
>68_21_9_0.026%
MSVCLTALWTLIHDYHCGSGSGS
>69_21_9_0.026%
MHECLTLYWYTILNYCGSGSGS
>70_21_9_0.026%
MHQCFAQLLDVLLLNCGSGSGS
>71_21_9_0.026%
MSPCLTSLWLTLLCGSGSGS
>72_21_9_0.026%
MHYCLSSFWSSWISYSCGSGSGS
>73_21_9_0.026%
MSMQHHILICGSGSGS
>74_22_8_0.023%
MWNWRQLKELYLHGFCGSGSGS
>75_22_8_0.023%
MHKCFADLLSTIISNCGSGSGS
>76_22_8_0.023%
MHRCLSDLLILYVNKCGSGSGS
>77_22_8_0.023%
MHGCLHDLLITLCCGSGSGS
>78_22_8_0.023%
MHPCLTNFWLTICGSGSGS
>79_22_8_0.023%
MHLCLTDLFVTVYKLHCGSGSGS
>80_22_8_0.023%
MHECLLNFVFVWCGSGSGS
>81_22_8_0.023%
MTWSLKDLWQLYVHGFCGSGSGS
>82_22_8_0.023%
MHECLTSLVWSLYISCGSGSGS
>83_22_8_0.023%
MSVLLRFGLSMHLCGSGSGS
>84_22_8_0.023%
MYLCLTNLWTTVYNTSCGSGSGS
>85_22_8_0.023%
MHECLVNLLWTLNCGSGSGS
>86_22_8_0.023%
MHECLVHLWIITLKHCGSGSGS
>87_22_8_0.023%
MHFCLSAFWTNFAHPCGSGSGS
>88_22_8_0.023%
MHECLYNLLVILSTHCGSGSGS
>89_22_8_0.023%
MSPCLTNLVELLFEHCGSGSGS
>90_22_8_0.023%
MHECLSNWVNTLLHQCGSGSGS
>91_22_8_0.023%
MHQCLYDLVYLLCGSGSGS
>92_22_8_0.023%
MHACLVDLWSLWHVACGSGSGS
>93_22_8_0.023%
MSRCLTEFIILLSKHCGSGSGS
>94_22_8_0.023%
MSRELLHLCGSGSGS
>95_23_7_0.02%
MHLCLESLFISFLYRCGSGSGS
>96_23_7_0.02%
MAYCLTEFWLSLSSYCGSGSGS
>97_23_7_0.02%
MSRCLTNLWISSFLSKCGSGSGS
>98_23_7_0.02%
MHECLCNLAQVWLCGSGSGS
>99_23_7_0.02%
MHPCLTSLFEQLISRSCGSGSGS
>100_23_7_0.02%
MHQCLYDLFCVFSHSCGSGSGS
>101_23_7_0.02%
MHECLTNVVSMFLKNCGSGSGS
>102_23_7_0.02%
MHECLLNLWDVFARNCGSGSGS
>103_23_7_0.02%
MHPCVSNLWTVILSRCGSGSGS
>104_23_7_0.02%
MYQCLDGLASLFLGCCGSGSGS
>105_23_7_0.02%
MHECLYGLILTLSSCGSGSGS
>106_23_7_0.02%
MHHCLSDLFVTIFSTCGSGSGS
>107_23_7_0.02%
MHECVTSFWKLLYCGSGSGS
>108_23_7_0.02%
MHHCFANVLTMYIVYHCGSGSGS
>109_23_7_0.02%
MSQCLTRFVTLIAKCGSGSGS
>110_23_7_0.02%
MHECLQSLCVLLLKTCGSGSGS
>111_23_7_0.02%
MSQCLTNLISLLANTCGSGSGS
>112_23_7_0.02%
MSFGCFLLDLFCGSGSGS
>113_23_7_0.02%
MNACQSSLWLMLNLCGSGSGS
>114_23_7_0.02%
MHQCLVNLWSGFFDACGSGSGS
>115_23_7_0.02%
MFWYLWLPQTWDFETNCGSGSGS
>116_23_7_0.02%
MAYCLTSFWQTIICGSGSGS
>117_23_7_0.02%
MSYCLSDLWKLAYRYCGSGSGS
>118_23_7_0.02%
MSQCLHDLWITLFIGSCGSGSGS
>119_23_7_0.02%
MHACLSQLFLTLYSCGSGSGS
>120_23_7_0.02%
MHYCMSNLAETLFTHFCGSGSGS
>121_23_7_0.02%
MVYCLTNFWLLCGSGSGS
>122_23_7_0.02%
MHSCLEHLVRSYFKWCGSGSGS
>123_23_7_0.02%
MHECLLNYLILFCGSGSGS
>124_23_7_0.02%
MHECLTSAFTALYNICGSGSGS
>125_23_7_0.02%
MKQCLTDLVTSLYTKCCGSGSGS
>126_23_7_0.02%
MHECISKTFTQILLKYCGSGSGS
>127_23_7_0.02%
MSYCLTFWLTLSCGSGSGS
>128_23_7_0.02%
MHECLSNLWLMYLHNCGSGSGS
>129_23_7_0.02%
MHKCLSNFLEVLVEYHCGSGSGS
>130_23_7_0.02%
MHECLSSLLILLCGSGSGS
>131_23_7_0.02%
MHSCLVSLAQRLYDFCGSGSGS
>132_23_7_0.02%
MHSCLQVFTLYYSSLCGSGSGS
>133_23_7_0.02%
MHSCLTNLWLSSAYYCGSGSGS
>134_24_6_0.017%
MHECTCSLAYLLYSLCGSGSGS
>135_24_6_0.017%
MHLCLELLWVTFYCGSGSGS
>136_24_6_0.017%
MHACLLEFLILCCGSGSGS
>137_24_6_0.017%
MHYCLARLWTSLSSYNCGSGSGS
>138_24_6_0.017%
MQIRTKYDFLLGIPLCGSGSGS
>139_24_6_0.017%
MHACLQTLVSSWLIYCGSGSGS
>140_24_6_0.017%
MPCSLYPCGSGSGS
>141_24_6_0.017%
MSSCIQEIAHFLSTQLCGSGSGS
>142_24_6_0.017%
MSHCLTELWLTFSIYCGSGSGS
>143_24_6_0.017%
MSVSRSLYCGSGSGS
>144_24_6_0.017%
MHSCLSAFWSTAIMLCGSGSGS
>145_24_6_0.017%
MPKSLGNCGSGSGS
>146_24_6_0.017%
MHYCVSNLLNTWINYCGSGSGS
>147_24_6_0.017%
MHVCLTNLWKLWLDCGSGSGS
>148_24_6_0.017%
MSQCLTNFLTLLCGSGSGS
>149_24_6_0.017%
MHQCLSLLLDSFIRNCGSGSGS
>150_24_6_0.017%
MHQCLTALADLWIQKTCGSGSGS
>151_24_6_0.017%
MHECLSHLVNNFLRDCGSGSGS
>152_24_6_0.017%
MPECLSKLWYIFISDCCGSGSGS
>153_24_6_0.017%
MHECLTSFMQLLCGSGSGS
>154_24_6_0.017%
MSQCLTDLVWLLYDTCGSGSGS
>155_24_6_0.017%
MTPTWSGFIRFLRSLCGSGSGS
>156_24_6_0.017%
MHPCLTKFFATILVNCGSGSGS
>157_24_6_0.017%
MSYCLTLWSTLFEAHCGSGSGS
>158_24_6_0.017%
MNKCVTDLALLFVSQYCGSGSGS
>159_24_6_0.017%
MHQCLHDFARQVYIWHCGSGSGS
>160_24_6_0.017%
MHECLSSLVALLCGSGSGS
>161_24_6_0.017%
MHACLTSFWTKLLCGSGSGS
>162_24_6_0.017%
MSLTRWAWLDDMWCGSGSGS
>163_24_6_0.017%
MSRELHQLTCGSGSGS
>164_24_6_0.017%
MAQCVTNLWVTILCGSGSGS
>165_24_6_0.017%
MHECVLRLAELYFSLCGSGSGS
>166_24_6_0.017%
MSSCLTSFWQQLYRQCGSGSGS
>167_24_6_0.017%
MHGCLQSLWSLWYLHCGSGSGS
>168_24_6_0.017%
MTECLTRLWVTMYAQCGSGSGS
>169_24_6_0.017%
MHECLSDLLNLYIAYKCGSGSGS
>170_24_6_0.017%
MHQCLQSLVLAYYHLCGSGSGS
>171_24_6_0.017%
MHECLHDYLILLLRCGSGSGS
>172_24_6_0.017%
MHQCAHSITTILVSYFCGSGSGS
>173_24_6_0.017%
MHPCTTDFWQLFYNHWCGSGSGS
>174_24_6_0.017%
MSYCLTSFWQTVMCGSGSGS
>175_24_6_0.017%
MHECLHQFFVVLLSSCGSGSGS
>176_25_5_0.014%
MSRCLENFWITSFMVCGSGSGS
>177_25_5_0.014%
MSCLTDLWFLYFTASCGSGSGS
>178_25_5_0.014%
MMFGRMMRICLSCGSGSGS
>179_25_5_0.014%
MSRCLTELWLCLCGSGSGS
>180_25_5_0.014%
MYHCPTFLWSLFLSQCGSGSGS
>181_25_5_0.014%
MSVWYHSSSTTMNCGSGSGS
>182_25_5_0.014%
MHICLQRFIETAIYVCGSGSGS
>183_25_5_0.014%
MHACLEALWIHVYRSSCGSGSGS
>184_25_5_0.014%
MHQCLSEFVTGAYEFYCGSGSGS
>185_25_5_0.014%
MHACLTDLWPLLFDKICGSGSGS
>186_25_5_0.014%
MHACATDVLSIFLKYYCGSGSGS
>187_25_5_0.014%
MHQCVYSIVELWVDYCGSGSGS
>188_25_5_0.014%
MHECLSALLTKFFATCGSGSGS
>189_25_5_0.014%
MSPCLTAFWLLMYYKCGSGSGS
>190_25_5_0.014%
MHECLYSLWLICLDSCGSGSGS
>191_25_5_0.014%
MHQCLGELVLSWWQYCGSGSGS
>192_25_5_0.014%
MHECIVSLVWTMCGSGSGS
>193_25_5_0.014%
MHECLTVLWHCVLFSCGSGSGS
>194_25_5_0.014%
MPSCLQGFLSLLIQNCGSGSGS
>195_25_5_0.014%
MSYCLTSFWQATLLYCGSGSGS
>196_25_5_0.014%
MHVCLTNFVLTICGSGSGS
>197_25_5_0.014%
MVCIQSLAYYWSYRYCGSGSGS
>198_25_5_0.014%
MHECLYGLILLCGSGSGS
>199_25_5_0.014%
MSQCLTDLWMRFTAICGSGSGS
>200_25_5_0.014%
MSQCVTQLWNTWINFCGSGSGS
>201_25_5_0.014%
MAQCLSELWLRIYVHHCGSGSGS
>202_25_5_0.014%
MPECLTNLWWNLARHCGSGSGS
>203_25_5_0.014%
MHECLSKLWLAVCYSCGSGSGS
>204_25_5_0.014%
MSWCDLYSHEFVRFLCGSGSGS
>205_25_5_0.014%
MHECLYNLFAMTTLAMCGSGSGS
>206_25_5_0.014%
MHECLHGLIAAWLNCCGSGSGS
>207_25_5_0.014%
MDPRAPKILRLLTCGSGSGS
>208_25_5_0.014%
MHLCLELFFARMFLSCGSGSGS
>209_25_5_0.014%
MFEQFPLNCGSGSGS
>210_25_5_0.014%
MHQCVAELWSMLLSCGSGSGS
>211_25_5_0.014%
MRSLLLWFVTSQFEWCGSGSGS
>212_25_5_0.014%
MHECLSRLVITWLYCGSGSGS
>213_25_5_0.014%
MHACLQNLLVIWCGSGSGS
>214_25_5_0.014%
MLVFMIFLCRTTRCGSGSGS
>215_25_5_0.014%
MHQCLYNLLIICGSGSGS
>216_25_5_0.014%
MHECLCTTLLLICGSGSGS
>217_25_5_0.014%
MWSNPSCTNIPWWPWLCGSGSGS
>218_25_5_0.014%
MSSCLSNFWTSLYQACGSGSGS
>219_25_5_0.014%
MHLCTTNLWTTLYHLCGSGSGS
>220_25_5_0.014%
MAYCLHNFVTLLAATCGSGSGS
>221_25_5_0.014%
MHECLYYLGLLLIETCGSGSGS
>222_25_5_0.014%
MGECLTSFWTLLSHSCCGSGSGS
>223_25_5_0.014%
MHECLTKFIVYLTASCGSGSGS
>224_25_5_0.014%
MPSCLSFWTLLYSTSCGSGSGS
>225_25_5_0.014%
MQFCLSQFWLHTFYSCCGSGSGS
>226_25_5_0.014%
MSRCLAEFWGMAFANCGSGSGS
>227_25_5_0.014%
MHQCLYNLFTNAICGSGSGS
>228_25_5_0.014%
MVCLQIILYNLVASNCGSGSGS
>229_25_5_0.014%
MHECLHRLWLSLVTHCGSGSGS
>230_25_5_0.014%
MVRCTSDLWTLFFSQCGSGSGS
>231_25_5_0.014%
MNNVWYLDWLLCGSGSGS
>232_25_5_0.014%
MHECLVQSVHLIYLGICGSGSGS
>233_25_5_0.014%
MHTCLSDLFTLIYESCGSGSGS
>234_25_5_0.014%
MEPTWRGFVNFLQNKCGSGSGS
>235_25_5_0.014%
MHECLLNAFLLWDFYNCGSGSGS
>236_25_5_0.014%
MHACLLNFAATMCNYCGSGSGS
>237_25_5_0.014%
MHECLHNVSILYLTLCGSGSGS
>238_25_5_0.014%
MRSCLEDFLTLLYMNHCGSGSGS
>239_25_5_0.014%
MLRTTRWSQDWFWLIFCGSGSGS
>240_25_5_0.014%
MHQCVVQFWSLWVDNTCGSGSGS
>241_25_5_0.014%
MHVCLEKLVMLLAYKCGSGSGS
>242_25_5_0.014%
MTQCLTHLWQSVFQFNCGSGSGS
>243_25_5_0.014%
MWPTTCEAVLRWFIHSCGSGSGS
>244_25_5_0.014%
MHSCLSNFWDAIAKSVCGSGSGS
>245_25_5_0.014%
MHQCLYNFVLMCGSGSGS
>246_25_5_0.014%
MHRCLTEAVDLFVKYHCGSGSGS
>247_26_4_0.011%
MPTCLTELWTMAYINLCGSGSGS
>248_26_4_0.011%
MHECLHCLVLTLYQNCGSGSGS
>249_26_4_0.011%
MSSYCPLALFALWAECGSGSGS
>250_26_4_0.011%
MWSCLTWAVYEYPVYCGSGSGS
>251_26_4_0.011%
MSAFDRWWHGFLRALCGSGSGS
>252_26_4_0.011%
MDQCLTELWNRCYLLYCGSGSGS
>253_26_4_0.011%
MHWCLASLFEEFFQSCGSGSGS
>254_26_4_0.011%
MILSSYCGSGSGS
>255_26_4_0.011%
MHWCLERFVQSVLSHCGSGSGS
>256_26_4_0.011%
MSRCLTELWHNLYLYCGSGSGS
>257_26_4_0.011%
MHTCLSALWSTLLSCGSGSGS
>258_26_4_0.011%
MHQCLTFIASLWFTNCGSGSGS
>259_26_4_0.011%
MHPCLSRFFETWVYQKCGSGSGS
>260_26_4_0.011%
MMYTQQPGFGFCGSGSGS
>261_26_4_0.011%
MSPCLTGFWLLLYPLCGSGSGS
>262_26_4_0.011%
MSWCLTGFWQSLFKTCGSGSGS
>263_26_4_0.011%
MHLCLYQFASLVIKHCGSGSGS
>264_26_4_0.011%
MVVCLTDFWTTVSTHCGSGSGS
>265_26_4_0.011%
MHFCLSSVVHLYISNYCGSGSGS
>266_26_4_0.011%
MAQCLTLFWPIWFPTLCGSGSGS
>267_26_4_0.011%
MHSCISSLFEMYLLEYCGSGSGS
>268_26_4_0.011%
MFPTNVVSLLKSCGSGSGS
>269_26_4_0.011%
MAFTQWWWPYELKGYPCGSGSGS
>270_26_4_0.011%
MRYCLATFWHSVYHACGSGSGS
>271_26_4_0.011%
MHHCLMNLLVIWCGSGSGS
>272_26_4_0.011%
MHECLYKLLIIACGSGSGS
>273_26_4_0.011%
MSHCLTEFWLTALTAYCGSGSGS
>274_26_4_0.011%
MHVCLVNLVTIWCGSGSGS
>275_26_4_0.011%
MSRCLTELYWTFMQVCGSGSGS
>276_26_4_0.011%
MPSWPCKISSLIYDSCGSGSGS
>277_26_4_0.011%
MLCIQQIAYWWANNRYCGSGSGS
>278_26_4_0.011%
MHRCLSWTIDLYASYICGSGSGS
>279_26_4_0.011%
MHSCLVSLAAVYWNLCGSGSGS
>280_26_4_0.011%
MHLCLSNLWVHFYSACGSGSGS
>281_26_4_0.011%
MHYCLQKWFETLHMSCGSGSGS
>282_26_4_0.011%
MSLQPYSNCGSGSGS
>283_26_4_0.011%
MHQCLYTVASLYLSWCGSGSGS
>284_26_4_0.011%
MSQCLSTLWMVLYLNCGSGSGS
>285_26_4_0.011%
MHSCLVRLYTTYYEICGSGSGS
>286_26_4_0.011%
MHRCLETFWVTLCGSGSGS
>287_26_4_0.011%
MHQCLDDLFRVFMLHCGSGSGS
>288_26_4_0.011%
MHCVTNLWSCILHSCGSGSGS
>289_26_4_0.011%
MHECLTSSWLRLLNFCGSGSGS
>290_26_4_0.011%
MQECLANLWTLLSSCCGSGSGS
>291_26_4_0.011%
MYQCLHDLVSLYVCGSGSGS
>292_26_4_0.011%
MHGCLVQFVSLLYDSCGSGSGS
>293_26_4_0.011%
MHECLSNYFVLYLTHCGSGSGS
>294_26_4_0.011%
MHQCVSNLWSNFFSLCGSGSGS
>295_26_4_0.011%
MHPCLSAFWGNFMLNCGSGSGS
>296_26_4_0.011%
MSQCLTNFWNLILLCGSGSGS
>297_26_4_0.011%
MSWYQKVWHAIMYGFSCGSGSGS
>298_26_4_0.011%
MHPCLTNFVSTLYARYCGSGSGS
>299_26_4_0.011%
MHECLLKLFQTLSGCGSGSGS
>300_26_4_0.011%
MHECLHNFLYSVWCGSGSGS
>301_26_4_0.011%
MHECMHNLFTSLYSSCGSGSGS
>302_26_4_0.011%
MRPAITYFFLFLTTWNCGSGSGS
>303_26_4_0.011%
MHQCLSELLTVYFNTCGSGSGS
>304_26_4_0.011%
MHECLATWWTRVYALCGSGSGS
>305_26_4_0.011%
MHACLTNFIVLLCGSGSGS
>306_26_4_0.011%
MHYCLDSFANTLIVHICGSGSGS
>307_26_4_0.011%
MHGCLESFALLVHKLCGSGSGS
>308_26_4_0.011%
MHECLTRFVVLAFNCGSGSGS
>309_26_4_0.011%
MHACLQTLVSIWYSCGSGSGS
>310_26_4_0.011%
MHQCFSEAVCLILFTPCGSGSGS
>311_26_4_0.011%
MSQCLTCFHITWYNLLCGSGSGS
>312_26_4_0.011%
MHSCLTAFWGTLIANCGSGSGS
>313_26_4_0.011%
MHWCLSDLIVTLSDWYCGSGSGS
>314_26_4_0.011%
MHECLYNLVASVIASNCGSGSGS
>315_26_4_0.011%
MHVCLHDLLLLYCGSGSGS
>316_26_4_0.011%
MSHCLTSLWKTAYLFCGSGSGS
>317_26_4_0.011%
MHSCLSSLFETLFRCGSGSGS
>318_26_4_0.011%
MHYCLESLVLAYLVHCGSGSGS
>319_26_4_0.011%
MHECLSNLWKTLICGSGSGS
>320_26_4_0.011%
MHVCLTNLWVTVCGSGSGS
>321_26_4_0.011%
MHTCLTGLWSLYMAHCGSGSGS
>322_26_4_0.011%
MHQCLYNLCSLAIACGSGSGS
>323_26_4_0.011%
MYLCLTSLWTLFAFNCGSGSGS
>324_26_4_0.011%
MHECLTALLVTLCGSGSGS
>325_26_4_0.011%
MHSCLYSLFRLYCGSGSGS
>326_26_4_0.011%
MQECLSGFWALCYSLCGSGSGS
>327_26_4_0.011%
MHECLYNLVRLMCGSGSGS
>328_26_4_0.011%
MGMRYTLTCGSGSGS
>329_26_4_0.011%
MHKCLVDLCALYLKTCGSGSGS
>330_26_4_0.011%
MHECLYNLVQSYNWSCGSGSGS
>331_26_4_0.011%
MHECLHNWVTLLCGSGSGS
>332_26_4_0.011%
MHECLATFGSLLLSYCCGSGSGS
>333_26_4_0.011%
MSFCLTSLWTVLLCGSGSGS
>334_26_4_0.011%
MHQCLVSLLQTLCGSGSGS
>335_26_4_0.011%
MHECVYSLFTLVARCGSGSGS
>336_26_4_0.011%
MHPCLVNLLNVFCGSGSGS
>337_26_4_0.011%
MHKCLTNWFEIMFMCGSGSGS
>338_26_4_0.011%
MHNCMSNLISLWLCGSGSGS
>339_26_4_0.011%
MHRCIADLFLLYTRCCGSGSGS
>340_26_4_0.011%
MHACLEHLLHLYILHHCGSGSGS
>341_26_4_0.011%
MDTIGKQCGSGSGS
>342_26_4_0.011%
MHQCLTGLWNRFYLTCGSGSGS
>343_26_4_0.011%
MHSCLETLASTFLFMICGSGSGS
>344_26_4_0.011%
MSTSGVWNLYFYGFEWCGSGSGS
>345_26_4_0.011%
MHCLQNLPIWSYLLAQCGSGSGS
>346_26_4_0.011%
MHECLTGWWHIFLCGSGSGS
>347_26_4_0.011%
MHECLVNAVSMFYNLCGSGSGS
>348_26_4_0.011%
MAQCLTNLWSSCLSVCGSGSGS
>349_26_4_0.011%
MHHCLEALVRTIAEYCGSGSGS
>350_26_4_0.011%
MHWCLYNLFVTACGSGSGS
>351_26_4_0.011%
MHSCLHDFVMQMYRHCGSGSGS
>352_26_4_0.011%
MAECLTLWGLYLSDCCGSGSGS
>353_26_4_0.011%
MHGCLQGLVELFCGSGSGS
>354_26_4_0.011%
MHSCLTNLVSTAFIMYCGSGSGS
>355_26_4_0.011%
MHECLTNLMFNLSTRYCGSGSGS
>356_26_4_0.011%
MSTPMLLGYTCGSGSGS
>357_26_4_0.011%
MHVCLQSLIATIISNCGSGSGS
>358_26_4_0.011%
MSQCLTSLWILLNHSCGSGSGS
>359_26_4_0.011%
MQIDHRWDNLLFIFFLCGSGSGS
>360_26_4_0.011%
MHACLQAFVISMYCGSGSGS
>361_26_4_0.011%
MHACLTSFWILCGSGSGS
>362_26_4_0.011%
MHQCLTQVWQTLLVGCCGSGSGS
>363_26_4_0.011%
MHLCLTSLVHTLIQHCGSGSGS
>364_26_4_0.011%
MHPCLQLFETIWLGCGSGSGS
>365_26_4_0.011%
MHQCAENLFLTIAQYYCGSGSGS
>366_26_4_0.011%
MHVCLSRLWLTYFCGSGSGS
>367_26_4_0.011%
MTKWYRALIHGFCGSGSGS
>368_26_4_0.011%
MRSWKLLWNKYYLGFCGSGSGS
>369_26_4_0.011%
MNPFSRLWQLYYYGFDCGSGSGS
>370_26_4_0.011%
MSLCLTAFWSRLLECGSGSGS
>371_26_4_0.011%
MHLCLTSFLQLLCGSGSGS
>372_26_4_0.011%
MHECLTYAISLFWCGSGSGS
>373_26_4_0.011%
MHECLQNLALILICGSGSGS
>374_26_4_0.011%
MHVCLSDFVLLICGSGSGS
>375_26_4_0.011%
MHQCISNFVSLLCGSGSGS
>376_26_4_0.011%
MFPDTCWAVVKFICKWCGSGSGS
>377_26_4_0.011%
MHTPPRLNCGSGSGS
>378_26_4_0.011%
MHNCLANLVALFLKNCGSGSGS
>379_26_4_0.011%
MNVCMIMSSCCGSGSGS
>380_26_4_0.011%
MHVCLVNLFALYYKTCGSGSGS
>381_26_4_0.011%
MVYCLQNLWQTLCGSGSGS
>382_26_4_0.011%
MSSLWIWYPMSSSYCGSGSGS
>383_26_4_0.011%
MHQCLYGLLLAWHICGSGSGS
>384_26_4_0.011%
MHECSLNLVSLLYVLCGSGSGS
>385_27_3_0.009%
MHQCLEVFMVSWLSSCGSGSGS
>386_27_3_0.009%
MHGCLAGLWMLLLFNDCGSGSGS
>387_27_3_0.009%
MPRLFAFWSYRFHTPCGSGSGS
>388_27_3_0.009%
MHQCLHDSLWCVYLKWCGSGSGS
>389_27_3_0.009%
MHPCLTFWHTVVLSCGSGSGS
>390_27_3_0.009%
MHQCIHDLVLLWCGSGSGS
>391_27_3_0.009%
MSRCLTTLWTLYFHLNCGSGSGS
>392_27_3_0.009%
MHACLSNLATALYRHVCGSGSGS
>393_27_3_0.009%
MHQCLCNLVSSICGSGSGS
>394_27_3_0.009%
MHPCLSAFWLILCGSGSGS
>395_27_3_0.009%
MHRCLEQLFSTMYDYCGSGSGS
>396_27_3_0.009%
MTFWSLFRPDPFWLIYCGSGSGS
>397_27_3_0.009%
MHVCLTQFWIVLCGSGSGS
>398_27_3_0.009%
MHSCLVSLASVAYVVMCGSGSGS
>399_27_3_0.009%
MHQCLYNLWSNLCLACGSGSGS
>400_27_3_0.009%
MHKCLYDLIVSTCGSGSGS
>401_27_3_0.009%
MSHCLTQSWILLYKICGSGSGS
>402_27_3_0.009%
MHSCLHTYFLNLYHLCGSGSGS
>403_27_3_0.009%
MYVCLSNLWTNFLDSACGSGSGS
>404_27_3_0.009%
MHACLANLVATWFTCGSGSGS
>405_27_3_0.009%
MSQCLSNFWWTYWAASCGSGSGS
>406_27_3_0.009%
MHECLSRCLTSLLMYCGSGSGS
>407_27_3_0.009%
MRSCLTQFWVLLSSHCGSGSGS
>408_27_3_0.009%
MHECLYSCLNLLINSCGSGSGS
>409_27_3_0.009%
MSECLTDLWLRLARNCGSGSGS
>410_27_3_0.009%
MHECLVHFISHFCGSGSGS
>411_27_3_0.009%
MYECLTSLAVACWTHCGSGSGS
>412_27_3_0.009%
MSACLTNLWISFLDVTCGSGSGS
>413_27_3_0.009%
MGQCVTEFWLLAFDLCGSGSGS
>414_27_3_0.009%
MYPNPSPYSLECGSGSGS
>415_27_3_0.009%
MHSCLSSLFTSYFTYCGSGSGS
>416_27_3_0.009%
MHDCLRMFLETLIDNCGSGSGS
>417_27_3_0.009%
MRECMENFVSLLFLHCGSGSGS
>418_27_3_0.009%
MVQCLSQFWQILASKCGSGSGS
>419_27_3_0.009%
MAPCLTKLWDNLINYCGSGSGS
>420_27_3_0.009%
MHLCLLNLTLLLCGSGSGS
>421_27_3_0.009%
MHECLVSWVSTIYIRCGSGSGS
>422_27_3_0.009%
MHQCLAEYCNLLLNLCGSGSGS
>423_27_3_0.009%
MHACLENLFHLLCGSGSGS
>424_27_3_0.009%
MHECLHSFASMLYFCGSGSGS
>425_27_3_0.009%
MKVCLTNFWLIFLSKCGSGSGS
>426_27_3_0.009%
MHQCVTEFIMSLGHHICGSGSGS
>427_27_3_0.009%
MHPCLEFVITNFLYHCGSGSGS
>428_27_3_0.009%
MHQCLQLVTLYTMCCGSGSGS
>429_27_3_0.009%
MHECLATLWVTVFPVCGSGSGS
>430_27_3_0.009%
MHWCLTRLIVTYYSSCCGSGSGS
>431_27_3_0.009%
MYECLHLFVQTACRICGSGSGS
>432_27_3_0.009%
MHQCLYEYLSLWCGSGSGS
>433_27_3_0.009%
MHPCLYQLFLTFCGSGSGS
>434_27_3_0.009%
MWTCIDSWLTSLTCGSGSGS
>435_27_3_0.009%
MHDCLVQFCYVWFSDCGSGSGS
>436_27_3_0.009%
MHYCLYNVAVLFQQWCGSGSGS
>437_27_3_0.009%
MYQCLNDLTVLWHSMFCGSGSGS
>438_27_3_0.009%
MRECLSQFWTLFYLCGSGSGS
>439_27_3_0.009%
MHSCLVNLMRCICGSGSGS
>440_27_3_0.009%
MHLCLEQFLQMSVLAFCGSGSGS
>441_27_3_0.009%
MHRCVYDLYLLYASTCGSGSGS
>442_27_3_0.009%
MHECFAQFVELCIIACGSGSGS
>443_27_3_0.009%
MHPCLASFAMILWKCGSGSGS
>444_27_3_0.009%
MHECTHNLATTFLHYICGSGSGS
>445_27_3_0.009%
MQSCLTRLWLTILCGSGSGS
>446_27_3_0.009%
MHKCLSSLITLFATGCGSGSGS
>447_27_3_0.009%
MSLCSWLDWYLNIEDTCGSGSGS
>448_27_3_0.009%
MSRCLSDLWLMLLKCGSGSGS
>449_27_3_0.009%
MWYTLFVRSLKTFESLCGSGSGS
>450_27_3_0.009%
MHSCLTFVEAFLSNCGSGSGS
>451_27_3_0.009%
MHDCVTKFWLTVVHICGSGSGS
>452_27_3_0.009%
MHVCLENLWVKLFLLHCGSGSGS
>453_27_3_0.009%
MHECLYYLLLTFCGSGSGS
>454_27_3_0.009%
MHQCLYALCLTAFWQCGSGSGS
>455_27_3_0.009%
MVECLASLFTQLGRYYCGSGSGS
>456_27_3_0.009%
MHVCLSGLWSTILLYCGSGSGS
>457_27_3_0.009%
MHFCLEQFANVLYGSLCGSGSGS
>458_27_3_0.009%
MIPWWNALIRGFHNSCGSGSGS
>459_27_3_0.009%
MHPCFESFLSSSIASFCGSGSGS
>460_27_3_0.009%
MLVCLWWLYLDCGSGSGS
>461_27_3_0.009%
MYPMLLIHSAESCGSGSGS
>462_27_3_0.009%
MHQCLVLYVETLISYCGSGSGS
>463_27_3_0.009%
MSGCLTNFWMLTYSLCGSGSGS
>464_27_3_0.009%
MSYCLSQFWLLLYDEICGSGSGS
>465_27_3_0.009%
MHSRPMVTNCGSGSGS
>466_27_3_0.009%
MHKCLHDLLMQYIKKCGSGSGS
>467_27_3_0.009%
MHPCLVSFVLLCSTCCGSGSGS
>468_27_3_0.009%
MHPCLTGLWDILLSTCGSGSGS
>469_27_3_0.009%
MAPCDHLSTGHPVSCGSGSGS
>470_27_3_0.009%
MHQCFSNGWHAWYLLCGSGSGS
>471_27_3_0.009%
MSLLFCGLRKWWVKYCGSGSGS
>472_27_3_0.009%
MHECLVSLMPILLSCCGSGSGS
>473_27_3_0.009%
MHECLSSLWNTILLTCGSGSGS
>474_27_3_0.009%
MHECLSDYLYLLFSICGSGSGS
>475_27_3_0.009%
MHNCLQGLAVFYSVYCGSGSGS
>476_27_3_0.009%
MSLCLQSLWMALYAACGSGSGS
>477_27_3_0.009%
MHYCLQQTLVTLITACGSGSGS
>478_27_3_0.009%
MHRCLEEFLSLWLCGSGSGS
>479_27_3_0.009%
MWSAPQLWTLYLKGFCGSGSGS
>480_27_3_0.009%
MHECLFRLTSQFYDYWCGSGSGS
>481_27_3_0.009%
MSHCLSNLWVALICGSGSGS
>482_27_3_0.009%
MHPCLTKLFAEILISCGSGSGS
>483_27_3_0.009%
MHACLHNYWKLLFDHCGSGSGS
>484_27_3_0.009%
MSTWSVLSALFHGFCGSGSGS
>485_27_3_0.009%
MHECLTKACILWICGSGSGS
>486_27_3_0.009%
MHECLYNLILVCGSGSGS
>487_27_3_0.009%
MSPCLSGFWMSVYEYYCGSGSGS
>488_27_3_0.009%
MHPCYNLWGYQLSSWLCGSGSGS
>489_27_3_0.009%
MRECLFSLVYNWVDRYCGSGSGS
>490_27_3_0.009%
MPILPINNLCGSGSGS
>491_27_3_0.009%
MHSCLTELIQLCYLFCGSGSGS
>492_27_3_0.009%
MVECLSKLWMTLCGSGSGS
>493_27_3_0.009%
MRWCHLYWLLLDCGSGSGS
>494_27_3_0.009%
MHQCVVETWHLWFLHCCGSGSGS
>495_27_3_0.009%
MHQCLCNLVSTFLLNCGSGSGS
>496_27_3_0.009%
MHACLTLFWTRLCGSGSGS
>497_27_3_0.009%
MRECLYNLWLTLCGSGSGS
>498_27_3_0.009%
MDSVCTALVFFLSEYLCGSGSGS
>499_27_3_0.009%
MHECLYNVVAASLNFACGSGSGS
>500_27_3_0.009%
MHECLLNLVLAMCGSGSGS
>501_27_3_0.009%
MHECLASLMSTFFPICGSGSGS
>502_27_3_0.009%
MHQCLSQLFSEILFCGSGSGS
>503_27_3_0.009%
MCVCRIFSLSCGSGSGS
>504_27_3_0.009%
MSACLQALSYRISSHYCGSGSGS
>505_27_3_0.009%
MTPFSRVFWLTPNWLCGSGSGS
>506_27_3_0.009%
MHECLSQLWTLICGSGSGS
>507_27_3_0.009%
MHNCLSELWQSIFNMCGSGSGS
>508_27_3_0.009%
MHECMYNLLIMICGSGSGS
>509_27_3_0.009%
MVCIQTLAQSWVLSWCGSGSGS
>510_27_3_0.009%
MAACLTGLFEIYYITICGSGSGS
>511_27_3_0.009%
MHFCVVNLWNIWFCGSGSGS
>512_27_3_0.009%
MHYCLTQLIALCINRCGSGSGS
>513_27_3_0.009%
MHTCLYDLLLLVVEHNCGSGSGS
>514_27_3_0.009%
MHGCLVNLVDTWLICGSGSGS
>515_27_3_0.009%
MSACLTSFWHNFVYRCGSGSGS
>516_27_3_0.009%
MHQCLVLTLTTLWINCGSGSGS
>517_27_3_0.009%
MHACLEAFILLVCGSGSGS
>518_27_3_0.009%
MAECVSGFWSALYLYCGSGSGS
>519_27_3_0.009%
MHPCLEGFFRLFLYPNCGSGSGS
>520_27_3_0.009%
MSKCLSEFWQLWINCGSGSGS
>521_27_3_0.009%
MQQCLTDLWLTVCYACGSGSGS
>522_27_3_0.009%
MFPNLQGFITWLRGGCGSGSGS
>523_27_3_0.009%
MHECLQSLFLPYIYYCGSGSGS
>524_27_3_0.009%
MHQCFAQFVAMYLCGSGSGS
>525_27_3_0.009%
MHACLTRAFEQIFLKCGSGSGS
>526_27_3_0.009%
MLLQCHNTCGSGSGS
>527_27_3_0.009%
MHKCLTDFVAFVYSRCGSGSGS
>528_27_3_0.009%
MHPCLEGFLGVLASFCGSGSGS
>529_27_3_0.009%
MSQCLTNLVSQILVKCGSGSGS
>530_27_3_0.009%
MHECLYNLISFASSCGSGSGS
>531_27_3_0.009%
MHKCLLDAAYILYYRCGSGSGS
>532_27_3_0.009%
MHQCVYDLFRVLCGSGSGS
>533_27_3_0.009%
MSLCLSSYWTLLYTMNCGSGSGS
>534_27_3_0.009%
MHYCLQSLVNLFCGSGSGS
>535_27_3_0.009%
MHECLTGLILNIWNTCGSGSGS
>536_27_3_0.009%
MHSCLTDFVTLYYLCGSGSGS
>537_27_3_0.009%
MDPTAEWYLALLVSNICGSGSGS
>538_27_3_0.009%
MHVCLTNLWMSYCGSGSGS
>539_27_3_0.009%
MSLCLEVLLIIAYASICGSGSGS
>540_27_3_0.009%
MHRCLTELFLYFTENCGSGSGS
>541_27_3_0.009%
MHHCLTALWFTIYNKCGSGSGS
>542_27_3_0.009%
MHYCLHHLVQAVIDNCGSGSGS
>543_27_3_0.009%
MHLCLYHLAMLFCGSGSGS
>544_27_3_0.009%
MHECLHSLIHLWCGSGSGS
>545_27_3_0.009%
MHECLYNLAALYVFVCGSGSGS
>546_27_3_0.009%
MKECLEDLLRTWYKTRCGSGSGS
>547_27_3_0.009%
MSHCLQNLWIALYLSRCGSGSGS
>548_27_3_0.009%
MHECLAKLIHHCILRCGSGSGS
>549_27_3_0.009%
MVSHTTLPCGSGSGS
>550_27_3_0.009%
MSYCLESFWQTLWVNCGSGSGS
>551_27_3_0.009%
MHACLHHLTIEFLHAYCGSGSGS
>552_27_3_0.009%
MQPTFTGFMRFLYNSCGSGSGS
>553_27_3_0.009%
MVLCLTRFWELTFTKCGSGSGS
>554_27_3_0.009%
MMFMLMHYMSGLCGSGSGS
>555_27_3_0.009%
MHECLCHLWTLLFNCGSGSGS
>556_27_3_0.009%
MSVFIRLFCFTCGSGSGS
>557_27_3_0.009%
MFPDWIELLRIPQVSCGSGSGS
>558_27_3_0.009%
MHQCFYRLTVICIDSLCGSGSGS
>559_27_3_0.009%
MLPLPESHRCGSGSGS
>560_27_3_0.009%
MSQCFTNFIALLYHNCGSGSGS
>561_27_3_0.009%
MPSCLTFWPTLFATYCGSGSGS
>562_27_3_0.009%
MHLCLQQFLQMIYRHKCGSGSGS
>563_27_3_0.009%
MHECLYELWMTVLNCGSGSGS
>564_27_3_0.009%
MHECTTSFVITLLNVCGSGSGS
>565_27_3_0.009%
MHYCLCNLYSVWLCGSGSGS
>566_27_3_0.009%
MHECLTKLWIMWYDATCGSGSGS
>567_27_3_0.009%
MHRCLTHFVQTMCGSGSGS
>568_27_3_0.009%
MSECLTSLWHLFCGSGSGS
>569_27_3_0.009%
MHQCLMNLLLTFCGSGSGS
>570_27_3_0.009%
MHECLTGLLKIWLCGSGSGS
>571_27_3_0.009%
MFTRNTDPNCGSGSGS
>572_27_3_0.009%
MHECMTALAMILLYQCGSGSGS
>573_27_3_0.009%
MLKFRQWYKALLHGFCGSGSGS
>574_27_3_0.009%
MHECLERLLSNFVNMYCGSGSGS
>575_27_3_0.009%
MHACLELLVQTLIACGSGSGS
>576_27_3_0.009%
MSVLLLLFIFTSWNCGSGSGS
>577_27_3_0.009%
MHPCLESAFGLIISQWCGSGSGS
>578_27_3_0.009%
MQECLVLLLWTYLNSCGSGSGS
>579_27_3_0.009%
MRECLTNLIAMWYHNCGSGSGS
>580_27_3_0.009%
MQVCDIPYRSCGSGSGS
>581_27_3_0.009%
MSFCLTNLWIDLLLVDCGSGSGS
>582_27_3_0.009%
MHECLSILLSNWLAYCGSGSGS
>583_27_3_0.009%
MQGCLVNLWHSLYLYKCGSGSGS
>584_27_3_0.009%
MHACLQEFFLALLFCGSGSGS
>585_27_3_0.009%
MSVLLIFLFCGSGSGS
>586_27_3_0.009%
MHECLNSLITTLYLSCGSGSGS
>587_27_3_0.009%
MHYCLSEFLVMFVACCGSGSGS
>588_27_3_0.009%
MMYMPQYFTICGSGSGS
>589_27_3_0.009%
MSHCLTHLWVLLMNEYCGSGSGS
>590_27_3_0.009%
MHECLCNLWLTSLCGSGSGS
>591_27_3_0.009%
MFPCDLALVSFLLLYCGSGSGS
>592_27_3_0.009%
MHRCLEVLATSLLLFSCGSGSGS
>593_27_3_0.009%
MHYCIQTVFTVYISLCGSGSGS
>594_27_3_0.009%
MRQCLQDFLINVLTNCGSGSGS
>595_27_3_0.009%
MHNCVYDLLLIWCNYCGSGSGS
>596_27_3_0.009%
MTECLTNMWMTLFTRCGSGSGS
>597_27_3_0.009%
MSRPQWYYILLKGFPCGSGSGS
>598_27_3_0.009%
MHWCLTGLLELYMYDFCGSGSGS
>599_27_3_0.009%
MHPCLSDYVTLLIKRYCGSGSGS
>600_27_3_0.009%
MSFCLTDLWLLVGRFCGSGSGS
>601_27_3_0.009%
MHACLEQFWLILLCGSGSGS
>602_27_3_0.009%
MHLCLQNFLLTLCGSGSGS
>603_27_3_0.009%
MHECLYNLALMLYCGSGSGS
>604_27_3_0.009%
MKYCLTNYWLSVLRNTCGSGSGS
>605_27_3_0.009%
MHSCLQEFVSLYFVSTCGSGSGS
>606_27_3_0.009%
MHECLYALINMVCGSGSGS
>607_27_3_0.009%
MRECPVNLWRNLHAYFCGSGSGS
>608_27_3_0.009%
MSQCLTNLFLLWSTIYCGSGSGS
>609_27_3_0.009%
MHACLESLVRLWCGSGSGS
>610_27_3_0.009%
MLLAIFNCGSGSGS
>611_27_3_0.009%
MHRCLTMYFETVLLSCGSGSGS
>612_27_3_0.009%
MHECLVRFCPTVLDWFCGSGSGS
>613_27_3_0.009%
MSHCLTALWIVVNYCGSGSGS
>614_27_3_0.009%
MMGCMSLCLCSCGSGSGS
>615_27_3_0.009%
MHHCLTGLWEAMIIPLCGSGSGS
>616_27_3_0.009%
MHQCLCNLATLFLCGSGSGS
>617_27_3_0.009%
MHKCLAELFTSVCLHACGSGSGS
>618_27_3_0.009%
MHWCLSQFWMALYCGSGSGS
>619_27_3_0.009%
MCTLTISLRISACGSGSGS
>620_27_3_0.009%
MRSCLQNFVSLYACHICGSGSGS
>621_27_3_0.009%
MHTCLVDLLTLFANTCGSGSGS
>622_27_3_0.009%
MHRCLTSLFTSWLCGSGSGS
>623_27_3_0.009%
MHYCPPTSTNWFWWFCGSGSGS
>624_27_3_0.009%
MHYCLSSFWSTLCGSGSGS
>625_27_3_0.009%
MHPCLTDLVSRLLVYNCGSGSGS
>626_27_3_0.009%
MPECVTNLWLLLLHECGSGSGS
>627_27_3_0.009%
MHQCFYRLTEVFILHYCGSGSGS
>628_27_3_0.009%
MALCLTRLWQSLYLHTCGSGSGS
>629_27_3_0.009%
MRHCPTLLWISIYKRLCGSGSGS
>630_27_3_0.009%
MHQCLYEFFLLCGSGSGS
>631_27_3_0.009%
MSRCVTQLWQLVYYHCGSGSGS
>632_27_3_0.009%
MHECLSHLFGLLIGCGSGSGS
>633_27_3_0.009%
MHECLLELTQTLIASLCGSGSGS
>634_27_3_0.009%
MHYCLSHLCMLFYHCGSGSGS
>635_27_3_0.009%
MHLCVTSLVSLYLNFCGSGSGS
>636_27_3_0.009%
MHECLTNLLRLYCGSGSGS
>637_27_3_0.009%
MSFCLETFWLNFLTECGSGSGS
>638_27_3_0.009%
MHSCLYSFLTTCFQFCGSGSGS
>639_27_3_0.009%
MHECLATLWNLYIYGCGSGSGS
>640_27_3_0.009%
MHACLHQFVATLSRFCGSGSGS
>641_27_3_0.009%
MHLCLQSLTSLLLIYCGSGSGS
>642_27_3_0.009%
MHSCLVTVTHVWLNYYCGSGSGS
>643_27_3_0.009%
MHECVTSLWSLCLLYCGSGSGS
>644_27_3_0.009%
MGSCLTEFWTLIMCGSGSGS
>645_27_3_0.009%
MHECLTYFVAQFLACGSGSGS
>646_27_3_0.009%
MYECMYNLVCLFCGSGSGS
>647_27_3_0.009%
MSLCLENLWLACISYCGSGSGS
>648_27_3_0.009%
MHICDLLDSWLYLNALCGSGSGS
>649_27_3_0.009%
MKECLTRLFVVVASHCGSGSGS
>650_27_3_0.009%
MSFCLTQLWWTALLACGSGSGS
>651_27_3_0.009%
MRSCLAQFWIVAFSNICGSGSGS
>652_27_3_0.009%
MHQCLSLSITPWLLYACGSGSGS
>653_27_3_0.009%
MHLCLSGLFISGYTLLCGSGSGS
>654_27_3_0.009%
MHECLYNFLSLIAPVCGSGSGS
>655_27_3_0.009%
MSNFWTCSLLVWVFLSCGSGSGS
>656_27_3_0.009%
MHSCCLSFLQLLCGSGSGS
>657_27_3_0.009%
MCDIPLFSCGSGSGS
>658_27_3_0.009%
MVDIPAMCGSGSGS
>659_27_3_0.009%
MHECLYDLFLSLYETCGSGSGS
>660_27_3_0.009%
MHECVYHLMRIICCGSGSGS
>661_27_3_0.009%
MHECLANALSTYILWCGSGSGS
>662_27_3_0.009%
MHECLQELLTLYMYRCGSGSGS
>663_28_2_0.006%
MLYGHNRSLFCGSGSGS
>664_28_2_0.006%
MHKCLHDFFLRLSNHCGSGSGS
>665_28_2_0.006%
MSLSLNTHNCGSGSGS
>666_28_2_0.006%
MHRCTTEFWSDVLALLCGSGSGS
>667_28_2_0.006%
MARCLTDLWALVIESQCGSGSGS
>668_28_2_0.006%
MEVIQFDYLCLAPYLCGSGSGS
>669_28_2_0.006%
MHLCLISLLSIYWTGCGSGSGS
>670_28_2_0.006%
MHYCVYTFLYNFYTVCGSGSGS
>671_28_2_0.006%
MSLCWFILLYLCGSGSGS
>672_28_2_0.006%
MCLSNRTSCGSGSGS
>673_28_2_0.006%
MHRCFQNVWPLLLSYYCGSGSGS
>674_28_2_0.006%
MAECLCHLWTTYIDTLCGSGSGS
>675_28_2_0.006%
MSQCVTELFQLFWRCGSGSGS
>676_28_2_0.006%
MSVLRCFIRFVLPNCGSGSGS
>677_28_2_0.006%
MSWCLGWTDSYPSPLCGSGSGS
>678_28_2_0.006%
MHLCLQWYFQTLLFNGCGSGSGS
>679_28_2_0.006%
MPGELCYKQSASYCGSGSGS
>680_28_2_0.006%
MHRCCTDFMRSLWCGSGSGS
>681_28_2_0.006%
MHECLAMLWKTLVCGSGSGS
>682_28_2_0.006%
MAPDPLPVHHSPNCGSGSGS
>683_28_2_0.006%
MHACLADVFIRFCNICGSGSGS
>684_28_2_0.006%
MHKCLVDLWMCTVLNFCGSGSGS
>685_28_2_0.006%
MVECVTRLWHSTFVFHCGSGSGS
>686_28_2_0.006%
MRYSLCNLLVLLYIWCGSGSGS
>687_28_2_0.006%
MHACVTSLWYLVAQKFCGSGSGS
>688_28_2_0.006%
MHECFQNACSLVWNICGSGSGS
>689_28_2_0.006%
MHHCLHYVTALFLKHSCGSGSGS
>690_28_2_0.006%
MDPICPCSLVDPDCGSGSGS
>691_28_2_0.006%
MSSWSCIALLVLAAYFCGSGSGS
>692_28_2_0.006%
MHQCLTNVTWYLFLQCGSGSGS
>693_28_2_0.006%
MSTLRGPRNADNSNCGSGSGS
>694_28_2_0.006%
MSTPTECLMHPDSNCGSGSGS
>695_28_2_0.006%
MVVNYAKVFALSHYSCGSGSGS
>696_28_2_0.006%
MHECLYSFALACKSICGSGSGS
>697_28_2_0.006%
MTNLYHALFWNLFLWLCGSGSGS
>698_28_2_0.006%
MHACLVNLIQLYCGSGSGS
>699_28_2_0.006%
MFPTHHWTKFITSFICGSGSGS
>700_28_2_0.006%
MHRCLSSLWITICGSGSGS
>701_28_2_0.006%
MHHCLSDLVSLLLNHSCGSGSGS
>702_28_2_0.006%
MSYCLTNLFTQLLHQCGSGSGS
>703_28_2_0.006%
MQECLTALITLWYCGSGSGS
>704_28_2_0.006%
MWWCTALYGPLLFPLKCGSGSGS
>705_28_2_0.006%
MHQCLHGFLCLVLTPCGSGSGS
>706_28_2_0.006%
MHQCLDGLLTLILNGPCGSGSGS
>707_28_2_0.006%
MHHCLETFWLSFISVCGSGSGS
>708_28_2_0.006%
MSRILSRSNICGSGSGS
>709_28_2_0.006%
MHFCLMCLVERFLHSCGSGSGS
>710_28_2_0.006%
MAQHPCLPCGSGSGS
>711_28_2_0.006%
MGLCVLWADVLYRCGSGSGS
>712_28_2_0.006%
MQQCLAALWATLLISCGSGSGS
>713_28_2_0.006%
MASCLSHFWVNFYRACGSGSGS
>714_28_2_0.006%
MHGCLVDLLYTMCGSGSGS
>715_28_2_0.006%
MHECLYSFMVTASYSCGSGSGS
>716_28_2_0.006%
MHACTTQLWTYVFTSLCGSGSGS
>717_28_2_0.006%
MHPCLTSVVLLLCGSGSGS
>718_28_2_0.006%
MAYCLTDFWVTTTRIVCGSGSGS
>719_28_2_0.006%
MAECLSSLWSIAFRFCGSGSGS
>720_28_2_0.006%
MGHLLRRYTYGSDLLIPNPHLTCGSGSGS
>721_28_2_0.006%
MQACLTNLWWRMHTVCGSGSGS
>722_28_2_0.006%
MLCYLGHPLDTPCGSGSGS
>723_28_2_0.006%
MHMCLTSVFVAAYKVYCGSGSGS
>724_28_2_0.006%
MFPYYGFDVKVVRWTCGSGSGS
>725_28_2_0.006%
MSRCFTDLISTYLHCGSGSGS
>726_28_2_0.006%
MYECPSHLIVAWWIHFCGSGSGS
>727_28_2_0.006%
MIFSVMWWFYTSVNLCGSGSGS
>728_28_2_0.006%
MHDCPNNPGCGSGSGS
>729_28_2_0.006%
MRECFQHVVSHFLSCCGSGSGS
>730_28_2_0.006%
MHVCLTALILTCLQHCGSGSGS
>731_28_2_0.006%
MHQYPIVNCGSGSGS
>732_28_2_0.006%
MHRCLHDWFLLLSKTCGSGSGS
>733_28_2_0.006%
MSRYLKDFGCVSCGSGSGS
>734_28_2_0.006%
MSECLTNMWILVLCGSGSGS
>735_28_2_0.006%
MHECLHHLFTSIWAKCGSGSGS
>736_28_2_0.006%
MALCASWGFLYLLTLCGSGSGS
>737_28_2_0.006%
MSTRNLISLCGSGSGS
>738_28_2_0.006%
MQECLTHFWTLVMCGSGSGS
>739_28_2_0.006%
MSVCPSFGQPGSTCGSGSGS
>740_28_2_0.006%
MHFCLVDLLKVYIDVCGSGSGS
>741_28_2_0.006%
MESHTCDRLSLSNSVCGSGSGS
>742_28_2_0.006%
MHHCLLDLMTCYIDLYCGSGSGS
>743_28_2_0.006%
MPSCYLFYVLLLLCGSGSGS
>744_28_2_0.006%
MHGCFLSLVSLYLAKCGSGSGS
>745_28_2_0.006%
MHACLERLAMLIKYCGSGSGS
>746_28_2_0.006%
MHWCLEQLVYGCFQHCGSGSGS
>747_28_2_0.006%
MQYCLASLWSLFLSCGSGSGS
>748_28_2_0.006%
MESSGTSCGSGSGS
>749_28_2_0.006%
MHGCLQQLVETIYNVCGSGSGS
>750_28_2_0.006%
MLHCWGILYLAYRLLCGSGSGS
>751_28_2_0.006%
MHQCLYTLVLSMCGSGSGS
>752_28_2_0.006%
MHYCLTSLWHSVLNSYCGSGSGS
>753_28_2_0.006%
MPECLTTLWQVILAKCGSGSGS
>754_28_2_0.006%
MSQPARNHLCGSGSGS
>755_28_2_0.006%
MHKCLDDLVSLYMSGVCGSGSGS
>756_28_2_0.006%
MPAKSRNISCGSGSGS
>757_28_2_0.006%
MSGCWAYLECLLCLIICGSGSGS
>758_28_2_0.006%
MLRWAPIVNYSPCGSGSGS
>759_28_2_0.006%
MHKCVVDLFAMYLVPCGSGSGS
>760_28_2_0.006%
MPYCLSNLWTLFACGSGSGS
>761_28_2_0.006%
MPVCVSDLWTLLFKACGSGSGS
>762_28_2_0.006%
MRYIPPQLLVTRCACGSGSGS
>763_28_2_0.006%
MYQCSTHLVWLLMSHCGSGSGS
>764_28_2_0.006%
MPPHCGLVDCGSGSGS
>765_28_2_0.006%
MHECLTNLVSVFLCGSGSGS
>766_28_2_0.006%
MSCPFAAILLAVYLFICGSGSGS
>767_28_2_0.006%
MHYCLTSLVQYILTCGSGSGS
>768_28_2_0.006%
MQWKMHWYNSHTNCGSGSGS
>769_28_2_0.006%
MPECLLFLSLIYTACGSGSGS
>770_28_2_0.006%
MHPCLSGLWLNFLPYCGSGSGS
>771_28_2_0.006%
MLRISYTAPCGSGSGS
>772_28_2_0.006%
MHQCFHDLLSLWSKCGSGSGS
>773_28_2_0.006%
MSHCLENFWLTILFGSGSGS
>774_28_2_0.006%
MFHYNPLPLCGSGSGS
>775_28_2_0.006%
MNLCIDLILFWLVDLCGSGSGS
>776_28_2_0.006%
MVVCFNLGYLISVYTCGSGSGS
>777_28_2_0.006%
MSECLTRLIELLVSHCGSGSGS
>778_28_2_0.006%
MWCTLMRHLTNSCGSGSGS
>779_28_2_0.006%
MPECLSHMGLNPIACGSGSGS
>780_28_2_0.006%
MTLCVLLADSLYQWHCGSGSGS
>781_28_2_0.006%
MFPCLALCLLLVKLCCGSGSGS
>782_28_2_0.006%
MWCHTLRYWAFEWSDCGSGSGS
>783_28_2_0.006%
MHQCLESLVYNLLTKCGSGSGS
>784_28_2_0.006%
MHPCLVSLSLLLFEACGSGSGS
>785_28_2_0.006%
MHECLVTLISSYWAHCGSGSGS
>786_28_2_0.006%
MPSMDLLGCGSGSGS
>787_28_2_0.006%
MHECLYRLFARCVQCGSGSGS
>788_28_2_0.006%
MHQCLLQFWVMLSKHCGSGSGS
>789_28_2_0.006%
MDSRLTCVISFFLFVIAAAAAS
>790_28_2_0.006%
MPSCYIQLNVYCGSGSGS
>791_28_2_0.006%
MHSCLSRLWVLLYSCGSGSGS
>792_28_2_0.006%
MHSCLTSFVSLLCGSGSGS
>793_28_2_0.006%
MHDCLANLWLVYLMRCGSGSGS
>794_28_2_0.006%
MPCYELYIFWNCGSGSGS
>795_28_2_0.006%
MTECLTNFWYTMLGNMCGSGSGS
>796_28_2_0.006%
MSRCLTDLWHSCFELTCGSGSGS
>797_28_2_0.006%
MPFSPHGCGSGSGS
>798_28_2_0.006%
MHNCLTNLVNSYMKFCGSGSGS
>799_28_2_0.006%
MHRCLQWLTNQLIYGCGSGSGS
>800_28_2_0.006%
MFPMPPCDFESHCGSGSGS
>801_28_2_0.006%
MHACLLDLVNRIAWSCGSGSGS
>802_28_2_0.006%
MHQCLYHLIMLYCGSGSGS
>803_28_2_0.006%
MHPCTVSLWNVLFSSCGSGSGS
>804_28_2_0.006%
MSRFVRDFPCGSGSGS
>805_28_2_0.006%
MQPGCTPNCGSGSGS
>806_28_2_0.006%
MSWCLTKLWLTMFANCGSGSGS
>807_28_2_0.006%
MHQCMTSVFFLFFRLCGSGSGS
>808_28_2_0.006%
MSYCLTRLISTCYAHCGSGSGS
>809_28_2_0.006%
MIVCVIQSLICFLFKCGSGSGS
>810_28_2_0.006%
MHPCLTNLAHIWCSALCGSGSGS
>811_28_2_0.006%
MSPCIALVMWYYLLLCGSGSGS
>812_28_2_0.006%
MQDSYMHCGSGSGS
>813_28_2_0.006%
MHKCLMDLLVTYYYPCGSGSGS
>814_28_2_0.006%
MSTCLTDFWSSLWKLCGSGSGS
>815_28_2_0.006%
MHECIFHLTSLWICHCCGSGSGS
>816_28_2_0.006%
MSRCLSEFWGLLYCGSGSGS
>817_28_2_0.006%
MHRCLLTFVVTAYNVCGSGSGS
>818_28_2_0.006%
MHQCLASFFNSVVNTCGSGSGS
>819_28_2_0.006%
MHECLTRLLELVCGSGSGS
>820_28_2_0.006%
MAACLSELWITYMSFYCGSGSGS
>821_28_2_0.006%
MHPCLSLWTTLCGSGSGS
>822_28_2_0.006%
MSQCLTEFWTTTLRHICGSGSGS
>823_28_2_0.006%
MHQCLTVFMGQLLTNCGSGSGS
>824_28_2_0.006%
MSACILTVFFDWLLNCGSGSGS
>825_28_2_0.006%
MSTDHQCFKIHCGSGSGS
>826_28_2_0.006%
MHECLTRLWLTYVGCCGSGSGS
>827_28_2_0.006%
MHPCLELLLLTALNVCGSGSGS
>828_28_2_0.006%
MHKCVTSLWLLLCGSGSGS
>829_28_2_0.006%
MNRAEITTYNNCGSGSGS
>830_28_2_0.006%
MFPLLPIKFCGSGSGS
>831_28_2_0.006%
MHQCIVQLCQSYFKVCGSGSGS
>832_28_2_0.006%
MRGRTAFVYMYPCYICGSGSGS
>833_28_2_0.006%
MSACLTGFWLSCWHVCGSGSGS
>834_28_2_0.006%
MHACLTQFLSLYFDLCGSGSGS
>835_28_2_0.006%
MYHHSHCQQACGSGSGS
>836_28_2_0.006%
MHECVSNFWSMLLKVQCGSGSGS
>837_28_2_0.006%
MRTVCLRVSHPDCGSGSGS
>838_28_2_0.006%
MLCSSVVISIICGSGSGS
>839_28_2_0.006%
MHECLVLLWTSMILRCGSGSGS
>840_28_2_0.006%
MPCLQGLWYTWIDNLCGSGSGS
>841_28_2_0.006%
MLSPGPHRFPNCGSGSGS
>842_28_2_0.006%
MHVCLHNFFELLLDHCGSGSGS
>843_28_2_0.006%
MHTCLCDLMHLISKNCGSGSGS
>844_28_2_0.006%
MYRCFSDLIVLYINHCGSGSGS
>845_28_2_0.006%
MSWYCFPFRTRYDCCCGSGSGS
>846_28_2_0.006%
MHNCVYDLLILLSGSGSGS
>847_28_2_0.006%
MHQCLYSFLIGTYIHCGSGSGS
>848_28_2_0.006%
MQSLNDILLKYLHGFCGSGSGS
>849_28_2_0.006%
MFPCLDEWLTSLTCGSGSGS
>850_28_2_0.006%
MHECLHNFVSHLLCGSGSGS
>851_28_2_0.006%
MSIPDSSCGSGSGS
>852_28_2_0.006%
MLLCVTLIALMFCGSGSGS
>853_28_2_0.006%
MPASPILYCGSGSGS
>854_28_2_0.006%
MHNCLMKLVTLYSDHFCGSGSGS
>855_28_2_0.006%
MHYCLAGLWQSWFIKCGSGSGS
>856_28_2_0.006%
MKSIRTVLMNGCGSGSGS
>857_28_2_0.006%
MDALCIWILLYRWYCGSGSGS
>858_28_2_0.006%
MIDCLLFTYVLLDSLCGSGSGS
>859_28_2_0.006%
MSHPLWTALVEYLVGCCGSGSGS
>860_28_2_0.006%
MPECLANLWVTIANCGSGSGS
>861_28_2_0.006%
MHPCLVGLLSLFCGSGSGS
>862_28_2_0.006%
MLQCLTKLWDSLYRFKCGSGSGS
>863_28_2_0.006%
MHQCLSYLVTTAWILNCGSGSGS
>864_28_2_0.006%
MHYCLATLVNSFLNACGSGSGS
>865_28_2_0.006%
MHQCLTDLFTLGWSATCGSGSGS
>866_28_2_0.006%
MSYCLTSLFTIAFRNYCGSGSGS
>867_28_2_0.006%
MFACLTELWVLLISECGSGSGS
>868_28_2_0.006%
MWDCVLLVYSILISTCGSGSGS
>869_28_2_0.006%
MPPYKLFSTACGSGSGS
>870_28_2_0.006%
MSIHTIDLCGSGSGS
>871_28_2_0.006%
MSPDCLRLSYPVLFCGSGSGS
>872_28_2_0.006%
MRSCLEQLIRTLYCGSGSGS
>873_28_2_0.006%
MCGFLHYACGSGSGS
>874_28_2_0.006%
MYRCLEDLWSVLLRNNCGSGSGS
>875_28_2_0.006%
MLVWFSRSNCGSGSGS
>876_28_2_0.006%
MTSDSMQALSFPCVSCGSGSGS
>877_28_2_0.006%
MASCLAEFWTLLYLSSCGSGSGS
>878_28_2_0.006%
MHSCLTHFVQLLATCGSGSGS
>879_28_2_0.006%
MHQCLQSYVILVASWCGSGSGS
>880_28_2_0.006%
MHECSVKLLTLYWLACGSGSGS
>881_28_2_0.006%
MRQCATELVYIWFQFCGSGSGS
>882_28_2_0.006%
MHRCLANAFSSLCNYCGSGSGS
>883_28_2_0.006%
MHWYYPDINCGSGSGS
>884_28_2_0.006%
MCDWPACCDCGSGSGS
>885_28_2_0.006%
MHACLQSFVEHLFSSCGSGSGS
>886_28_2_0.006%
MSVCLTSLWILLSNQCGSGSGS
>887_28_2_0.006%
MHSCLTNLWLTLICGSGSGS
>888_28_2_0.006%
MHPCLTALWLTLCGSGSGS
>889_28_2_0.006%
MYQCLTSLWTMWAYNCGSGSGS
>890_28_2_0.006%
MIVCLTWFWVSIVNCGSGSGS
>891_28_2_0.006%
MHQCLGGLWDTVYRACGSGSGS
>892_28_2_0.006%
MHHCLQALLMLWCSGCGSGSGS
>893_28_2_0.006%
MSVCLSTFWALVLLECGSGSGS
>894_28_2_0.006%
MRVCTHIIDHCGSGSGS
>895_28_2_0.006%
MSPCLTDFWRSLVFVCGSGSGS
>896_28_2_0.006%
MHACLYDLLSLFVASCGSGSGS
>897_28_2_0.006%
MVAPSWDDFLNFLAGMCGSGSGS
>898_28_2_0.006%
MSQCLTELFGLLLCGSGSGS
>899_28_2_0.006%
MARCVTQLWLSLSACCGSGSGS
>900_28_2_0.006%
MHNCLTNFWSALICSSCGSGSGS
>901_28_2_0.006%
MHQCLSELWDLILQCGSGSGS
>902_28_2_0.006%
MHYCLKYVELMCGSGSGS
>903_28_2_0.006%
MTASHCWMRQYSNPTICGSGSGS
>904_28_2_0.006%
MYCGSKDLMHHALYNTCGSGSGS
>905_28_2_0.006%
MVRLASPQCPHPCGSGSGS
>906_28_2_0.006%
MSRMLVLHQFRSYYCGSGS
>907_28_2_0.006%
MHQCLSSVWMLLHLCGSGSGS
>908_28_2_0.006%
MKSLSQLLRLYWLGFCGSGSGS
>909_28_2_0.006%
MLSYSHLCGSGSGS
>910_28_2_0.006%
MHGCLSDLWAVYFYPNCGSGSGS
>911_28_2_0.006%
MHWCLTSLWLLCGSGSGS
>912_28_2_0.006%
MLEDIHRGYLSSTYICGSGSGS
>913_28_2_0.006%
MYQCLTELLHTICGSGSGS
>914_28_2_0.006%
MHECLYNILTKIFHDCGSGSGS
>915_28_2_0.006%
MAYCLQMFWQILICGSGSGS
>916_28_2_0.006%
MHVCLQNFWTMILPKCGSGSGS
>917_28_2_0.006%
MHVCLTTFLALLLSECGSGSGS
>918_28_2_0.006%
MRSTFYLPMCGSGSGS
>919_28_2_0.006%
MWIDWSTPFHNCGSGSGS
>920_28_2_0.006%
MIACAILLSGFLLWYCGSGSGS
>921_28_2_0.006%
MHWCLYNLTCSMVAYCGSGSGS
>922_28_2_0.006%
MFWCILFTVSCLFGICGSGSGS
>923_28_2_0.006%
MSSICLLFKNFICICGSGSGS
>924_28_2_0.006%
MHECLEHLVYLYWCGSGSGS
>925_28_2_0.006%
MHPCIANLWYALLTNCGSGSGS
>926_28_2_0.006%
MYPRNYNERCGSGSGS
>927_28_2_0.006%
MHECLQCAVLWLSRCCGSGSGS
>928_28_2_0.006%
MFRPNPATSCGSGSGS
>929_28_2_0.006%
MPSPGSIHFCGSGSGS
>930_28_2_0.006%
MLSCLALWYVLFMAYCGSGSGS
>931_28_2_0.006%
MVRCLTALWITLSEHCGSGSGS
>932_28_2_0.006%
MFPKTCQILLALLLHCGSGSGS
>933_28_2_0.006%
MSALSSCHCGSGSGS
>934_28_2_0.006%
MSQCLTNLVALAFGYCGSGSGS
>935_28_2_0.006%
MSCVQQIWADLALEFLCGSGSGS
>936_28_2_0.006%
MAKCLTDLWMSVYSHCGSGSGS
>937_28_2_0.006%
MHSCLSSLFSLLTTFRCGSGSGS
>938_28_2_0.006%
MQHTRPLYTICGSGSGS
>939_28_2_0.006%
MDQMHPYLNLRYSLSECGSGSGS
>940_28_2_0.006%
MKLCIAILLWLVQPNCGSGSGS
>941_28_2_0.006%
MRCRFLDESCGSGSGS
>942_28_2_0.006%
MKNCLNDLTITLFLHFCGSGSGS
>943_28_2_0.006%
MHECIMKFVQCIYESCGSGSGS
>944_28_2_0.006%
MHFCLSSLFAHIMDRACGSGSGS
>945_28_2_0.006%
MVSCLSNFWLSLFTCCGSGSGS
>946_28_2_0.006%
MYCQFTYPTCGSGSGS
>947_28_2_0.006%
MHPYPRISDCGSGSGS
>948_28_2_0.006%
MTRCTWALVIMGILAWCGSGSGS
>949_28_2_0.006%
MSNLPLWCSILWLILICGSGSGS
>950_28_2_0.006%
MTCGKLVNAVIHPNCGSGSGS
>951_28_2_0.006%
MHHCLTSLWYLVHRHCGSGSGS
>952_28_2_0.006%
MHHCLLNLWLLWTESCGSGSGS
>953_28_2_0.006%
MIVCLSTFWSNFTSCGSGSGS
>954_28_2_0.006%
MHNCLHNFLRIICGSGSGS
>955_28_2_0.006%
MHPCLTNLIWIFCGSGSGS
>956_28_2_0.006%
MSRCLTNLWTHLNELCGSGSGS
>957_28_2_0.006%
MLLPIVPMCGSGSGS
>958_28_2_0.006%
MHSCLMNLWTRIFNGNCGSGSGS
>959_28_2_0.006%
MHECLTSLLCTFCGSGSGS
>960_28_2_0.006%
MAYCLEQFWGMFLCGSGSGS
>961_28_2_0.006%
MFLCLVWLTCFTLIYCGSGSGS
>962_28_2_0.006%
MHGCLTDLWVRLYKNPCGSGSGS
>963_28_2_0.006%
MHKMHSTILWPTCGSGSGS
>964_28_2_0.006%
MPSFSLRQRSGS
>965_28_2_0.006%
MLCSIITEPASTVCGSGSGS
>966_28_2_0.006%
MHECLYHACITILKCGSGSGS
>967_28_2_0.006%
MHECISNLLFLICGSGSGS
>968_28_2_0.006%
MTQCLTEFVQLFATCGSGSGS
>969_28_2_0.006%
MAPTFRGFYLYLIHRCGSGSGS
>970_28_2_0.006%
MTVCLTDFWSRLFRCGSGSGS
>971_28_2_0.006%
MPPGDLCIACGSGSGS
>972_28_2_0.006%
MRLDLGSHCGSGSGS
>973_28_2_0.006%
MHECLTSLWCGMYVLCGSGSGS
>974_28_2_0.006%
MPDSPTPPCGSGSGS
>975_28_2_0.006%
MHVCLESLVFLFLNCGSGSGS
>976_28_2_0.006%
MHECLYNLVNDSYTYFCGSGSGS
>977_28_2_0.006%
MFGPIYGYKLHILYTCGSGSGS
>978_28_2_0.006%
MHKCLYYLCLSLCGSGSGS
>979_28_2_0.006%
MPPNRTQHHLCGSGSGS
>980_28_2_0.006%
MHQCTSSLWSNLIIRWCGSGSGS
>981_28_2_0.006%
MHYCLSNWWYIALMQYCGSGSGS
>982_28_2_0.006%
MHECLASLIFHAWEYCGSGSGS
>983_28_2_0.006%
MHACLQQFWSIVLNCGSGSGS
>984_28_2_0.006%
MHECLQGYASLLLRWCGSGSGS
>985_28_2_0.006%
MHHCCVQFAHLLWSTCGSGSGS
>986_28_2_0.006%
MYTGLHDHSQHCGSGSGS
>987_28_2_0.006%
MTPTWYHFWNYVIGSGCGSGSGS
>988_28_2_0.006%
MHPCLVDFAYMCILYCGSGSGS
>989_28_2_0.006%
MSQCLTELLWSLFSICGSGSGS
>990_28_2_0.006%
MHVCLVHLWTCYLQSCGSGSGS
>991_28_2_0.006%
MNSWSNCLTLVLVLYFCGSGSGS
>992_28_2_0.006%
MQACLTQLWTILYACGSGSGS
>993_28_2_0.006%
MHWCLTNLVSLYINHCGSGSGS
>994_28_2_0.006%
MHYCLQRLTLLYITTCCGSGSGS
>995_28_2_0.006%
MHPCLTMLWTLALKNCGSGSGS
>996_28_2_0.006%
MHICLEQLVQIYISNQCGSGSGS
>997_28_2_0.006%
MLTCSLLGLWLSWLTLCGSGSGS
>998_28_2_0.006%
MDLCLVMITLMLIGYLCGSGSGS
>999_28_2_0.006%
MDLDCWALILYILENCCGSGSGS
>1000_28_2_0.006%
MWCTLLLVAFLWQTMCGSGSGS
>1001_28_2_0.006%
MHVCLTSLWTSISLCCGSGSGS
>1002_28_2_0.006%
MHYCLSRLWQSLCNCCGSGSGS
>1003_28_2_0.006%
MSQCLEFWSALFLNCGSGSGS
>1004_28_2_0.006%
METNFHDVMPRCNIICGSGSGS
>1005_28_2_0.006%
MTPMHPSSELVNSCGSGSGS
>1006_28_2_0.006%
MHKCLCDLMANAYNICGSGSGS
>1007_28_2_0.006%
MVQCLSMFWSLIYNTQCGSGSGS
>1008_28_2_0.006%
MYSELHTDPNCGSGSGS
>1009_28_2_0.006%
MCRTLDFALCGSGSGS
>1010_28_2_0.006%
MHSCLHDLFLTLCGSGSGS
>1011_28_2_0.006%
MHINTGSQCGSGSGS
>1012_28_2_0.006%
MHECLSAFIDSLLWNCGSGSGS
>1013_28_2_0.006%
MVECLTYVIVLYCGSGSGS
>1014_28_2_0.006%
MHSCLVRATLLIAEHFCGSGSGS
>1015_28_2_0.006%
MRPPRSDNFCGSGSGS
>1016_28_2_0.006%
MCVLRVWLIFLCGSGSGS
>1017_28_2_0.006%
MILLRRYRDLLYYSSCCGSGSGS
>1018_28_2_0.006%
MHECLDRLVRMYIERCCGSGSGS
>1019_28_2_0.006%
MARYSMILCGSGSGS
>1020_28_2_0.006%
MPTLSPGHQCGSGSGS
>1021_28_2_0.006%
MLLNSSVCGSGSGS
>1022_28_2_0.006%
MHHCLVHLFTLWFSDCGSGSGS
>1023_28_2_0.006%
MSMCLSSLWISFYNHCGSGSGS
>1024_28_2_0.006%
MSLCLTSLWILLAKSCGSGSGS
>1025_28_2_0.006%
MNNVWILDYLLCGSGSGS
>1026_28_2_0.006%
MSNMQACSMCITFGTHCGSGSGS
>1027_28_2_0.006%
MFPCLLRTRTFRHKCGSGSGS
>1028_28_2_0.006%
MHFCLVELAKSIWCGSGSGS
>1029_28_2_0.006%
MRCYSTVYMWPPDFDCGSGSGS
>1030_28_2_0.006%
MLPCVYLAHWYLIWMCGSGSGS
>1031_28_2_0.006%
MHKCLSFLSNILLHNCGSGSGS
>1032_28_2_0.006%
MHECLSTFISVLILNCGSGSGS
>1033_28_2_0.006%
MPNNTAFPDCGSGSGS
>1034_28_2_0.006%
MSHNSSRICGSGSGS
>1035_28_2_0.006%
MVGRTTSNCGSGSGS
>1036_28_2_0.006%
MHYCLYSLATLMWSSECGSGSGS
>1037_28_2_0.006%
MHPCLHDFMLVWMELCGSGSGS
>1038_28_2_0.006%
MQACLSTFWISVYQWCGSGSGS
>1039_28_2_0.006%
MYRAVVTTCGSGSGS
>1040_28_2_0.006%
MHPCLVQLFLLLSNQCGSGSGS
>1041_28_2_0.006%
MHLCLASLWMNLLQCCGSGSGS
>1042_28_2_0.006%
MRGHNPSMADCGSGSGS
>1043_28_2_0.006%
MYPYSAKHNCGSGSGS
>1044_28_2_0.006%
MACSDLLWIALLLYSCGSGSGS
>1045_28_2_0.006%
MHDCLLRFFLTISENCGSGSGS
>1046_28_2_0.006%
MSTCWLMPLLFAYVLCGSGSGS
>1047_28_2_0.006%
MVKCLSDLFITLSSLCGSGSGS
>1048_28_2_0.006%
MSPCLLVAVLYIWIKCGSGSGS
>1049_28_2_0.006%
MHLCLTDVMVLYAYALCGSGSGS
>1050_28_2_0.006%
MHKCLTDYFGLLFHSCGSGSGS
>1051_28_2_0.006%
MHLCLSQFMALFLPVCGSGSGS
>1052_28_2_0.006%
MHLCLHLFGVYLTKFCGSGSGS
>1053_28_2_0.006%
MTAMCDPDYWINTNCGSGSGS
>1054_28_2_0.006%
MQKCFNALCLLILTLSCGSGSGS
>1055_28_2_0.006%
MDIIVFNCGSGSGS
>1056_28_2_0.006%
MLVEFDWLDKLLNFLSCGSGSGS
>1057_28_2_0.006%
MQQCLTSLFMLAFMCGSGSGS
>1058_28_2_0.006%
MCGLFICMCGSGSGS
>1059_28_2_0.006%
MWDWPAWFSSGLSSLCGSGSGS
>1060_28_2_0.006%
MSHLVISMCGSGSGS
>1061_28_2_0.006%
MVMCDLSLLFVLTLFCGSGSGS
>1062_28_2_0.006%
MLPMHSWTLGTIHSCGSGSGS
>1063_28_2_0.006%
MHTCLTSFWTLVCGSGSGS
>1064_28_2_0.006%
MHHCVACLWQVLYTNSCGSGSGS
>1065_28_2_0.006%
MSFCIRVIWWCTFMLCGSGSGS
>1066_28_2_0.006%
MHYCAVSLACLLLDACGSGSGS
>1067_28_2_0.006%
MHSCFQQLLVSLIASCGSGSGS
>1068_28_2_0.006%
MRPTWYWFSSFLRTFSCGSGSGS
>1069_28_2_0.006%
MHCLVELMLTYCGSGSGS
>1070_28_2_0.006%
MRICLLFSYLYSYYVCGSGSGS
>1071_28_2_0.006%
MLSCLALVSLLLFHCCGSGSGS
>1072_28_2_0.006%
MRQCLESLWHTLLRNCGSGSGS
>1073_28_2_0.006%
MLYCAPAGVNTCWYYLCGSGSGS
>1074_28_2_0.006%
MYECTYNLLMSGLSICGSGSGS
>1075_28_2_0.006%
MHRCLQNIVNTYMQVCGSGSGS
>1076_28_2_0.006%
MYSPNPNCGSGSGS
>1077_28_2_0.006%
MALCYLVVGLFVLSLCGSGSGS
>1078_28_2_0.006%
MSLCLQNFWGIAFNFCGSGSGS
>1079_28_2_0.006%
MRGMYRCVKSDSNNVCGSGSGS
>1080_28_2_0.006%
MLIESLYRCGSGSGS
>1081_28_2_0.006%
MSWTSIPCICGSGSGS
>1082_28_2_0.006%
MCPCAHPLAFCGSGSGS
>1083_28_2_0.006%
MTHCLSNLWSTFYLMCGSGSGS
>1084_28_2_0.006%
MHYCLVQYFSSVCAVCGSGSGS
>1085_28_2_0.006%
MQSCLTDFFNAIALHLCGSGSGS
>1086_28_2_0.006%
MYECPTKLIATIWNYCGSGSGS
>1087_28_2_0.006%
MHYCVTNLLWNVYSYCGSGSGS
>1088_28_2_0.006%
MHYCLLNLLLLTCGSGSGS
>1089_28_2_0.006%
MHQCLCTLAHLYINLTCGSGSGS
>1090_28_2_0.006%
MFHPNHSCGSGSGS
>1091_28_2_0.006%
MKRSWIIWFPMRSPYCGSGSGS
>1092_28_2_0.006%
MHPCLEVLMSRFYQLCGSGSGS
>1093_28_2_0.006%
MQLCLSDFWLRVHHLCGSGSGS
>1094_28_2_0.006%
MCVCLPLWCLMWNCGSGSGS
>1095_28_2_0.006%
MVCKHPQYTHNTICGSGSGS
>1096_28_2_0.006%
MHECLSKYFATWILLCGSGSGS
>1097_28_2_0.006%
MHACLLDLVYSAVSLCGSGSGS
>1098_28_2_0.006%
MHACLTAFVWLYYDQCGSGSGS
>1099_28_2_0.006%
MHQCLSNFFVLTWCGSGSGS
>1100_28_2_0.006%
MHHCFEELIRIVYSRCGSGSGS
>1101_28_2_0.006%
MSHCLFVLYLTLFAYCCGSGSGS
>1102_28_2_0.006%
MHYCLSNVTQTLYMYFCGSGSGS
>1103_28_2_0.006%
MHKCCIDLLVTYHNYLCGSGSGS
>1104_28_2_0.006%
MHQCLVALTELIINSCGSGSGS
>1105_28_2_0.006%
MHECLTRYVCLLICGSGSGS
>1106_28_2_0.006%
MEVCDLWSQTPWFIWLCGSGSGS
>1107_28_2_0.006%
MRECATWLVTNLCSLYCGSGSGS
>1108_28_2_0.006%
MPISSPNTCGSGSGS
>1109_28_2_0.006%
MTGPMRSDCVQPSVTFCGSGSGS
>1110_28_2_0.006%
MWDYFDERLHTDSHICGSGSGS
>1111_28_2_0.006%
MHSCLVGLIMLFQSSYCGSGSGS
>1112_28_2_0.006%
MSSTYFCICGSGSGS
>1113_28_2_0.006%
MHYCLHNVIAHLLYNCGSGSGS
>1114_28_2_0.006%
MHQCLCTFYQTMFNTACGSGSGS
>1115_28_2_0.006%
MRQCLTNLVWTFCGSGSGS
>1116_28_2_0.006%
MYECLNSFVSLLVSNCGSGSGS
>1117_28_2_0.006%
MHLCLMTFWQMCYDVCGSGSGS
>1118_28_2_0.006%
MHYCLQRLWQSLCYSCGSGSGS
>1119_28_2_0.006%
MHECTAKFVQGAYMYFCGSGSGS
>1120_28_2_0.006%
MDSHINSWFVILLYPFCGSGSGS
>1121_28_2_0.006%
MGCGADSSLVLYVRHGSGS
>1122_28_2_0.006%
MNVRSSLTRVCGSGSGS
>1123_28_2_0.006%
MASCLSNFWLSLFTCCGSGSGS
>1124_28_2_0.006%
MADCLTRLWMLWYTNCGSGSGS
>1125_28_2_0.006%
MCTSEWILAICGSGSGS
>1126_28_2_0.006%
MRVCRSFSESVRRGSGS
>1127_28_2_0.006%
MHACLVDLAATVYTLCGSGSGS
>1128_28_2_0.006%
MNPTLSGFVKYLSGFCGSGSGS
>1129_28_2_0.006%
MCNTPADSNCGSGSGS
>1130_28_2_0.006%
MHECLVNFVTLMCGSGSGS
>1131_28_2_0.006%
MVCSVSSDSRYRFCGSGSGS
>1132_28_2_0.006%
MHQCLHLVIQIIVDHQCGSGSGS
>1133_28_2_0.006%
MHECLCSLVMILCGSGSGS
>1134_28_2_0.006%
MMCSLILLMLYLEQMCGSGSGS
>1135_28_2_0.006%
MHRCLTLLAESYIDYYCGSGSGS
>1136_28_2_0.006%
MHFCLQTWCVLILKHCGSGSGS
>1137_28_2_0.006%
MNECITAMLVSLILTLCGSGSGS
>1138_28_2_0.006%
MHHCSLLWSIFLLLMCGSGSGS
>1139_28_2_0.006%
MHDPCLTCGSGSGS
>1140_28_2_0.006%
MHQCLTSFLHTYLNVCCGSGSGS
>1141_28_2_0.006%
MSYTFLPYCGSGSGS
>1142_28_2_0.006%
MSTVRSKLLNCGSGSGS
>1143_28_2_0.006%
MWLCITEWLFLNWLLCGSGSGS
>1144_28_2_0.006%
MLDRSFSAQHCGSGSGS
>1145_28_2_0.006%
MHACLTNYWVLACWSCGSGSGS
>1146_28_2_0.006%
MSLDCFLISFLLFFCGSGSGS
>1147_28_2_0.006%
MNPNDTSLLTVFWCGSGSGS
>1148_28_2_0.006%
MSCDWWTIFTIAYLMCGSGSGS
>1149_28_2_0.006%
MSLCVSEFWGALFSHACGSGSGS
>1150_28_2_0.006%
MHNNPSPCGSGSGS
>1151_28_2_0.006%
MFPHTCAILLAWLCGSGSGS
>1152_28_2_0.006%
MYCNVDIWSSFLHFVCGSGSGS
>1153_28_2_0.006%
MDRHAPWFLRMLTCGSGSGS
>1154_28_2_0.006%
MRVWSRFCLWLLLVRSGSGS
>1155_28_2_0.006%
MLCNEIIWCLYRPHSNCGSGSGS
>1156_28_2_0.006%
MHYCFASLLSDLLIYSCGSGSGS
>1157_28_2_0.006%
MHACLLNLFHTIFCGSGSGS
>1158_28_2_0.006%
MHECLYRCFLTLCGSGSGS
>1159_28_2_0.006%
MHGCLQNFFHIVIQHCGSGSGS
>1160_28_2_0.006%
MEVSPRWNPFMSSSMCGSGSGS
>1161_28_2_0.006%
MLFGTRSVQQLHCGSGSGS
>1162_28_2_0.006%
MRTSSKVYVDLDHCGSGSGS
>1163_28_2_0.006%
MPSLDLINCGSGSGS
>1164_28_2_0.006%
MSVFRSRFCFCGSGSGS
>1165_28_2_0.006%
MLPNPTPKCGSGSGS
>1166_28_2_0.006%
MHFCLEQFYITLYLHCGSGSGS
>1167_28_2_0.006%
MHRCLTDLLHAFISRCGSGSGS
>1168_28_2_0.006%
MSLGSSYLGCGSGSGS
>1169_28_2_0.006%
MHACLTNLVVALWHCGSGSGS
>1170_28_2_0.006%
MVFHNTHTPCGSGSGS
>1171_28_2_0.006%
MHKCLVDLLIVFCGSGSGS
>1172_28_2_0.006%
MLVCVLLTIWWICGSGSGS
>1173_28_2_0.006%
MHVCLSELLTAYVCLYCGSGSGS
>1174_28_2_0.006%
MHDCVSQLWWTIICGSGSGS
>1175_28_2_0.006%
MHACVTTFWLACFDKLCGSGSGS
>1176_28_2_0.006%
MLGLLSWYTPVVLACCGSGSGS
>1177_28_2_0.006%
MWRHLFRVLYGLSDVCGSGSGS
>1178_28_2_0.006%
MVLCYLWYKFLDYFACGSGSGS
>1179_28_2_0.006%
MHYCLTSIVSRMWHNSCGSGSGS
>1180_28_2_0.006%
MHACFADFLSLCLFNPCGSGSGS
>1181_28_2_0.006%
MHQCLCSFISQLCGSGSGS
>1182_28_2_0.006%
MTRCLVDFWLIVASQCGSGSGS
>1183_28_2_0.006%
MSDPTLPNCGSGSGS
>1184_28_2_0.006%
MHACLSNFITLICGSGSGS
>1185_28_2_0.006%
MHNCLASWFSTLFSKCCGSGSGS
>1186_28_2_0.006%
MFTFHISRCGSGSGS
>1187_28_2_0.006%
MSRCLTELISLWLSKCGSGSGS
>1188_28_2_0.006%
MHACLEEFWRSVFLNPCGSGSGS
>1189_28_2_0.006%
MSQFCFDLMLWYLSDCGSGSGS
>1190_28_2_0.006%
MHQCLNDLVTTAWAMYCGSGSGS
>1191_28_2_0.006%
MHSCLSRWFYTAYQLYCGSGSGS
>1192_28_2_0.006%
MPDSSCNNCGSGSGS
>1193_28_2_0.006%
MHYCLDHLFASWSSWYCGSGSGS
>1194_28_2_0.006%
MHECLTALIGLYIGSCGSGSGS
>1195_28_2_0.006%
MKQCLSDFLVSLVQFCGSGSGS
>1196_28_2_0.006%
MHRCLTSLLLLWTSDCGSGSGS
>1197_28_2_0.006%
MHPCLSRLLLTYWSLCGSGSGS
>1198_28_2_0.006%
MFFNPLVCGSGSGS
>1199_28_2_0.006%
MSTVLSFHLCGSGSGS
>1200_28_2_0.006%
MPRYNSHMCGSGSGS
>1201_28_2_0.006%
MLICILLIGPLLLFHCGSGSGS
>1202_28_2_0.006%
MIRCLSDVWTIVYSHCCGSGSGS
>1203_28_2_0.006%
MHTCLSQLWYHLYVSCGSGSGS
>1204_28_2_0.006%
MTQCLTSLWMLLYFPCGSGSGS
>1205_28_2_0.006%
MHKCLTSLFVNLFGPDCGSGSGS
>1206_28_2_0.006%
MSLCTMHRNHFSWSCGSGSGS
>1207_28_2_0.006%
MLRSRRVAIRSLCGSGSGS
>1208_28_2_0.006%
MHCLTEYVEAFLVYTCGSGSGS
>1209_28_2_0.006%
MSACVTQLWTLLYTHCGSGSGS
>1210_28_2_0.006%
MTTSWYDFWITLLKGFCGSGSGS
>1211_28_2_0.006%
MHACLYNLIHLMVSNCGSGSGS
>1212_28_2_0.006%
MHQCLTGLIAKLVTCCGSGSGS
>1213_28_2_0.006%
MSLIWLLTVPQRSYFCGSGSGS
>1214_28_2_0.006%
MRPCLTAFVTSVFLTCGSGSGS
>1215_28_2_0.006%
MYSTNIIPFLCGSGSGS
>1216_28_2_0.006%
MHQCLYGLALIFLPVCGSGSGS
>1217_28_2_0.006%
MPLCHLLSRLYQFLCGSGSGS
>1218_28_2_0.006%
MSPKNNYYDFVHNHPVCGSGSGS
>1219_28_2_0.006%
MHHCIEKLWHLLITCGSGSGS
>1220_28_2_0.006%
MHQCLTGFLSLLCGSGSGS
>1221_28_2_0.006%
MHWCMENFLRVLFVQCGSGSGS
>1222_28_2_0.006%
MLYCPLFWLDCCGSGSGS
>1223_28_2_0.006%
MWCYLLFWLFPAHEYCGSGSGS
>1224_28_2_0.006%
MKSCLERLFTTLVTYSCGSGSGS
>1225_28_2_0.006%
MLTKACFYLTFLYLLCGSGSGS
>1226_28_2_0.006%
MNRPKLYTPNPARFCGSGSGS
>1227_28_2_0.006%
MKESITNAGMCHLNHLCGSGSGS
>1228_28_2_0.006%
MHRCLDLFSNWIKCGSGSGS
>1229_28_2_0.006%
MFTVKHYIHYCGSGSGS
>1230_28_2_0.006%
MHECLYNLVTRLCGSGSGS
>1231_28_2_0.006%
MHYCLISLWQQVYRNCGSGSGS
>1232_28_2_0.006%
MPVCNLLDTWLGITDICGSGSGS
>1233_28_2_0.006%
MHQCLSELMTLCGSGSGS
>1234_28_2_0.006%
MSQCIWALFGYCGSGSGS
>1235_28_2_0.006%
MSACLQLNPYFTVCGSGSGS
>1236_28_2_0.006%
MPPSPDPNCGSGSGS
>1237_28_2_0.006%
MLICLLTLLAVLCGSGSGS
>1238_28_2_0.006%
MSPCLTGYWMSLAIYCGSGSGS
>1239_28_2_0.006%
MHQCLTNFMSHLIFSCGSGSGS
>1240_28_2_0.006%
MFPYCPVFLWLLTLLCGSGSGS
>1241_28_2_0.006%
MHQCLTVWSELFQSFCGSGSGS
>1242_28_2_0.006%
MSVFIRLCILLWCGSGSGS
>1243_28_2_0.006%
MHECLYRFLLPLVCGSGSGS
>1244_28_2_0.006%
MHECFGVLISHMLNNCGSGSGS
>1245_28_2_0.006%
MHQCLTALWWYYLMCGSGSGS
>1246_28_2_0.006%
MSLCLTGLWQLVFPYCGSGSGS
>1247_28_2_0.006%
MPLPNSTHTCGSGSGS
>1248_28_2_0.006%
MPNHSDTCGSGSGS
>1249_28_2_0.006%
MHACLHSMFNMYLALCGSGSGS
>1250_28_2_0.006%
MHECLSGLFGDLIASYCGSGSGS
>1251_28_2_0.006%
MHYCMQTLFSNLLMHCGSGSGS
>1252_28_2_0.006%
MPCNPFYMWLVVLRSCGSGSGS
>1253_28_2_0.006%
MSQCLSAFWTMLYDFRCGSGSGS
>1254_28_2_0.006%
MHECLHHLVMALLCGSGSGS
>1255_28_2_0.006%
MPPRAVALPCGSGSGS
>1256_28_2_0.006%
MIVLGFLSFGDMNCGSGSGS
>1257_28_2_0.006%
MLLIPPAFTCGSGSGS
>1258_28_2_0.006%
MSHNEVINATLLIALVCGSGSGS
>1259_28_2_0.006%
MSRPEPTITCGSGSGS
>1260_28_2_0.006%
MHFCLNFVLRLAEFRCGSGSGS
>1261_28_2_0.006%
MHQCLMNVLQIYISRKCGSGSGS
>1262_28_2_0.006%
MSSCLENLWLTYWLVCGSGSGS
>1263_28_2_0.006%
MVPTLSLCGSGSGS
>1264_28_2_0.006%
MPNKLVYCGSGSGS
>1265_28_2_0.006%
MHPCIETFVQLLLANCGSGSGS
>1266_28_2_0.006%
MYECLYKLAVAMYIHCGSGSGS
>1267_28_2_0.006%
MHLARNPMVNCGSGSGS
>1268_28_2_0.006%
MHPYPYAHCGSGSGS
>1269_28_2_0.006%
MHVCLENVVLLIWSCGSGSGS
>1270_28_2_0.006%
MELCLTLWQTIYNVCGSGSGS
>1271_28_2_0.006%
MHECLSSLLVTLMPKLCGSGSGS
>1272_28_2_0.006%
MAPCLWWLYLDICGSGSGS
>1273_28_2_0.006%
MRWCDLYSLWLNQFLCGSGSGS
>1274_28_2_0.006%
MFLSSLPESNCGSGSGS
>1275_28_2_0.006%
MHKCTTDFAELIMSLFCGSGSGS
>1276_28_2_0.006%
MHACLQELVELFLRNCGSGSGS
>1277_28_2_0.006%
MHNCLTDLWTNLAVHLCGSGSGS
>1278_28_2_0.006%
MHQCLHGLFLAFSRSCGSGSGS
>1279_28_2_0.006%
MHVCLSDLVALYALFCGSGSGS
>1280_28_2_0.006%
MSSRNTHTLGCGSGSGS
>1281_28_2_0.006%
MHACLHEFLALFYTKCGSGSGS
>1282_28_2_0.006%
MHRCLTSVWLTYYKYCGSGSGS
>1283_28_2_0.006%
MPCMSWITYAAVNFCGSGSGS
>1284_28_2_0.006%
MHECMSSLLNIWLFCGSGSGS
>1285_28_2_0.006%
MSKCLTDIWMSVYLSCGSGSGS
>1286_28_2_0.006%
MHYCLTGLWLCVPTYYCGSGSGS
>1287_28_2_0.006%
MMWGHSCDTLSILSNCGSGSGS
>1288_28_2_0.006%
MTWSCMHMHPFHYCGSGSGS
>1289_28_2_0.006%
MYSRGSSVCGSGSGS
>1290_28_2_0.006%
MSPCFLILLLLICGSGSGS
>1291_28_2_0.006%
MHQCLLELLSTAFLHCGSGSGS
>1292_28_2_0.006%
MHECISNFAQTLYHLCGSGSGS
>1293_28_2_0.006%
MGCYHVILLLSLISAAGGSGS
>1294_28_2_0.006%
MHECFHRTITLYMNTLCGSGSGS
>1295_28_2_0.006%
MYPVSPCLCGSGSGS
>1296_28_2_0.006%
MYHCLTSLIVLAATYCGSGSGS
>1297_28_2_0.006%
MDPGAHWFLQLLTNCGSGSGS
>1298_28_2_0.006%
MHACLANLFISWVTSCGSGSGS
>1299_28_2_0.006%
MHKCILQLVWLYCSNCGSGSGS
>1300_28_2_0.006%
MHACLSDVLSLLSRHFCGSGSGS
>1301_28_2_0.006%
MLDCLTLLTILLLTICGSGSGS
>1302_28_2_0.006%
MHECLTGVALQFLSALCGSGSGS
>1303_28_2_0.006%
MHECLVAFTHSVWYTCGSGSGS
>1304_28_2_0.006%
MLLCLSIIIAGYLIWCGSGSGS
>1305_28_2_0.006%
MSRCLESLWTTLIVNCGSGSGS
>1306_28_2_0.006%
MNMSFDKHPTNPCGSGSGS
>1307_28_2_0.006%
MSPMPTKDYILDHSCGSGSGS
>1308_28_2_0.006%
MRECLTDLISLWFKANCGSGSGS
>1309_28_2_0.006%
MSCSPIRIPCGSGSGS
>1310_28_2_0.006%
MSQCLTFLWTELMSVCGSGSGS
>1311_28_2_0.006%
MQQCFTLLMTQLLFNCGSGSGS
>1312_28_2_0.006%
MSFCDALDSFLFNLFPCGSGSGS
>1313_28_2_0.006%
MHSSSIHCGSGSGS
>1314_28_2_0.006%
MHECVSQYFELLMSCVCGSGSGS
>1315_28_2_0.006%
MYHHHTIPCGSGSGS
>1316_28_2_0.006%
MLYSASTCGSGSGS
>1317_28_2_0.006%
MWLCALYISQVVAILCCGSGSGS
>1318_28_2_0.006%
MHSCLENLMWTFCCGSGSGS
>1319_28_2_0.006%
MHICVTSLWSYLYSYCGSGSGS
>1320_28_2_0.006%
MWILLVVGCLTCGSGSGS
>1321_28_2_0.006%
MVICVFALLLSCYNRCGSGSGS
>1322_28_2_0.006%
MHTSKYSSYHSCGSGSGS
>1323_28_2_0.006%
MHSCLEFVTLFVVCGSGSGS
>1324_28_2_0.006%
MHSCLSSLWLLLLPDCGSGSGS
>1325_28_2_0.006%
MSECLAGFLTLMLTHCGSGSGS
>1326_28_2_0.006%
MVASCFRWFLILFAVRGSGSGS
>1327_28_2_0.006%
MQTCLEHLMILLFLLSCGSGSGS
>1328_28_2_0.006%
MHYCLASFWNSSFLWCGSGSGS
>1329_28_2_0.006%
MSNKLGYPWFSCCGSGSGS
>1330_28_2_0.006%
MTPHSMLDSWLWILFLCGSGSGS
>1331_28_2_0.006%
MYIISTDCGSGSGS
>1332_28_2_0.006%
MYMDSGFHTCGSGSGS
>1333_28_2_0.006%
MSLWSYGPWSWMRWIQCGSGSGS
>1334_28_2_0.006%
MIDTCWILLHTSHSDCDSGSGS
>1335_28_2_0.006%
MRTCVCLLWLLYAMCGSGSGS
>1336_28_2_0.006%
MHQCFQNYVTLCILCGSGSGS
>1337_28_2_0.006%
MSDTAFCGSGSGS
>1338_28_2_0.006%
MVQLVIPCGCGSGSGS
>1339_28_2_0.006%
MHQCLTALFAIWLPDCGSGSGS
>1340_28_2_0.006%
MHFCLQVFLVSLAHYSCGSGSGS
>1341_28_2_0.006%
MSWIYCFALYVLINTLCGSGSGS
>1342_28_2_0.006%
MHSCLVELTIILASYCGSGSGS
>1343_28_2_0.006%
MHWCLALFWQNCGSGSGS
>1344_28_2_0.006%
MHYCLVRLLDVYICGSGSGS
>1345_28_2_0.006%
MFPCALWLYVQLYSSLCGSGSGS
>1346_28_2_0.006%
MHPCLESLMIMLMQKCGSGSGS
>1347_28_2_0.006%
MWPPIVVLDCGSGSGS
>1348_28_2_0.006%
MHLCLERLLTACLKKICGSGSGS
>1349_28_2_0.006%
MSHCIILFLALTLDYCGSGSGS
>1350_28_2_0.006%
MPECLTNLWTNLFSQCGSGSGS
>1351_28_2_0.006%
MPDCNGPNFPYHSSCGSGSGS
>1352_28_2_0.006%
MHIGYIQSPCPLVCGSGSGS
>1353_28_2_0.006%
MWCCDSLDTLLQMSDDCGSGSGS
>1354_28_2_0.006%
MQSCLYEFVNLCIINCGSGSGS
>1355_28_2_0.006%
MHRCLSDLLVAIALNCGSGSGS
>1356_28_2_0.006%
MPAPKHMPGCGSGSGS
>1357_28_2_0.006%
MQECTTNFVWLCLLKCGSGSGS
>1358_28_2_0.006%
MTWPYISMIHAWLCGSGSGS
>1359_28_2_0.006%
MYPVLYCLLSLWLLNCGSGSGS
>1360_28_2_0.006%
MSWWCLIVVLLLTCGSGSGS
>1361_28_2_0.006%
MSQCPAMLWWLIWDNWCGSGSGS
>1362_28_2_0.006%
MQNVRSGLDCCGSGSGS
>1363_28_2_0.006%
MSTCSKMPVTCPTDCGSGSGS
>1364_28_2_0.006%
MHFCLYALLSTFCGSGSGS
>1365_28_2_0.006%
MSAPNSNPHCGSGSGS
>1366_28_2_0.006%
MHGCLYDFLTLLVSSCGSGSGS
>1367_28_2_0.006%
MVYCTDPCGSGSGS
>1368_28_2_0.006%
MLCKQHTPCRIVSCICGSGSGS
>1369_28_2_0.006%
MPSSMVERSCGSGSGS
>1370_28_2_0.006%
MHACLVNLFSNMLLECGSGSGS
>1371_28_2_0.006%
MTRVENSNVNLLVPSNCGSGSGS
>1372_28_2_0.006%
MHVCLHNLVVLLCGSGSGS
>1373_28_2_0.006%
MPHYFPACCGSGSGS
>1374_28_2_0.006%
MCQPPYIHPSYCGSGSGS
>1375_28_2_0.006%
MRGSRFPRITYCGSGSGS
>1376_28_2_0.006%
MNECITSLANLLLLNVCGSGSGS
>1377_28_2_0.006%
MSRLLYFVSLSVNCGSGSGS
>1378_28_2_0.006%
MLPTLFPCGSGSGS
>1379_28_2_0.006%
MYFLSCMHSCGSGSGS
>1380_28_2_0.006%
MHKCLLDLLGALYQCCGSGSGS
>1381_28_2_0.006%
MVLCTLIFSTLLLYWFGSGSGS
>1382_28_2_0.006%
MSFCLSRLWHTVYNSCGSGSGS
>1383_28_2_0.006%
MHYCCTSLWTNIILICGSGSGS
>1384_28_2_0.006%
MRSTPAIQYYCGSGSGS
>1385_28_2_0.006%
MHKCLYDFVCSASLYCGSGSGS
>1386_28_2_0.006%
MISESENDNLPMYTHNCGSGSGS
>1387_28_2_0.006%
MHECLTHLWYVVRDYCGSGSGS
>1388_28_2_0.006%
MYMPHRYTNCGSGSGS
>1389_28_2_0.006%
MYVCLHDLFQLYLCGSGSGS
>1390_28_2_0.006%
MLNGLCMPVLAPNHCGSGSGS
>1391_28_2_0.006%
MVWCMWLSPPQFCGSGSGS
>1392_28_2_0.006%
MNQCVTSFFAHLIDVCGSGSGS
>1393_28_2_0.006%
MLPMHPMFCMFACGSGSGS
>1394_28_2_0.006%
MHCIEQTLLLYYRHYCGSGSGS
>1395_28_2_0.006%
MACFWELLVSAMCYLCGSGSGS
>1396_28_2_0.006%
MHCLYELVQKYIVLCGSGSGS
>1397_28_2_0.006%
MTFCDLLAEKLYNCLCGSGSGS
>1398_28_2_0.006%
MHGCLQALFALFLCGSGSGS
>1399_28_2_0.006%
MIPFPNPCGSGSGS
>1400_28_2_0.006%
MHLCLLQLVTLYCGSGSGS
>1401_28_2_0.006%
MPLDCHLIVCGSGSGS
>1402_28_2_0.006%
MHECLARLLFSAAEMFCGSGSGS
>1403_28_2_0.006%
MLTRSLDGYMPASSSYCGSGSGS
>1404_28_2_0.006%
MQWCLERLVLLYFQHRCGSGSGS
>1405_28_2_0.006%
MDPDLCNLILLFALLCGSGSGS
>1406_28_2_0.006%
MPRCLTELWKLAIKCGSGSGS
>1407_28_2_0.006%
MSDPMRLFPCTVCGSGSGS
>1408_28_2_0.006%
MSVCVLAFLGLLTLICGSGSGS
>1409_28_2_0.006%
MHECLYDLVIHWALQCGSGSGS
>1410_28_2_0.006%
MKYSSRGRRRHCGSGSGS
>1411_28_2_0.006%
MHPCLEYLWSAFLSSCGSGSGS
>1412_28_2_0.006%
MYPCLESLSVLFYKSWCGSGSGS
>1413_28_2_0.006%
MGGCLSDFWRLAFKLCGSGSGS
>1414_28_2_0.006%
MHSQQSHHSYHCGSGSGS
>1415_28_2_0.006%
MDSTNFNCGSGSGS
>1416_28_2_0.006%
MHECLALLFNGLLFKCGSGSGS
>1417_28_2_0.006%
MIVCVLELLLNYSFICGSGSGS
>1418_28_2_0.006%
MHECLYHTAVNIFDFWCGSGSGS
>1419_28_2_0.006%
MHQCLLDVLELFLYPPCGSGSGS
>1420_28_2_0.006%
MFPCLLVWLLYLCGSGSGS
>1421_28_2_0.006%
MHVCLSALFATGYGIWCGSGSGS
>1422_28_2_0.006%
MLRTLSSSDCGSGSGS
>1423_28_2_0.006%
MHNCLELLVSPFMQYLCGSGSGS
>1424_28_2_0.006%
MSNYDTMRTHSVNHCGSGSGS
>1425_28_2_0.006%
MRVVPVFENCGSGSGS
>1426_28_2_0.006%
MTPCLTDLWSTFLSWNCGSGSGS
>1427_28_2_0.006%
MHPCLLALVTLWIANCGSGSGS
>1428_28_2_0.006%
MHACLYNFALMCASSLCGSGSGS
>1429_28_2_0.006%
MYIPSLTPDCGSGSGS
>1430_28_2_0.006%
MSFLKLRIADSGHCGSGSGS
>1431_28_2_0.006%
MPPLVARNDCGSGSGS
>1432_28_2_0.006%
MHQCLHTLLLNIWHLCGSGSGS
>1433_28_2_0.006%
MRPNIWWFVYFLHNNCGSGSGS
>1434_28_2_0.006%
MHDCLSDLFRRYIDNICGSGSGS
>1435_28_2_0.006%
MHTCLTSLIILAWKQCGSGSGS
>1436_28_2_0.006%
MLSCLHRHPHSCGSGSGS
>1437_28_2_0.006%
MHECLTSFWLILCGSGSGS
>1438_28_2_0.006%
MYLCLATLLLLVYACCGSGSGS
>1439_28_2_0.006%
MFPKPTSNTGAVCGSGSGS
>1440_28_2_0.006%
MHHCLHELLLVWLSICGSGSGS
>1441_28_2_0.006%
MYSCLTNYWMQYYTYCGSGSGS
>1442_28_2_0.006%
MSAVLARNYSKCGSGSGS
>1443_28_2_0.006%
MAECLTSLWAKLLSNCGSGSGS
>1444_28_2_0.006%
MHECLQQLVSLTCQKWCGSGSGS
>1445_28_2_0.006%
MSQWWDDFLFHEELNCGSGSGS
>1446_28_2_0.006%
MHECLYKLVLLCSGYCGSGSGS
>1447_28_2_0.006%
MSYCLQGFVDLWLANWCGSGSGS
>1448_28_2_0.006%
MLSCYLAVLLMLYCGSGSGS
>1449_28_2_0.006%
MTRCLTALWETLWYDNCGSGSGS
>1450_28_2_0.006%
MIWCVVSLVWSFYQTCGSGSGS
>1451_28_2_0.006%
MSACLTELWFSCWSYCGSGSGS
>1452_28_2_0.006%
MYWLRNPNCGSGSGS
>1453_28_2_0.006%
MQTVRPMPSNPYPTCGSGSGS
>1454_28_2_0.006%
MAQCLSNLWWTLVLNCGSGSGS
>1455_28_2_0.006%
MHECLTHLWMSGLSTFCGSGSGS
>1456_28_2_0.006%
MHLCLYNLAPLMYCFLCGCGSGSGS
>1457_28_2_0.006%
MTHCHLLLWLFLLLACGSGSGS
>1458_28_2_0.006%
MHRCMSNFVQLLLARCGSGSGS
>1459_28_2_0.006%
MGGCLTNFWESCLTFCGSGSGS
>1460_28_2_0.006%
MNFCSGMYICLFYLLCGSGSGS
>1461_28_2_0.006%
MHLCLSDYLGILLSSCGSGSGS
>1462_28_2_0.006%
MHRCTSELLTLILKNYCGSGSGS
>1463_28_2_0.006%
MYSCLTDLWYRLGATYCGSGSGS
>1464_28_2_0.006%
MSVLRLCGLIMLCCGSGSGS
>1465_28_2_0.006%
MHKCLYDLMQSICGSGSGS
>1466_28_2_0.006%
MFSVPACFTCGSGSGS
>1467_28_2_0.006%
MHECLLNLAALMFEMCGSGSGS
>1468_28_2_0.006%
MSLCLAYALLAVCLLCGSGSGS
>1469_28_2_0.006%
MAYMLRTLNFDTSCGSGSGS
>1470_28_2_0.006%
MHRCLTELFRVAFANCGSGSGS
>1471_28_2_0.006%
MILTPLHFMLYCGSGSGS
>1472_28_2_0.006%
MHVCLLNFVTTLCGSGSGS
>1473_28_2_0.006%
MASDCMLNEYPLTASYCGSGSGS
>1474_28_2_0.006%
MCMLRLCMIMCGSGSGS
>1475_28_2_0.006%
MSGRHILYCGSGSGS
>1476_28_2_0.006%
MTPTFSGFLEYLWNKCGSGSGS
>1477_28_2_0.006%
MHRCLVDLVASTWNFCGSGSGS
>1478_28_2_0.006%
MHPCLELWFTQFICGSGSGS
>1479_28_2_0.006%
MGFISSYPPVDYIPCGSGSGS
>1480_28_2_0.006%
MKYCLEHLVVNFSFLFCGSGSGS
>1481_28_2_0.006%
MHSCLTEYVKLAYVHYCGSGSGS
>1482_28_2_0.006%
MDRCLTNLWASWYHMLCGSGSGS
>1483_28_2_0.006%
MSSCLTGLWTDVYHFCGSGSGS
>1484_28_2_0.006%
MYLCLESLIHLYFDTNCGSGSGS
>1485_28_2_0.006%
MVSCIPYPCGSGSGS
>1486_28_2_0.006%
MHPCLTHFWLVWFVHCGSGSGS
>1487_28_2_0.006%
MFACEILKLLHHLCGSGSGS
>1488_28_2_0.006%
MHVCLENLFSLCIVGCGSGSGS
>1489_28_2_0.006%
MSTRLCPFPFYIVDCGSGSGS
>1490_28_2_0.006%
MVQSRSACLTCGSGSGS
>1491_28_2_0.006%
MQYCLSSLWLTLLTCCGSGSGS
>1492_28_2_0.006%
MCSTSTPITCGSGSGS
>1493_28_2_0.006%
MSRWDLFTFMCGSGSGS
>1494_28_2_0.006%
MCSRHNPDCGSGSGS
>1495_28_2_0.006%
MHQCLYNYLNIWTDSLCGSGSGS
>1496_28_2_0.006%
MYPTSLNENSNCGSGSGS
>1497_28_2_0.006%
MLPCITRFFLALVLICGSGSGS
>1498_28_2_0.006%
MHQCLTLWLIEFTTLCGSGSGS
>1499_28_2_0.006%
MLVPCPTYCGSGSGS
>1500_28_2_0.006%
MRMYIMNCGSGSGS
>1501_28_2_0.006%
MQGCLVNLWHSLYLYNCGSGSGS
>1502_28_2_0.006%
MSCLLSWYLRLLYILCGSGSGS
>1503_28_2_0.006%
MLDSASICCGSGSGS
>1504_28_2_0.006%
MSCLSDLWFTFLKSCGSGSGS
>1505_28_2_0.006%
MLNYLLKVLILFCGSGSGS
>1506_28_2_0.006%
MSISMLRPYHNIRHNCGSGSGS
>1507_28_2_0.006%
MHACLVMLVNLWTSCGSGSGS
>1508_28_2_0.006%
MSDPVSRYSCGSGSGS
>1509_28_2_0.006%
MHVCLTGLLSLYWKQCGSGSGS
>1510_28_2_0.006%
MTQCLWSLWFLMLCSCGSGSGS
>1511_28_2_0.006%
MYLTDSICGSGSGS
>1512_28_2_0.006%
MSCLSQLWIFLLNCGSGSGS
>1513_28_2_0.006%
MSFCSTIDKYLVDWLECGSGSGS
>1514_28_2_0.006%
MHRTDSELVCGSGSGS
>1515_28_2_0.006%
MSPVALLTGCGSGSGS
>1516_28_2_0.006%
MFYSNLINACGSGSGS
>1517_28_2_0.006%
MTVCLLTMWSALYYIFCGSGSGS
>1518_28_2_0.006%
MSHCLSDLWLTLTRVCGSGSGS
>1519_28_2_0.006%
MFLCDSLDLILLACLLCGSGSGS
>1520_28_2_0.006%
MLRSQPNSRGCGSGSGS
>1521_28_2_0.006%
MSRCLTEIWSTILAHCGSGSGS
>1522_28_2_0.006%
MHPCLTNLAVLIISACGSGSGS
>1523_28_2_0.006%
MYWCLLIDCMSAILCGSGSGS
>1524_28_2_0.006%
MHHCLEQYLTLVIELCGSGSGS
>1525_28_2_0.006%
MHECLYDLCIGLLYCGSGSGS
>1526_28_2_0.006%
MRRCFADFVSALIYNCGSGSGS
>1527_28_2_0.006%
MCTFSPCIDLCGSGSGS
>1528_28_2_0.006%
MHQCLDTLVLLGSCHCGSGSGS
>1529_28_2_0.006%
MSRIVSNCGSGSGS
>1530_28_2_0.006%
MHYCLQNFSHMLILYCGSGSGS
>1531_28_2_0.006%
MSTFPNCCGSGSGS
>1532_28_2_0.006%
MHWCLTQLFITYLCGSGSGS
>1533_28_2_0.006%
MHECVHNYLISLFYACGSGSGS
>1534_28_2_0.006%
MSPGAAYFDLVFVPLNCGSGSGS
>1535_28_2_0.006%
MQKCLHDLLLSYVRYCGSGSGS
>1536_28_2_0.006%
MNSFACLVLDVLHFLICGSGSGS
>1537_28_2_0.006%
MHSCLTSIWQVLYSSCCGSGSGS
>1538_28_2_0.006%
MVSCVVTWATLVLICVCGSGSGS
>1539_28_2_0.006%
MHYCLQSVIALFLDSCGSGSGS
>1540_28_2_0.006%
MSFCDLLDLWLGLPCCGSGSGS
>1541_28_2_0.006%
MVYCPTRFWLIFLPLLCGSGSGS
>1542_28_2_0.006%
MHRCLTELLSSVLYCGSGSGS
>1543_28_2_0.006%
MHECFASFTYTLLIRCGSGSGS
>1544_28_2_0.006%
MHLASCICGSGSGS
>1545_28_2_0.006%
MAPCLSNLWSLLISTCGSGSGS
>1546_28_2_0.006%
MDVCPVYLWQAIATLFCGSGSGS
>1547_28_2_0.006%
MLIVDCLRPFHAVLNCGSGSGS
>1548_28_2_0.006%
MYNLRTCLHCGSGSGS
>1549_28_2_0.006%
MSLEGPIVLVHHFAICGSGSGS
>1550_28_2_0.006%
MHPCLTSFMISCLRFCGSGSGS
>1551_28_2_0.006%
MVVLYLSHLCGSGSGS
>1552_28_2_0.006%
MAECLTEFWTRAYRTCCGSGSGS
>1553_28_2_0.006%
MHACLAGYWLTLHRYLCGSGSGS
>1554_28_2_0.006%
MSGLIPYTHTCGSGSGS
>1555_28_2_0.006%
MPREPTCDIHCGSGSGS
>1556_28_2_0.006%
MHVPGAPHCHCGSGSGS
>1557_28_2_0.006%
MHVCLSNFLVILLEHSCGSGSGS
>1558_28_2_0.006%
MHWCLFSLFTTLCGSGSGS
>1559_28_2_0.006%
MHRCLTTFWINLCGSGSGS
>1560_28_2_0.006%
MHECLTSLWFLCGSGSGS
>1561_28_2_0.006%
MHYCLVNLAHRMSTICGSGSGS
>1562_28_2_0.006%
MLCSLFIVMLTLSLYLCGSGSGS
>1563_28_2_0.006%
MHYCLSNLFVCFLCRNCGSGSGS
>1564_28_2_0.006%
MHLCLYELVLAIGATYCGSGSGS
>1565_28_2_0.006%
MTTPWWLVVFSWYPSDCGSGSGS
>1566_28_2_0.006%
MWTNLPHPDSCGSGSGS
>1567_28_2_0.006%
MHPCLTTFWCTVFCGSGSGS
>1568_28_2_0.006%
MSFSLTWCYFFPYLRCGSGSGS
>1569_28_2_0.006%
MHPSIVCGSGSGS
>1570_28_2_0.006%
MCFPSARYHCGSGSGS
>1571_28_2_0.006%
MRPGFRSMYRLYYYGFCGSGSGS
>1572_28_2_0.006%
MHACLSNFVSVIFANCGSGSGS
>1573_28_2_0.006%
MSVCLTNLWVTFFNGCGSGSGS
>1574_28_2_0.006%
MHYCLYSLLTMFCGSGSGS
>1575_28_2_0.006%
MHPCLIDVCTLFARMCGSGSGS
>1576_28_2_0.006%
MHACLHDFMIYLNCGSGSGS
>1577_28_2_0.006%
MEPNNGNMHPLNNCGSGSGS
>1578_28_2_0.006%
MSCIHFPELYWSITHNCGSGSGS
>1579_28_2_0.006%
MFGCVLLLTLYLLSCGSGSGS
>1580_28_2_0.006%
MCNLSQLCGSGSGS
>1581_28_2_0.006%
MLWPTPTFPCGSGSGS
>1582_28_2_0.006%
MGRLSASSCGSGSGS
>1583_28_2_0.006%
MHECVTSLMALCARYFCGSGSGS
>1584_28_2_0.006%
MHQCLSDLWCHVWKVCGSGSGS
>1585_28_2_0.006%
MHYCLYSLVTALAQKCGSGSGS
>1586_28_2_0.006%
MKYCLQQLVAPFIIWCGSGSGS
>1587_28_2_0.006%
MSDYPVSSCGSGSGS
>1588_28_2_0.006%
MSVFLIYARHQSLGCGSGSGS
>1589_28_2_0.006%
MQQCLTNLWWNITTSFCGSGSGS
>1590_28_2_0.006%
MHRCLFEFAHLFTICGSGSGS
>1591_28_2_0.006%
MRLCVLVAESMYRKYNCGSGSGS
>1592_28_2_0.006%
MSQCLADFWDLLLVNCGSGSGS
>1593_28_2_0.006%
MVPFYLYCGSGSGS
>1594_28_2_0.006%
MHACVANLLVTLLVCGSGSGS
>1595_28_2_0.006%
MSLCLYVAMYFLLCGSGSGS
>1596_28_2_0.006%
MHFCLAGLLNLIGNQCGSGSGS
>1597_28_2_0.006%
MNPCRLLFLILFFLCGSGSGS
>1598_28_2_0.006%
MWSCVLDVYIVYCVLCGSGSGS
>1599_28_2_0.006%
MHRCLTSFVTLLCGSGSGS
>1600_28_2_0.006%
MYTLCPPSNCGSGSGS
>1601_28_2_0.006%
MSPCILIFIALALCGSGSGS
>1602_28_2_0.006%
MHLCLHDVLILIYKGCGSGSGS
>1603_28_2_0.006%
MHLCLQDLFHLLVHCGSGSGS
>1604_28_2_0.006%
MHRCLYDLLSIVYESCGSGSGS
>1605_28_2_0.006%
MHECLASLFFKLYTRCGSGSGS
>1606_28_2_0.006%
MSQPFHCLDCGSGSGS
>1607_28_2_0.006%
MFPCLTWLYLDLLMECGSGSGS
>1608_28_2_0.006%
MRCCYILTLLLQICGSGSGS
>1609_28_2_0.006%
MQQCLTNFWSALYLVCGSGSGS
>1610_28_2_0.006%
MSGNPFLTCGSGSGS
>1611_28_2_0.006%
MSAFDAPWLPLWCWICGSGSGS
>1612_28_2_0.006%
MHECLTMLWQVCIKSWCGSGSGS
>1613_28_2_0.006%
MRILPNHSDCGSGSGS
>1614_28_2_0.006%
MTSLCDLLVILALLLCGSGSGS
>1615_28_2_0.006%
MHECLATFLQGTLLHCGSGSGS
>1616_28_2_0.006%
MHCLHNLFRSFTQYCGSGSGS
>1617_28_2_0.006%
MSRQRLALSCGSGSGS
>1618_28_2_0.006%
MSRVMSGCSPCHSCGSGSGS
>1619_28_2_0.006%
MVECLVNLWSLLIVDACGSGSGS
>1620_28_2_0.006%
MHPCLIELTSLFAQHLCGSGSGS
>1621_28_2_0.006%
MRGCLQSLFEMWLCGSGSGS
>1622_28_2_0.006%
MHECLHNLVLNIFACGSGSGS
>1623_28_2_0.006%
MHSCVTHLWNSCFLCGSGSGS
>1624_28_2_0.006%
MHPCLTSLWLLLSRCCGSGSGS
>1625_28_2_0.006%
MLCILLRVLWHLVCGSGSGS
>1626_28_2_0.006%
MGLTSCMRYPNLSTTCGSGSGS
>1627_28_2_0.006%
MHLCLQALLEGFYNLCGSGSGS
>1628_28_2_0.006%
MSNEYMPHPRPFINCGSGSGS
>1629_28_2_0.006%
MPACFGSCGSGSGS
>1630_28_2_0.006%
MHISFFTNCGSGSGS
>1631_28_2_0.006%
MHLCLSQLWITIATQCGSGSGS
>1632_28_2_0.006%
MDVDCWWILSCLIDCGSGSGS
>1633_28_2_0.006%
MHACLTDFWYKLIVTSCGSGSGS
>1634_28_2_0.006%
MHVCLSNLWAVYIFQCGSGSGS
>1635_28_2_0.006%
MPWDAFPYQLYPWRSCGSGSGS
>1636_28_2_0.006%
MHACLSQLWLDLYEHCGSGSGS
>1637_28_2_0.006%
MLPCFNLAYWFSNACGSGSGS
>1638_28_2_0.006%
MLLCWALWAIMLHMSSCGSGSGS
>1639_28_2_0.006%
MVDIDLFCGSGSGS
>1640_28_2_0.006%
MHYCATRLWVCMYDLFCGSGSGS
>1641_28_2_0.006%
MYECAYSLIITLCGSGSGS
>1642_28_2_0.006%
MHQCLYHLVTSLCGSGSGS
>1643_28_2_0.006%
MQLCLTTFVELLLYSQCGSGSGS
>1644_28_2_0.006%
MHRCLSAFAEVLLTYCGSGSGS
>1645_28_2_0.006%
MHECLYRFLTITLSCGSGSGS
>1646_28_2_0.006%
MHQCLYQLFMTFCCGSGSGS
>1647_28_2_0.006%
MHECLHNFFLTWVAGCGSGSGS
>1648_28_2_0.006%
MHSCLYDFFITFCGSGSGS
>1649_28_2_0.006%
MFDFKFTWKYLVGNSCGSGSGS
>1650_28_2_0.006%
MHTCLEALLATYISHLCGSGSGS
>1651_28_2_0.006%
MHECLLHFLTLLCGSGSGS
>1652_28_2_0.006%
MHQCLYSFVNLICGSGSGS
>1653_28_2_0.006%
MHQCLYTLVVSLSDFCGSGSGS
>1654_28_2_0.006%
MHECVTALITLWVVHCGSGSGS
>1655_28_2_0.006%
MPTFSSAYCMWLIMSDCGSGSGS
>1656_28_2_0.006%
MHSCLTDLCILLICGSGSGS
>1657_28_2_0.006%
MQHCLADLWSTYLKMFCGSGSGS
>1658_28_2_0.006%
MSTCLLWYLFVMSSICGSGSGS
>1659_28_2_0.006%
MHGCLTDFCSLVFLSSCGSGSGS
>1660_28_2_0.006%
MLSSPQLCGSGSGS
>1661_28_2_0.006%
MHQCLVAIMTRFYEACGSGSGS
>1662_28_2_0.006%
MHQCLYSLMVLMMNSCGSGSGS
>1663_28_2_0.006%
MHPCAVNLIWTFCGSGSGS
>1664_28_2_0.006%
MPISIYICGSGSGS
>1665_28_2_0.006%
MHLCVETFWVTLWSCCGSGSGS
>1666_28_2_0.006%
MFCQADWHGLMRYISCGSGSGS
>1667_28_2_0.006%
MSICLSQFWELWFCGSGSGS
>1668_28_2_0.006%
MVSSVYLCGSGSGS
>1669_28_2_0.006%
MYPVGTAQYINPCGSGSGS
>1670_28_2_0.006%
MHNCLTNLLMVLISNKCGSGSGS
>1671_28_2_0.006%
MNGRDTIGRILNRLLCGSGSGS
>1672_28_2_0.006%
MLLCQLLLVVYLIVSCGSGSGS
>1673_28_2_0.006%
MSLPTSPWDMILLYFLCGSGSGS
>1674_28_2_0.006%
MDTLYSKLRKYWYGFCGSGSGS
>1675_28_2_0.006%
MHECIVTFWHLVFLECGSGSGS
>1676_28_2_0.006%
MHQCLSGLAHLFFDVCGSGSGS
>1677_28_2_0.006%
MHPCFENLVLLLCGSGSGS
>1678_28_2_0.006%
MHECLYKLFVRLMHNCGSGSGS
>1679_28_2_0.006%
MSPYIMWLVVYRASYFGGSGSGS
>1680_28_2_0.006%
MPIPLNDLCGSGSGS
>1681_28_2_0.006%
MDLCIDIALSLLFWLCGSGSGS
>1682_28_2_0.006%
MWVCSYMVSLWLSHCCGSGSGS
>1683_28_2_0.006%
MLPHPPCFCGSGSGS
>1684_28_2_0.006%
MPQHRSIHCGSGSGS
>1685_28_2_0.006%
MLCFPYMWPVRPYWLCGSGSGS
>1686_28_2_0.006%
MYAKLHYPYCGSGSGS
>1687_28_2_0.006%
MHECLTLLVASIAIFCGSGSGS
>1688_28_2_0.006%
MRVLRLSSFYLCGSGSGS
>1689_28_2_0.006%
MHHCLYNFATGVYLLCGSGSGS
>1690_28_2_0.006%
MHYCLLQLVNTLAQHGCGSGSGS
>1691_28_2_0.006%
MHLASYPICGSGSGS
>1692_28_2_0.006%
MHQCLERLCLSWLATCGSGSGS
>1693_28_2_0.006%
MSQCLTELVVLFWGRCGSGSGS
>1694_28_2_0.006%
MHECLTHLFLLSLSTCGSGSGS
>1695_28_2_0.006%
MVKCIYLTLKDLLLTICGSGSGS
>1696_28_2_0.006%
MHACLSNLFSMILCGSGSGS
>1697_28_2_0.006%
MSECLCNLWVVLFDKCGSGSGS
>1698_28_2_0.006%
MHLCLHNFFLIICGSGSGS
>1699_28_2_0.006%
MQICGVIGLLFLCGSGSGS
>1700_28_2_0.006%
MYPCLQSYTELLYQAYCGSGSGS
>1701_28_2_0.006%
MSCQMRPHSYRELPHCGSGSGS
>1702_28_2_0.006%
MHVCLVKFAHTFHTWYCGSGSGS
>1703_28_2_0.006%
MRASLNSCGSGSGS
>1704_28_2_0.006%
MESFFMVCGSGSGS
>1705_28_2_0.006%
MNRCLTLVTIWLNNCGSGSGS
>1706_28_2_0.006%
MHLCLEALAYRFIIACGSGSGS
>1707_28_2_0.006%
MPLSPGFLGDDIPIPCGSGSGS
>1708_28_2_0.006%
MSYCLSNLWATLSKHCGSGSGS
>1709_28_2_0.006%
MASCLTLCGSGSGS
>1710_28_2_0.006%
MGYVYFFRCGSGSGS
>1711_28_2_0.006%
MHHCLYELVYPFMLNGCGSGSGS
>1712_28_2_0.006%
MDACLVFVYTLLRFGWCGSGSGS
>1713_28_2_0.006%
MHECVANLLDTLYGAYCGSGSGS
>1714_28_2_0.006%
MPQCLCNLWILYYCGSGSGS
>1715_28_2_0.006%
MSATIYPSCGSGSGS
>1716_28_2_0.006%
MSQICDYRLWTLFTCGSGSGS
>1717_28_2_0.006%
MSPVRPVCAHYYYLCGSGSGS
>1718_28_2_0.006%
MHQCCFELCVLVIKACGSGSGS
>1719_28_2_0.006%
MPSCLMDLWTLLLCGSGSGS
>1720_28_2_0.006%
MEVSSDRLFISLNCGSGSGS
>1721_28_2_0.006%
MTNHKFSWSYMCLNLNCGSGSGS
>1722_28_2_0.006%
MHSCLHELWATLYVYCGSGSGS
>1723_28_2_0.006%
MWTRSHLCGSGSGS
>1724_28_2_0.006%
MSHCLSVLLVLYNWLCGSGSGS
>1725_28_2_0.006%
MSRNKGNVVLRLSSDSCGSGSGS
>1726_28_2_0.006%
MHPCLVNLSWIYWSRFCGSGSGS
>1727_28_2_0.006%
MSLIYWIILNCGSGSGS
>1728_28_2_0.006%
MVTSGPFPCGSGSGS
>1729_28_2_0.006%
MHACLVRLCEIVYDHCGSGSGS
>1730_28_2_0.006%
MHQCLTEWVQALYRHCGSGSGS
>1731_28_2_0.006%
MHECLSDLWMRYFLTRCGSGSGS
>1732_28_2_0.006%
MFPCALNEWNTYLTICGSGSGS
>1733_28_2_0.006%
MHKCLYDVILVLCGSGSGS
>1734_28_2_0.006%
MTSKSTWMFMCFSLNCGSGSGS
>1735_28_2_0.006%
MHQCLASFLVITIKHCCGSGSGS
>1736_28_2_0.006%
MYASDFLCSLLAAYLCGSGSGS
>1737_28_2_0.006%
MHQCLCRLFTMCYSSCGSGSGS
>1738_28_2_0.006%
MLILRRSFDFCGSGSGS
>1739_28_2_0.006%
MLWCLALTVLVIVGVCGSGSGS
>1740_28_2_0.006%
MHECLHNILRSMFCGSGSGS
>1741_28_2_0.006%
MGLVTDHCGSGSGS
>1742_28_2_0.006%
MHPCLVSVWALLLDIHCGSGSGS
>1743_28_2_0.006%
MHTCLSEFWATSYHIVCGSGSGS
>1744_28_2_0.006%
MPTFDNSCGSGSGS
>1745_28_2_0.006%
MHRCLLDFFIGWCGSGSGS
>1746_28_2_0.006%
MHQCTYNVIRLYLDTYCGSGSGS
>1747_28_2_0.006%
MHQCLYSLILTLCGSGSGS
>1748_28_2_0.006%
MHWCLYNLATLCYDLCGSGSGS
>1749_28_2_0.006%
MHECLYILVSTIVRCGSGSGS
>1750_28_2_0.006%
MHSCLSSLWTLCMSSCGSGSGS
>1751_28_2_0.006%
MICVQALAYAFTEYICGSGSGS
>1752_28_2_0.006%
MHYCTYSLATILITKYCGSGSGS
>1753_28_2_0.006%
MHCLYNLLLLSVLTCGSGSGS
>1754_28_2_0.006%
MFFVWNPFVLKCGSGSGS
>1755_28_2_0.006%
MTLYFLKDWHPILNLNCGSGSGS
>1756_28_2_0.006%
MCYRTVNYSCGSGSGS
>1757_28_2_0.006%
MPTPAVTCGSGSGS
>1758_28_2_0.006%
MHACLEELFTLFMLCGSGSGS
>1759_28_2_0.006%
MHECLHHLTVILLSLLCGSGSGS
>1760_28_2_0.006%
MENYHRYVLLFPNNRCGSGSGS
>1761_28_2_0.006%
MSSCLLYFWLTTMALCCGSGSGS
>1762_28_2_0.006%
MHECLHNLVTLWTCGSGSGS
>1763_28_2_0.006%
MVCISSILYHIVDHSCGSGSGS
>1764_28_2_0.006%
MWDLLQWWNYRFNPPSCGSGSGS
>1765_28_2_0.006%
MMTGGMWGPTISLLHCGSGSGS
>1766_28_2_0.006%
MHECLQKYLTTFILYCGSGSGS
>1767_28_2_0.006%
MNECATGLVLTFYHYYCGSGSGS
>1768_28_2_0.006%
MQLCASWADKLYLYLRCGSGSGS
>1769_28_2_0.006%
MPSLFPIHCGSGSGS
>1770_28_2_0.006%
MRPSWLIWTIINSPYCGSGSGS
>1771_28_2_0.006%
MCLCLTNLWISLCGSGSGS
>1772_28_2_0.006%
MHECFANCVTSFLSMCGSGSGS
>1773_28_2_0.006%
MSECLTHLWILLCHSCGSGSGS
>1774_28_2_0.006%
MHYCLCSLWLNICGSGSGS
>1775_28_2_0.006%
MVFHLFICGSGSGS
>1776_28_2_0.006%
MFCLDTLWFILNELLCGSGSGS
>1777_28_2_0.006%
MECRSNGCLFPNISCGSGSGS
>1778_28_2_0.006%
MYECLHNLVLLCCGSGSGS
>1779_28_2_0.006%
MHECLSGLFGDLIASCCGSGSGS
>1780_28_2_0.006%
MYECLSSLLMIYLSCCGSGSGS
>1781_28_2_0.006%
MHSCLTTLWNTTISRYCGSGSGS
>1782_28_2_0.006%
MSQLPLDNCGSGSGS
>1783_28_2_0.006%
MAWCLTNLWASILSSCGSGSGS
>1784_28_2_0.006%
MHWCLSSLIQLCLIDCGSGSGS
>1785_28_2_0.006%
MHLCLNVAKIVYTIYCGSGSGS
>1786_28_2_0.006%
MHLCLTQLFVVVTYYCGSGSGS
>1787_28_2_0.006%
MSAFHDPLYFLTKYMCGSGSGS
>1788_28_2_0.006%
MSPPINRCGSGSGS
>1789_28_2_0.006%
MNPMRCLPNFNWRSCGSGSGS
>1790_28_2_0.006%
MRHWLRALLKGWCGSGSGS
>1791_28_2_0.006%
MHRCLSDLLDAILKYPCGSGSGS
>1792_28_2_0.006%
MSMSYINENLYNLSYFCGSGSGS
>1793_28_2_0.006%
MHHCLASFCELLLHTACGSGSGS
>1794_28_2_0.006%
MHPCVQNFLQSCFRYCGSGSGS
>1795_28_2_0.006%
MHFLNLRNCGSGSGS
>1796_28_2_0.006%
MHECMTKLFDHMYKSYCGSGSGS
>1797_28_2_0.006%
MWCDHPSVLSFWLTICGSGSGS
>1798_28_2_0.006%
MSWPMASCGSGSGS
>1799_28_2_0.006%
MHECLYNSLILLFCGSGSGS
>1800_28_2_0.006%
MHTCFAAFVDLFLAHCGSGSGS
>1801_28_2_0.006%
MHWTRQLWKKYWSGFSCGSGSGS
>1802_28_2_0.006%
MHFCFSSFIELLVSSHCGSGSGS
>1803_28_2_0.006%
MSHLVPTKLCGSGSGS
>1804_28_2_0.006%
MHQCLYNLWAVAARYCGSGSGS
>1805_28_2_0.006%
MHSCLSVFLNYVISSCGSGSGS
>1806_28_2_0.006%
MTLSFYELLALYRNGFCGSGSGS
>1807_28_2_0.006%
MACFGCCGSGSGS
>1808_28_2_0.006%
MWLCILSFMYLYCGSGSGS
>1809_28_2_0.006%
MNWCLTCLAQYLLLLCGSGSGS
>1810_28_2_0.006%
MQYCLSTLWLTCVSICGSGSGS
>1811_28_2_0.006%
MSPCLTNFWATLFCGSGSGS
>1812_28_2_0.006%
MHQCFASGISVWLLYCGSGSGS
>1813_28_2_0.006%
MFPGYELPLWLALIICGSGSGS
>1814_28_2_0.006%
MSTCWLFDFLMVHNCGSGSGS
>1815_28_2_0.006%
MHECLSSFASLFLVSLCGSGSGS
>1816_28_2_0.006%
MCVPTHHCGSGSGS
>1817_28_2_0.006%
MWLCTLLTFLLLCGSGSGS
>1818_28_2_0.006%
MTACLYALTFYIWVVCGSGSGS
>1819_28_2_0.006%
MHRCLHEFLAVLVASCGSGSGS
>1820_28_2_0.006%
MHLCAYNFLLSCWSCCGSGSGS
>1821_28_2_0.006%
MHECLTKLVWAVGGSGSGS
>1822_28_2_0.006%
MGCLTEFFAILLDCGSGSGS
>1823_28_2_0.006%
MHVCLTSLVFLFCGSGSGS
>1824_28_2_0.006%
MPRCLSSFWMTAIAICGSGSGS
>1825_28_2_0.006%
MHHCLFEIVNLYMDTFCGSGSGS
>1826_28_2_0.006%
MALHTSPLCGSGSGS
>1827_28_2_0.006%
MHPCLVDFVLTALNTCGSGSGS
>1828_28_2_0.006%
MSECLTVFLTTIAKHCCGSGSGS
>1829_28_2_0.006%
MNRCLTDFVWTLAYQCGSGSGS
>1830_28_2_0.006%
MRSQPNPNHCGSGSGS
>1831_28_2_0.006%
MALCWTLSKILFLWFCGSGSGS
>1832_28_2_0.006%
MPMCLSDFWSAVLAVCGSGSGS
>1833_28_2_0.006%
MPVAHDFRNCGSGSGS
>1834_28_2_0.006%
MHQCLQNFLFTWSSLCGSGSGS
>1835_28_2_0.006%
MPGTSLNTCGSGSGS
>1836_28_2_0.006%
MLDETSNNCDCGSGSGS
>1837_28_2_0.006%
MSTCLVHWLLFLSLICGSGSGS
>1838_28_2_0.006%
MHQCLVTLLNPITYWYCGSGSGS
>1839_28_2_0.006%
MHECLCNAFSITLNQLCGSGSGS
>1840_28_2_0.006%
MPPKPNNRNICGSGSGS
>1841_28_2_0.006%
MLDRNPTVRCGSGSGS
>1842_28_2_0.006%
MHQCVVTLLTLWYTTCGSGSGS
>1843_28_2_0.006%
MSRCLTVLWSDIITICGSGSGS
>1844_28_2_0.006%
MLLPQSLYTTCGSGSGS
>1845_28_2_0.006%
MQQCLTNFWSALYLVRGSGSGS
>1846_28_2_0.006%
MSMEWHVHLFTCLFGCGSGSGS
>1847_28_2_0.006%
MRWCSYLSHYSDSYFCGSGSGS
>1848_28_2_0.006%
MRSASNLCGSGSGS
>1849_28_2_0.006%
MPSNIISATQCGSGSGS
>1850_29_1_0.003%
MYWNLYAVSDCGSGSGS
>1851_29_1_0.003%
MRAPNRANCGSGSGS
>1852_29_1_0.003%
MSCDLLNLCLLLILLCGSGSGS
>1853_29_1_0.003%
MHECLVLLVQCLAHRCGSGSGS
>1854_29_1_0.003%
MPSEYPWFMCPLTVCGSGSGS
>1855_29_1_0.003%
MWRNQISPYILCGSGSGS
>1856_29_1_0.003%
MTPCILYLFLALEWLLCGSGSGS
>1857_29_1_0.003%
MCCPNSPLCGSGSGS
>1858_29_1_0.003%
MYMVVDKEPRCGSGSGS
>1859_29_1_0.003%
MHFCLYGLFLAPCTICGSGSGS
>1860_29_1_0.003%
MCPPEPNRPVTDGCGSGSGS
>1861_29_1_0.003%
MLSMPCCTCGSGSGS
>1862_29_1_0.003%
MCSGILLSCGSGSGS
>1863_29_1_0.003%
MSRRKRSMHPILDPACGSGSGS
>1864_29_1_0.003%
MLAMYLPSNTHHRGSGSGS
>1865_29_1_0.003%
MLWCAFVLISLCGSGSGS
>1866_29_1_0.003%
MPYTLRPMDCGSGSGS
>1867_29_1_0.003%
MSVRTSVSVMCGSGSGS
>1868_29_1_0.003%
MWYNFSTSYSCGSGSGS
>1869_29_1_0.003%
MYHRSSVYIFHHTSCGSGSGS
>1870_29_1_0.003%
MAFTLSFRCGSGSGS
>1871_29_1_0.003%
MLICTYMYYNSTPLYCGSGSGS
>1872_29_1_0.003%
MPCESMRTMCLLSLHCGSGSGS
>1873_29_1_0.003%
MSRCFVSSRCGSGSGS
>1874_29_1_0.003%
MGVLTYYCGSGSGS
>1875_29_1_0.003%
MSRDYKLTVCGSGSGS
>1876_29_1_0.003%
MPLTYDCLLLTILTMCGSGSGS
>1877_29_1_0.003%
MHRCLSHLVTVRYYWYGIANCS
>1878_29_1_0.003%
MFPCLAVAGWLVFYCGSGSGS
>1879_29_1_0.003%
MLLHTSSTNCGSGSGS
>1880_29_1_0.003%
MLDAIVLANCGSGSGS
>1881_29_1_0.003%
MLFEHPSHPNCGSGSGS
>1882_29_1_0.003%
MGTCVQHPTLLFDSCGSGSGS
>1883_29_1_0.003%
MLRIYSYSLRQRRGS
>1884_29_1_0.003%
MSHLDYARWSCGSGSGS
>1885_29_1_0.003%
MTRSLMFESFDASNTCGSGSGS
>1886_29_1_0.003%
MRVPKGSELWYFSLICGSGSGS
>1887_29_1_0.003%
MLQALVSTTVSFCGSGSGS
>1888_29_1_0.003%
MSSWCTLPMRMHNPDCGSGSGS
>1889_29_1_0.003%
MQSGFTHSPHCGSGSGS
>1890_29_1_0.003%
MLPSYTRYFHTFCGSGSGS
>1891_29_1_0.003%
MRRNMDDLLHSLPCDCGSGSGS
>1892_29_1_0.003%
MYHMAHSAFCCSGSGS
>1893_29_1_0.003%
MTKCLWYLAGLLFIYSCGSGSGS
>1894_29_1_0.003%
MHSCLQNFLALMVNVCGSGSGS
>1895_29_1_0.003%
MSSMRPYYAFPNHPCGSGSGS
>1896_29_1_0.003%
MQQCLTSFWVQIFGNCGSGSGS
>1897_29_1_0.003%
MSSLRILLPGPVDCGSGSGS
>1898_29_1_0.003%
MMSALRWLKNWLFKLCGSGSGS
>1899_29_1_0.003%
MSVCLPDLGSVYYCGSGSGS
>1900_29_1_0.003%
MYASGYLFYVSALRHGSGS
>1901_29_1_0.003%
MVRPTSWRNATYSCGSGSGS
>1902_29_1_0.003%
MSPFPGISDCGSGSGS
>1903_29_1_0.003%
MSFLWKFCWLLHLVLCGSGSGS
>1904_29_1_0.003%
MFVYSYSVSSLRQRSGS
>1905_29_1_0.003%
MRGMYNFMHSPVCGSGSGS
>1906_29_1_0.003%
MHSLRLYLCGSGSGS
>1907_29_1_0.003%
MNYCIMNLFLTYWKLSCGSGSGS
>1908_29_1_0.003%
MPCLLIPFLLDVVSLLCGSGSGS
>1909_29_1_0.003%
MYDPMHLTVSSCGSGSGS
>1910_29_1_0.003%
MNCPNPMYPSPYFRPCCGSGSGS
>1911_29_1_0.003%
MILSDPYLMYLADNNCGRGSGS
>1912_29_1_0.003%
MDSVYNLSGTSCGSGSGS
>1913_29_1_0.003%
MPPTDPPGISGCGSGSGS
>1914_29_1_0.003%
MGTQFHRVNCGSGSGS
>1915_29_1_0.003%
MCLHLELPYFCGSGSGS
>1916_29_1_0.003%
MHKCIQDLVTSLIHHCGSGSGS
>1917_29_1_0.003%
MPTIELRLATCGSGSGS
>1918_29_1_0.003%
MTMRLYSTSTESYNSLCGSGSGS
>1919_29_1_0.003%
MLCSPGTISNNCGSGSGS
>1920_29_1_0.003%
MQACVCDLITLYLSYCGSGSGS
>1921_29_1_0.003%
MLPCALAYMLTLISLTCGSGSGS
>1922_29_1_0.003%
MNMYSLAYWIPYSLDTCGSGSGS
>1923_29_1_0.003%
MSWCILWVYTLSLLICGSGSGS
>1924_29_1_0.003%
MYPCLFLLGYCIFHICGSGSGS
>1925_29_1_0.003%
MSLCYVLMFAALMSICGSGSGS
>1926_29_1_0.003%
MSCPCPNRCGSGSGS
>1927_29_1_0.003%
MCHHSDSNCGSGSGS
>1928_29_1_0.003%
MSCLVRTNSLCGSGSGS
>1929_29_1_0.003%
MRYIHPHHCGSGSGS
>1930_29_1_0.003%
MNQCTPPMLLAHFDSSCGSGSGS
>1931_29_1_0.003%
MSHLACASCGSGSGS
>1932_29_1_0.003%
MEGDSVLVFPYPSSLSCGSGSGS
>1933_29_1_0.003%
MQHAPSPVYHCGSGSGS
>1934_29_1_0.003%
MTYCLTTLWLVIYNSHCGSGSGS
>1935_29_1_0.003%
MHYCLTNFLTPFIYECGSGSGS
>1936_29_1_0.003%
MCPQSNPHNCGSGSGS
>1937_29_1_0.003%
MSDPAIRFCGSGSGS
>1938_29_1_0.003%
MICALNILTLLLFICCGSGSGS
>1939_29_1_0.003%
MSQSDLNPTMSKRNCGSGSGS
>1940_29_1_0.003%
MEVRLPIALINQSYKNCGSGSGS
>1941_29_1_0.003%
MHLCLYDLVTRTLYLNCGSGSGS
>1942_29_1_0.003%
MHPLHSSCGSGSGS
>1943_29_1_0.003%
MLPCVILVASIWSYWCGSGSGS
>1944_29_1_0.003%
MHSNTHSCGSGSGS
>1945_29_1_0.003%
MYPRKPRNSLPYCGSGSGS
>1946_29_1_0.003%
MFPVHLHLCGSGSGS
>1947_29_1_0.003%
MHNCLSDFVLTFIRHCGSGSGS
>1948_29_1_0.003%
MASHAMSLVVPLPNACGSGSGS
>1949_29_1_0.003%
MILRSVFFCSSLRQRQRS
>1950_29_1_0.003%
MSFSVDSSCGSGSGS
>1951_29_1_0.003%
MLLCYAIILAVRTFICGSGSGS
>1952_29_1_0.003%
MDCVRLVQRSLGFYCGSGSGS
>1953_29_1_0.003%
MLLCLWIWSSLRTSSICGTGTAS
>1954_29_1_0.003%
MLALCPTNTCGSGSGS
>1955_29_1_0.003%
MSSYPDLTCGSGSGS
>1956_29_1_0.003%
MLWCTVFILAFFPELCGSGSGS
>1957_29_1_0.003%
MHKCLYEVLQTISAHCGSGSGS
>1958_29_1_0.003%
MVPHLSSLPCGSGSGS
>1959_29_1_0.003%
MPYASMCSRCGSGSGS
>1960_29_1_0.003%
MSSCLLYLLQCLMLCGSGSGS
>1961_29_1_0.003%
MLISELHYYGCGSGSGS
>1962_29_1_0.003%
MLACLLIAYIVCCGSGSGS
>1963_29_1_0.003%
MFPCALGFLIFSALLCGSGSGS
>1964_29_1_0.003%
MHACLHDLVVGLFQTNCGSGSGS
>1965_29_1_0.003%
MSYCTCSAFSNWPTCGSGSGS
>1966_29_1_0.003%
MSIFALYCGSGSGS
>1967_29_1_0.003%
MHECLLNVFCLICGSGSGS
>1968_29_1_0.003%
MSAHLWRCLLTLVDSCGSGSGS
>1969_29_1_0.003%
MPMLYSTASDSCGSGSGS
>1970_29_1_0.003%
MLHNHLVLVILLSLCGSGSGS
>1971_29_1_0.003%
MCLDNTACGSGSGS
>1972_29_1_0.003%
MYCISYLHFIRCSCGSGSGS
>1973_29_1_0.003%
MKEYRLYVSMRSDVNCGSGSGS
>1974_29_1_0.003%
MHYCLYTLFAGFCGSGSGS
>1975_29_1_0.003%
MVCTLFLTLLWCVLACGSGSGS
>1976_29_1_0.003%
MLHMAIICGSGSGS
>1977_29_1_0.003%
MLLPICSCGSGSGS
>1978_29_1_0.003%
MHYCLERLIKCWFACGSGSGS
>1979_29_1_0.003%
MSYCLIELVQWFLYACGSGSGS
>1980_29_1_0.003%
MSQCSLLFSWRINHTCGSGSGS
>1981_29_1_0.003%
MMPNSYLVMCVVGACGSGSGS
>1982_29_1_0.003%
MHHCFNLMEHCIFKQCGSGRGS
>1983_29_1_0.003%
MYTPLEWLLWIIALCGSGSGS
>1984_29_1_0.003%
MHQCLTVYLTHLIHSCGSGSGS
>1985_29_1_0.003%
MHLCLTQLFVVVTYYCASGSVS
>1986_29_1_0.003%
MQDMYIDNTCGSGSGS
>1987_29_1_0.003%
MSCMVFQLIALLLPLGCGSGSGS
>1988_29_1_0.003%
MWSCLMHPPCHCGSGSGS
>1989_29_1_0.003%
MYSLAPLVGSMCGSGSGS
>1990_29_1_0.003%
MHTPCDTCGSGSGS
>1991_29_1_0.003%
MHACLEAMFVLFLDRCGSGSGS
>1992_29_1_0.003%
MLVCFLADCYLLLFTCGSGSGS
>1993_29_1_0.003%
MSTVSSFRSDCCGSGSGS
>1994_29_1_0.003%
MFDCVYSSAALDCGSGSGS
>1995_29_1_0.003%
MILCLNHLWLWISAFCGSGSGS
>1996_29_1_0.003%
MSYICELFCLLYILLCGSGSGS
>1997_29_1_0.003%
MSDSASATCGSGSGS
>1998_29_1_0.003%
MGVFSLFGLFGICCGSGSGS
>1999_29_1_0.003%
MVRPPDFRSFCGSGSGS
>2000_29_1_0.003%
MCDPGTSVCGSGSGS
>2001_29_1_0.003%
MYPCLAVFTYLFLEACGSGSGS
>2002_29_1_0.003%
MHFLSLHAKCGSGSGS
>2003_29_1_0.003%
MWLCSLTLTLWHYLCGSGSGS
>2004_29_1_0.003%
MRYFGMRVEPCYPNFKCGSGSGS
>2005_29_1_0.003%
MYSMYARHPFRRTDCGSGSGS
>2006_29_1_0.003%
MTRSSIRVVVSLIDSCGSGSGS
>2007_29_1_0.003%
MGPIQNNSPASSTCGSGSGS
>2008_29_1_0.003%
MSLWPRCLRFYNIDCGSGSGS
>2009_29_1_0.003%
MPDTQQTTLDPHICGSGSGS
>2010_29_1_0.003%
MSRDTCAPYCGSGSGS
>2011_29_1_0.003%
MEYDLNGNLFSLANHCGSGSGS
>2012_29_1_0.003%
MLPVNCFGFCGSGSGS
>2013_29_1_0.003%
MPHMCSTSSCGSGSGS
>2014_29_1_0.003%
MRSRNARVDFDSFSCGSGSGS
>2015_29_1_0.003%
MWKCAVYTLILFLCGSGSGS
>2016_29_1_0.003%
MLWCITSAAIIIYHLLCGSGSGS
>2017_29_1_0.003%
MEEPLSELVMSSDNHCGSGSGS
>2018_29_1_0.003%
MSNTLVALCGSGSGS
>2019_29_1_0.003%
MKRAESIVVVRISDACGSGSGS
>2020_29_1_0.003%
MHPCLSSLIAVVMRTTICGSGSGS
>2021_29_1_0.003%
MCRFVDPYYAILKSDCGSGSGS
>2022_29_1_0.003%
MHLCLASLWLALLLDCGSGSGS
>2023_29_1_0.003%
MAAMFAHYRCGSGSGS
>2024_29_1_0.003%
MWLCISYLLLLASTHCGSGSGS
>2025_29_1_0.003%
MHLVMDITCGSGSGS
>2026_29_1_0.003%
MYLIRFVSCGSGSGS
>2027_29_1_0.003%
MTVFLFISSLSPVCGSGSGS
>2028_29_1_0.003%
MRECLTNLSSTHTCGSGSGS
>2029_29_1_0.003%
MTVCLTDLWHTLSYFPCGSGSGS
>2030_29_1_0.003%
MPRCVYNPLYNCGSGSGS
>2031_29_1_0.003%
MLVCMHSRAHLHTCGSGSGS
>2032_29_1_0.003%
MFSKERHSLNCGSGSGS
>2033_29_1_0.003%
MRTCRGIMLGSVNTCGSGSGS
>2034_29_1_0.003%
MTYCLLYVAFVLFTGCGSGRGS
>2035_29_1_0.003%
MHSCLHNLLNVLYCGSGSGS
>2036_29_1_0.003%
MPPCFNELGYWMLQTYCGSGSGS
>2037_29_1_0.003%
MWCLIWFPALIFSLLCGSGSGS
>2038_29_1_0.003%
MATCVLYLLLLIMDECGSGSGS
>2039_29_1_0.003%
MVSEFNNQPDRCGSGSGS
>2040_29_1_0.003%
MGPLHPACGSGSGS
>2041_29_1_0.003%
MPYLQAMWCNYLRSYCGSGSGS
>2042_29_1_0.003%
MVLQHGSPFAGHSCCGSGSGS
>2043_29_1_0.003%
MVPCSWFLVLVLTYTCGSGSGS
>2044_29_1_0.003%
MHECLSSFLACLICGSGSGS
>2045_29_1_0.003%
MHSVPSGGCGRVSGS
>2046_29_1_0.003%
MSAHNCLTCGSGSGS
>2047_29_1_0.003%
MSINRRLRHILITCFCGSGSGS
>2048_29_1_0.003%
MAYEHLHCGSGSGS
>2049_29_1_0.003%
MSDSMLPDSAPTCGSGSGS
>2050_29_1_0.003%
MIDCIFLWVLLICGSGSGS
>2051_29_1_0.003%
MHPTISQRRQCGSGSGS
>2052_29_1_0.003%
MFKCPNHLLMRSYFACGSGSGS
>2053_29_1_0.003%
MVSCIWTLLLLEWLCCGSGSGS
>2054_29_1_0.003%
MLPSSGNSMPCGSGSGS
>2055_29_1_0.003%
MSYCLKRMHLASDGCGSGSGS
>2056_29_1_0.003%
MLKWSTLTDHCGSGSGS
>2057_29_1_0.003%
MQPPPLLSAFGRGSGS
>2058_29_1_0.003%
MHRCLVALWSTLYLTCGSGSGS
>2059_29_1_0.003%
MGLDLFGPYCGSGSGS
>2060_29_1_0.003%
MPRSCTLAVSVCGSGSGS
>2061_29_1_0.003%
MSLCTLTVLSLVYLLCGSGSGS
>2062_29_1_0.003%
MSDYCRYLHLSCSYCGSGSGS
>2063_29_1_0.003%
MEYPTHEMCTISIIPLCGSGSGS
>2064_29_1_0.003%
MLEPNINPCGSGSGS
>2065_29_1_0.003%
MYPSDSFCGSGRGS
>2066_29_1_0.003%
MSLWSNRAHLSFNSTCGSGSGS
>2067_29_1_0.003%
MWSAPCWALIWFYLLCGSGSGS
>2068_29_1_0.003%
MSELNSALCGSGSGS
>2069_29_1_0.003%
MLTPKMHTRHINPNCGSGSGS
>2070_29_1_0.003%
MATWMLASNNRNSVCGSGSGS
>2071_29_1_0.003%
MHECVSNFWPVFYTLMCGSGSGS
>2072_29_1_0.003%
MAYCLWPLDESCGSGSGS
>2073_29_1_0.003%
MSTCIKHALTLIWYYMCGSGSGS
>2074_29_1_0.003%
MYECLYNLLMVACGSGSGS
>2075_29_1_0.003%
MSRDVNGCGSGSGS
>2076_29_1_0.003%
MPLCYFLLYVAFPFYLCGSGSGS
>2077_29_1_0.003%
MLLCGEMLLLMILLSCGSGSGS
>2078_29_1_0.003%
MHDCLRMFLETLIDNCGNGSGS
>2079_29_1_0.003%
MPHFKGLHLCGSGSGS
>2080_29_1_0.003%
MHCRLHPNCGSGSGS
>2081_29_1_0.003%
MHYCLILAHQLMYACGSGSGS
>2082_29_1_0.003%
MSVATANIAHPCGSGSGS
>2083_29_1_0.003%
MSGLLGPPTHCGSGSGS
>2084_29_1_0.003%
MECDLSRVAMPSYPCCGSGSGS
>2085_29_1_0.003%
MPSLHMLNPLVESSCGSGSGS
>2086_29_1_0.003%
MHNPKHNTLTNCGSGSGS
>2087_29_1_0.003%
MPEYTSDHSTCGSGSGS
>2088_29_1_0.003%
MFMSKPRSLVEHNYCGSGSGS
>2089_29_1_0.003%
MICYIRHIRNTPTCGSGSGS
>2090_29_1_0.003%
MPSYTPRLCGSGSGS
>2091_29_1_0.003%
MNPCLRGLWLNFLPYCGSGSGS
>2092_29_1_0.003%
MLVVAHSDCGSGSGS
>2093_29_1_0.003%
MYLRAPSLYLCGSGSGS
>2094_29_1_0.003%
MHECFYAIVISFLGWCGSGSGS
>2095_29_1_0.003%
MFMCNCLQSSCGSGSGS
>2096_29_1_0.003%
MVYHPASMFGSGSGS
>2097_29_1_0.003%
MHQCLVTLIQLFGHCGSGSGS
>2098_29_1_0.003%
MSYCDLLFDYLRSLICGSGSGS
>2099_29_1_0.003%
MYLPNHNCGSGSGS
>2100_29_1_0.003%
MSLYCSFALLLPGGSGSGS
>2101_29_1_0.003%
MHGCLVELTWIFSWHCGCGSGSGS
>2102_29_1_0.003%
MYSNLANTQCGSGSGS
>2103_29_1_0.003%
MSTSRCNTLCGSGSGS
>2104_29_1_0.003%
MEVCLPRNRLDHPCGSGSGS
>2105_29_1_0.003%
MTWCRWIRDLLNYFANCGSGSGS
>2106_29_1_0.003%
MPVCFLLLALTIVCGSGSGS
>2107_29_1_0.003%
MLALLEYNCGSGSGS
>2108_29_1_0.003%
MPCSPRLHCGSGSVS
>2109_29_1_0.003%
MHFCLSNLLSMLFCGSGSGS
>2110_29_1_0.003%
MDPMPGTIDLHNISCGSGSGS
>2111_29_1_0.003%
MPSDITYEWYFLFRFPCGSGSGS
>2112_29_1_0.003%
MRPCPYKPTSYCGSGSGS
>2113_29_1_0.003%
MVQCCTILWQLVYHMYCGSGSGS
>2114_29_1_0.003%
MRHWSCVLLDMLTHCGSGSGS
>2115_29_1_0.003%
MYQCLQTLIDLVFPLCGSGSGS
>2116_29_1_0.003%
MPLSVSFLLANASTCGSGSGS
>2117_29_1_0.003%
MFCHWITKVHSCGSGSGS
>2118_29_1_0.003%
MHTHSMWAFEFPYAFCGSGSGS
>2119_29_1_0.003%
MSCTQLLDILRGSGSGS
>2120_29_1_0.003%
MSTPGLSHPCGSGSGS
>2121_29_1_0.003%
MSTWCAELLQWLAKFVCGSGSGS
>2122_29_1_0.003%
MTMCETMWPSIKNNCGSGSGS
>2123_29_1_0.003%
MRTSRGYTSTCGSGSGS
>2124_29_1_0.003%
MLFPTHCNCGSGSGS
>2125_29_1_0.003%
MSHCVTAFWSLLLQCGSGSGS
>2126_29_1_0.003%
MAPCLILFWFSLYSLSCGSGSGS
>2127_29_1_0.003%
MDACLYREFRTLANCGSGSGS
>2128_29_1_0.003%
MHRCLYDYVASIFRNCGSGSGS
>2129_29_1_0.003%
MHACLPNLLHLVLCGCGGGS
>2130_29_1_0.003%
MPSCLALVSIVLFAISCGSGSGS
>2131_29_1_0.003%
MRWLNFLPISCGSGSGS
>2132_29_1_0.003%
MYHTGNREPCGSGSGS
>2133_29_1_0.003%
MLLCVLAYTVALCLTCGSGSGS
>2134_29_1_0.003%
MPGVCIDFICGSGSGS
>2135_29_1_0.003%
MFLVRFPHICGSGSGS
>2136_29_1_0.003%
MHNMHTHPTQRPHCGSGSGS
>2137_29_1_0.003%
MLSCWLLIGIMLSSLCGSGSGS
>2138_29_1_0.003%
MSLCLENLWGNFFLYCGSGSGS
>2139_29_1_0.003%
MYNRYQVDCGSGSGS
>2140_29_1_0.003%
MFRSTGYRDNCGSGSGS
>2141_29_1_0.003%
MLLMYCTTMYCGSGSGS
>2142_29_1_0.003%
MSFCIWLLWTGMTSICGSGSGS
>2143_29_1_0.003%
MCYWMDSLSCGSGSGS
>2144_29_1_0.003%
MSLLRPGWLEFWENCYCGSGSGS
>2145_29_1_0.003%
MHVGMHNHSSVGCGSGSGS
>2146_29_1_0.003%
MKKVTGMRPPVNVYHCGSGSGS
>2147_29_1_0.003%
MKDKSRECVFLYPFICGSGSGS
>2148_29_1_0.003%
MAPMFYSYADFLCGSGSGS
>2149_29_1_0.003%
MSSCNAMCLDPTYPCGSGSGS
>2150_29_1_0.003%
MHRMPIKLLICGSGSGS
>2151_29_1_0.003%
MMTMSHTNPYIYCGSGSGS
>2152_29_1_0.003%
MYPHAHSQYCGSGSGS
>2153_29_1_0.003%
MVDNRDYMLAPGNSCGSGSGS
>2154_29_1_0.003%
MLANATNNCGSGSGS
>2155_29_1_0.003%
MSLSNRTPCGSGSGS
>2156_29_1_0.003%
MGLFIVSHCGSGSGS
>2157_29_1_0.003%
MRCMPFWNLIDTASCGSGSGS
>2158_29_1_0.003%
MHIHPTPVLCGSGSGS
>2159_29_1_0.003%
MHLCLTSLWSDYINCCGSGSGS
>2160_29_1_0.003%
MPCTLEVLISLLSYFFCGSGSGS
>2161_29_1_0.003%
MWSLHLTRLNCGSGSGS
>2162_29_1_0.003%
MSYIRHTYCGSGSGS
>2163_29_1_0.003%
MLPMRQPATVVDFCGSGSGS
>2164_29_1_0.003%
MWARLCLLVILFVTCGSGSGS
>2165_29_1_0.003%
MSHYPTCNCGSGSGS
>2166_29_1_0.003%
MHPCLVTLFLNFYLPCGIGSCS
>2167_29_1_0.003%
MQFPDRNRSAFCGSGSGS
>2168_29_1_0.003%
MHACTALLVDLFLALCCSGSGS
>2169_29_1_0.003%
MHACLTDLLSVLINRCGSGSGS
>2170_29_1_0.003%
MSYLSIYCCGSGSGS
>2171_29_1_0.003%
MLLMPHSTCVACGSGSGS
>2172_29_1_0.003%
MPYSARDLCGSGSGS
>2173_29_1_0.003%
MSACALLVFFYLSMICGSGSGS
>2174_29_1_0.003%
MLYRSPVDPEHCGSGSGS
>2175_29_1_0.003%
MSTRRDLVTCGSGSGS
>2176_29_1_0.003%
MHACLSSFFESIYYVCGSGSGS
>2177_29_1_0.003%
MSITHLMFLGTLSNSCGSGSGS
>2178_29_1_0.003%
MLSCVLGLFLLGFFLRQRQRS
>2179_29_1_0.003%
MAFCQSCLLKWALFLLCGSGSGS
>2180_29_1_0.003%
MNPMFQPSGSTIYPCGSGSGS
>2181_29_1_0.003%
MPSGKSIRVSTNPFNCGSGSGS
>2182_29_1_0.003%
MRWCLLVFLGSVVLLCGSGSGS
>2183_29_1_0.003%
MLVCIALISLGMTFICGSVSGS
>2184_29_1_0.003%
MRISASMALANCGSGSGS
>2185_29_1_0.003%
MYMEPASSHCGSGSGS
>2186_29_1_0.003%
MSRASVDLHHKCGSGSGS
>2187_29_1_0.003%
MHQCLYSFVAPLICKCGSGSGS
>2188_29_1_0.003%
MSPCGYLLLLCIHIALCGSGTGS
>2189_29_1_0.003%
MCNNPAHCGSGSGS
>2190_29_1_0.003%
MYNPASCSCGSGSGS
>2191_29_1_0.003%
MGLCVFFCYLRQRSGS
>2192_29_1_0.003%
MHGCLVRFFCGSGSGS
>2193_29_1_0.003%
MSHIPFPVYCGSGSGS
>2194_29_1_0.003%
MMRLPFSSSVACGSGSGS
>2195_29_1_0.003%
MPITGRVPCGSGSGS
>2196_29_1_0.003%
MLSYPPLNCGSGSGS
>2197_29_1_0.003%
MSHLWWMHTYSCGSGSGS
>2198_29_1_0.003%
MSSRNYWINDSCGSGSGS
>2199_29_1_0.003%
MSLMLARLCNTNCGSGSGS
>2200_29_1_0.003%
MFWCVLMAYRWFDFLCGSGSGS
>2201_29_1_0.003%
MWTCTLTEIALLYWFCGSGS
>2202_29_1_0.003%
MLDVVSNLRLTNSYCGSGSGS
>2203_29_1_0.003%
MTVCYGLFLFWVYTHCGSGSGS
>2204_29_1_0.003%
MPLPPMQFVRLDTCGSGSGS
>2205_29_1_0.003%
MQAMWARVYQWLKWLCGSGSGS
>2206_29_1_0.003%
MYLCDLVLIFLAFHNCGSGSGS
>2207_29_1_0.003%
MSCLWDLMVPLILIFACGSGSGS
>2208_29_1_0.003%
MKPAQSLLERDCAYCGSGSGS
>2209_29_1_0.003%
MPNMRPHVDHNSYGGYCGSGSGS
>2210_29_1_0.003%
MSSCFLTYVWLLIICGSGSGS
>2211_29_1_0.003%
MSPLVRHNVSLYSTITCGSGSDS
>2212_29_1_0.003%
MAYCPTFLWQAVLNVWCGSGSGS
>2213_29_1_0.003%
MMGKVYGDYMSLDFIGCGSGSGS
>2214_29_1_0.003%
MEHPCYDLVYSRNLCGSGSGS
>2215_29_1_0.003%
MHQCLLTLCMVLCGSGSGS
>2216_29_1_0.003%
MASCLNKCGSGSGS
>2217_29_1_0.003%
MKQCLQTFVVSLVLACGSGSGS
>2218_29_1_0.003%
MHRCLENWLVGAFVLCGSGSGS
>2219_29_1_0.003%
MHSCAVAVITLFIMKCGSGSGS
>2220_29_1_0.003%
MELPTDPICGSGSGS
>2221_29_1_0.003%
MESKLPRLVCGSGSGS
>2222_29_1_0.003%
MYTCHRQSKCGSGSGS
>2223_29_1_0.003%
MKQGLYIHMHSTCCGSGSGS
>2224_29_1_0.003%
MHECLHGLLVRITYHCGSGSGS
>2225_29_1_0.003%
MPPLACLSCGSGSGS
>2226_29_1_0.003%
MSVCVFYALAIFLLHCGSGSGS
>2227_29_1_0.003%
MSQLGDTDCGSGSGS
>2228_29_1_0.003%
MFPWSSFSRHARLVCGSGSGS
>2229_29_1_0.003%
MWYHCLETALLLLYVICGSGSGS
>2230_29_1_0.003%
MHECLLNFVFVWFGSGSGS
>2231_29_1_0.003%
MNQCLTTLVLSYISWCGSGSGS
>2232_29_1_0.003%
MHNGDRNQPPLCGSGSGS
>2233_29_1_0.003%
MLVICLHSDCGSGSGS
>2234_29_1_0.003%
MIVCWFSLHVVTSILCGSGSGS
>2235_29_1_0.003%
MPVFSRPAHNCGSGSGS
>2236_29_1_0.003%
MFSCVVVSCGSGSGS
>2237_29_1_0.003%
MISCSSKHNIPPTCGSGSGS
>2238_29_1_0.003%
MLPMPVNRLPFCGSGSGS
>2239_29_1_0.003%
MVLCYIFLFTAPFFQCGSGSGS
>2240_29_1_0.003%
MKYLGPDPFNTDCGSGSGS
>2241_29_1_0.003%
MHECLQHFIQCVYYHYCGSGSGS
>2242_29_1_0.003%
MTFCLFALFVLSYDSCGSGSGS
>2243_29_1_0.003%
MSPCVTTALILVYSLICGSGSGS
>2244_29_1_0.003%
MWACVWTLIFLSSFICGSGSGS
>2245_29_1_0.003%
MSLVSSNDHLLNSPFCGSGSGS
>2246_29_1_0.003%
MSDTPSGCGSGSGS
>2247_29_1_0.003%
MPSPFTLVCGSGSGS
>2248_29_1_0.003%
MLACYLLLGYLFFDLTCGSGSGS
>2249_29_1_0.003%
MTTCLTRLWEVVYASCGSGSGS
>2250_29_1_0.003%
MFHMHFPDCGSGSGS
>2251_29_1_0.003%
MFPCGCLLVLIICGSGSGS
>2252_29_1_0.003%
MLWCSFLIWLVFCGSGSGS
>2253_29_1_0.003%
MLPMLSLHIPSCGSGSGS
>2254_29_1_0.003%
MSCLWHRFYRWLRKTCGSGSGS
>2255_29_1_0.003%
MWCYLRVLWQLLLLCGSGSGS
>2256_29_1_0.003%
MNICILYLLTLFAAVCGSGSGS
>2257_29_1_0.003%
MNPDWRCLYILIFLLCGSGSGS
>2258_29_1_0.003%
MPCMRHPQISNQICRCGSGSGS
>2259_29_1_0.003%
MPTDPPELLVYLSMCGSGSGS
>2260_29_1_0.003%
MHQCLLGYCQTAIVFACGSGSGS
>2261_29_1_0.003%
MGSQYYHVNMPVSSSPCGSGSGS
>2262_29_1_0.003%
MCAWSAYSHSSILCGSGSGS
>2263_29_1_0.003%
MSLPPRLVYSCGSGSGS
>2264_29_1_0.003%
MYSLGACVLLLYAFYCGSGSGS
>2265_29_1_0.003%
MDVTCTLLALFLVLFGCGSGSGS
>2266_29_1_0.003%
MATSSLICLLLYLLGICGSGSGS
>2267_29_1_0.003%
MSMPWSRASRWSDCGSGSGS
>2268_29_1_0.003%
MLHRSEFPTHCGSGSGS
>2269_29_1_0.003%
MYVCLERFMQTIYCGSGSGS
>2270_29_1_0.003%
MTLCLSSLAWLYVLFCGSGSGS
>2271_29_1_0.003%
MVSDFLSSCGSGSGS
>2272_29_1_0.003%
MVMCTFLSVLLLSICGSGSGS
>2273_29_1_0.003%
MSPCWTYMFALCYLWMCGSGSGS
>2274_29_1_0.003%
MCQPNSSPLCGSGSGS
>2275_29_1_0.003%
MHKCAADLIILLCGSGSGS
>2276_29_1_0.003%
MFITSRNSRCGSGSGS
>2277_29_1_0.003%
MYSTNNSNCGSGSGS
>2278_29_1_0.003%
MHVCMDLFVRLYLARGSGSGS
>2279_29_1_0.003%
MNGTATSMRLYTSRILCGSGRGS
>2280_29_1_0.003%
MLVVPCFAQLRQGSGS
>2281_29_1_0.003%
MSSNHGSLYFIRLICGSGSGS
>2282_29_1_0.003%
MNVCLLFSFLSLLFFGGSGSGS
>2283_29_1_0.003%
MYLCTASLIANLLLLLCGSGSGS
>2284_29_1_0.003%
MRHWTQCLQFLWCGSGSGS
>2285_29_1_0.003%
MLVNHPVFCGSGSGS
>2286_29_1_0.003%
MSRFILNSCGSGSGS
>2287_29_1_0.003%
MCAWPNYASLSGCPCGSGSGS
>2288_29_1_0.003%
MYDCLLTLVLIVFAICGSGSGS
>2289_29_1_0.003%
MHSCITWLVQLYLCGSGSGS
>2290_29_1_0.003%
MHPCATSFLSLILTTCGSGSGS
>2291_29_1_0.003%
MFASTAMWYPMLVTNCGSGSGS
>2292_29_1_0.003%
MLTCFNALGYALASLMCGSGSGS
>2293_29_1_0.003%
MTQRSMSYEYHLTACGSGSGS
>2294_29_1_0.003%
MSQCLTELVGIWFTFCGSGSGS
>2295_29_1_0.003%
MTSMFTKSLCSIIACGSGSGS
>2296_29_1_0.003%
MLLNHTLCGSGSGS
>2297_29_1_0.003%
MEVSLVLMCPIAIACGSGSGS
>2298_29_1_0.003%
MMSCNSLFMPDPCTVCGSGSGS
>2299_29_1_0.003%
MSHDLILTLFLLWAMCGSGSGS
>2300_29_1_0.003%
MHMCLQYLVRALFTCGSGSGS
>2301_29_1_0.003%
MLSQRCLWMWHHLSTCGSGSGS
>2302_29_1_0.003%
MVLWYCLLQGLINYLCGSGSGS
>2303_29_1_0.003%
MFTSNPMCGSGSGS
>2304_29_1_0.003%
MRTAIYTLCGSGSGS
>2305_29_1_0.003%
MWWYCAWVAPLIWLFVCGSGSGS
>2306_29_1_0.003%
MSPCVIFAAVLLSYLCGSGSGS
>2307_29_1_0.003%
MTPMPDCLPLTASSNCGSGSGS
>2308_29_1_0.003%
MRGTNCYVNVYTYTNCGSGSGS
>2309_29_1_0.003%
MSCGNLLLTVGSRYCGSGSGS
>2310_29_1_0.003%
MWLSHPNCGSGSGS
>2311_29_1_0.003%
MLVLLYHPLRLAFWMCGSGSGS
>2312_29_1_0.003%
MSTSGAWNLYFYWFEWCGCGSGS
>2313_29_1_0.003%
MWRFDRDDPMRTSLFNCGSGSGS
>2314_29_1_0.003%
MCHIGSIGCGSGSGS
>2315_29_1_0.003%
MRTDPRLACGSGSGS
>2316_29_1_0.003%
MHCLHLVTLLTLLLLYCGSGSGS
>2317_29_1_0.003%
MTHLHTPNFICGSGSGS
>2318_29_1_0.003%
MSYCLTSFWTLMVALCGSGSGS
>2319_29_1_0.003%
MSLVTYPNCGSGSGS
>2320_29_1_0.003%
MPDWYLANPNTCGSGSGS
>2321_29_1_0.003%
MLCTHDHNRAHLTHCGSGSGS
>2322_29_1_0.003%
MRNAPYCTTCGSGSGS
>2323_29_1_0.003%
MPLGYPRFCGSGSGS
>2324_29_1_0.003%
MHACLTRFWVTICGSGSGS
>2325_29_1_0.003%
MPPKCWHHTISSAKSTCGSGSGS
>2326_29_1_0.003%
MLALPNYCGSGSGS
>2327_29_1_0.003%
MRLWYRWSILHKTHYPCGSGSGS
>2328_29_1_0.003%
MRSLKCIWLILLYICGSGSGS
>2329_29_1_0.003%
MTSLMSSSRLLPCICGSGSGS
>2330_29_1_0.003%
MLCSLTELMCYTTCGSGSGS
>2331_29_1_0.003%
MPASTSSTVCGSGSGS
>2332_29_1_0.003%
MSPSGHLNAYLYTDTCGSGSGS
>2333_29_1_0.003%
MSARLMGTANTGCGSGSGS
>2334_29_1_0.003%
MFTLEYPLHARCGSGSGS
>2335_29_1_0.003%
MTLEGDIHMDHQPPPWSFKCGSGSGS
>2336_29_1_0.003%
MFAGYLAMLCGSGSGS
>2337_29_1_0.003%
MLLCYLSLCFILFSECGSGSGS
>2338_29_1_0.003%
MHTLIRICGSGSGS
>2339_29_1_0.003%
MPLQSMFVYTRVSCGSGSGS
>2340_29_1_0.003%
MPILLHQWITCGSGSGS
>2341_29_1_0.003%
MSIRTHPLLCGSGSGS
>2342_29_1_0.003%
MHVCLTNFFISWKCGSGSGS
>2343_29_1_0.003%
MSRCLVLVWLAAEWLRQRHGS
>2344_29_1_0.003%
MEAWIFQTLFSVAPICGSGSGS
>2345_29_1_0.003%
MQPSLYPLYCGSGSGS
>2346_29_1_0.003%
MEQYESRLSYHPICGSGSGS
>2347_29_1_0.003%
MGKTYRVCMPITSSCGSGSGS
>2348_29_1_0.003%
MLYCKPTYWFWRSWVCGSGSGS
>2349_29_1_0.003%
MSKPHESCGSGSGS
>2350_29_1_0.003%
MSDLLYNICGSGSGS
>2351_29_1_0.003%
MSSMWCWLILLSAIACGSGSGS
>2352_29_1_0.003%
MHQCLEGLMAAIAYLYCGSGSGS
>2353_29_1_0.003%
MTSTTTLVCPMVVNCGSGSGS
>2354_29_1_0.003%
MTVCTLYVIIHIFNEFCGSGSGS
>2355_29_1_0.003%
MNLCLSNLVTLWMKLCCGSGSGS
>2356_29_1_0.003%
MSTLICLALIAILDLICGSGSGS
>2357_29_1_0.003%
MDEFKFLRSNHTYTCGSGSGS
>2358_29_1_0.003%
MLRSNFNCGSGSGS
>2359_29_1_0.003%
MWLCILLGVVWLCGSGSGS
>2360_29_1_0.003%
MVHIRYIWPDCGSGSGS
>2361_29_1_0.003%
MDHCHAYAILLWFLSFCGSGSGS
>2362_29_1_0.003%
MCPPDYIPHICGSGSGS
>2363_29_1_0.003%
MHACLSHLWRALYYLCGSGSGS
>2364_29_1_0.003%
MPNPVVICGSGSGS
>2365_29_1_0.003%
MVCLMWLGSSNSCGSGSGS
>2366_29_1_0.003%
MAWMWSLLGLLLLCGSGSGS
>2367_29_1_0.003%
MPRISSNPRNCGSGSGS
>2368_29_1_0.003%
MGECAMWLSYGSLISCGSGSGS
>2369_29_1_0.003%
MTCLAYDMRQTLSPVLCGIGSGS
>2370_29_1_0.003%
MIECTLLMLAILCGSGSGS
>2371_29_1_0.003%
MRYPERNVVCGAGSGS
>2372_29_1_0.003%
MRVKRPVSNTCGSGSGS
>2373_29_1_0.003%
MSSHDLCSLFIIMVLLCGSGSGS
>2374_29_1_0.003%
MLPFHSACGSGSGS
>2375_29_1_0.003%
MSDGWLSTNLHMYPCGSGSGS
>2376_29_1_0.003%
MHPCLTDLLSRILNACGSGSGS
>2377_29_1_0.003%
MAEPRSICGSGSGS
>2378_29_1_0.003%
MASHMVTCGSGSGS
>2379_29_1_0.003%
MRECLYNYTLHLILFCGSGSGS
>2380_29_1_0.003%
MWLCIAFTLTYLIFCGSGSGS
>2381_29_1_0.003%
MSDCVAYIISSCGSGSGS
>2382_29_1_0.003%
MEAIHRHVCMLFHPDCGSSSCS
>2383_29_1_0.003%
MLVNCCVCGSGSGS
>2384_29_1_0.003%
MAIQDLVCTYIHCGSGSGS
>2385_29_1_0.003%
MWADRGLVRIDIFDCGSGSGS
>2386_29_1_0.003%
MYYSLPHCGSGSGS
>2387_29_1_0.003%
MPYMACHPICGSGSGS
>2388_29_1_0.003%
MYGMYSPLVDCSNCGSGSGS
>2389_29_1_0.003%
MSLCMTSIALLIVLICGSGSGS
>2390_29_1_0.003%
MSMPRHSFYSVRFCCGSGSGS
>2391_29_1_0.003%
MHIKYMPVTTSLVTCGSGSGS
>2392_29_1_0.003%
MRNADSDYMSTSTDCGSGSGS
>2393_29_1_0.003%
MLNCLTTLLVIYILTCGSGSGS
>2394_29_1_0.003%
MLPCHLYLLLRWWINCGSGSGS
>2395_29_1_0.003%
MLSWNCMHLPASYICGSGSGS
>2396_29_1_0.003%
MYSGNTHTCGSGSGS
>2397_29_1_0.003%
MYLCLSRLWSTLLLSCGSGSGS
>2398_29_1_0.003%
MSTSALLTNCGSGSGS
>2399_29_1_0.003%
MFIPLACRRHICGSGSGS
>2400_29_1_0.003%
MHYMDTTLCGSGSGS
>2401_29_1_0.003%
MSFMPLHDLCGSGSGS
>2402_29_1_0.003%
MSAHPFLELHQMADCGSGSGS
>2403_29_1_0.003%
MIDHRKMYITTPCGSGSGS
>2404_29_1_0.003%
MSTCLWPHLFTSCTCGSGSGS
>2405_29_1_0.003%
MSPTLDMPPNCGSGSGS
>2406_29_1_0.003%
MSVPTFQDFLLFLQRKCGSGSGS
>2407_29_1_0.003%
MWVCLLLVVNAIYALCGSGSGS
>2408_29_1_0.003%
MDACLMRPSEGCTDPYGSGSGS
>2409_29_1_0.003%
MFLCKSTSLIPGMRCGSGSGS
>2410_29_1_0.003%
MIACLVYLVISLCGSGSGS
>2411_29_1_0.003%
MSTDCDNCGSGSGS
>2412_29_1_0.003%
MHLCLENWVHMIYQVCGSGSGS
>2413_29_1_0.003%
MHLSIWPARAVFIYCGSGSGS
>2414_29_1_0.003%
MTSCVLFALGLFSTCCGCFSGS
>2415_29_1_0.003%
MNCSLSILFLLLLLYCGSGSGS
>2416_29_1_0.003%
MAPCLTELFASVFTRFCGSGSGS
>2417_29_1_0.003%
MPVSDRDFLPHYVFGCGS
>2418_29_1_0.003%
MYSFVYSELCGSGSGS
>2419_29_1_0.003%
MESLFPNCGSGSGS
>2420_29_1_0.003%
MTICLMRYTSRCCGSGSGS
>2421_29_1_0.003%
MSLICCSILLFLWLCGSGSGS
>2422_29_1_0.003%
MYGSSHPRPDNCGSGSGS
>2423_29_1_0.003%
MSTGNLMNSLVCLNCGSGSGS
>2424_29_1_0.003%
MPLPSHSCGSGSGS
>2425_29_1_0.003%
MHPCLYNLFTNAICGSGSGS
>2426_29_1_0.003%
MNMHLPDHNNPCGSGSGS
>2427_29_1_0.003%
MSMSPKHKPNNPFCGSGSGS
>2428_29_1_0.003%
MCHCNSLNCGSGSGS
>2429_29_1_0.003%
MFCMSADITLCGSGSGS
>2430_29_1_0.003%
MPEPSEPSHPCGSGSGS
>2431_29_1_0.003%
MPPRDNTDCCGSGSGS
>2432_29_1_0.003%
MSWCTMWRTIHTVYCGSGSGS
>2433_29_1_0.003%
MYPCNYTFCGSGSGS
>2434_29_1_0.003%
MLSERVNIASNPQCGSGSGS
>2435_29_1_0.003%
MHCFTTFAVTVFSLCGSGSGS
>2436_29_1_0.003%
MSAYSKLDGLLDSCGSGSGS
>2437_29_1_0.003%
MYPMPTPNNHTNTDCGSGSGS
>2438_29_1_0.003%
MSNLRLPCMLYSFACGSGSGS
>2439_29_1_0.003%
MWQCLWAQIVLGFCAHCGSGSGS
>2440_29_1_0.003%
MWCVALARYIFRCGSGSGS
>2441_29_1_0.003%
MRKEHLDGSMSHNPVCGSGSGS
>2442_29_1_0.003%
MLAPSTVNNHNCGSGSGS
>2443_29_1_0.003%
MCTTARNCGSGSGS
>2444_29_1_0.003%
MGLKRICIKHTPSGSCGSGSGS
>2445_29_1_0.003%
MSFCVFSLIAAYLLQCGSGSGS
>2446_29_1_0.003%
MYPHCLCCGSGSGS
>2447_29_1_0.003%
MLLCIGLFLHLLSVIVCGSGSGS
>2448_29_1_0.003%
MSPCFALLLYVALFICGSGSGS
>2449_29_1_0.003%
MRLMHRSSICGSGSGS
>2450_29_1_0.003%
MHQIVSLWNMWFNHCGSGSGS
>2451_29_1_0.003%
MTYMRPSTLNSPNCGSGSGS
>2452_29_1_0.003%
MRFNHVMLGPSATSICGSGSGS
>2453_29_1_0.003%
MSLCLLLLSAFAFTMCGSGSGS
>2454_29_1_0.003%
MHHTKCNHSCGSGSGS
>2455_29_1_0.003%
MRTVTKPIVVLCGSGS
>2456_29_1_0.003%
MRPYLTLTDCGSGSGS
>2457_29_1_0.003%
MVPCFAVLWFMAIVASCGSGSGS
>2458_29_1_0.003%
MYQCTLSHSCGSGSGS
>2459_29_1_0.003%
MCAHHLFCGSGSGS
>2460_29_1_0.003%
MHACLPRAVDQIFLKCGSGRAS
>2461_29_1_0.003%
MRNCMHPTRNSFRCGSGGGS
>2462_29_1_0.003%
MHHCLIGVMQILINCCGSGSGS
>2463_29_1_0.003%
MILCVVGFSSFAYVRQGSGS
>2464_29_1_0.003%
MSLCLWLALSFAMQLCCGSGSGS
>2465_29_1_0.003%
MSYCNLLTQMLVFIWICGSGSGS
>2466_29_1_0.003%
MRAPNNTTCGSGSGS
>2467_29_1_0.003%
MSLRYLSDYACNTNCGSGSGS
>2468_29_1_0.003%
MPQRMSSRNLSTCGSGSGS
>2469_29_1_0.003%
MSMWPAPDSVYNCGSGSGS
>2470_29_1_0.003%
MSTRCILDLPCGSGSGS
>2471_29_1_0.003%
MPCVQYIFHLVSNRFCGSGSGS
>2472_29_1_0.003%
MSQDMFTLPTTSDCGSGSGS
>2473_29_1_0.003%
MIICVLYLFALADTLCGSGSGS
>2474_29_1_0.003%
MHQCLWNAVQLYLTICGSGSGS
>2475_29_1_0.003%
MVTTLLVNSSNSTCGSGSGS
>2476_29_1_0.003%
MYCISEPVSSDICGIGSGS
>2477_29_1_0.003%
MATATGNPSNTFGSGSGS
>2478_29_1_0.003%
MRPELSNTVCCRSGGGS
>2479_29_1_0.003%
MLTCTFLLWIYLCGSGSGS
>2480_29_1_0.003%
MNPWKCILKLLKWWCLCGSGSGS
>2481_29_1_0.003%
MSVSLDVSYLRQRSGS
>2482_29_1_0.003%
MSRHCKLAILLLLSLLCGSGSGS
>2483_29_1_0.003%
MALSQCTYYRCGSGSGS
>2484_29_1_0.003%
MSLAKLVYSTPCGSGSGS
>2485_29_1_0.003%
MSMCLEALWSTCLLLLCGSGSGS
>2486_29_1_0.003%
MVCLLESYLYLMLLLCGSGSGS
>2487_29_1_0.003%
MHLHINLHYCGSGSGS
>2488_29_1_0.003%
MHVIDLGPDCGSGSGS
>2489_29_1_0.003%
MRLCIALIECWICGSGSGS
>2490_29_1_0.003%
MHACLLDFLIFTLHNCGSGSGS
>2491_29_1_0.003%
MPLRINHLVKLMFGSGSGS
>2492_29_1_0.003%
MTLCQLLNAIVWLFICGSGSGS
>2493_29_1_0.003%
MLCFSGFTPSAVGNCGSGSGS
>2494_29_1_0.003%
MHLCTTTFWATLFEHYCGSGS
>2495_29_1_0.003%
MPCDYSLCGSGSGS
>2496_29_1_0.003%
MYVCLLSLIPLFIFCCGSGSGS
>2497_29_1_0.003%
MPHTPCQPNSCGSGSGS
>2498_29_1_0.003%
MTDITLLLLYLSYLLCGSGSGS
>2499_29_1_0.003%
MRQPDTLCGSGSGS
>2500_29_1_0.003%
MQQSCIDWCLLVTAWFCGSGSGS
>2501_29_1_0.003%
MYNNPRSLCACCGSGSGS
>2502_29_1_0.003%
MSLPPTLDCGSGSGS
>2503_29_1_0.003%
MTPCLLKFYRIVYSYFCGSGSGS
>2504_29_1_0.003%
MRMCSYLSRMLLLPLCGSGSGS
>2505_29_1_0.003%
MLAGTTTNCGSGSGS
>2506_29_1_0.003%
MYMSLPLDRTSDCGSGSGS
>2507_29_1_0.003%
MSSCIIAGLFYYLIACGSFIGS
>2508_29_1_0.003%
MMCSIVYLMCPPCGCGSGSGS
>2509_29_1_0.003%
MVLDVPMFCGSGSGS
>2510_29_1_0.003%
MCYHTSTCGSGSGS
>2511_29_1_0.003%
MGKANYCWSCGSGGGS
>2512_29_1_0.003%
MWHSLKSSFAHCGSGSGS
>2513_29_1_0.003%
MFPLSHLCGSGSGS
>2514_29_1_0.003%
MSNCLQYNTHICGSGSGS
>2515_29_1_0.003%
MRSTSNLHDCGSGSGS
>2516_29_1_0.003%
MPRFCNPTSCGSGSGS
>2517_29_1_0.003%
MEYILRWSGYTVYSTYCGFGGGS
>2518_29_1_0.003%
MRTAGERIPCGSGSGS
>2519_29_1_0.003%
MSEKRWHHLLDTPHCGSGSGS
>2520_29_1_0.003%
MSPRSMNVLHYCAVVNCGSGSGS
>2521_29_1_0.003%
MLVCITILLFAYYTVCGSGSGS
>2522_29_1_0.003%
MHECRHKFILHPCGSGSGS
>2523_29_1_0.003%
MWCTFASNWGYFIQTSCGSGSGS
>2524_29_1_0.003%
MPVELSSDCGSGSGS
>2525_29_1_0.003%
MPRVNTLTVCGSGSGS
>2526_29_1_0.003%
MEKNMYPSRSMDYSHCGSGSGS
>2527_29_1_0.003%
MMLCRICNSFNCGSGSGS
>2528_29_1_0.003%
MNAFCVVMGFLRHCCGSGSGS
>2529_29_1_0.003%
MYPNRMCPALHCGSGSGS
>2530_29_1_0.003%
MPTHAPTKILMCGSGSGS
>2531_29_1_0.003%
MRSHNQHFNCGSGSGS
>2532_29_1_0.003%
MSRCTIAVLVFLLLTCCSGSGS
>2533_29_1_0.003%
MHYCLCNLLTRLATYCGSGSGS
>2534_29_1_0.003%
MPFNCRLWLAICGSGSGS
>2535_29_1_0.003%
MGACLQAFMSLFEPFCGSGSGS
>2536_29_1_0.003%
MRSCWLMRRYHSITVSCGSGSGS
>2537_29_1_0.003%
MSLCIWWLTNLFVVFCGSGSGS
>2538_29_1_0.003%
MPIPHTICGSGSGS
>2539_29_1_0.003%
MPIRLCACGSGSGS
>2540_29_1_0.003%
MWFCVFLILTVTFDSLCGSGSGS
>2541_29_1_0.003%
MHDCLASLLRACLFLICGSGSGS
>2542_29_1_0.003%
MMWCLLILGAHYVFFSCGSGSGS
>2543_29_1_0.003%
MQGCGTYCYLQPGSYPYDVPDYAGSGS
>2544_29_1_0.003%
MHLMESRDTCGSGSGS
>2545_29_1_0.003%
MHTSISRDLCGSGSGS
>2546_29_1_0.003%
MHVCLVNLVRSVWLRCGSGSGS
>2547_29_1_0.003%
MRLKMHNQLMYPTCGSGSGS
>2548_29_1_0.003%
MACSRYRLINCAIICGSGSGS
>2549_29_1_0.003%
MHCLPLVLLLLLWCGSGSGS
>2550_29_1_0.003%
MSLHCMLWFTFLLLGCGSGSGS
>2551_29_1_0.003%
MWVCSILMVFEIWDLCGSGSGS
>2552_29_1_0.003%
MLAKCSDPLVGYCGSGSGS
>2553_29_1_0.003%
MNLCLYDLTLILIKHCGSGSGS
>2554_29_1_0.003%
MPSCKGTDDNLYSNNICGSGSGS
>2555_29_1_0.003%
MYHYAVMAHCGSGSGS
>2556_29_1_0.003%
MHECLTLFIISLTSSCGSGSGS
>2557_29_1_0.003%
MQYSCSMLGYSHLSNCGSGSGS
>2558_29_1_0.003%
MHECLTSFILLVNGLYCGSGSGS
>2559_29_1_0.003%
MSWSYIAAKLYSCGSGSGS
>2560_29_1_0.003%
MSTPSPQPRPYYCGSGSGS
>2561_29_1_0.003%
MGVSVLFDLVAPYSCGSGSGS
>2562_29_1_0.003%
MHHCLADSLGLLISLCGSGSGS
>2563_29_1_0.003%
MLLCTLLLLLYLHCFCGSGSGS
>2564_29_1_0.003%
MCKRNNHPHLCGSGSGS
>2565_29_1_0.003%
MHYCLSTFLSAAMYDLCGSGSGS
>2566_29_1_0.003%
MFPCQLVRYIWRLYCGSGSGS
>2567_29_1_0.003%
MSCMPDHPSPTCGSGSGS
>2568_29_1_0.003%
MRSHMCPRNNSYPNCGSGSGS
>2569_29_1_0.003%
MSDLLSNTYCGSGSGS
>2570_29_1_0.003%
MLVCLIYLCLLCGSGSGS
>2571_29_1_0.003%
MHACMTGFLDLLITQCGSGSGS
>2572_29_1_0.003%
MIPCSWDHFYFLYNCGSGSGS
>2573_29_1_0.003%
MKECLFQFVCLICGSGSGS
>2574_29_1_0.003%
MHECLSMFLWNLYSACGSGSGS
>2575_29_1_0.003%
MDPLGYNTTPNPFPCGSDSGS
>2576_29_1_0.003%
MPWSFVADTDLPLCGSGSGS
>2577_29_1_0.003%
MSNRLDMWLFPCGSGSGS
>2578_29_1_0.003%
MDTFLAHCGSGSGS
>2579_29_1_0.003%
MHRCLLDLLQLWCCGSGSGS
>2580_29_1_0.003%
MSAWCETFCLILQWLCGSGSGS
>2581_29_1_0.003%
MGCIPDGCLRPIFHSCGSGSGS
>2582_29_1_0.003%
MSRAQLSLIYDINLCGSGSGS
>2583_29_1_0.003%
MSLCLSMHHRHYCGSGSGS
>2584_29_1_0.003%
MSPLCHNLPNRNTCGSGSGS
>2585_29_1_0.003%
MHSCLVNLALLILAHGCGSGSGS
>2586_29_1_0.003%
MRCNSVPRVIMVPSLCGSGSGS
>2587_29_1_0.003%
MIVCLVYYSILSMLICGSGSGS
>2588_29_1_0.003%
MGPPGFLFSEFMHSCGSGSGS
>2589_29_1_0.003%
MHQCNQGLLNAWMRSCGSGSGS
>2590_29_1_0.003%
MSCCQFFAWSIDCSCGSGSGS
>2591_29_1_0.003%
MRFIHDLFLYRYYPFCGSGSGS
>2592_29_1_0.003%
MLCYLLVPAFYLWLTCGSGSGS
>2593_29_1_0.003%
MPYKPSNTSNCGSGSGS
>2594_29_1_0.003%
MAACLTDLWTTICGSGSGS
>2595_29_1_0.003%
MQQCLSNLLLIWFQPICGSGSGS
>2596_29_1_0.003%
MLYCLVRFLQTVYLQCGSGSGS
>2597_29_1_0.003%
MRFPWPMYIFPNFGCGSGSGS
>2598_29_1_0.003%
MRLCIDDQPCTFKCGSGSGS
>2599_29_1_0.003%
MHTLGRCYLKFSCGSGSGS
>2600_29_1_0.003%
MPTPHVHTNYPYHCGSGSGS
>2601_29_1_0.003%
MCSVPFTRICGSGSGS
>2602_29_1_0.003%
MWNISGPGHICGSGSGS
>2603_29_1_0.003%
MAIDSLNKCGSGSGS
>2604_29_1_0.003%
MASMGTCLVLLFSFLACGSGSGS
>2605_29_1_0.003%
MICSYMHLGLCHVDCGSGSGS
>2606_29_1_0.003%
MLNWMMRAKFYTHHCGSGSGS
>2607_29_1_0.003%
MRTPTSLWLMLAWLCGSGSGS
>2608_29_1_0.003%
MWTLHSHSCICGSGSGS
>2609_29_1_0.003%
MVPCLRVLASLFLYICGSGSGS
>2610_29_1_0.003%
MSMVLSNVLDNSCGSGSGS
>2611_29_1_0.003%
MGCPLATLLLILLAVCGSGSGS
>2612_29_1_0.003%
MTQFCSQLMHFVLNCGSGSGS
>2613_29_1_0.003%
MHPCLERFMSTAILLCGSGSGS
>2614_29_1_0.003%
MSTSGWRHLACFVDCGSGSGS
>2615_29_1_0.003%
MLLCLSLFAAFLCKVCGSGSGS
>2616_29_1_0.003%
MLLCFVLMYDLICGSGSGS
>2617_29_1_0.003%
MPTWDYCMLPFANSCGSGSGS
>2618_29_1_0.003%
MPFDAHRNFGCGSGSGS
>2619_29_1_0.003%
MQLHPGVDIRCGSGSGS
>2620_29_1_0.003%
MSLCETLILTCFLLMCGSGSGS
>2621_29_1_0.003%
MPPLDKSSHCGSGSGS
>2622_29_1_0.003%
MYCYISEALLLTFLILCGSGSGS
>2623_29_1_0.003%
MSVDYQFPFCGSGSGS
>2624_29_1_0.003%
MILCYLSTKMCCLIHCGSGSGS
>2625_29_1_0.003%
MSVLCDALIIVLFILCGSGSGS
>2626_29_1_0.003%
MPHYMLVPRGLEFADCGIGSGS
>2627_29_1_0.003%
MPCLSFSVLCGSGSGS
>2628_29_1_0.003%
MNAICSASPTLQLCGSGSGS
>2629_29_1_0.003%
MRMTAFDGLDDFYHICGSGSGS
>2630_29_1_0.003%
MQSCFSKMWTTPFVVCGSGSGS
>2631_29_1_0.003%
MSMVNSTAYCGSGSGS
>2632_29_1_0.003%
MHDCLQRFFLTISDNCDSGSGS
>2633_29_1_0.003%
MRTHKHPCGSGSGS
>2634_29_1_0.003%
MCSSTPRVSCGSGSGS
>2635_29_1_0.003%
MCNHLVPFCGSGSGS
>2636_29_1_0.003%
MPLVAMDSRHCGSGSGS
>2637_29_1_0.003%
MSVSIDHFVSGSGS
>2638_29_1_0.003%
MHCTTDFLTVVAKHLCGSGSGS
>2639_29_1_0.003%
MLMDSCVSSASYCCGSGSGS
>2640_29_1_0.003%
MSAYGWTCILYFILLCGSGSGS
>2641_29_1_0.003%
MHFCLTVFLSRLLDVCGSGSGS
>2642_29_1_0.003%
MVCYFLYWLSRFFESCGSGSGS
>2643_29_1_0.003%
MRWRLFCFFFFCGSGSGS
>2644_29_1_0.003%
MHQCLYELLIMALLNCGSGSGS
>2645_29_1_0.003%
MPPAINRVCGSGSGS
>2646_29_1_0.003%
MEADLDGYLCLNNMSVCGSGSGS
>2647_29_1_0.003%
MSFCLSLATGLLLFFCGSGSGS
>2648_29_1_0.003%
MSLCWYLCLRLLKSICGSGSGS
>2649_29_1_0.003%
MHFCLSASWARQSSYCGGGSGS
>2650_29_1_0.003%
MHACLQNLMSMLMSNCGSGSGS
>2651_29_1_0.003%
MHGTSPNLDYITCGSGSGS
>2652_29_1_0.003%
MSLEVCRVHLQPVDPICGSGSGS
>2653_29_1_0.003%
MTSCLMVFLPLILMLCGSGSGS
>2654_29_1_0.003%
MTWCYAWFLLVTCFVCGSGSGS
>2655_29_1_0.003%
MATCTLIAICMLVSACGSGSGS
>2656_29_1_0.003%
MVLCITLWLLYMCGSGSGS
>2657_29_1_0.003%
MDPVFKYCGSGSGS
>2658_29_1_0.003%
MAAETLRGTITCGRGSGS
>2659_29_1_0.003%
MFWCLLSIVVWYCGSGSGS
>2660_29_1_0.003%
MRLDNMESLVCGSGSGS
>2661_29_1_0.003%
MPCDYVIWRALYHSICGSGSGS
>2662_29_1_0.003%
MPICLSQFYFMRVLSNCGGGGGS
>2663_29_1_0.003%
MSPTVLYDNMPIFVRLCGSGSGS
>2664_29_1_0.003%
MQCLPLMWHPAANNCGSGSGS
>2665_29_1_0.003%
MSYSSLPDNRWCGSGSGS
>2666_29_1_0.003%
MSSLIGCISCGSGSGS
>2667_29_1_0.003%
MEVSSRYDFLCIYSYPCGSGSGS
>2668_29_1_0.003%
MILCYSLAIYFVCEFCGSGSGS
>2669_29_1_0.003%
MSRPILPDFLCASCGSGSGS
>2670_29_1_0.003%
MDCILILFMLLNEWFCGSGSGS
>2671_29_1_0.003%
MWCFISLLQFLNKFFFCGSGSGS
>2672_29_1_0.003%
MHECLVTLISVFISNCGSGSGS
>2673_29_1_0.003%
MEEFREVDLLVYRISCGSGSGS
>2674_29_1_0.003%
MHSCLEQFVSNWLSPGCGSGSGS
>2675_29_1_0.003%
MTPCLYGFLLVIMSVCGSGSGS
>2676_29_1_0.003%
MYADCLFPLLIWLLCGSGSGS
>2677_29_1_0.003%
MSWSVDNRRWTCGSGSGS
>2678_29_1_0.003%
MLFHTYRSRICGSGSGS
>2679_29_1_0.003%
MHWLCHIVYILLLLGCGSGSGS
>2680_29_1_0.003%
MHRCLASLLTLYYHACGSGSGS
>2681_29_1_0.003%
MTGKMPTYPHSSGFCGSGSGS
>2682_29_1_0.003%
MRSLRSKCISCGSGSGS
>2683_29_1_0.003%
MSMVDPYISCGSGSGS
>2684_29_1_0.003%
MEAPLGNLCSNNIPCGSGSGS
>2685_29_1_0.003%
MSVVDIPCLCGSGSGS
>2686_29_1_0.003%
MRHCLTQFWSVVYNCGSGSGS
>2687_29_1_0.003%
MHEGIFNLEGNWCGGGGGS
>2688_29_1_0.003%
MWTLVPPNSNPCGSGSGS
>2689_29_1_0.003%
MEPKPSNIHTCGSGSGS
>2690_29_1_0.003%
MGTHHSNPRHVNLRCGSGSGS
>2691_29_1_0.003%
MGLALYSIFCGSGSGS
>2692_29_1_0.003%
MSAFCRWFYNLLSYLCGSGSGS
>2693_29_1_0.003%
MHSWMHCVSIWLKRLLCGSGSGS
>2694_29_1_0.003%
MLLGWTVNHCGSGSGS
>2695_29_1_0.003%
MHLCLTRVWLAYLLCGSGSGS
>2696_29_1_0.003%
MLDCLCALILLLVLFGSGSGS
>2697_29_1_0.003%
MDVCLTLFLLFCCGSGSGS
>2698_29_1_0.003%
MSHCRNNPCCRFPPPCGSGSGS
>2699_29_1_0.003%
MSCTDVWLSLLLWIFVCGSGSGS
>2700_29_1_0.003%
MHRCLSYLISEYCMYYCGSGSGS
>2701_29_1_0.003%
MSVCINFFPLMCLPNCGSGSGS
>2702_29_1_0.003%
MWQCVLVLTSFIFLICGSGSGS
>2703_29_1_0.003%
MTAKDKMCMHLLNDPRCGSGSGS
>2704_29_1_0.003%
MLFCTDMWLHTTLYLCGSGSGS
>2705_29_1_0.003%
MEDDHIAHLSSLPLVCGSGSGS
>2706_29_1_0.003%
MKWCVTFVLTLSVFCGSGSGS
>2707_29_1_0.003%
MHQCMTLLADLLFALCGSGSGS
>2708_29_1_0.003%
MSSCVAFIATLMLLLCGSGSGS
>2709_29_1_0.003%
MHPECTPTCGSGSGS
>2710_29_1_0.003%
MSGCLILLLAVFLVKCGSGSGS
>2711_29_1_0.003%
MPDIENNQCGSGSGS
>2712_29_1_0.003%
MYAKRYLRAALPMCGSGSGS
>2713_29_1_0.003%
MHYCLDMFVNKIAQLYCGSGSGS
>2714_29_1_0.003%
MHECLAALLQSLLECGSGSGS
>2715_29_1_0.003%
MQNCLTHFWSTLFLCGSGSGS
>2716_29_1_0.003%
MLGVNSPCGSGSGS
>2717_29_1_0.003%
MYHCLSLLLYLYILSCGSGSGS
>2718_29_1_0.003%
MTTTGDMHSVYHNTLCGSGSGS
>2719_29_1_0.003%
MQTCIMPHPTDCGSGSGS
>2720_29_1_0.003%
MTPLDEDNDNLPNNHCCGSGSGS
>2721_29_1_0.003%
MAHCLVDLWTAVLSFCGSGSGS
>2722_29_1_0.003%
MLYSMKWLWKWLFTWLCGSGSGS
>2723_29_1_0.003%
MAKCLTRFWLTLHSHSCGSGSGS
>2724_29_1_0.003%
MKLCLEHLLTTYMKFCGSGSGS
>2725_29_1_0.003%
MRSPRDTLFCVATACGSGSGS
>2726_29_1_0.003%
MASRRNIWCGSGSGS
>2727_29_1_0.003%
MSLCSWAILLWLLCGSGSGS
>2728_29_1_0.003%
MPVVAPIVCGSGSGS
>2729_29_1_0.003%
MHSCLEGLWRTISARCGSGSGS
>2730_29_1_0.003%
MSHCFLLLYYALHIICGSGSGS
>2731_29_1_0.003%
MLCFIPALHCGSGSGS
>2732_29_1_0.003%
MSIACDACWLYFLLTLCGSGSGS
>2733_29_1_0.003%
MKSGFAMLFHNASCSCGSGSGS
>2734_29_1_0.003%
MLSCSYLLGYLLYMLSDNGTGS
>2735_29_1_0.003%
MFLLVDFDCGSGSGS
>2736_29_1_0.003%
MHECVTSICKLLYCGSGSGS
>2737_29_1_0.003%
MPSYFSACGLGSGS
>2738_29_1_0.003%
MHHKTIRNITPNCGSGSGS
>2739_29_1_0.003%
MHKAKHHLGSKCSLMFWLLSILSVVCGSGSGS
>2740_29_1_0.003%
MSHPTSHSCGSGSGS
>2741_29_1_0.003%
MQPSSTNYPITCGSGSGS
>2742_29_1_0.003%
MSLASIPWILLWFLMCGSGSGS
>2743_29_1_0.003%
MPGYPNTCGSGSGS
>2744_29_1_0.003%
MLGDPYHCGSGSGS
>2745_29_1_0.003%
MFGCTLLILAALSHSCGSGSGS
>2746_29_1_0.003%
MRIFLVDPCGSGSGS
>2747_29_1_0.003%
MSPGTVHVELLFYRMFCGSGSGS
>2748_29_1_0.003%
MSQCLVELFFILALICGSGSGS
>2749_29_1_0.003%
MDCWLPVFLWVCGSGSGS
>2750_29_1_0.003%
MLHSSAAHHCGSGSGS
>2751_29_1_0.003%
MAWCVLLIGWSFLAICGSGSGS
>2752_29_1_0.003%
MEDCDDLCDRFVPFDCGSGSGS
>2753_29_1_0.003%
MEGTNEPCQLSPGSYRYDVADYDGSGS
>2754_29_1_0.003%
MTLSCLMPIATLCGSGSGS
>2755_29_1_0.003%
MSWCLLYLIVLTSILCGSGSGS
>2756_29_1_0.003%
MHINHPGPRFKCGSGSGS
>2757_29_1_0.003%
MSHNRLHTLRHSSNCGSGSGS
>2758_29_1_0.003%
MPPCSMRPHCQLLSHSCGSGSGS
>2759_29_1_0.003%
MHYCMQRYIQLILQYCCGSGSGS
>2760_29_1_0.003%
MSCPLSNPQCDSSCGSGSGS
>2761_29_1_0.003%
MHECLHNMVIMLSNSICGSGSGS
>2762_29_1_0.003%
MFHTHPQFRGSGSGS
>2763_29_1_0.003%
MSPSERLNAYLLVYHSCGSGSGS
>2764_29_1_0.003%
MANSHLWSLAVRLAHCGSGSGS
>2765_29_1_0.003%
MDCVYSLYFFRQRHGS
>2766_29_1_0.003%
MYIDKCDHSCGSGSGS
>2767_29_1_0.003%
MLPRVASHHRCGSGSGS
>2768_29_1_0.003%
MAVLVSYLVFCGSGSGS
>2769_29_1_0.003%
MRAEMCQPDPSRHLCGSGSGS
>2770_29_1_0.003%
MSRIAGYFCGSGSGS
>2771_29_1_0.003%
MSLPKHVDFCGSGSGS
>2772_29_1_0.003%
MHQPKPTVSSPCGSGSGS
>2773_29_1_0.003%
MDDRGYHFLFGSGSGS
>2774_29_1_0.003%
MRVGTDCVLLRFNIYGIGGGS
>2775_29_1_0.003%
MLTRNHTCGSGSGS
>2776_29_1_0.003%
MYSMYIRYLGILNPCGSGSGS
>2777_29_1_0.003%
MLVCLLLHIVLIVQICGSGSGS
>2778_29_1_0.003%
MRWYSTVYMWPPDFDCGSGSGS
>2779_29_1_0.003%
MHPETIVCGGGSGS
>2780_29_1_0.003%
MAWCLCMFLVFGCGSGSGS
>2781_29_1_0.003%
MVTCLFCLFLLGLFICGSGSGS
>2782_29_1_0.003%
MQKCLGARHNYPTPCGSGSGS
>2783_29_1_0.003%
MTYCIYAFLMALQVICGSGSGS
>2784_29_1_0.003%
MLICVLIFLFCGSGSGS
>2785_29_1_0.003%
MEANYRDGNMCLALFYCGSGSGS
>2786_29_1_0.003%
MSDRNNCYCGSGSGS
>2787_29_1_0.003%
MASCSQYPPDASICGSGSGS
>2788_29_1_0.003%
MHQCLHHLIFLVMEKCGSGSGS
>2789_29_1_0.003%
MSTDSNHCCGSGSGS
>2790_29_1_0.003%
MWQADWYEGWLWLLTCGSGSGS
>2791_29_1_0.003%
MCPTASTNCGSGSGS
>2792_29_1_0.003%
MHECLVNLLWTLNGGSGSGS
>2793_29_1_0.003%
MHLCFYQTLVTFMAYCGSGSGS
>2794_29_1_0.003%
MSPLAHHDNLYITANCGSGSGS
>2795_29_1_0.003%
MPSAKIGCGSGSGS
>2796_29_1_0.003%
MSGTARASLIDHYSCGSGSGS
>2797_29_1_0.003%
MNNNVTRLYTLLRCGSGSGS
>2798_29_1_0.003%
MWQCMEGWLTRWLTSFCGSGSGS
>2799_29_1_0.003%
MNSVRHIVYDPDPDLCGSGSGS
>2800_29_1_0.003%
MGMPSPTRCGSGSGS
>2801_29_1_0.003%
MYPCVVSFWILSLSLCGSGSGS
>2802_29_1_0.003%
MTAGMCSLLAHSSFCGSGSGS
>2803_29_1_0.003%
MLVSYLLSTSCGSGSGS
>2804_29_1_0.003%
MAFAYNIITFGSGSGS
>2805_29_1_0.003%
MFRRHSSSFWCCGSGSGS
>2806_29_1_0.003%
MHRCLELLDIFVAQRCGSGSGS
>2807_29_1_0.003%
MFPCIYWPTLLLLYLCGSGSGS
>2808_29_1_0.003%
MQSCLSDFWVLALSCGSGSGS
>2809_29_1_0.003%
MHKCLVETVTLWCGSGRGS
>2810_29_1_0.003%
MLSCLIDFAELMIDVICGSGSGS
>2811_29_1_0.003%
MFYNFRTTWYTCGSGSGS
>2812_29_1_0.003%
MSWCVLLIWLVCGSGSGS
>2813_29_1_0.003%
MFGCLLIVAILLPLLCGSGSGS
>2814_29_1_0.003%
MSLCLQQLIYNFSVQYCGSGSGS
>2815_29_1_0.003%
MPLCVLLDRFLADFMCGSGSGS
>2816_29_1_0.003%
MSECNMPTHTDLLCGSGSGS
>2817_29_1_0.003%
MVLEWLFANSSVDLICGSGSGS
>2818_29_1_0.003%
MYHCQTFLWSLFLSQCGSGSGS
>2819_29_1_0.003%
MSLANQTPKCCYCCGSGSGS
>2820_29_1_0.003%
MFPETCFLLWKYILHACGSGSGS
>2821_29_1_0.003%
MRHCLYLLISQLLKTCGSGSGS
>2822_29_1_0.003%
MTSIRLSLALYICGSGSGS
>2823_29_1_0.003%
MVLCALAILYCLCKLCGSGSGS
>2824_29_1_0.003%
MRVKTLKTINPSCGSGSGS
>2825_29_1_0.003%
MHFCYIMRHLTSCGSGSGS
>2826_29_1_0.003%
MASRSRCLRPHVAHCGSGSGS
>2827_29_1_0.003%
MLLTPSARCGSGSGS
>2828_29_1_0.003%
MACRSDITMCHSVSFTCGSGSGS
>2829_29_1_0.003%
MWTPSDAAYPSCGSGSGS
>2830_29_1_0.003%
MGVHSDKSLFTILCGSGSGS
>2831_29_1_0.003%
MEPSYCQLNTNTPCGSGSGS
>2832_29_1_0.003%
MHTSPCHCGSGSGS
>2833_29_1_0.003%
MIWLCLLQVVALLCSCGSGSGS
>2834_29_1_0.003%
MLNHYIPEPCGSGSGS
>2835_29_1_0.003%
MHACSDLVMTLWCVLCGSGSGS
>2836_29_1_0.003%
MHTCLSHLWLVLYCGSGSGS
>2837_29_1_0.003%
MQCIMWFSVRLDCHCGSGSGS
>2838_29_1_0.003%
MLLVVCNCGSGSGS
>2839_29_1_0.003%
MPRGSFIMDCGSGSGS
>2840_29_1_0.003%
MHKCLLGLTVLLMSCCGSGSGS
>2841_29_1_0.003%
MLTMRLYHILILHCGSGSGS
>2842_29_1_0.003%
MHIQLSSNHCGSGSGS
>2843_29_1_0.003%
MLCWIFPWLFSRYLDCGSGSGS
>2844_29_1_0.003%
MPGNNPNCGSGSGS
>2845_29_1_0.003%
MHTLGKLPNCGSGSGS
>2846_29_1_0.003%
MPSMELYFLFESQHYCGSGSGS
>2847_29_1_0.003%
MSRFTLLGCSSCDGCGSGSGS
>2848_29_1_0.003%
MEVNFRNNALVCIHPICGSGSGS
>2849_29_1_0.003%
MSANLPFLPMCGSGSGS
>2850_29_1_0.003%
MSLAFQALNCGCGSGSGS
>2851_29_1_0.003%
MKECFTALVYEFLLKCGSGSGS
>2852_29_1_0.003%
MRRIGGIIHCGSGSGS
>2853_29_1_0.003%
MAFPCIGMHPISPTICGSGSGS
>2854_29_1_0.003%
MLFPSLWWRALVYGFCGSGSGS
>2855_29_1_0.003%
MHHCLAAFWSMYAYCGSGSGS
>2856_29_1_0.003%
MNMPQESCMYCSDSSNCGSGSGS
>2857_29_1_0.003%
MEDNPNGLLFNDHTNCGSGSGS
>2858_29_1_0.003%
MSICLTNFWTLVFEFSCGSGSGS
>2859_29_1_0.003%
MKCDLWTVLLSFILSVCGSGSGS
>2860_29_1_0.003%
MKRLWPVTLPSYDICGSGSGS
>2861_29_1_0.003%
MFVLLSFGLRCGSGSGS
>2862_29_1_0.003%
MARCLLPFLIALYSFCGSGSGS
>2863_29_1_0.003%
MTLGCLLYFLLISYLCGSGSGS
>2864_29_1_0.003%
MPLHQHSYLDCGSGSGS
>2865_29_1_0.003%
MKACYSWLVILSFLSSCGSGSGS
>2866_29_1_0.003%
MQPPTQFLVDVDLSCGSGSGS
>2867_29_1_0.003%
MYACLANLIHHSFSHCCGSGSGS
>2868_29_1_0.003%
MWGCYDTTTMPLNITCGSGSGS
>2869_29_1_0.003%
MHLCLQWYFQALLFNGCGSGSGS
>2870_29_1_0.003%
MQYHYILLSLYLCGSGSGS
>2871_29_1_0.003%
MDHPTHPRNCGSGSGS
>2872_29_1_0.003%
MLRCLVLLWRFIRSSFCGSGSGS
>2873_29_1_0.003%
MFNVHGDRNFGIGRGS
>2874_29_1_0.003%
MPLGMVHICGSGSGS
>2875_29_1_0.003%
MSYMCGIPDTLASGCGSGSGS
>2876_29_1_0.003%
MHSQSCAPISYFTDCGSGSGS
>2877_29_1_0.003%
MHKTKFYYLSFEPCGSGSGS
>2878_29_1_0.003%
MQPSECLSSYRCGSGSGS
>2879_29_1_0.003%
MHLCLYFVYALSFICCGSGSGS
>2880_29_1_0.003%
MCVCRTIAPNCGSGSGS
>2881_29_1_0.003%
MHFCLSTFLSTWFIKCGSGSGS
>2882_29_1_0.003%
MHVCLSDLAVVFIACLCGSGSGS
>2883_29_1_0.003%
MMALRCLAILLLLLVSCGSGSGS
>2884_29_1_0.003%
MSVCRNSMVANTCGSGSGS
>2885_29_1_0.003%
MSCLLWLLLLLEDDFCGSGSGS
>2886_29_1_0.003%
MVCDILWKPMRCISTYCGSGSGS
>2887_29_1_0.003%
MYTSNTAPECGSGSGS
>2888_29_1_0.003%
MPICRLIHPLLYLLLMCGSGSGS
>2889_29_1_0.003%
MVYAPMNSNLCPWSCGSGSGS
>2890_29_1_0.003%
MEPCIQLISAYLLAVCGSGSGS
>2891_29_1_0.003%
MGLCLLYYLAVAIIVCGSGSGS
>2892_29_1_0.003%
MRYPWINEYLYYSRSPCGSGSGS
>2893_29_1_0.003%
MMVQCTTNLIELLFNTCGSGSGS
>2894_29_1_0.003%
MYPEGFITRFCGSGSGS
>2895_29_1_0.003%
MGSLCPTRTCGMGYHQCGSGSGS
>2896_29_1_0.003%
MYCDVWIWLLICGSGSGS
>2897_29_1_0.003%
MKQCLDLWLLALALCCGSGSGS
>2898_29_1_0.003%
MTILCLFIRLFLLLCGSGSGS
>2899_29_1_0.003%
MAWCWASAFWNFLTKNCGSGSGS
>2900_29_1_0.003%
MSPMLGWDSGTNHMECGSGSGS
>2901_29_1_0.003%
MLGASSLTCGSGSGS
>2902_29_1_0.003%
MHYCPVTLWSIAYSYVCGSGSGS
>2903_29_1_0.003%
MTRKLLRCFSYTPDSCGSGSGS
>2904_29_1_0.003%
MHQCILSLVYNLLRTCGSGSGS
>2905_29_1_0.003%
MKQCLFELTVLMLSNCGSGSGS
>2906_29_1_0.003%
MWCMLALIEKMRKLLFCGSGSGS
>2907_29_1_0.003%
MVSNTLSNSCGSGSGS
>2908_29_1_0.003%
MHEGMPGLADLFIHSVCGSGSGS
>2909_29_1_0.003%
MFSTPTVFCGSGSGS
>2910_29_1_0.003%
MPHHSNHLKCGSGSGS
>2911_29_1_0.003%
MHHCLSRFMSLICGSGSGS
>2912_29_1_0.003%
MLTCMWSSSAHLSNTCGSGSGS
>2913_29_1_0.003%
MHECLATFAHTLLFRCGSGSGS
>2914_29_1_0.003%
MSLVSYSPCGSGSGS
>2915_29_1_0.003%
MYHSTFTSYRCGSGSGS
>2916_29_1_0.003%
MLCVLAMWPLIYWLACGSGSGS
>2917_29_1_0.003%
MRWNIDSLLCGSGSGS
>2918_29_1_0.003%
MCKVYGCVLLFIHCYCGSGSGS
>2919_29_1_0.003%
MLDSRIRPCNHCGSGSGS
>2920_29_1_0.003%
MVSLRIHCGSGSGS
>2921_29_1_0.003%
MRFKACTYVAALILLFCGSGSGS
>2922_29_1_0.003%
MHPCSFWLLVMFSMLCGSGSGS
>2923_29_1_0.003%
MVQPTPHCGSGSGS
>2924_29_1_0.003%
MGYLAFLFKEPFRCGSGSGS
>2925_29_1_0.003%
MRVRCPCFNNTPIICGSGSGS
>2926_29_1_0.003%
MSSMSCFCCAIPTDCGSGSGS
>2927_29_1_0.003%
MHQCLMELFMTIYCGSGSGS
>2928_29_1_0.003%
MNKCLTELATRLYQLCGSGSGS
>2929_29_1_0.003%
MTLCLLTWTYVYLVACGSGSGS
>2930_29_1_0.003%
MEREHVLQHSIISLTCGSGSGS
>2931_29_1_0.003%
MPDLEMPVSGLFMLCGSGSGS
>2932_29_1_0.003%
MPSEPRTITKCGSGSGS
>2933_29_1_0.003%
MWLCALVLALFCDWYCGSGSDS
>2934_29_1_0.003%
MHPRPNLLCGSGSGS
>2935_29_1_0.003%
MGFKEPTVRTDCGSGSGS
>2936_29_1_0.003%
MSVLTFAGPALCGSGSGS
>2937_29_1_0.003%
MRWFCTLIAFYYLLIRGSGSGS
>2938_29_1_0.003%
MSFVCLVTLGCLLILCGSGSGS
>2939_29_1_0.003%
MGSSYPHLCGSGSGS
>2940_29_1_0.003%
MEWPYLYDCLFLSLLCGSGSGS
>2941_29_1_0.003%
MSRPFTAHCNCGSGSGS
>2942_29_1_0.003%
MRCLVPAIILLLVVLCGSGSGS
>2943_29_1_0.003%
MHCHIGLSCGSGSGS
>2944_29_1_0.003%
MVQSAKCSFCVCGSGSGS
>2945_29_1_0.003%
MSWLMHDSCVDLCGSGSGS
>2946_29_1_0.003%
MLFCMVWITSMLFCCCGSGSGS
>2947_29_1_0.003%
MHYCLMKLWQLYCGSGSGS
>2948_29_1_0.003%
MSLCHLRVPVIACGSGSGS
>2949_29_1_0.003%
MLSCLVQFLLLLHVACGSGSGS
>2950_29_1_0.003%
MAERFVFGNWLRIDVCGNGRGS
>2951_29_1_0.003%
MSQNAPICKLLLYAYICGSGSGS
>2952_29_1_0.003%
MHPCTETLVHALLKLCGSGSGS
>2953_29_1_0.003%
MARLYKPCGSGSGS
>2954_29_1_0.003%
MDCLINLLWLFLWISCGSGSGS
>2955_29_1_0.003%
MPFSGMHQHTLAVSPCGSGSGS
>2956_29_1_0.003%
MGRDLCRMSVHINPVCGSGSGS
>2957_29_1_0.003%
MPHNLLSDPYLECGSGSGS
>2958_29_1_0.003%
MLVGFWPRIHCGSGSGS
>2959_29_1_0.003%
MDETNVRSSNIFSLTCGSGSGS
>2960_29_1_0.003%
MRDPPLCICGSGSGS
>2961_29_1_0.003%
MRRMLDQSLDYPNCGSGSGS
>2962_29_1_0.003%
MVECLSRFWSIFCCGRGSGSGS
>2963_29_1_0.003%
MVSCSFWILATLLLAGSGSGS
>2964_29_1_0.003%
MLQCSTFVICGSGSGS
>2965_29_1_0.003%
MSCLQQLAYDWMKSYCGSGGGS
>2966_29_1_0.003%
MSHCLVRFFELMLFSCGSGSGS
>2967_29_1_0.003%
MQSLVLMPIGCGSGSGS
>2968_29_1_0.003%
MRHRLEAITMWIDLWCGSGSGS
>2969_29_1_0.003%
MHRSLACWMWRNTPLCGSGSGS
>2970_29_1_0.003%
MYVGSYCLRQRSGS
>2971_29_1_0.003%
MNACLVHLWIITLNHCGSGSGS
>2972_29_1_0.003%
MFPHCSYLPGFLLYFCGSGSGS
>2973_29_1_0.003%
MQQFPQSFPLNSCGSGSGS
>2974_29_1_0.003%
MSLHITLICGSGIGS
>2975_29_1_0.003%
MPLMRMFTRLPHCGSGSGS
>2976_29_1_0.003%
MQVCLVSLWHVTFQFCGSGSGS
>2977_29_1_0.003%
MHTCLTGLTELFFFCGSGSGS
>2978_29_1_0.003%
MLTCPVSFCSTLITHCGGGGGS
>2979_29_1_0.003%
MSQSIGMPDRFTLYLSFGSGSGS
>2980_29_1_0.003%
MLRACGRIPYYFVFQCGSGSGS
>2981_29_1_0.003%
MILCDLLYTFYSLLVLCGSGSGS
>2982_29_1_0.003%
MFPYMWVLLLVVAAICGSGSGS
>2983_29_1_0.003%
MFSTHLPCGSGSGS
>2984_29_1_0.003%
MQPMHLVPLICFCGSGSGS
>2985_29_1_0.003%
MVYSLSSFCGSGSGS
>2986_29_1_0.003%
MQRCLIEFWLTICGSGSGS
>2987_29_1_0.003%
MDRSNFNKCGSGSGS
>2988_29_1_0.003%
MNHPTSPCSGSGSGS
>2989_29_1_0.003%
MSGFSRDTTPSVRSVCGSGSGS
>2990_29_1_0.003%
MSPTTYICGSGSGS
>2991_29_1_0.003%
MTSCMWPGVTFGNLVCGSGSGS
>2992_29_1_0.003%
MSLCTRCYFIPPTCGSGSGS
>2993_29_1_0.003%
MPFLSCIERNSGWSVCGSGSGS
>2994_29_1_0.003%
MFECTILATILLSLICGSGSGS
>2995_29_1_0.003%
MLLCAVSVIQILFKCGSGSGS
>2996_29_1_0.003%
MYHLYWNRPPDSCGSGSGS
>2997_29_1_0.003%
MLAPSVPDCGSGSGS
>2998_29_1_0.003%
MALTWCVILHLLLIACGSGSGS
>2999_29_1_0.003%
MSTDMFTSDAFTSCLCGSGSGS
>3000_29_1_0.003%
MSRCLTNLWTLTFSICGSGSGS
>3001_29_1_0.003%
MCCQTHYCFCCGSGSGS
>3002_29_1_0.003%
MPSLLRYNRNPTCGSGSGS
>3003_29_1_0.003%
MPRADCYCGSGSGS
>3004_29_1_0.003%
MSSCTLLLFALLCGSGSGS
>3005_29_1_0.003%
MRATLMVMNCGSGSGS
>3006_29_1_0.003%
MRMRHLWRRYISLPNCGSGSGS
>3007_29_1_0.003%
MTPIEMPGLTIRLTHNCGSGSGS
>3008_29_1_0.003%
MSYCAYLDNLAFRNCGSGSGS
>3009_29_1_0.003%
MAKMLVYCALVDCGSGSGS
>3010_29_1_0.003%
MPMGIDFYCGSGSGS
>3011_29_1_0.003%
MVNCLACLWQLYYSWRCGSGSGS
>3012_29_1_0.003%
MLRYCHPWSNCGSGSGS
>3013_29_1_0.003%
MHPVQNFLQSCFRYCGSGSGS
>3014_29_1_0.003%
MDLGSYRLACGSGSGS
>3015_29_1_0.003%
MHKCLTSVWVTVYLFCGSGSGS
>3016_29_1_0.003%
MLYNIPINCGSGSGS
>3017_29_1_0.003%
MHRCSVALMTSIYLFCGSGSGS
>3018_29_1_0.003%
MGYPCGYLFFITHCLCGSGSGS
>3019_29_1_0.003%
MPLNSCDWMHNYSHCGSGSGS
>3020_29_1_0.003%
MSPMRKHPTHRPLHCGSGSGS
>3021_29_1_0.003%
MSTFNSRNFPCLCGSGSGS
>3022_29_1_0.003%
MLRTNSSDHCGSGSGS
>3023_29_1_0.003%
MHLGECNDILSSHHTCGSGSGS
>3024_29_1_0.003%
MRQVCSLMHLMQHDTCGSGSGS
>3025_29_1_0.003%
MYALDPHLLLCGSGSGS
>3026_29_1_0.003%
MSLSDLCFAILFWLLACGSGSGS
>3027_29_1_0.003%
MSQWFDTLFNCGSGSGS
>3028_29_1_0.003%
MLLCIALKYLNAFLACGSGSGS
>3029_29_1_0.003%
MLLAHADCGSGSGS
>3030_29_1_0.003%
MTKKEKNGYLLPHPHSCGSGSGS
>3031_29_1_0.003%
MTIYVLCLVSLVTWLCGSGSGS
>3032_29_1_0.003%
MQCDRPDINSCGSGSGS
>3033_29_1_0.003%
MRVLRNLVCGSGSGS
>3034_29_1_0.003%
MHSCVMVFWTMLFSNCGSGSGS
>3035_29_1_0.003%
MHECLYSLVITWFGSGSGS
>3036_29_1_0.003%
MLWCNWLWIMWDFLHCGSGSGS
>3037_29_1_0.003%
MEYLLHVFMRIVPDWCGSGSGS
>3038_29_1_0.003%
MTYTNQHTTVSNFCGSGSGS
>3039_29_1_0.003%
MWFCAFTTAAYVWSLFCGSGSGS
>3040_29_1_0.003%
MYHDIDFGSGRGS
>3041_29_1_0.003%
MPMDLRASSGSGSGS
>3042_29_1_0.003%
MQWLTGLSTSHLCGSGSGS
>3043_29_1_0.003%
MYLTFRTLCLLQCGSGSGS
>3044_29_1_0.003%
MRRSTSYNVGCGSGSGS
>3045_29_1_0.003%
MPSLFFPDNCCGSGSGS
>3046_29_1_0.003%
MYQCLESVVYLLYASCGSGSGS
>3047_29_1_0.003%
MPYDPPVSHHCGSGSGS
>3048_29_1_0.003%
MESVDDDLLSISESSSCGSGSGS
>3049_29_1_0.003%
MACILPLYYILWLALLCGSGSGS
>3050_29_1_0.003%
MWLSMQVSPCDHTCGSGSGS
>3051_29_1_0.003%
MHFCAENYVKLWFSHFCGSGSGS
>3052_29_1_0.003%
MYCMPVTTVTFCGSGSGS
>3053_29_1_0.003%
MSHLRPLAVCGSGSGS
>3054_29_1_0.003%
MQHTTTPCGSGSGS
>3055_29_1_0.003%
MNMCAMYYLLFKIFNYSGSGSGS
>3056_29_1_0.003%
MRLRVSSYMSCGSGSGS
>3057_29_1_0.003%
MWCRPIQLYDLLSMHLCGSGSGS
>3058_29_1_0.003%
MYSVCALFKWIILSLCGSGSGS
>3059_29_1_0.003%
MPCLLDLFLVTLTLFCGSGS
>3060_29_1_0.003%
MQFPPLRDLQLINLCGSGSGS
>3061_29_1_0.003%
MSNHLYKYLLAPDNLCGSGSGS
>3062_29_1_0.003%
MPVDIPYCGSGSGS
>3063_29_1_0.003%
MPCPAYPLLHTCCGSGSGS
>3064_29_1_0.003%
MSECLTFLMVTYAFLTCGSGSGS
>3065_29_1_0.003%
MHMLPANQCGSGSGS
>3066_29_1_0.003%
MHTAFPMCTCSLPSHCGSGSGS
>3067_29_1_0.003%
MPQCFTKMPHKLDTCCGSGSGS
>3068_29_1_0.003%
MVFCLLYASFIVSILGGSGSGS
>3069_29_1_0.003%
MMTNMHPTISSNRLCGSGSGS
>3070_29_1_0.003%
MRPLYLSSYLCGSGRGS
>3071_29_1_0.003%
MLCRTATLCGSGSGS
>3072_29_1_0.003%
MPSRLCLPLELLYLICGSGSGS
>3073_29_1_0.003%
MTWCIYLLRLLSLFTFCGSGSGS
>3074_29_1_0.003%
MRLASHTSPLCGSGSGS
>3075_29_1_0.003%
MSLRKPRLSIAVMFCGSGSGS
>3076_29_1_0.003%
MFYPHSPSDFCGSGSGS
>3077_29_1_0.003%
MIQFLCEWMCIIHPCGSGSGS
>3078_29_1_0.003%
MSLCLTNLWSVLFLQCGSGSGS
>3079_29_1_0.003%
MHQCIHDLVLLCCGSGSGS
>3080_29_1_0.003%
MLALPILRSCGSGSGS
>3081_29_1_0.003%
MVVCLALSSVILLACICGSGSGS
>3082_29_1_0.003%
MWCVLLYAVLELLRNCGSGSGS
>3083_29_1_0.003%
MALTPKNLCGSGSGS
>3084_29_1_0.003%
MCLSVSDHCGSGSGS
>3085_29_1_0.003%
MPQPTGVVPDCGSGSGS
>3086_29_1_0.003%
MHACLVLTYSLWSLCGSGSGS
>3087_29_1_0.003%
MFPCTFALASLFLFLCGSGSGS
>3088_29_1_0.003%
MRSRSDAITSCGSGSGS
>3089_29_1_0.003%
MNCRHPRDSPNFATCGSGSGS
>3090_29_1_0.003%
MTVCHTVIFLLLIYWCGSGSGS
>3091_29_1_0.003%
MAPCGYMSYLLCLLHFCGSGSGS
>3092_29_1_0.003%
MRRCIYAVMLLSALLCGSGSGS
>3093_29_1_0.003%
MNGSRQPDLPDNCISCGSGSGS
>3094_29_1_0.003%
MDMHCLLSWFVHWLTCGSGSGS
>3095_29_1_0.003%
MLPCLYWAYLDLSIDECGSGSGS
>3096_29_1_0.003%
MYSLNNSFCGSGSGS
>3097_29_1_0.003%
MASWCWLFAWVLFCGSGSGS
>3098_29_1_0.003%
MQFMRPSMHLPHMVACGSGSGS
>3099_29_1_0.003%
MSILAPNSCGRGSGS
>3100_29_1_0.003%
MCQCVVGVYCTHTKTCGSGSGS
>3101_29_1_0.003%
MRLCILWILLVCGSGSGS
>3102_29_1_0.003%
MLCPGLNCGSGSGS
>3103_29_1_0.003%
MTPWQDVNAYLLDIDSCGSGSGS
>3104_29_1_0.003%
MHYCLFELLNLYLNGCGSGSGS
>3105_29_1_0.003%
MSGCISALFGLWSWLCGSGSGS
>3106_29_1_0.003%
MHPQYRINSHCGSGSGS
>3107_29_1_0.003%
MHYCLYLMVACGSGSGS
>3108_29_1_0.003%
MSGSVYYPCGSGSGS
>3109_29_1_0.003%
MQVRTYALILCGSYPYDRQDYAGSGS
>3110_29_1_0.003%
MHYCCLILAQRLINACGRGSGS
>3111_29_1_0.003%
MEYTCLLELPDCIVCGSGSGS
>3112_29_1_0.003%
MNSSEEKRGFLHYRLDCGSGSGS
>3113_29_1_0.003%
MNSYLFYRPNCTPICGSGSGS
>3114_29_1_0.003%
MLYYHDCVLNPVDICGSGSGS
>3115_29_1_0.003%
MHTCLTAFLWMLYSCGSGSGS
>3116_29_1_0.003%
MHNPHRPLCGSGSGS
>3117_29_1_0.003%
MHWHLFDPALCGSGSGS
>3118_29_1_0.003%
MFTDPYYPCGSGSGS
>3119_29_1_0.003%
MIPCTLVSLISFILTLCGSGSGS
>3120_29_1_0.003%
MSPCRFRLAFHRCCGSGSGS
>3121_29_1_0.003%
MHRCLLFLMTAWRTACGSGSGS
>3122_29_1_0.003%
MGVCFLALLVLYRTILCGSGSGS
>3123_29_1_0.003%
MASTPMLAWLRSVACGSGSGS
>3124_29_1_0.003%
MSLCLSGFLWLLYFTSCGSGSGS
>3125_29_1_0.003%
MNNPIPMRDSNIDNCGSGSGS
>3126_29_1_0.003%
MSSTFCMIYLTLFRIFCGSGSGS
>3127_29_1_0.003%
MYTKHLRPFLWCGSGSGS
>3128_29_1_0.003%
MWSCLTRLLFDWILMYCGSGSGS
>3129_29_1_0.003%
MGVLIEHCNCGSGSGS
>3130_29_1_0.003%
MFRMLLSQRHCRLLCGSGSGS
>3131_29_1_0.003%
MIVCPFCAFCTHICGSGSGS
>3132_29_1_0.003%
MRTFHHCGSGSGS
>3133_29_1_0.003%
MHKCLYELMYSYIICGSGSGS
>3134_29_1_0.003%
MPEHSDIWSFLTFCGSGSGS
>3135_29_1_0.003%
MLSSFCYALLFLAWFCGSGSGS
>3136_29_1_0.003%
MRKHPRFYANHRGSGSGS
>3137_29_1_0.003%
MVCPTESDITCGSGSGS
>3138_29_1_0.003%
MCGPHSSFCGSGSGS
>3139_29_1_0.003%
MHRCLTVLIETLLSCGSGSGS
>3140_29_1_0.003%
MCLHFALCGSGSGS
>3141_29_1_0.003%
MHECVVSLVQILYYACGSGSGS
>3142_29_1_0.003%
MTTCILWFLLFCGSGSGS
>3143_29_1_0.003%
MHYCLVNLFTLYCGSGSAS
>3144_29_1_0.003%
MLDFSCLLNTILLILCGSGSGS
>3145_29_1_0.003%
MYSTTYTYCGSGSGS
>3146_29_1_0.003%
MTTTQPVLCMPVCFITCGSGSGS
>3147_29_1_0.003%
MSHCLTQYWVTIFAMCGSGSGS
>3148_29_1_0.003%
MPTPLQHIFSCGSGSGS
>3149_29_1_0.003%
MSRLWLVDPSLAFCGSGSGS
>3150_29_1_0.003%
MSTIRFSCGSGSGS
>3151_29_1_0.003%
MFVCITLPIFYWLSNFCGSGSGS
>3152_29_1_0.003%
MNECLTLFETFLQMCGSGSGS
>3153_29_1_0.003%
MPRNLLRIGVIGANCGSGSGS
>3154_29_1_0.003%
MSACLTLVILTLIPHCGSGSGS
>3155_29_1_0.003%
MNECLVNLLYFFISLCGSGSGS
>3156_29_1_0.003%
MICMYWLTVIFSLLEMCGSGSGS
>3157_29_1_0.003%
MEKIIHGFLSLLTVVCGSGSGS
>3158_29_1_0.003%
MVCMWTTYIPYPTCGSGSGS
>3159_29_1_0.003%
MPNRQTICGSGSGS
>3160_29_1_0.003%
MSASGYSYCANCGSGSGS
>3161_29_1_0.003%
MHACLVALMQIVLTHCGSGSGS
>3162_29_1_0.003%
MLICLYQSCLLNLLELCGSGSGS
>3163_29_1_0.003%
MSWHCTLPLALLLFLLCGSGSGS
>3164_29_1_0.003%
MDPLVTMLCGSGSGS
>3165_29_1_0.003%
MYECLTSLAVACVTHCGSGSGS
>3166_29_1_0.003%
MSCTFEVLYWMCGSGSGS
>3167_29_1_0.003%
MSLCLLVLYWTCFAHCGSGSGS
>3168_29_1_0.003%
MHQCLHDSLWCVYLKCCGSGSGS
>3169_29_1_0.003%
MEEISNRVHLYLLSCCGSGSGS
>3170_29_1_0.003%
MSRCLTNSCGSGSGS
>3171_29_1_0.003%
MNMRLSHSRFNYPCGSGSGS
>3172_29_1_0.003%
MVSSHNNCGSGSGS
>3173_29_1_0.003%
MRSHLLCWLSHHNLCGSGSGS
>3174_29_1_0.003%
MPYRSLTTCGSGSGS
>3175_29_1_0.003%
MVYCMRIDPNTLCGSGSGS
>3176_29_1_0.003%
MNLCVYLLLSYICGSGSGS
>3177_29_1_0.003%
MSHWFWCLVRLFRAWCGSGSGS
>3178_29_1_0.003%
MFAYSACTYQTNFVSGRGS
>3179_29_1_0.003%
MFHYSSGCGSGSGS
>3180_29_1_0.003%
MCSHPGLCGSGSGS
>3181_29_1_0.003%
MDVCTLAILLILVDLCGSGSGS
>3182_29_1_0.003%
MYYYPVVILCGSGSGS
>3183_29_1_0.003%
MGNRPLPECGSGSGS
>3184_29_1_0.003%
MNLCVVLAYILYNALMPCGSGSGS
>3185_29_1_0.003%
MDSYLEFASHQCGSGSGS
>3186_29_1_0.003%
MSQLCVWTLLVPGNCGSGSGS
>3187_29_1_0.003%
MRRSSCSFSLCGSGSGS
>3188_29_1_0.003%
MSTCYLTMLAFIAFLCGSGSGS
>3189_29_1_0.003%
MVYHPASMCGSGSGS
>3190_29_1_0.003%
MHECMSLLFIWADYNCGSGSGS
>3191_29_1_0.003%
MFLAMPISVTSNLACGSGSGS
>3192_29_1_0.003%
MLHCLILWAWYMYCGSGSGS
>3193_29_1_0.003%
MWLCLLFALSVLCGSGSGS
>3194_29_1_0.003%
MPRGLPYSPACGSGSGS
>3195_29_1_0.003%
MPFGMSSDPTTDCGSGSGS
>3196_29_1_0.003%
MYTAIPCTPCGSGSGS
>3197_29_1_0.003%
MFCQFYQRWIDEMCDCGSGSGS
>3198_29_1_0.003%
MHYCLLTLFVVAIAKYCGSGSGS
>3199_29_1_0.003%
MEVIHKNGAMSTDYIPCGSGSGS
>3200_29_1_0.003%
MSVCTQRLAYFVVSQYCVSGSGS
>3201_29_1_0.003%
MSRCVTGLWIMAWCNCGSGSGS
>3202_29_1_0.003%
MRQPAEWIRALILGFCGSGSGS
>3203_29_1_0.003%
MGIPSALLCGSGSGS
>3204_29_1_0.003%
MNYMYPNHISFCGSGSGS
>3205_29_1_0.003%
MLDPGVTLDCGSGSGS
>3206_29_1_0.003%
MNSALACVLIFVILLCGSGSGS
>3207_29_1_0.003%
MSTCSYWLRIRHIGCGSGSGS
>3208_29_1_0.003%
MSIDLSRCGSGSGS
>3209_29_1_0.003%
MIKCIYLHPFQPIPCGSGSGS
>3210_29_1_0.003%
MPCCHFLDTFYLRSCGSGSGS
>3211_29_1_0.003%
MHYPQAILPTRGSGSGS
>3212_29_1_0.003%
MCLPNNLCGSGSGS
>3213_29_1_0.003%
MACHAVDMRCRLAIYNCGSGSGS
>3214_29_1_0.003%
MHNTPKPTNCGSGSGS
>3215_29_1_0.003%
MSPCTGRLLRISSHGGSGSGS
>3216_29_1_0.003%
MHQCLCDLISTLCGSGSGS
>3217_29_1_0.003%
MFPFGMFKNNPYLGCGSGSGS
>3218_29_1_0.003%
MYLALAVRFMDCGSGSGS
>3219_29_1_0.003%
MAPICMRQHSRDHPFCGSGSGS
>3220_29_1_0.003%
MFPTLPGFFAYLLNQCGSGSGS
>3221_29_1_0.003%
MSMWWSSIIPWFTNCGSGSGS
>3222_29_1_0.003%
MSSCLTNFVTLVLYSCGSGSGS
>3223_29_1_0.003%
MEVFAYSLCSFDLDSDCGSGSGS
>3224_29_1_0.003%
MAPICELPFLMWLINYCGSGSGS
>3225_29_1_0.003%
MCNSCLSTTTCGSGSGS
>3226_29_1_0.003%
MSPCRGFMWLDPCICCGSGSGS
>3227_29_1_0.003%
MCPCTLYIILILCGSGSGS
>3228_29_1_0.003%
MCSLVNLNRNCGSGSGS
>3229_29_1_0.003%
MPIFPEWLCDIVLFLFCGSGSGS
>3230_29_1_0.003%
MTYCMRYNPLSNPYGSGSGS
>3231_29_1_0.003%
MLVFRILFSRCFVCGSGSGS
>3232_29_1_0.003%
MWYSAVRNVCGSGSGS
>3233_29_1_0.003%
MEVCIIVRLLAWMLKCGSGSGS
>3234_29_1_0.003%
MGSNLFCMRLFVLSCGSGSGS
>3235_29_1_0.003%
MHHSAYHHPQCGSGSGS
>3236_29_1_0.003%
MLSCILAFLELLTLICGSGSGS
>3237_29_1_0.003%
MHWIPPDSGCGSGSGS
>3238_29_1_0.003%
MYECIYSLTTLVISHCGSGRGS
>3239_29_1_0.003%
MLSCILGSISIILLLCGSGSGS
>3240_29_1_0.003%
MWSCTMYLTLLLIICGSGSGS
>3241_29_1_0.003%
MSDCLWDLLVFLFGVCGSGSGS
>3242_29_1_0.003%
MVLAVTLCGSGSGS
>3243_29_1_0.003%
MLPCYPKNHCGSGSGS
>3244_29_1_0.003%
METLTFNVMFTLDPFSCGSGSGS
>3245_29_1_0.003%
MEFNSGRHLYPCINLCGSGSGS
>3246_29_1_0.003%
MGRAYSVFGSVSVS
>3247_29_1_0.003%
MPEYYIPNCGSGSGS
>3248_29_1_0.003%
MAFCFLQSVFNSLLYVCGSGSGS
>3249_29_1_0.003%
MVVNSVICGSGSGS
>3250_29_1_0.003%
MLMPPCVSPRDCGSGSGS
>3251_29_1_0.003%
MLTLFHNCGSGSGS
>3252_29_1_0.003%
MRPPLLGNTDTCGSGSGS
>3253_29_1_0.003%
MRQCLFMCFTILCGSGSGS
>3254_29_1_0.003%
MSHGLLTSRIRYTVCGSGSGS
>3255_29_1_0.003%
MRPYLRRVICGSGSGS
>3256_29_1_0.003%
MYLCQWTWVLYMFWVCGSGSGS
>3257_29_1_0.003%
MWSWLWNWPGLCFSCGSGSGS
>3258_29_1_0.003%
MYPNPTSQRNCGSGSGS
>3259_29_1_0.003%
MSLMFRPSSLLAKCGSGSGS
>3260_29_1_0.003%
MRCMHFTTTLMHHPVNCGSGSGS
>3261_29_1_0.003%
MEDCNDLVYMHPFWICGSGSGS
>3262_29_1_0.003%
MHKCLELWQYCWVQCGSGSGS
>3263_29_1_0.003%
MHTSTWVTYLNCGSGSGS
>3264_29_1_0.003%
MIRCELRWWTHLLYVLCGSGSGS
>3265_29_1_0.003%
MVCMRSRLIMRLLNMCGSGSGS
>3266_29_1_0.003%
MHGCLVTLWSVMLSTCGSGSGS
>3267_29_1_0.003%
MRIQCNTSCGSGSGS
>3268_29_1_0.003%
MHLCVQDLMSLLFASMCGSGSGS
>3269_29_1_0.003%
MEMDNALHIKTALDLLRGSGSGS
>3270_29_1_0.003%
MHPGLVNLLNVFCGSGSGS
>3271_29_1_0.003%
MHTCMRHTPLTIGGSGSGS
>3272_29_1_0.003%
MHECLTSLMLLFAIRCGSGS
>3273_29_1_0.003%
MHSCLTAFVMLAINLCGSGSGS
>3274_29_1_0.003%
MRTISCDTCGSGSGS
>3275_29_1_0.003%
MFWCYLSEVVLMFLACGSGSGS
>3276_29_1_0.003%
MLPCLVNFLLLLLPYCGSGSGS
>3277_29_1_0.003%
MYRGTASWASWKCGSGSGS
>3278_29_1_0.003%
MFFSNFLCGSGSGS
>3279_29_1_0.003%
MFRRMFGRSTRSPFCGSGSGS
>3280_29_1_0.003%
MCSPPSGRLPYTTCGSGSGS
>3281_29_1_0.003%
MFRLCAVYCGSGSGS
>3282_29_1_0.003%
MVECLSRTLWMLYVYNCGSGSGS
>3283_29_1_0.003%
MDCEPPYCGSGSGS
>3284_29_1_0.003%
MPPCLWFTGAAFLLICCGSGSGS
>3285_29_1_0.003%
MTCMILNLAYTGCGSGSGS
>3286_29_1_0.003%
MDMHLLYLIGPSRCGSGSGS
>3287_29_1_0.003%
MDDSCVLLLCVLVCIAAGSGS
>3288_29_1_0.003%
MWCTLLSSLFRVYMLCGSGSGS
>3289_29_1_0.003%
MRPSVEGGPPDPCGSGSGS
>3290_29_1_0.003%
MLCVRPTNACGSGSGS
>3291_29_1_0.003%
MPFCRTLLFLLYWLICGSGSGS
>3292_29_1_0.003%
MLELAGAITCGSGSGS
>3293_29_1_0.003%
MHRCLQELLKSWCLYCGSGSGS
>3294_29_1_0.003%
MHACLVDLTSSMYAWCGSGSGS
>3295_29_1_0.003%
MHRCLQDAFTSYLISCGSGSGS
>3296_29_1_0.003%
MYSCTAACVLLYIIICGSGSGS
>3297_29_1_0.003%
MIFVLILWLFCGSGSGS
>3298_29_1_0.003%
MFPCWMLSAVICYVYCGSGSGS
>3299_29_1_0.003%
MLRSISNIVLQYCGSGSGS
>3300_29_1_0.003%
MWCILYIAALVASVVCGSGSGS
>3301_29_1_0.003%
MSNRISGCFPFNSCGSGSGS
>3302_29_1_0.003%
MASLEKLLHLYPSCACVRGSGS
>3303_29_1_0.003%
MSHLMTECLTNLLMLWCGSGSGS
>3304_29_1_0.003%
MNTCLLLLLGTYYVFLCGSGSGS
>3305_29_1_0.003%
MVECVSALFCGSGSGS
>3306_29_1_0.003%
MTPCLWLVLYWLLCGSGSGS
>3307_29_1_0.003%
MYIVVVNDTCGSGSGS
>3308_29_1_0.003%
MLWPHRLINLECSGGGS
>3309_29_1_0.003%
MTRDLQRRLNPYLACGSGSGS
>3310_29_1_0.003%
MLACAAWSLLYILAFCGSGSGS
>3311_29_1_0.003%
MAYLLYFPDFLYTYFRCGSGSGS
>3312_29_1_0.003%
MSLDKPTHNCGSGSGS
>3313_29_1_0.003%
MPYRYSSDCGSGSGS
>3314_29_1_0.003%
MSRCFTDHISPDCGSGSGS
>3315_29_1_0.003%
MFPSVCPWILLSLILLCGSGSGS
>3316_29_1_0.003%
MRRCLEGLFQLWLSCGSGSGS
>3317_29_1_0.003%
MSQYCYFGWMLYIAWLCGSGSGS
>3318_29_1_0.003%
MYFLAPVCCGSGSGS
>3319_29_1_0.003%
MCPVFDKHNTTCGSGSGS
>3320_29_1_0.003%
MHPCLMLFLVTWIENCGSGSGS
>3321_29_1_0.003%
MFCYLWHALKHLFQTCCGSGSGS
>3322_29_1_0.003%
MVLCTTFLVLFLTQLCGSGSGS
>3323_29_1_0.003%
MYNQVGSWLWACCGSGSGS
>3324_29_1_0.003%
MHYCLAQLVQLYLNNCGSGSGS
>3325_29_1_0.003%
MASLGSLCGSGSGS
>3326_29_1_0.003%
MHECFLNLLLTCFLHACGSGSGS
>3327_29_1_0.003%
MNLCSWLLRWLRVCCGSGSGS
>3328_29_1_0.003%
MVMSTPSAFCGSGSGS
>3329_29_1_0.003%
MLHSMCRFLPSTFSHHCGSGSGS
>3330_29_1_0.003%
MEIFQPLHIFGSGSGS
>3331_29_1_0.003%
MFTSTSSDTRCGSGSGS
>3332_29_1_0.003%
MPGSIPWMFAHDCGSGSGS
>3333_29_1_0.003%
MRDIPNPHNCGSGSGS
>3334_29_1_0.003%
MVFPILWASLCGCGSGSGS
>3335_29_1_0.003%
MIVCTLLVLYVLTTTCGSGSGS
>3336_29_1_0.003%
MGDTHGVMHHPYTCGSGSGS
>3337_29_1_0.003%
MLARACSDPICGSGSGS
>3338_29_1_0.003%
MSQCLVSLWTLTLSQLCGSGSGS
>3339_29_1_0.003%
MYHWTPCSTCGSGSGS
>3340_29_1_0.003%
MTLCQYLLNLLTLCLCGSGSGS
>3341_29_1_0.003%
MPQPTLSACGSGSGS
>3342_29_1_0.003%
MLPRKLADNCGSGSGS
>3343_29_1_0.003%
MSRCLTSFWIHILSYCGSGSGS
>3344_29_1_0.003%
MPPMPDSHSPKRSQCGSGSGS
>3345_29_1_0.003%
MCVFNTPELWNCCGSGSGS
>3346_29_1_0.003%
MSPRYYYGALSSSSTCGSGSGS
>3347_29_1_0.003%
MDHCLRDHNVICGSGSGS
>3348_29_1_0.003%
MSSLCLHPFNFYCGSGSGS
>3349_29_1_0.003%
MLEHFRIPTPCGSGSGS
>3350_29_1_0.003%
MSLYPPPNCGSGSGS
>3351_29_1_0.003%
MLCLRYVWYLVLSYWCGIGSGS
>3352_29_1_0.003%
MSNHRPLTVLCGSGSGS
>3353_29_1_0.003%
MAYPKKYMYLILLINCGSGSGS
>3354_29_1_0.003%
MASCYFLLLLSLLKICGSGSGS
>3355_29_1_0.003%
MHQRMSVLGSYLIEYWCGSGSGS
>3356_29_1_0.003%
MQAPQSCHCGSGSGS
>3357_29_1_0.003%
MSSLYRPNIPSSYCGSGSGS
>3358_29_1_0.003%
MRPPPAYSCGSGSGS
>3359_29_1_0.003%
MQRMISWSMWRTTSSGCGSGSGS
>3360_29_1_0.003%
MSTQWFAMSVPCVNCGSGSGS
>3361_29_1_0.003%
MPGPIWSNNLCGSGSGS
>3362_29_1_0.003%
MSSVWNRTSRCGSGSGS
>3363_29_1_0.003%
MYLSPLACGSGSGS
>3364_29_1_0.003%
MHECLSTLIATIFAGCGSGSGS
>3365_29_1_0.003%
MFGVYLDVCGSGSGS
>3366_29_1_0.003%
MWCVLSWMLYLCLSSCGSGSGS
>3367_29_1_0.003%
MSLYTCYDILLFVLDCGSGSGS
>3368_29_1_0.003%
MWCMSSLVDNCGSGSGS
>3369_29_1_0.003%
MVLPPNFRSCGSGSGS
>3370_29_1_0.003%
MSPTVWSNDSLFSDCLCGSGSGS
>3371_29_1_0.003%
MYISLTYMFGSGSGS
>3372_29_1_0.003%
MSQPGSAFLLCGSGSGS
>3373_29_1_0.003%
MSHYCYCDCGSGSGS
>3374_29_1_0.003%
MAKHMVVFPNPRYCGSGSGS
>3375_29_1_0.003%
MQRCATEMMLLVFSHWFGSGSGS
>3376_29_1_0.003%
MSETLSNSKSNLSCGSGSGS
>3377_29_1_0.003%
MVSSMLRCNYLTDCGSGSGS
>3378_29_1_0.003%
MCSTEWYSHPLGYYCGSGSGS
>3379_29_1_0.003%
MSVMAKRSSNSCGSGSGS
>3380_29_1_0.003%
MHLCLQTLWMILLHSCGSGSGS
>3381_29_1_0.003%
MESFPHHCGSGSGS
>3382_29_1_0.003%
MIPCFVSVVYILMLRLCGSGSGS
>3383_29_1_0.003%
MTMPSPFNSQSYHSCGSGSGS
>3384_29_1_0.003%
MLQTFQCLCDLLTCSCGSGSGS
>3385_29_1_0.003%
MYLCITSLILAVLYLCGSGSGS
>3386_29_1_0.003%
MCRPDSCTIDCGSGSGS
>3387_29_1_0.003%
MLPEICLALYFLCICGSGSGS
>3388_29_1_0.003%
MLVCTLMFSLAILSLCGSGSGS
>3389_29_1_0.003%
MSLRDTVPLTAFSHCGSGSGS
>3390_29_1_0.003%
MPRLNPVFVMVCGSGSGS
>3391_29_1_0.003%
MPFDWKPMLYCLSDSCGSGSGS
>3392_29_1_0.003%
MYQCLYGVITLYDLFCGSGSGS
>3393_29_1_0.003%
MPRNPMHWFPNFLYPCGSGSGS
>3394_29_1_0.003%
MVYILACVMLQLLAFLCGSGSGS
>3395_29_1_0.003%
MPPMPDLWTLSGCGSGSGS
>3396_29_1_0.003%
METPNHRYTESSCICGSGSGS
>3397_29_1_0.003%
MSESRVGSLAPCGSSSGS
>3398_29_1_0.003%
MYPCLGTTLALLLFLLCGSGSGS
>3399_29_1_0.003%
MYSQPYGLLPYSCGSGSGS
>3400_29_1_0.003%
MLFRRKLLYAISCGSGSGS
>3401_29_1_0.003%
MHICLAELLLTIVTFCGSGSGS
>3402_29_1_0.003%
MWPCTMVVLLHCLWICGSGSGS
>3403_29_1_0.003%
MAICMRADPCKSNNPCGSGSGS
>3404_29_1_0.003%
MSHRDGFYVVCYTILNCGSGSGS
>3405_29_1_0.003%
MSSTRSCLLADSADFCGSGSGS
>3406_29_1_0.003%
MSTDPSRTNCGSGSGS
>3407_29_1_0.003%
MILCLIEASVELILTLCGSGSGS
>3408_29_1_0.003%
MVSHYTTTSCGSGSGS
>3409_29_1_0.003%
MYHTEPAMDITYCGSGSGS
>3410_29_1_0.003%
MEPICSTCGSGSGS
>3411_29_1_0.003%
MTLCPNMVFLALVVAFRQRQRS
>3412_29_1_0.003%
MHVCLHEFMQSLMLKCGSGSGS
>3413_29_1_0.003%
MYVCLENFFILMCGSGSGS
>3414_29_1_0.003%
MQGNPYICSTAYGSYPYDVPDYAGSGS
>3415_29_1_0.003%
MHACLVMLWTIVINCGSGSGS
>3416_29_1_0.003%
MWTHLVIFPLCGSGSGS
>3417_29_1_0.003%
MSWLLSYVPYSASIGCGSGSGS
>3418_29_1_0.003%
MHECLAHLFMRTFCGSGSGS
>3419_29_1_0.003%
MHMSGSDPNYTCGSGSGS
>3420_29_1_0.003%
MQDCLQPSPHYYLCGSGSGS
>3421_29_1_0.003%
MYQCLYDLFQVWLRKCGSGSGS
>3422_29_1_0.003%
MADCLLLVFAIFALSCCGSGSGS
>3423_29_1_0.003%
MSVCYLTFLSWVITTFCGSGSGS
>3424_29_1_0.003%
MTLYKRMGKSGSFNSCGSGSGS
>3425_29_1_0.003%
MFWAKTAFEHNKSFWCGSGSGS
>3426_29_1_0.003%
MHACLVTFVHNLTAIRGSGSGS
>3427_29_1_0.003%
MESHGDLSSTSSVGLCGSGSGS
>3428_29_1_0.003%
MLMKIYFEHVGYRFYCGSGSGS
>3429_29_1_0.003%
MSYAALNWTGCGSGSGS
>3430_29_1_0.003%
MCDPDSITCGSGSGS
>3431_29_1_0.003%
MSSCLHSWTDNPTCGSGSGS
>3432_29_1_0.003%
MCSGPYNPCGSGSGS
>3433_29_1_0.003%
MLCLILRALICIFLDCGSGSGS
>3434_29_1_0.003%
MPYTRTYRCNCGSGSGS
>3435_29_1_0.003%
MFAHSSICGSGSGS
>3436_29_1_0.003%
MHYCATHFFLVYSNVCGSGSGS
>3437_29_1_0.003%
MTCTFSPGLMHTLCGSGSGS
>3438_29_1_0.003%
MYHKSSYNLCGSGSGS
>3439_29_1_0.003%
MSQMLRYNPAFYSACSCGSGSGS
>3440_29_1_0.003%
MYPIVNHACGSGSGS
>3441_29_1_0.003%
MPQLALDLSCGSGSGS
>3442_29_1_0.003%
MSRWFASPNCGSGSGS
>3443_29_1_0.003%
MLWCSLWWSLILYTCCGSGSGS
>3444_29_1_0.003%
MYPCLYALAIILSMCGSGSGS
>3445_29_1_0.003%
MRRKNLLRSCGSGSGS
>3446_29_1_0.003%
MPGLCCHFVCGSGSGS
>3447_29_1_0.003%
MSSYNRWFTCGSGSGS
>3448_29_1_0.003%
MCDSTSMDCGSGSGS
>3449_29_1_0.003%
MRLGIYKFPCGSGSGS
>3450_29_1_0.003%
MSWCLHLFLSVVYLWCGSGSGS
>3451_29_1_0.003%
MSLCIYAVLWTIAICGSGSGS
>3452_29_1_0.003%
MNHVPDPVTEYDSCGSGSGS
>3453_29_1_0.003%
MWFALSSQHCGSGSGS
>3454_29_1_0.003%
MYHNPYSRSCGSGSGS
>3455_29_1_0.003%
MFWCILLVWTLACGSGSGS
>3456_29_1_0.003%
MSVLLRFFLASSLRQRRGS
>3457_29_1_0.003%
MLNLHCLLSLLFLCMCGSGSGS
>3458_29_1_0.003%
MLCQVLLLTFLLNLLCGSGSGS
>3459_29_1_0.003%
MRMMPVPYDLSHNDCGSGSGS
>3460_29_1_0.003%
MQACLWSLLMVTASIICGSGSGS
>3461_29_1_0.003%
MHPCLLHLVCLICGSGSGS
>3462_29_1_0.003%
MVVNLLFVVCGSGSGS
>3463_29_1_0.003%
MPLCLLMFLILCGSGSGS
>3464_29_1_0.003%
MTFCILLLLLVNSLMCGSGSGS
>3465_29_1_0.003%
MWFALLPLACGSGSGS
>3466_29_1_0.003%
MHHCLTDFALLIIAGCGSGSGS
>3467_29_1_0.003%
MHECTTVTLEILMSYICGSGSGS
>3468_29_1_0.003%
MHECLTEWLTTMHRCGSGSGS
>3469_29_1_0.003%
MRKCLVWLTSYIIFLYCGSGSGS
>3470_29_1_0.003%
MYCVIIILLSLVLWNCGSGSGS
>3471_29_1_0.003%
MSQCLLCLKSTFSLCGSGSGS
>3472_29_1_0.003%
MYGMYLSYRRCCGSGSGS
>3473_29_1_0.003%
MSLRAQSARLFYNPCGSGSGS
>3474_29_1_0.003%
MHSCLMWLLSLYIHNCGSGSGS
>3475_29_1_0.003%
MTYCLLLIFAICCGSGSGS
>3476_29_1_0.003%
MPSQPCLWAILLFLALCGSGSGS
>3477_29_1_0.003%
MLLCYPGAVYLALPVCGSGSGS
>3478_29_1_0.003%
MWWCLSLLVYTSVRFLCGSGSGS
>3479_29_1_0.003%
MHQCLTTSMWMWYTLCGSGSGS
>3480_29_1_0.003%
MTWCVYFMFLSHLLIVCGSGSGS
>3481_29_1_0.003%
MWLCLLYYVSTFLTSCGSGSGS
>3482_29_1_0.003%
MFTPLCVFSGGGLRCGSGSGS
>3483_29_1_0.003%
MPDSCDLCGSGSGS
>3484_29_1_0.003%
MWRCLLFMCFTLCGSGSGS
>3485_29_1_0.003%
MRPQHSNYRCGSGSGS
>3486_29_1_0.003%
MLRCNLWFICGSGSGS
>3487_29_1_0.003%
MVLLHHRIISLYCCCGSGSGS
>3488_29_1_0.003%
MSFYLYDPDFWTIRNCGSGSGS
>3489_29_1_0.003%
MPLELDPSLVCGSGSGS
>3490_29_1_0.003%
MSLNIDLCGSGSGS
>3491_29_1_0.003%
MSLCLTHLWLAIAFHRCGSGSGS
>3492_29_1_0.003%
MSSDTGLACGSGSGS
>3493_29_1_0.003%
MWADPRSPCGSGSGS
>3494_29_1_0.003%
MSSPNLQHYSCGSGSGS
>3495_29_1_0.003%
MHACACDLLTLFMPCGSGSGS
>3496_29_1_0.003%
MSLSWLVKSLDNCGSGSGS
>3497_29_1_0.003%
MQQCLSDLWVCLLNTCGSGSGS
>3498_29_1_0.003%
MCCPTPNHTCGSGSGS
>3499_29_1_0.003%
MFPNPCLCGSGSGS
>3500_29_1_0.003%
MPMANGDPHCGSGSGS
>3501_29_1_0.003%
MPKSPSAACLCGSGSGS
>3502_29_1_0.003%
MSLLCELVVCLLFYMCGSGSGS
>3503_29_1_0.003%
MSYPQCLMLACGSGSGS
>3504_29_1_0.003%
MSGKFLSANCCGSGSGS
>3505_29_1_0.003%
MSKLRIILGCGSGSGS
>3506_29_1_0.003%
MRFTMLGVLLPLSSCGSGSGS
>3507_29_1_0.003%
MQHCLTSFFSSVILYCGSGSGS
>3508_29_1_0.003%
MSREYKNVGMSNSVNRCGSGSGS
>3509_29_1_0.003%
MSYCALLTLLFLVICGSGSGS
>3510_29_1_0.003%
MHNLPIPCDCGSGSGS
>3511_29_1_0.003%
MNSMPHHRTSSCGSGSGS
>3512_29_1_0.003%
MSLKCTTVLMLLYMYCGSGSGS
>3513_29_1_0.003%
MNPCFPVGIPHTCGSGSGS
>3514_29_1_0.003%
MICMGFDLLLWLVLICGSGSGS
>3515_29_1_0.003%
MSLCLLAMVIWLCGSGSGS
>3516_29_1_0.003%
MYATVTICGSGSGS
>3517_29_1_0.003%
MPRISHLCGRGSGS
>3518_29_1_0.003%
MHTCLTDFWLHTIVYFCGSGSGS
>3519_29_1_0.003%
MGPSTIFDCGSGSGS
>3520_29_1_0.003%
MGECLTRLWLTALFDCGSGSGS
>3521_29_1_0.003%
MALYCTLALVILSLLCGSGSGS
>3522_29_1_0.003%
MFMQSNTPYVNCGSGSGS
>3523_29_1_0.003%
MPGTTSYCGSGSGS
>3524_29_1_0.003%
MTPYHPWLLFISCFADCGTGSGS
>3525_29_1_0.003%
MHKCLVDLCALDLKTCGSGSGS
>3526_29_1_0.003%
MINCMLHIKPRFRSHSCGSGSGS
>3527_29_1_0.003%
MYSRPCTFSLCVSGRGS
>3528_29_1_0.003%
MSRCLCSMWLSSDSCGSGSGS
>3529_29_1_0.003%
MVVDRENLFLFRCLHCGSGSGS
>3530_29_1_0.003%
MSQLAWHANLSCGSGSGS
>3531_29_1_0.003%
MYKPYSSHPICGSGSGS
>3532_29_1_0.003%
MSSLATVDCGSGSGS
>3533_29_1_0.003%
MLACQVLLLACVIYLCGSGSGS
>3534_29_1_0.003%
MKRGRTNVLELIPFCGIGSGS
>3535_29_1_0.003%
MRARHMYGHNGSDRCGRGSGS
>3536_29_1_0.003%
MVHCLRSWLVSLFCFLRQRSGS
>3537_29_1_0.003%
MSNLPRYCGSGSGS
>3538_29_1_0.003%
MSCYYPLALFVMYYICGSGSGS
>3539_29_1_0.003%
MLTGSLPDTRIFGSGSGS
>3540_29_1_0.003%
MYNHRNICGSGSGS
>3541_29_1_0.003%
MSGHDDCHTMYTFCGSGSGS
>3542_29_1_0.003%
MPSDNIHCGSGSGS
>3543_29_1_0.003%
MHQCLVTYMQTLLSNCGSGSGS
>3544_29_1_0.003%
MRKCFLHFVQLVVFTCGSGSGS
>3545_29_1_0.003%
MSYNLRPLCGSGSGS
>3546_29_1_0.003%
MPFVVDNCGSGSGS
>3547_29_1_0.003%
MQWCLSQLWIDLFQMTCGSGSGS
>3548_29_1_0.003%
MSAGGLSDCGSGSGS
>3549_29_1_0.003%
MATISSNCGSGSGS
>3550_29_1_0.003%
MRPHKPNKQDCGSGSGS
>3551_29_1_0.003%
MHECLTNWVTQLRIWNCGSGSGS
>3552_29_1_0.003%
MSPCNLLLFLVLLHVCGSGSGS
>3553_29_1_0.003%
MLFTWLEYNNCGSGSGS
>3554_29_1_0.003%
MTKCLVDLWALLSVYCGSGSGS
>3555_29_1_0.003%
MRHCDHFTCGSGSES
>3556_29_1_0.003%
MPPCLLALVSGVMFLYCGSGSGS
>3557_29_1_0.003%
MGYSYHGPNNPVNCGSGSGS
>3558_29_1_0.003%
MGHPRLPGCGSGSGS
>3559_29_1_0.003%
MSTRMWSLSPSIAAYCGSGSGS
>3560_29_1_0.003%
MSPKDPSDFLFHSYMCGSGSGS
>3561_29_1_0.003%
MHLTNPKCGSGSGS
>3562_29_1_0.003%
MSLTLNCLILLLSYFCGSGSGS
>3563_29_1_0.003%
MYTSLPSISCGSGSGS
>3564_29_1_0.003%
MHQCLAVFVSHILSCGSGSGS
>3565_29_1_0.003%
MHQCLCSLISKLCGSGSGS
>3566_29_1_0.003%
MNPNNTATCGSGSGS
>3567_29_1_0.003%
MKERTIAHLHPTDTNCGSGSGS
>3568_29_1_0.003%
MLCHTSYTPRYYIDCGSGSGS
>3569_29_1_0.003%
MPLTPLNWHCGSGSGS
>3570_29_1_0.003%
MRRTHLKPLVSFCGSGSGS
>3571_29_1_0.003%
MSYACDLSFLILLILCGSGSGS
>3572_29_1_0.003%
MPEHRATRFSLRCCGSGSGS
>3573_29_1_0.003%
MSFQSDPLDCGSGSGS
>3574_29_1_0.003%
MEVLKNGVVYISNNHCGSGSGS
>3575_29_1_0.003%
MGCFLYYYVESWCGSGSGS
>3576_29_1_0.003%
MLSEHCMRAFSLTLSCGSGSGS
>3577_29_1_0.003%
MYECLASVLVTLFSFCGSGSGS
>3578_29_1_0.003%
MSTCPMRPHNREYTSNCGSGSGS
>3579_29_1_0.003%
MHPCLVHFWQMALCGSGSGS
>3580_29_1_0.003%
MPTPDPDLCGSGSGS
>3581_29_1_0.003%
MSILCLSWAFVMFLWCGSGSGS
>3582_29_1_0.003%
MGQTPPWWLRLLNWLCGRGSGS
>3583_29_1_0.003%
MLHCLVTIIAVSLLIRGSGSGS
>3584_29_1_0.003%
MCPFVIDSCGSGSGS
>3585_29_1_0.003%
MTVCVIWCLVLYACGSGSGS
>3586_29_1_0.003%
MACGMDIQHDHSNSSCGSGSGS
>3587_29_1_0.003%
MGLYMPRDFPTSNCGSGSGS
>3588_29_1_0.003%
MHQCLQNVITMYIPCGSGSGS
>3589_29_1_0.003%
MDACFLLIMYFLLDFCGSGSGS
>3590_29_1_0.003%
MTLCTWISLFIVSILCGSGSGS
>3591_29_1_0.003%
MLICTLLLAYAICGSGSGS
>3592_29_1_0.003%
MPLRSRYNLSNSCGSGSGS
>3593_29_1_0.003%
MSVNNNYDCGSGSGS
>3594_29_1_0.003%
MQQCQYNLAVAARYCGSGSGS
>3595_29_1_0.003%
MPQKVMHPGYPNLNCGSGSGS
>3596_29_1_0.003%
MTDIILCMFHIYTTCGSGSGS
>3597_29_1_0.003%
MPIGCADCGSGSGS
>3598_29_1_0.003%
MRQCVEWLLLAVLIFCGSGSGS
>3599_29_1_0.003%
MDGMPSFSPHNCGSGSGS
>3600_29_1_0.003%
MRPLGVPSPYGSGSGS
>3601_29_1_0.003%
MRGCDQPICILNSTCGSGSGS
>3602_29_1_0.003%
MRTSWCRLLFYILYICGSGSGS
>3603_29_1_0.003%
MEYRDFYMYLRPAVNCGSGSGS
>3604_29_1_0.003%
MSRCLTLLWSLILSGCGSGSGS
>3605_29_1_0.003%
MTTCLMRPTLVRYFCGSGSGS
>3606_29_1_0.003%
MRRRSKSVLLYSHNLCGSDSGS
>3607_29_1_0.003%
MWPYPSHASCGSGSGS
>3608_29_1_0.003%
MISCCLLWTYLLYDCFCGSGSGS
>3609_29_1_0.003%
MYDCTLTLALITAMYLCGSGSGS
>3610_29_1_0.003%
MFCWYLMYLLTLPFCGSGSGS
>3611_29_1_0.003%
MLHFIGPLCGSGSGS
>3612_29_1_0.003%
MVTCMWLYHPYSSCGSGSGS
>3613_29_1_0.003%
MRSCFQTLVFCILKSCGSGSGS
>3614_29_1_0.003%
MFVDRRMYSVRCGSGSGS
>3615_29_1_0.003%
MPSHWNTYPRCGSGSGS
>3616_29_1_0.003%
MFCPMLYIRNCGSGSGS
>3617_29_1_0.003%
MHLLLPLYCGSGSGS
>3618_29_1_0.003%
MTICFSALLLKFIALICGSGSGS
>3619_29_1_0.003%
MFCLFLLLIHIYYDYSCGSGSGS
>3620_29_1_0.003%
MAPNTQKKLKPVHKCGSGSGS
>3621_29_1_0.003%
MMRWLRSIIAVLYTSCGSGSGS
>3622_29_1_0.003%
MRHSQFTGINCGSGSGS
>3623_29_1_0.003%
MGLEGDIHMHECLTAFWSIVCGSGSGS
>3624_29_1_0.003%
MHPCVTIVSPWLLYYCGSGSGS
>3625_29_1_0.003%
MACLRCLNRLLAWFCGSGSGS
>3626_29_1_0.003%
MYGCLLWYIANHWCQLCGSGSGS
>3627_29_1_0.003%
MHWCLGTLLVSFIKLCGSGSGS
>3628_29_1_0.003%
MPRSTDSNCGSGSGS
>3629_29_1_0.003%
MSPVECYLLISLCLICGSGSGS
>3630_29_1_0.003%
MRIIHPLLIICGSGSGS
>3631_29_1_0.003%
MFACAMLFYYGWHFLCGSGSGS
>3632_29_1_0.003%
MPIQRAISMYTCGSGSGS
>3633_29_1_0.003%
MFTCLSILAHCGSGSDS
>3634_29_1_0.003%
MLCIDMRQLRCTIDSSCGSGSGS
>3635_29_1_0.003%
MSRLGVITNLCGSGSGS
>3636_29_1_0.003%
MAPQLTRVMAAISLCGSGSGS
>3637_29_1_0.003%
MARTGLMHSIITLDCGSGSGS
>3638_29_1_0.003%
MELSSTQYCGSGSGS
>3639_29_1_0.003%
MSCFLTDLMLVLAYLCGSGSGS
>3640_29_1_0.003%
MYAMSCSDSPIYCGSGSGS
>3641_29_1_0.003%
MMARCLYNLCISFLSCGSGSGS
>3642_29_1_0.003%
MHSCLVEYITLVFSERGSGSGS
>3643_29_1_0.003%
MRWVHVLLPLADHLCGSGSGS
>3644_29_1_0.003%
MWSKEMHKTFDVDHCGSGSGS
>3645_29_1_0.003%
MRGELVNPCAWAVTCGSGSGS
>3646_29_1_0.003%
MVSLNPSEHHSCGSGSGS
>3647_29_1_0.003%
MECFTFLTWLGFFVMVAAAAGGS
>3648_29_1_0.003%
MRYTYGSFLLGLKLSLPLCGSGSGS
>3649_29_1_0.003%
MDPCARKCGSGSGS
>3650_29_1_0.003%
MRSRDWMLFPGKCGSGSGS
>3651_29_1_0.003%
MSYCLTRAFLTFCQFCGSGSGS
>3652_29_1_0.003%
MYRHRAPVLPLSCGSGSGS
>3653_29_1_0.003%
MTITYRVYYLHLPSCGSGSGS
>3654_29_1_0.003%
MLVAQPVYINCGSGSGS
>3655_29_1_0.003%
MPGFMCCTLTCGSGSGS
>3656_29_1_0.003%
MSLCILLTAYTLTYLECGSGSGS
>3657_29_1_0.003%
MGSWLEFEYVSSLRQRQGS
>3658_29_1_0.003%
MLVCIATSLALMWLLCGSGSGS
>3659_29_1_0.003%
MPTISVLHCGSGSGS
>3660_29_1_0.003%
MEWQFHDILLHPHYCGSGSGS
>3661_29_1_0.003%
MHQCIVSLWNMWFNHCGSGSGS
>3662_29_1_0.003%
MSAWCTAAMQLVDCCGSGSGS
>3663_29_1_0.003%
MFRAASMYYPCGSGSGS
>3664_29_1_0.003%
MGQSKHMYRPSINSYCGSGSGS
>3665_29_1_0.003%
MHQCVTNLLLIWWCCGSGSGS
>3666_29_1_0.003%
MYLCLFLYFLTNRYLCGSGSGS
>3667_29_1_0.003%
MFPCLFGAYYLVRYLCGSGSGS
>3668_29_1_0.003%
MHPFRIIHCCGSGSGS
>3669_29_1_0.003%
MEQLFHGSLFTFDNSCGSGSGS
>3670_29_1_0.003%
MKMHLASVNLNNCGSGSGS
>3671_29_1_0.003%
MYLCSLAPWLWFVSYLCGSGSGS
>3672_29_1_0.003%
MHKCLVDLLANVMTFCGSGSGS
>3673_29_1_0.003%
MFFPYNQYCGSGSGS
>3674_29_1_0.003%
MIVCILFVLAICGSGSGS
>3675_29_1_0.003%
MCMWPWMPFLVTQTLCGSGSGS
>3676_29_1_0.003%
MHLCLTEFCLAVCRLCGSGSGS
>3677_29_1_0.003%
MLNRYLMTDNFSFCGSGSGS
>3678_29_1_0.003%
MHQYNLSDSLHTNDCGSGSGS
>3679_29_1_0.003%
MILCILVYELWLSIERGSGSGS
>3680_29_1_0.003%
MVPTMWLSANISFSFCGSGSGS
>3681_29_1_0.003%
MFECLTYVIPLVNKLFGSVSGS
>3682_29_1_0.003%
MCHPECHSMCGSGSGS
>3683_29_1_0.003%
MRHSWSMPTCTSTHCGSGSGS
>3684_29_1_0.003%
MSPCRSAFLDSHSLCGSGSGS
>3685_29_1_0.003%
MKCCLLVLYTFLLRYCGSGSGS
>3686_29_1_0.003%
MQWLHSLLGHVACGSGSGS
>3687_29_1_0.003%
MSLPSCKYIYYCGSGSGS
>3688_29_1_0.003%
MHRCLVYLCTTSYVYWCGSGSGS
>3689_29_1_0.003%
MHGCLTELWTLTLWSCGSGSGS
>3690_29_1_0.003%
MHMRHSLNNSCGSGSGS
>3691_29_1_0.003%
MSREFNFDLLPFNPCGSGSGS
>3692_29_1_0.003%
MYSCVLILSLSVFSLCGSGNGS
>3693_29_1_0.003%
MPHMGYTQSALVCGSGSGSGS
>3694_29_1_0.003%
MAYMRLCQKSSYFRISCGSGSGS
>3695_29_1_0.003%
MYKPISGVTYCGSGSGS
>3696_29_1_0.003%
MFPCSWWVFPFVFLLCGSGSGS
>3697_29_1_0.003%
MDVCQLVALWILAMCCGSGSGS
>3698_29_1_0.003%
MSLVPSPHSWDDCCGSGSGS
>3699_29_1_0.003%
MDPMPSPNICGSGSGS
>3700_29_1_0.003%
MVANATNCGSGSGS
>3701_29_1_0.003%
MCVCDHYTFCGSGSGS
>3702_29_1_0.003%
MRWASSKLCGSGSGS
>3703_29_1_0.003%
MLPNTPVFCGSGSGS
>3704_29_1_0.003%
MHLQVYMPDACGSGSGS
>3705_29_1_0.003%
MHRCLTRLIHTFVRMCGSGSGS
>3706_29_1_0.003%
MWPFDTKCDFCGSGSGS
>3707_29_1_0.003%
MDGLRMHPGSATPLCGSGSGS
>3708_29_1_0.003%
MTVCGLILTCLHYLLCGSGSGS
>3709_29_1_0.003%
MRLVLFFFCGSGSGS
>3710_29_1_0.003%
MGECLSNLWLHMMYSCGSGSGS
>3711_29_1_0.003%
MHPCLMSFWHLLCGSGSGS
>3712_29_1_0.003%
MLLCTLILLLCLRNSCGSGSGS
>3713_29_1_0.003%
MPTCLLWVWFDLCGSGSGS
>3714_29_1_0.003%
MEKLFYDHLSFLLLSCGSGSGS
>3715_29_1_0.003%
MYALNFPSFCGSGSGS
>3716_29_1_0.003%
MLTCITALYMLLTSWCGSGSGS
>3717_29_1_0.003%
MGVCLLVILSYLAHRCGSGSGS
>3718_29_1_0.003%
MPLTARNKRHPCGSGSGS
>3719_29_1_0.003%
MHHPSGDIAYGSGSGS
>3720_29_1_0.003%
MYTTCMRCNPDILSCGSGSGS
>3721_29_1_0.003%
MHECVATFYLTFLGLCGSGSGS
>3722_29_1_0.003%
MSHMRMVTTPSFRANCGSGSGS
>3723_29_1_0.003%
MLVARTPVCGSGSGS
>3724_29_1_0.003%
MLNHRHFLTCGSGSGS
>3725_29_1_0.003%
MWSRKPHPHASWCGSGSGS
>3726_29_1_0.003%
MLNHRAPLYCGSGSGS
>3727_29_1_0.003%
MSWGCPMWPIYCPHSCGSGSGS
>3728_29_1_0.003%
MHKCLTLMWDLCLKHCGSGSGS
>3729_29_1_0.003%
MNLSVCRFLLLILSLVCGSGSGS
>3730_29_1_0.003%
MSTSATINFGSGSGS
>3731_29_1_0.003%
MICSLLVGLSVIFLCGSGSGS
>3732_29_1_0.003%
MSSCLSNFWTSLYQACGSGS
>3733_29_1_0.003%
MQPPNRDKLVCGSGSGS
>3734_29_1_0.003%
MLYLADNSCGSGSGS
>3735_29_1_0.003%
MVWCNFPLPTLIDTCGSGSGS
>3736_29_1_0.003%
MAPWCSRLLVFLQWLVCGSGSGS
>3737_29_1_0.003%
MGSSRYVVLFDPLEFCGSGSGS
>3738_29_1_0.003%
MLPWCYLMLILLLCGSGSGS
>3739_29_1_0.003%
MRAGLDYRRDFGSGSGS
>3740_29_1_0.003%
MSIFPPRGAHRSFLLCGSGSGS
>3741_29_1_0.003%
MMFCLVPMAYRVWIICGRGSGS
>3742_29_1_0.003%
MHPCIYQLAVLYIEDYCGSGSGS
>3743_29_1_0.003%
MLPCNMRFYKHFNCGSGSGS
>3744_29_1_0.003%
MLGDTIWPHYGCGSGSGS
>3745_29_1_0.003%
MHQCLVLYVETLISYFGSGSGS
>3746_29_1_0.003%
MQHPVLHCGSGSGS
>3747_29_1_0.003%
MTPCLTDFWVALSFFCGSGSGS
>3748_29_1_0.003%
MQHNCVLAFSCGSGSGS
>3749_29_1_0.003%
MTSCPWAWLIGILFLFCGSGSGS
>3750_29_1_0.003%
MSTHQLHIILGLCNCGSGSGS
>3751_29_1_0.003%
MVHRQPPNLSKPNHCGSGSGS
>3752_29_1_0.003%
MIVCLGFLVYFLRGSGSGS
>3753_29_1_0.003%
MPTDPYLCGSGSGS
>3754_29_1_0.003%
MSLSRSLRFCFCGSGSGS
>3755_29_1_0.003%
MSRRLSAPPTNTVNCGSGSGS
>3756_29_1_0.003%
MHGCLTLVSTIINWYCGSGSGS
>3757_29_1_0.003%
MYCRRRPFSTCGSGSGS
>3758_29_1_0.003%
MEIYVVVLRILHDLCGSGSGS
>3759_29_1_0.003%
MSRMVKPTAGRYTTRCGSGSGS
>3760_29_1_0.003%
MYVCMLFLLVQLTVLCGSGSGS
>3761_29_1_0.003%
MSQRLLTPQFASPTRGSGSGS
>3762_29_1_0.003%
MSLCALLYMSFLMSMCGSGSGS
>3763_29_1_0.003%
MHDAMCLLARAKFNCGSGSGS
>3764_29_1_0.003%
MFCPYFDCGSGSGS
>3765_29_1_0.003%
MTLVFCRPYYFSICGSGSGS
>3766_29_1_0.003%
MVAHIVNCGSGSGS
>3767_29_1_0.003%
MIFCVLQELLILSAYCGSGSGS
>3768_29_1_0.003%
MCQFLPTDSACGSGSGS
>3769_29_1_0.003%
MSKCVKLILWLYLHICGSGSGS
>3770_29_1_0.003%
MESCLPLITLLWLLLCGSGSGS
>3771_29_1_0.003%
MGKPDIACGSGSGS
>3772_29_1_0.003%
MPFGSTHTRCGSGSGS
>3773_29_1_0.003%
MHTHHNPNYCGSGSGS
>3774_29_1_0.003%
MCMSWVTPNFPTCGSGSGS
>3775_29_1_0.003%
MNFCMCTSWCLSRSFLCGSGSGS
>3776_29_1_0.003%
MPLMCGVQSLHSTVCGSGSGS
>3777_29_1_0.003%
MARMRMARLSTVYCCGSGSGS
>3778_29_1_0.003%
MMVCATSVIALYWLICGSGSGS
>3779_29_1_0.003%
MYSCAYMWVFNLLHLLCGSGSGS
>3780_29_1_0.003%
MYTTNYMLRCGSGSGS
>3781_29_1_0.003%
MHECAVWIVPMLFSLCGSGSGS
>3782_29_1_0.003%
MLFACLYIDLLLSLLCGSGSGS
>3783_29_1_0.003%
MPHDTTWWLLLIRWLCGSGSGS
>3784_29_1_0.003%
MGFGFIVCGSGSGS
>3785_29_1_0.003%
MGYCVIFLLTYMSIACGSGSGS
>3786_29_1_0.003%
MWRLPMHPLSGSPVGNCVSGSGS
>3787_29_1_0.003%
MHLCLMGLVQSVMCLDCGSGSGS
>3788_29_1_0.003%
MLVDSSLCGSGSGS
>3789_29_1_0.003%
MSAGFSVYLLRSGSGS
>3790_29_1_0.003%
MVCPLFWLECGSGSGS
>3791_29_1_0.003%
MLSHGTGTPYCGSGSGS
>3792_29_1_0.003%
MNWCMFVSMLLLLNLSGSGSGS
>3793_29_1_0.003%
MPPGDPAHCGSGSGS
>3794_29_1_0.003%
MVQKYMVAYYSCGSGSGS
>3795_29_1_0.003%
MIVCYLLLFTWLCGSGSGS
>3796_29_1_0.003%
MHACLSGLVASLYDICGSGSGS
>3797_29_1_0.003%
MHPRSSDFNCGSGSGS
>3798_29_1_0.003%
MSLSMCINDMPNFCGSGSGS
>3799_29_1_0.003%
MHCVMHSSPATCGSGSGS
>3800_29_1_0.003%
MHECLQSLILWSQCGSGSGS
>3801_29_1_0.003%
MFSWKCLLIYALTTFCGSGSGS
>3802_29_1_0.003%
MHRCLTQLMTLISNKCGSGSGS
>3803_29_1_0.003%
MSPHYSANNFGSGSGS
>3804_29_1_0.003%
MGSPCFKHTGCGSGSGS
>3805_29_1_0.003%
MSLMHSYYWNIEHCCGSGSGS
>3806_29_1_0.003%
MRALPSPICGSGSGS
>3807_29_1_0.003%
MPPLPSSHCGSGSGS
>3808_29_1_0.003%
MNECITNFVEVLCSFCGSGSGS
>3809_29_1_0.003%
MWSCLLSRFINTIVLLCGSGSGS
>3810_29_1_0.003%
MLMPRSHSCGSGSGS
>3811_29_1_0.003%
MHYCAANFLELLVSEFCGSGSGS
>3812_29_1_0.003%
MSLYTALSCGSGSGS
>3813_29_1_0.003%
MDNMLPNLTTSQCGSGSGS
>3814_29_1_0.003%
MHLCLVNLVYIVCGSGSGS
>3815_29_1_0.003%
MALCVLSLIVLTLNLCGSGSGS
>3816_29_1_0.003%
MLLCIPLCGSGSGS
>3817_29_1_0.003%
MDLYSARIPCGSGSGS
>3818_29_1_0.003%
MVRSWPTFSCGSGSGS
>3819_29_1_0.003%
MYWCLLSTMGFLFLLCGSGSGS
>3820_29_1_0.003%
MDVLYSLASDLCGSGSGS
>3821_29_1_0.003%
MEVVVAYMCVAVPTCGSGSGS
>3822_29_1_0.003%
MPRPGHHTDCGSGSGS
>3823_29_1_0.003%
MYSRYSRLGKCGSGSGS
>3824_29_1_0.003%
MSNPPVNHCGSGSGS
>3825_29_1_0.003%
MLCLLVTLLVILHAVCGSGSGS
>3826_29_1_0.003%
MYPRAHYGCGSGSGS
>3827_29_1_0.003%
MSLWSLMLVPAGDCCGSGSGS
>3828_29_1_0.003%
MTPMRMRTGHHIPHCGSGSGS
>3829_29_1_0.003%
MQSYLANHCGSGSGS
>3830_29_1_0.003%
MPYRNPGNCGSGSGS
>3831_29_1_0.003%
MRKLCALLSLLFVAFCGSGSGS
>3832_29_1_0.003%
MSLTRYTLLCGSGSGS
>3833_29_1_0.003%
MWCRLLYLPYPNCGSGSGS
>3834_29_1_0.003%
MSPGYWNDTLFLYNICGSGSGS
>3835_29_1_0.003%
MDCFPQWTMVLGMVDCGSGSGS
>3836_29_1_0.003%
MSTCLLTAVFLYFVLCGSGSGS
>3837_29_1_0.003%
MARASSMCMHLFIITCGSGSGS
>3838_29_1_0.003%
MCPPVFQRHCGSGSGS
>3839_29_1_0.003%
MSYMDPDEINWDACGSGSGS
>3840_29_1_0.003%
MRLTCKLLVYALCILCGSGSGS
>3841_29_1_0.003%
MHCLTSAFTALYNICGSGSGS
>3842_29_1_0.003%
MYSTSLTCGSGSGS
>3843_29_1_0.003%
MQLNLPDLACGSGSGS
>3844_29_1_0.003%
MLHCLTILALFIRYFCGSGSGS
>3845_29_1_0.003%
MTYCILLVILALCGSGSGS
>3846_29_1_0.003%
MFSCVYWLSLLNSCGSGSGS
>3847_29_1_0.003%
MLSPRTVALACGSGSGS
>3848_29_1_0.003%
MHECLHRLFTLCLCGSGSGS
>3849_29_1_0.003%
MYIIESYHSSCGSGSGS
>3850_29_1_0.003%
MLAIPRSHTACGSGSGS
>3851_29_1_0.003%
MFHLGLSILLCCIGSGS
>3852_29_1_0.003%
MYLCLTTLAMLVTVLCGSGSGS
>3853_29_1_0.003%
MHLPDFPDCGSGSGS
>3854_29_1_0.003%
MGPLYPAVDPDLDWCGSGSGS
>3855_29_1_0.003%
MHECLNLLTDWIVYCGSGSGS
>3856_29_1_0.003%
MAILCLIASLFYSMCCGSGSGS
>3857_29_1_0.003%
MWWINHSSTNICGSGSGS
>3858_29_1_0.003%
MWKMPGISSMLCGSGSGS
>3859_29_1_0.003%
MSDLFNRPGLTISCGSGSGS
>3860_29_1_0.003%
MHECLSNLFSAILCGSGSGS
>3861_29_1_0.003%
MCNITLTTQNQCGSGSGS
>3862_29_1_0.003%
MPMFMVPYCGSGSGS
>3863_29_1_0.003%
MNNMPLIMADFCGSGSGS
>3864_29_1_0.003%
MRTFTNWYLCGSGSGS
>3865_29_1_0.003%
MSSIIPVVACGSGSGS
>3866_29_1_0.003%
MSRLLPSSNCGSGSGS
>3867_29_1_0.003%
MICMLALFAYLVNLCCGSGSGS
>3868_29_1_0.003%
MHACFTHLVTLYYVNCGSGSGS
>3869_29_1_0.003%
MDVCSFILELLVNKQACGSGSGS
>3870_29_1_0.003%
MPCLSNLWLSVFTTWCGSGSGS
>3871_29_1_0.003%
MYPLANQPCGSGSGS
>3872_29_1_0.003%
MGVHMWGTRIIVSCNCGSGSGS
>3873_29_1_0.003%
MPKYVTCDKCGSGSGS
>3874_29_1_0.003%
MHECLSSLVSLWVAFCGSGSGS
>3875_29_1_0.003%
MTWCLHGFSLLLRIICGSGSGS
>3876_29_1_0.003%
MNSCILKSCLLVYLLLCGSGSGS
>3877_29_1_0.003%
MPRTILQRANTMGPYPYAVPAYAGSGS
>3878_29_1_0.003%
MNLSCVTYLIFLAYLCGSGSGS
>3879_29_1_0.003%
MQYHCILLLAFLCGSGSGS
>3880_29_1_0.003%
MPDLSKVLALLVLCLLCGSGSGS
>3881_29_1_0.003%
MPMLRADHNRYACGSGSGS
>3882_29_1_0.003%
MRRWHHVDMSSDCLTCGSGSGS
>3883_29_1_0.003%
MEEVYVSVCPVVRNCGSGSGS
>3884_29_1_0.003%
MFPSTCWSLLQFLFRCGSGSGS
>3885_29_1_0.003%
MLPCVAILLLIYCGSGSGS
>3886_29_1_0.003%
MLSHLLSPVCGSGSGS
>3887_29_1_0.003%
MVCMLPDSPQHPSCGSGSGS
>3888_29_1_0.003%
MGQCFGMRTHSTPCCGSGSGS
>3889_29_1_0.003%
MYQCLCHLILELARICGRGSGS
>3890_29_1_0.003%
MHLCLCIYAYFTLVLCGSGSGS
>3891_29_1_0.003%
MFSMLDDPCIKRTQFCGSGSGS
>3892_29_1_0.003%
MRMNLKPGKCRFNCGSGSGS
>3893_29_1_0.003%
MFCHVIMYFLQNCGSGSGS
>3894_29_1_0.003%
MHKCLAWCISLLFGCWCGSGSGS
>3895_29_1_0.003%
MWFTLWTTPNPHLCGSGSGS
>3896_29_1_0.003%
MLVLDIHCGSGSGS
>3897_29_1_0.003%
MYQKHPFDLGCGSGSGS
>3898_29_1_0.003%
MLGYLHPTMAQMCGSGSGS
>3899_29_1_0.003%
MYPLCLDLAYCGSGSGS
>3900_29_1_0.003%
MWSFMRLCPKYPPCCGSGSGS
>3901_29_1_0.003%
MLTITPHLCGSGSGS
>3902_29_1_0.003%
MFICDIIFLLLTSIDCGSGSGS
>3903_29_1_0.003%
MHECLYSTIALFTRHFCGSGSGS
>3904_29_1_0.003%
MRKTIMCAGMCLSRHVCGSGSGS
>3905_29_1_0.003%
MQLVCSPNIYCGSGSGS
>3906_29_1_0.003%
MLKNMRIVSFVVKYLLCGSGSGS
>3907_29_1_0.003%
MLVDYILSQFLIWYLLCGSGSGS
>3908_29_1_0.003%
MFLIDFDMCGSGSGS
>3909_29_1_0.003%
MSMRSVPNLMQPYHCGSGSGS
>3910_29_1_0.003%
MALYMWLAFLLKLSNCGSGSGS
>3911_29_1_0.003%
MCQPIWHCLCGSGSGS
>3912_29_1_0.003%
MIVCILATWLTVWLHCGSGSGS
>3913_29_1_0.003%
MHPTPNIICGSGSGS
>3914_29_1_0.003%
MHRCITDLWYVYFTWCGSGSGS
>3915_29_1_0.003%
MGRLVNCDLLFIFITCGSGSGS
>3916_29_1_0.003%
MGAICSYMRPRNTYPCGSGSGS
>3917_29_1_0.003%
MKENYGVLRNSRNPCGSGSGS
>3918_29_1_0.003%
MLPDTHHNCGSGSGS
>3919_29_1_0.003%
MHMCLTGFLLLVMMCGSGSGS
>3920_29_1_0.003%
MWPCILSRTGEWIQYCGSGSGS
>3921_29_1_0.003%
MNSHMCFARIIDSTCCGSGSGS
>3922_29_1_0.003%
MNHCYWWFSMFLAWFCGSGSGS
>3923_29_1_0.003%
MSMLPCWCYTISAYPCGSGSGS
>3924_29_1_0.003%
MFPCYGILTMLRLLLCGSGSGS
>3925_29_1_0.003%
MSCVYTYLLLFTYLYLCGSGSGS
>3926_29_1_0.003%
MSQLLWSNSFLLCGSGSGS
>3927_29_1_0.003%
MFIKPIPNCGSGSGS
>3928_29_1_0.003%
MPTTIVLCSNCGSGSGS
>3929_29_1_0.003%
MSYCLVTTAIMCWLICCGSGSGS
>3930_29_1_0.003%
MFSAANYRCGSGSGS
>3931_29_1_0.003%
MCRANPVPSCGSGSGS
>3932_29_1_0.003%
MRSLCGLFLLLLGFCGSGSGS
>3933_29_1_0.003%
MSACWLVLLYLSLICGSGSGS
>3934_29_1_0.003%
MSSFKMRSFHQPCTLCGSGSGS
>3935_29_1_0.003%
MTCVFAILFKSFLQYLCGSGSGS
>3936_29_1_0.003%
MTVEWVLYRIITCGSGSGS
>3937_29_1_0.003%
MLICLMYIYCLASTICGSGSGS
>3938_29_1_0.003%
MPSYACLVYYILCFWFCGSGSGS
>3939_29_1_0.003%
MTSCLWLSLAILACWYCGSGSGS
>3940_29_1_0.003%
MHQCVVETLILLVATCGSGSGS
>3941_29_1_0.003%
MLPCLLTLWVVYSFCCGSGSGS
>3942_29_1_0.003%
MLFCIPLYLFLRWYLICGSGSGS
>3943_29_1_0.003%
MSYCISHRNCGSGSGS
>3944_29_1_0.003%
MPWCMTYLTLLLALAYCGSGSGS
>3945_29_1_0.003%
MSHCMHTSTLFSCGSGSGS
>3946_29_1_0.003%
MLYRTSSICGSGSGS
>3947_29_1_0.003%
MHPTFPYCGSGSGS
>3948_29_1_0.003%
MGVCLELAMWLFLVCGSGSGS
>3949_29_1_0.003%
MHFSMHLDTRFVWAYCGSGSGS
>3950_29_1_0.003%
MHNSLCFGCGSGSGS
>3951_29_1_0.003%
MQHLCPATDFCGSGSGS
>3952_29_1_0.003%
MSWGSVANLACGSGSGS
>3953_29_1_0.003%
MSVVSSSASYSCGSGSGS
>3954_29_1_0.003%
MVICLLIGFLLFCGSGSGS
>3955_29_1_0.003%
MNYLMSLDLTHCGSGSGS
>3956_29_1_0.003%
MESASNDCMRPNPSVCGSGSGS
>3957_29_1_0.003%
MRAPCYEYLLSFLDPCGSGSGS
>3958_29_1_0.003%
MFSEPYYACCGSGSGS
>3959_29_1_0.003%
MAQRLVICALYVLSWCGSGSGS
>3960_29_1_0.003%
MQRCRYLANLYCGSGSGS
>3961_29_1_0.003%
MLDTCLICGSGSGS
>3962_29_1_0.003%
MQNRSASHNFCGSGSGS
>3963_29_1_0.003%
MSARCSSLIGLIILICGSGSGS
>3964_29_1_0.003%
MPTPHSKRTNCGSGSGS
>3965_29_1_0.003%
MHWCLSFWNYLSPDCGSGSGS
>3966_29_1_0.003%
MWPCVTYALMLILLQCGSGSGS
>3967_29_1_0.003%
MHLCFHDIVYAILNLPCGSGSGS
>3968_29_1_0.003%
MPWCVASWFAATMSYCGRGSGS
>3969_29_1_0.003%
MSHHSCNTCGSGSGS
>3970_29_1_0.003%
MARCAILTALIVLYICGSGSGS
>3971_29_1_0.003%
MKGCSYFAMCCLPSCGSGSGS
>3972_29_1_0.003%
MRLCLTISLHYCPTCGSGSGS
>3973_29_1_0.003%
MFLCAVFTWFLLENLCGSGSGS
>3974_29_1_0.003%
MAAMVNHDRCGRGSGS
>3975_29_1_0.003%
MSLMHAYSTGMYRCGSGSGS
>3976_29_1_0.003%
MVCMSFSESTNLLSGICGSGSGS
>3977_29_1_0.003%
MHPHSVYHTTICGSGSGS
>3978_29_1_0.003%
MHPLQCWYISYPCGSGSGS
>3979_29_1_0.003%
MSRRFTFKSQLHRCGSGSGS
>3980_29_1_0.003%
MSWCVLLFYHLALLHCGSGSGS
>3981_29_1_0.003%
MSYGMSIIYNLFPNRGSGSGS
>3982_29_1_0.003%
MHHCLFDFFTTTHMFYCGSGSGS
>3983_29_1_0.003%
MDLPLFHCGSGSGS
>3984_29_1_0.003%
MHINLIPYVVPCGSGSGS
>3985_29_1_0.003%
MPNRGTYMETHCGSGSGS
>3986_29_1_0.003%
MHQCFAEFFSELLLSCGSGSGS
>3987_29_1_0.003%
MPSSIDMVSVCGSGSGS
>3988_29_1_0.003%
MTHLLCKIFMRLTLCRCGSGSGS
>3989_29_1_0.003%
MPLCRNWHSYISRNTCGSGSGS
>3990_29_1_0.003%
MRPSLQNVTCGSGSGS
>3991_29_1_0.003%
MVPVLIHTCGSGSGS
>3992_29_1_0.003%
MDYMSPHCGSGSGS
>3993_29_1_0.003%
MGYPMFISTFCGSGSGS
>3994_29_1_0.003%
MSACVLLLILMLSELCGSGSGS
>3995_29_1_0.003%
MLFCLHSFAVLVFSRCGSGSGS
>3996_29_1_0.003%
MSRPVQSRRAISCDLCGSGSGS
>3997_29_1_0.003%
MSSGASVYCCGSGSGS
>3998_29_1_0.003%
MEWRYRMLNSSADCGSGSGS
>3999_29_1_0.003%
MVGAPCMRPGHNTPFTCGSGSGS
>4000_29_1_0.003%
MACKMTMRPITPPLCGSGSGS
>4001_29_1_0.003%
MFSKDPYNKPFCGSGSGS
>4002_29_1_0.003%
MSHNSIPPCGSGSGS
>4003_29_1_0.003%
MAPYCGVVLLFLWFLCGSGSGS
>4004_29_1_0.003%
MSLWGLTFILSGSYCGSGSGS
>4005_29_1_0.003%
MLEWAYNSVCGSGSGS
>4006_29_1_0.003%
MRRCLYDLVLLCCGSGSGS
>4007_29_1_0.003%
MVCDAFRCPFLDPLYCGSGSGS
>4008_29_1_0.003%
MNLSEQVTTTLCGSGSGS
>4009_29_1_0.003%
MLPDHSICGSGSGS
>4010_29_1_0.003%
MCLEEYGNLLSSHFSCGSGSGS
>4011_29_1_0.003%
MSLCILIWYTVTFVLCGSGSGS
>4012_29_1_0.003%
MSLNRSSRNFCGSGSGS
>4013_29_1_0.003%
MSRRYVLDLMSSFTNCGSGSGS
>4014_29_1_0.003%
MLSPFEPTHCGSGSGS
>4015_29_1_0.003%
MQQCVVSLCWCLCHHFCGSGSGS
>4016_29_1_0.003%
MAQNLGKLHCGSGSGS
>4017_29_1_0.003%
MSSKPPSNRCGSGSGS
>4018_29_1_0.003%
MLFPYTLNVCGSGSGS
>4019_29_1_0.003%
MRPLCLIVGLLLLCCGSGSGS
>4020_29_1_0.003%
MLLCEFMIISGSGRGS
>4021_29_1_0.003%
MSPLMVACLPFCGSGSGS
>4022_29_1_0.003%
MHKCLADLFTAWLCGSGSGS
>4023_29_1_0.003%
MCTILNHCGSGSGS
>4024_29_1_0.003%
MSIHGPNSKLTRLCGSGSGS
>4025_29_1_0.003%
MHFCLQSFVDRALHVLCGSGSGS
>4026_29_1_0.003%
MFGQKHMHPVSVAIYCGSGSGS
>4027_29_1_0.003%
MHECLYNLITLWLDCGSGSGS
>4028_29_1_0.003%
MSSMRSLCRTDRHLNCGSGSGS
>4029_29_1_0.003%
MWVCLIFLLTSWCGSGSGSGSGS
>4030_29_1_0.003%
MEDNLYDTLPSTLPCGSGSGS
>4031_29_1_0.003%
MLHALINKYLKGFSCNCGSGSGS
>4032_29_1_0.003%
MWCWYLLALSILCCGSGSGS
>4033_29_1_0.003%
MSSTCICPLCHQRCGSGSGS
>4034_29_1_0.003%
MHEFLARLLSNFVNMYCGSGSGS
>4035_29_1_0.003%
MDLACSLCLLTLLYICGSGSGS
>4036_29_1_0.003%
MWCIAFLCWLVPVLDCGSGSGS
>4037_29_1_0.003%
MDLLCMHPCGSGSGS
>4038_29_1_0.003%
MSTNSTPYCGSGSGS
>4039_29_1_0.003%
MAPCLIALWNTILCFFGSGSGS
>4040_29_1_0.003%
MPPMPEPASTIGVCGSGSGS
>4041_29_1_0.003%
MSNLMPCLPAATFHCGSGSGS
>4042_29_1_0.003%
MHCLTSVSCGSGSGS
>4043_29_1_0.003%
MCPAHTNYHCGSGSGS
>4044_29_1_0.003%
MNECLYHLTLNYLMFTCGSGSGS
>4045_29_1_0.003%
MGPDACWLVTNFPDCGSGSGS
>4046_29_1_0.003%
MPFHILFNPLPCGSGSGS
>4047_29_1_0.003%
MQYCLQCFLEHVLCGSGSGS
>4048_29_1_0.003%
MSLCLCLIPCLLLVLCGRGSAS
>4049_29_1_0.003%
MNGGTKSSPTVAPDYCGSGSGS
>4050_29_1_0.003%
MCVEYSYHSCGSGSGS
>4051_29_1_0.003%
MHACLHQFVATLSRFCGIGSGS
>4052_29_1_0.003%
MSECLTAFWLLLVTKCGSGSGS
>4053_29_1_0.003%
MLCIPISLLWLLIDCCGSGSGS
>4054_29_1_0.003%
MLSCWIALWIYKNIICGSGSGS
>4055_29_1_0.003%
MFPCVLSWLFILHVICGSGSGS
>4056_29_1_0.003%
MDSPSFSCGSGSGS
>4057_29_1_0.003%
MSMPDSTNLAPKCGSGSGS
>4058_29_1_0.003%
MWYCLLLVLVAYLACGSGSGS
>4059_29_1_0.003%
MHECPHNWVTLLCGSGSGS
>4060_29_1_0.003%
MHFCLVHFWTLLLVKSCGSGSGS
>4061_29_1_0.003%
MPPPWIWVVMLLCSLCGSGSGS
>4062_29_1_0.003%
MHLCLTVYVIWCLFCGSGSGS
>4063_29_1_0.003%
MEELYGSLYLTTSSHCGSGSGS
>4064_29_1_0.003%
MYAYYLNVCCGSGSGS
>4065_29_1_0.003%
MGSCYNLTTMLNVCIRCGSGSGS
>4066_29_1_0.003%
MGPSISRSVHCGSGSGS
>4067_29_1_0.003%
MPFGHMRTDWFIPGCGSGSGS
>4068_29_1_0.003%
MYHYALNSCGSGSGS
>4069_29_1_0.003%
MHEGLLMFFNMALTGCRGSGSGS
>4070_29_1_0.003%
MAGMPPYGNPINGGSGSGS
>4071_29_1_0.003%
MESCHGYLLNNNSCGSGSGS
>4072_29_1_0.003%
MVECNDLRSRSTDNLCGSGSGS
>4073_29_1_0.003%
MTGTPVYCGSGSGS
>4074_29_1_0.003%
MAEVDPNANNLLLVSNCGSGSGS
>4075_29_1_0.003%
MPLYSYSPLCGSGSGS
>4076_29_1_0.003%
MPLVPFHCGSGSGS
>4077_29_1_0.003%
MPLTPRKINYCGSGSGS
>4078_29_1_0.003%
MSLQERLDGVLFFNPCCGSGSGS
>4079_29_1_0.003%
MATCISRCLCLAFWLFCGSGSGS
>4080_29_1_0.003%
MSHPVHYRFGSGSGS
>4081_29_1_0.003%
MNGDTVWGQWLNFLICGSGSGS
>4082_29_1_0.003%
MHVCLEAAFVLISLFLRQGSGS
>4083_29_1_0.003%
MFPPIHIICGSGSGS
>4084_29_1_0.003%
MHLCLYGLVRMLCGSGSGS
>4085_29_1_0.003%
MGSCHEILCHYLFGCGSGSGS
>4086_29_1_0.003%
MNTLICAHMRLTSGIYCGSGSGS
>4087_29_1_0.003%
MWCITFHALASLIDYMCGSGSGS
>4088_29_1_0.003%
MLSTPCSCCGSGSGS
>4089_29_1_0.003%
MHYCLSSFWSSWISYSFGSGSGS
>4090_29_1_0.003%
MEVYANVRMRALLHCCGSGSGS
>4091_29_1_0.003%
MYLCLVLTLSVVEWFCGSGSGS
>4092_29_1_0.003%
MSLWCSYALIIRWLTCGIGSGS
>4093_29_1_0.003%
MDCWILPALMYYIYLCGSGSGS
>4094_29_1_0.003%
MCARYHQHCVPVCGSGSGS
>4095_29_1_0.003%
MPWINSPLDCGSGSGS
>4096_29_1_0.003%
MLLCRVETNPFSPNYGSGSGS
>4097_29_1_0.003%
MPYLRSVCIKCGSGSGS
>4098_29_1_0.003%
MQGEAMSVVLVMVLYPYDAADNAGSGS
>4099_29_1_0.003%
MSSTACWMLVAWFLSCGSGSGS
>4100_29_1_0.003%
MNMCTMHHSSTCGSGSGS
>4101_29_1_0.003%
MPVCLLVVLWLACGSGSGS
>4102_29_1_0.003%
MYHFTGKPSPRCGSGSGS
>4103_29_1_0.003%
MHGCLSYLAELLFYACGSGSGS
>4104_29_1_0.003%
MCRSLALLSPACGSGSGS
>4105_29_1_0.003%
MDDLCLTMPGLHYLCGSGSGS
>4106_29_1_0.003%
MSLLAASKHTNYCGSGSGS
>4107_29_1_0.003%
MQPNPSAEYICGSGSGS
>4108_29_1_0.003%
MRWHCRALITWLIALICGSGSGS
>4109_29_1_0.003%
MSDLPYTNCCGSGSGS
>4110_29_1_0.003%
MLFLLCKLYRLLCFICGSGSGS
>4111_29_1_0.003%
MHYCVTTLFLTWFPNCGSGSGS
>4112_29_1_0.003%
MKVCLTTFFESLLDPYCGSGSGS
>4113_29_1_0.003%
MGSPTTCTCGSGSGS
>4114_29_1_0.003%
MAPRICLFFQLLAYMVCGSGSGS
>4115_29_1_0.003%
MEQCVWSWAMHCTIGCGSGSGS
>4116_29_1_0.003%
MPPPNYNTICGSGSGS
>4117_29_1_0.003%
MPNWIVLNLCGSGSGS
>4118_29_1_0.003%
MHQCLVNLTHAACFYCGSGSGS
>4119_29_1_0.003%
MFSIVNKCGSGSGS
>4120_29_1_0.003%
MRNNTIRALSIYTSICGSGSGS
>4121_29_1_0.003%
MSVACWLWVLYCLFVCGSGSGS
>4122_29_1_0.003%
MPPFAAQHKCGSGSGS
>4123_29_1_0.003%
MHHCLSDLITLWCIRCGSGSGS
>4124_29_1_0.003%
MSRCLMNLWISSFLSKCGSGSGS
>4125_29_1_0.003%
MCPLLTSGCGSGSGS
>4126_29_1_0.003%
MRPCNNWMCMCSALHCGSGSGS
>4127_29_1_0.003%
MCPIGPYFSRCGSGSGS
>4128_29_1_0.003%
MSVCSSFCGSGSGS
>4129_29_1_0.003%
MQIHPLFPATICGSGSGS
>4130_29_1_0.003%
MSWSPLRRHDNPIICGSGSGS
>4131_29_1_0.003%
MDCVFLGWLIWWYYCCGSGSGS
>4132_29_1_0.003%
MFLCLFLFSAAMFEVCGSGSGS
>4133_29_1_0.003%
MYRHHTTPNCGSGSGS
>4134_29_1_0.003%
MSLCALVSMLTWLALFCGSGSGS
>4135_29_1_0.003%
MTPMLLFHLTTCGSGSGS
>4136_29_1_0.003%
MFKLPRSHHVANCGSGSGS
>4137_29_1_0.003%
MRLCVILLHLHWTCGSGSGS
>4138_29_1_0.003%
MSQCLVWLILVSQILCGSGSGS
>4139_29_1_0.003%
MRVSRVFALYSCCYGNGIGS
>4140_29_1_0.003%
MPDLFADPPRKHCGSGSGS
>4141_29_1_0.003%
MVCWSLYSLILLSILICGSGSGS
>4142_29_1_0.003%
MGSLYGKCMRLANPDCGSGSGS
>4143_29_1_0.003%
MHECFQRFLLVVVQTCGSGSGS
>4144_29_1_0.003%
MLPIDLVRWCCGSGSGS
>4145_29_1_0.003%
MPYTCNPPNWCGSGSGS
>4146_29_1_0.003%
MLQAPYRYLFDCGSGSGS
>4147_29_1_0.003%
MLCYLLVVWLWTQINCGSGSGS
>4148_29_1_0.003%
MPCWLRRWAYQVYNWYCGSGSGS
>4149_29_1_0.003%
MHCFHDWFVLLCGSGSGS
>4150_29_1_0.003%
MLNTLSLCGSGSGS
>4151_29_1_0.003%
MHESLSGSAQMVYQACGGGSGS
>4152_29_1_0.003%
MSWYIPLPLYRYILNPCGSGSGS
>4153_29_1_0.003%
MSMPQLNLICSCSCGSGSGS
>4154_29_1_0.003%
MPYLTLLSNCGSGSGS
>4155_29_1_0.003%
MTYCAMCLPDILSDPCGSGSGS
>4156_29_1_0.003%
MYRRLLSCLGYTCGSGSGS
>4157_29_1_0.003%
MHFWMPCDPSDNTCGSGSGS
>4158_29_1_0.003%
MNLSCKLFYLAILFNMCGSGSGS
>4159_29_1_0.003%
MISSSRCLFFSSYVRQRSGS
>4160_29_1_0.003%
MRLSFLPMDDCYTNCGSGSGS
>4161_29_1_0.003%
MQPCLSQLWSLFYTYCGSGSGS
>4162_29_1_0.003%
MHECVTLIWDLLLLHKCGSGSGS
>4163_29_1_0.003%
MSLCVSLLWWLLCGSGSGS
>4164_29_1_0.003%
MSRMLRYLDLLHCGSGSGS
>4165_29_1_0.003%
MFWCMYLLYLTSTLLCGSGSGS
>4166_29_1_0.003%
MSSTNKCFLTCGSGSGS
>4167_29_1_0.003%
MKTCRLNCIACHCGSGSGS
>4168_29_1_0.003%
MYPFIMVADPCGSVSGS
>4169_29_1_0.003%
MCRPILCAVRCGSGSGS
>4170_29_1_0.003%
MHRIPSLKIIVICGSGSGS
>4171_29_1_0.003%
MSRGSWRQILHAIYCGSGSGS
>4172_29_1_0.003%
MARVVVPQCGSGSGS
>4173_29_1_0.003%
MPSGSHPEHCGSGSGS
>4174_29_1_0.003%
MSFKWKPCLYYQNNCGSGSGS
>4175_29_1_0.003%
MTMWFLRVFYAICGSGSGS
>4176_29_1_0.003%
MSLGNLDRWHNVCGSGSGS
>4177_29_1_0.003%
MPFLPGLSCGSGSGS
>4178_29_1_0.003%
MSLHWCYNMVNSTCGSGSGS
>4179_29_1_0.003%
MYLCLVMTIWLICGSGSGS
>4180_29_1_0.003%
MRMVSHTSICGSGSGS
>4181_29_1_0.003%
MSLDNFVCGSGSGS
>4182_29_1_0.003%
MRHCCLHTNLHANPCGSGSGS
>4183_29_1_0.003%
MHQCLVSLFVLSFGNCGSGSGS
>4184_29_1_0.003%
MRPSGSHLMCGSGSGS
>4185_29_1_0.003%
MSSDMYLWFGSGGGS
>4186_29_1_0.003%
MSVSNPPASTCGSGSGS
>4187_29_1_0.003%
MHPDHTPPTCGSGSGS
>4188_29_1_0.003%
MSTWITHSDLIRHFCGSGSGS
>4189_29_1_0.003%
MHCCLQSLVALFSQHCGSGSGS
>4190_29_1_0.003%
MTANLSITDCGSGSGS
>4191_29_1_0.003%
MGGHANAPQHCGSGSGS
>4192_29_1_0.003%
MRFYKFCILLCGSGSGS
>4193_29_1_0.003%
MHRFALDLECCGSGSGS
>4194_29_1_0.003%
MSHCLSSLIMWMLHCCGSGSGS
>4195_29_1_0.003%
MAPRVGDCGSGSGS
>4196_29_1_0.003%
MLVFRILFSRCFVCGSGRGS
>4197_29_1_0.003%
MSIPHPTCGSGSGS
>4198_29_1_0.003%
MADTFPMCGSLARSNICGSGSGS
>4199_29_1_0.003%
MLYFWCFLTSLVLIHFCGSGSGS
>4200_29_1_0.003%
MFATILNWPVSSCGSGSGS
>4201_29_1_0.003%
MVRTRLVCYSKLDPCGSGSGS
>4202_29_1_0.003%
MEGDRPDTMSRNIVHCGSGSGS
>4203_29_1_0.003%
MSMCLSQLWLAALTYCCGSGSGS
>4204_29_1_0.003%
MIFAYFSSCYLRQRQRS
>4205_29_1_0.003%
MDLPHNKCGSGSGS
>4206_29_1_0.003%
MWCKPCPDLPCGSGSGS
>4207_29_1_0.003%
MSYKCPAVMRHHIPNPCGSGSGS
>4208_29_1_0.003%
MPLCLRSLCLDSCGSGSGS
>4209_29_1_0.003%
MSHKLLPKLTPDIDCGSGSGS
>4210_29_1_0.003%
MQSQRGLKVYHPNSCGSGSGS
>4211_29_1_0.003%
MTPCKWLLPLYLLCGSGSGS
>4212_29_1_0.003%
MQHNCVLAFSCGIGSGS
>4213_29_1_0.003%
MSYFAVYQHCGSGSGS
>4214_29_1_0.003%
MRPMLRGVLVPDCGSGSGS
>4215_29_1_0.003%
MHWTEMSLIPFPLDCGSGSGS
>4216_29_1_0.003%
MEIKYLHDMSRSLHLTCGSGSGS
>4217_29_1_0.003%
MYACLSSLWELILHKCGSGSGS
>4218_29_1_0.003%
MSHWTCVLLLILTICCGSGSGS
>4219_29_1_0.003%
MPTADPSCCGSGSGS
>4220_29_1_0.003%
MADLLWCFLNLANCGSGSGS
>4221_29_1_0.003%
MVGLVSRCGSGSGS
>4222_29_1_0.003%
MSDTSPNCHGCGSGSGS
>4223_29_1_0.003%
MHPCLDYVVSLMLHTYRGSGSGS
>4224_29_1_0.003%
MHSCLVTPFLNSYVPCGRGSGS
>4225_29_1_0.003%
MWSGLLTSSSFCGSGTGS
>4226_29_1_0.003%
MRTCLIQTFMTIGVYLCGSGSGS
>4227_29_1_0.003%
MLPCVLSMLYKMGHCGSGSGS
>4228_29_1_0.003%
MQMASRRFCGSGSGS
>4229_29_1_0.003%
MVLCTILVQLLLALCGSGSGS
>4230_29_1_0.003%
MFNRSLLCGSGSGS
>4231_29_1_0.003%
MCPIVNTACGSGSGS
>4232_29_1_0.003%
MYIVSCSPNCGSGSGS
>4233_29_1_0.003%
MSCSMPVDNHLHATCGSGSGS
>4234_29_1_0.003%
MERDDIATVSLDTYTCGSGSGS
>4235_29_1_0.003%
MVLFICLIRLCLALCGSGSGS
>4236_29_1_0.003%
MLLNMVVPGTCGSGSGS
>4237_29_1_0.003%
MYQVCGLFLLYLCGSGSGS
>4238_29_1_0.003%
MLVDSELSHCGRRGGS
>4239_29_1_0.003%
MPKVDTCIYCGSGSGS
>4240_29_1_0.003%
MQHIRDTAYICGSGSGS
>4241_29_1_0.003%
MESVHRNVLLFGGINCGSGSGS
>4242_29_1_0.003%
MPYTPVYKPCGSGSGS
>4243_29_1_0.003%
MLSCVAIITLLLCGSGSGS
>4244_29_1_0.003%
MHQCLYNFVHRFSSGGGS
>4245_29_1_0.003%
MSALFPPLCGSGSGS
>4246_29_1_0.003%
MTPWYGCLWQLMCYVCGSGSGS
>4247_29_1_0.003%
MCKLVPCFICGSGSGS
>4248_29_1_0.003%
MSSCMWHYFLSTPDCGSGSGS
>4249_29_1_0.003%
MHCINDYGFLIFILLCGSGSGS
>4250_29_1_0.003%
MHSCSAFLVLISYYCGSGSGS
>4251_29_1_0.003%
MSLYLRIHPYPCGSGSGS
>4252_29_1_0.003%
MYNPGMAFVCGSGSGS
>4253_29_1_0.003%
MSRMSVGKSIPDDLRCGSGSGS
>4254_29_1_0.003%
MQLTCLMILYKTLIWLCGSGSGS
>4255_29_1_0.003%
MDCVPSSWWFHPSRCGSGSGS
>4256_29_1_0.003%
MTLCTSMRSHPNPCGSGSGS
>4257_29_1_0.003%
MWIFCWSLRQRQRS
>4258_29_1_0.003%
MYECLSWITNKLTEHWCGSGSGS
>4259_29_1_0.003%
MSDYLPIELVHPFNCGSGSGS
>4260_29_1_0.003%
MPRSSWSLQLALNCGSGSGS
>4261_29_1_0.003%
MTLMWARRYGCLFSCGRGSGS
>4262_29_1_0.003%
MHYCLVNLFTLYCGSGSGS
>4263_29_1_0.003%
MHMCLSELWVAVWSGFGSGSGS
>4264_29_1_0.003%
MFPMLTFPPRSCGSGSGS
>4265_29_1_0.003%
MRHHYLYNHCGSGSGS
>4266_29_1_0.003%
MKESYGNLFPSVIDTSCGSGSGS
>4267_29_1_0.003%
MGVKCFLWWFPLLIWLCGSGSGS
>4268_29_1_0.003%
MSHCWRSIGLLLLLLCGSGSGS
>4269_29_1_0.003%
MYPMCNHTSTFDCGSGSGS
>4270_29_1_0.003%
MYLVCYLIWIVRSLGCGSGSGS
>4271_29_1_0.003%
MGCEMQHNHAPTVNCGSGSGS
>4272_29_1_0.003%
MLPMPNNHYLLKLCGSGSGS
>4273_29_1_0.003%
MRFHCNSYSCGSGSGS
>4274_29_1_0.003%
MWSCMSYDMSMPFDLICGSGSGS
>4275_29_1_0.003%
MSRYCPVLIWPIDSLSCGSGSGS
>4276_29_1_0.003%
MWCNLLKPLLKIFLLLCGSGSGS
>4277_29_1_0.003%
MQLACSSSYFCGSGSGS
>4278_29_1_0.003%
MRRFEYMLTDPYSKCGSGSGS
>4279_29_1_0.003%
MFATSLCHLPTQLNCGSGSGS
>4280_29_1_0.003%
MGHMWWTNVLCLLVWLCGSGSGS
>4281_29_1_0.003%
MLICLLMLMSLICGSGSGS
>4282_29_1_0.003%
MCQSLSKCITLINCGSGSGS
>4283_29_1_0.003%
MWQLFDLCPCFPNCGSGSGS
>4284_29_1_0.003%
MSPCLWFLWSVTWYLCGSGSGS
>4285_29_1_0.003%
MTSCILYSLLWYALICGSGSGS
>4286_29_1_0.003%
MDLCRPSCIFQSGSAPSAARTWGGNGS
>4287_29_1_0.003%
MAWCDGMRHKLPDSLLCGSGSGS
>4288_29_1_0.003%
MEMQRHKLFPSVFTVCGSGSGS
>4289_29_1_0.003%
MYLDCVDHIIVSSLCGSGSGS
>4290_29_1_0.003%
MTCSLTLLIRFLNWICGSGSGS
>4291_29_1_0.003%
MKPCTYLLGLYFLWHCCGSGSGS
>4292_29_1_0.003%
MNSLCLLLTYFLALLCCGSGSGS
>4293_29_1_0.003%
MSVTCKVLLSACSDCGSGSGS
>4294_29_1_0.003%
MLPTNKPNHTCGSGSGS
>4295_29_1_0.003%
MRYIPLSLDCGSGSGS
>4296_29_1_0.003%
MANVYVSTYLESFGLNCGSGSGS
>4297_29_1_0.003%
MLIELVLDLCGSGSGS
>4298_29_1_0.003%
MGLPMHIWLNFITFGICGSGSGS
>4299_29_1_0.003%
MQGCACYRNISGSYPYDVTDNAGCDS
>4300_29_1_0.003%
MAGHLLHVVTSSCGSGSGS
>4301_29_1_0.003%
MHPIYDLPDWSCGSGSGS
>4302_29_1_0.003%
MFHSYPICGSGSGS
>4303_29_1_0.003%
MHLCLLFIYPFLYYLCGSGSGS
>4304_29_1_0.003%
MSCMCNDVSSTKSCGSGSGS
>4305_29_1_0.003%
MHISALTRCGSGSGS
>4306_29_1_0.003%
MSCHDTMRHSNLDPCGSGSGS
>4307_29_1_0.003%
MRNCSNPCGSGSGS
>4308_29_1_0.003%
MECSIDPLFYNNVCGSGSGS
>4309_29_1_0.003%
MLDTLVGPMHCGSGRGS
>4310_29_1_0.003%
MRLCLTEFWTYVYHSHCGSGSGS
>4311_29_1_0.003%
MSQSVPDLACCGSGSGS
>4312_29_1_0.003%
MLCGVYSFLNFLILIVCGSGSGS
>4313_29_1_0.003%
MSSCLPWVIDFLNQCGSGSGS
>4314_29_1_0.003%
MWWCLGYSALVALLRMCGSGSGS
>4315_29_1_0.003%
MWVCLTYVYVICCGSGSGS
>4316_29_1_0.003%
MPVSTLDCGSGSGS
>4317_29_1_0.003%
MNPFYVLDIVYFGCGSGSGS
>4318_29_1_0.003%
MPSDNSNSCGSGSGS
>4319_29_1_0.003%
MYTNSLPLEHCGSGSGS
>4320_29_1_0.003%
MPRTILTCLICGSGSGS
>4321_29_1_0.003%
MVFAHSTPCGSGSGS
>4322_29_1_0.003%
MYPQPALYCGSGSGS
>4323_29_1_0.003%
MPQCLTQFWGNIYALYGSGSGS
>4324_29_1_0.003%
MPSNFPVEFTCGSGSGS
>4325_29_1_0.003%
MNWCVLLYIIAISKSFCGSGSGS
>4326_29_1_0.003%
MSNIRLYSYCCGSGSGS
>4327_29_1_0.003%
MSCIDRMGPILTSAGCGSGSGS
>4328_29_1_0.003%
MFISRHYNPCGSGSGS
>4329_29_1_0.003%
MTTGYCNRAFCINTCGSGSGS
>4330_29_1_0.003%
MLPMCIVDCGSGSGS
>4331_29_1_0.003%
MCHSQCSDHVCGSGSGS
>4332_29_1_0.003%
MTPIGTNNDTMPFNHCCGSGSGS
>4333_29_1_0.003%
MHECLTTLLTTICGSGSGS
>4334_29_1_0.003%
MALIDCALIIYAFLLCGSGSGS
>4335_29_1_0.003%
MTQCRRYTLAPYLCGSGSGS
>4336_29_1_0.003%
MISCSVSFLLLITLLCGSGSGS
>4337_29_1_0.003%
MRSANTFNYCGSGSGS
>4338_29_1_0.003%
MPFCWCLWDLVVLMCGSGSGS
>4339_29_1_0.003%
MLTFSSNICGSGSGS
>4340_29_1_0.003%
MHECLTRYVIILFSSCGSGSGS
>4341_29_1_0.003%
MSSCVTSFWYTLWKAFGSGSGS
>4342_29_1_0.003%
MFCVLLYDYILRWLTCGSGSGS
>4343_29_1_0.003%
MPLQHYFVQINRCGSGSGS
>4344_29_1_0.003%
MHLLAPNSCGSGSGS
>4345_29_1_0.003%
MHDLRTHNCGCGSGSGS
>4346_29_1_0.003%
MCPRIHWSTSHCGSGSGS
>4347_29_1_0.003%
MFSILRNYNCGSGSGS
>4348_29_1_0.003%
MTLTPDCALHHCGSGSGS
>4349_29_1_0.003%
MSSCAVILLLILVHFCGSGSGS
>4350_29_1_0.003%
MYNSTVVKQRLCGSGSGS
>4351_29_1_0.003%
MHDCLTDLWGLLILYGCGSGSGS
>4352_29_1_0.003%
MHPCLSDYVTLLFKRYCGSGSGS
>4353_29_1_0.003%
MLFVMCLWIFFFFFCGSGSGS
>4354_29_1_0.003%
MSMQYSIIHFKYVLCGSGSGS
>4355_29_1_0.003%
MRTELNLPITPDCGSGSGS
>4356_29_1_0.003%
MADCLLLLYCLSIIWSCGSGSGS
>4357_29_1_0.003%
MLGYSHRTCWFYLNCGSGSGS
>4358_29_1_0.003%
MLWCNLRILVQWLINCGSGSGS
>4359_29_1_0.003%
MSRNPLSNSCGSGSGS
>4360_29_1_0.003%
MVVCTIYSLLYFACVCGSGSGS
>4361_29_1_0.003%
MSMLTERLHLVPAMCGSGSGS
>4362_29_1_0.003%
MVMCNHILLTCGSGSGS
>4363_29_1_0.003%
MCDITSGPLVCGSGSGS
>4364_29_1_0.003%
MHICLSKLVVYLDCFCGSGSGS
>4365_29_1_0.003%
MQTAICIFWVLWILSCGSGSGS
>4366_29_1_0.003%
MRVNYPICGSGSGS
>4367_29_1_0.003%
MEKSNVMHIPRYIRLICGSGSGS
>4368_29_1_0.003%
MHACFEGYLNLLMQYVCGSGSGS
>4369_29_1_0.003%
MYLAVINISCGSGSGS
>4370_29_1_0.003%
MEKSYDNLPIQYTSYCGSGSGS
>4371_29_1_0.003%
MHACVYHLVQLCMDSCGSGSGS
>4372_29_1_0.003%
MPVCLFYTVKWMIYACGSGSGS
>4373_29_1_0.003%
MSMHWLCTVPLAVYECGSGSGS
>4374_29_1_0.003%
MGVSLSVVCGSGSGS
>4375_29_1_0.003%
MSLCVDLYILLINLFCGSGSGS
>4376_29_1_0.003%
MSHFAPMSCGSGSGS
>4377_29_1_0.003%
MYPGLGRLCGSGSGS
>4378_29_1_0.003%
MQYIPMDHCGSGSGS
>4379_29_1_0.003%
MRRVITSFPFCGSGSGS
>4380_29_1_0.003%
MEECLTNLFLTWLTKCGSGSGS
>4381_29_1_0.003%
MVWFYSALCVSCLRHGSGS
>4382_29_1_0.003%
MEMHPCPGHGSNPTKCGSGSGS
>4383_29_1_0.003%
MCDTDPNYLSYCGSGSGS
>4384_29_1_0.003%
MSHPLVPLIPDANCGSGSGS
>4385_29_1_0.003%
MNHTPVTCCGSGSGS
>4386_29_1_0.003%
MPDISPITCGSGIGS
>4387_29_1_0.003%
MPLVHSPRCGSGSGS
>4388_29_1_0.003%
MALVNPPTYSCGSGSGS
>4389_29_1_0.003%
MHSCLESLLLLTFAICGSGSGS
>4390_29_1_0.003%
MSLCYWLLCAYLMKVICGSGSGS
>4391_29_1_0.003%
MRRRPDIACLSDPLVCGSGSGS
>4392_29_1_0.003%
MHICLTEFLALIYSVKCGSGSGS
>4393_29_1_0.003%
MEKHPRDNPCGSGSGS
>4394_29_1_0.003%
MSIAPVCIRSCGSGSGS
>4395_29_1_0.003%
MHYCTYNFLASLIRHCGSGSGS
>4396_29_1_0.003%
MSRNKVFPLRLSVSCGSGSGS
>4397_29_1_0.003%
MTMVPVLPSDCGSGSGS
>4398_29_1_0.003%
MHYCLHSYVSQYLLWCGSGSGS
>4399_29_1_0.003%
MHSCLQDLLAQYLVICCGSGSGS
>4400_29_1_0.003%
MRCPDVNIGPLDWNSCGSGSGS
>4401_29_1_0.003%
MPWSVCLWAYMLYSYLCGSGSGS
>4402_29_1_0.003%
MRSSADNLLNRLNICGSGSGS
>4403_29_1_0.003%
MSWCRSLGTLLLCILVCGSGSGS
>4404_29_1_0.003%
MPKFTILADCGSGSGS
>4405_29_1_0.003%
MSNMLCAFPPNNSCGSGSGS
>4406_29_1_0.003%
MSKCLYTWLTVLLWFCGSGSGS
>4407_29_1_0.003%
MPMESLYDHVCSDTNCGSGSGS
>4408_29_1_0.003%
MLVPYVSRKFMCGSGSGS
>4409_29_1_0.003%
MTYVCPLWRFVTSWCCCGSGSGS
>4410_29_1_0.003%
MWILFRASSCTKPLSCGSGSGS
>4411_29_1_0.003%
MQSMAIDQPNSCGSGSGS
>4412_29_1_0.003%
MDCMHLPNPLVCGSGSGS
>4413_29_1_0.003%
MHLCLTSLIMHAICFCGSGSGS
>4414_29_1_0.003%
MSHWSMCLPNPLICGSGSGS
>4415_29_1_0.003%
MKHLPVLTVRCGSGSGS
>4416_29_1_0.003%
MPNCAAYFLTLIIVSYCGSGSGS
>4417_29_1_0.003%
MRQCLASLVLLCVLCGSGSGS
>4418_29_1_0.003%
MHWCLHDFLTNVIKQCGSGSGS
>4419_29_1_0.003%
MTYCLHCHSFTFCGSGSGS
>4420_29_1_0.003%
MKWCASLYMSLLSMFCGSVSGS
>4421_29_1_0.003%
MFLCTHLLEILGLFLLCGSGSGS
>4422_29_1_0.003%
MHNCVTQLLIIVCSHYCGSGSGS
>4423_29_1_0.003%
MQLGPAGVGVVAHSCGRGRGS
>4424_29_1_0.003%
MIIQNRSPNLVCGCGSGSGS
>4425_29_1_0.003%
MHCTTEIAVLLLGFACGSGSGS
>4426_29_1_0.003%
MAACLTGLWTVILLNCGSGSGS
>4427_29_1_0.003%
MPWLYSCRFMYKCGSGSGS
>4428_29_1_0.003%
MYQRHNLNTCGSGSGS
>4429_29_1_0.003%
MRLCVYWYPDFYDLSLCGSGSGS
>4430_29_1_0.003%
MRIYRSPCGSGSGS
>4431_29_1_0.003%
MYLYTDKLSCGSGSGS
>4432_29_1_0.003%
MHVCVSSLWSLLIQVCGSGSGS
>4433_29_1_0.003%
MHQCMCNLLLMICGSGSGS
>4434_29_1_0.003%
MRPGIQLSYYTLIDCGSGSGS
>4435_29_1_0.003%
MSSPSGPSTVHCGSGSGS
>4436_29_1_0.003%
MFMCILMWLSLCGSGSGS
>4437_29_1_0.003%
MQIRIILNSVCGSGSGS
>4438_29_1_0.003%
MSAYPLGCGIGSRS
>4439_29_1_0.003%
MPVHVAFMCGSGSGS
>4440_29_1_0.003%
MSEFLNMWGYFLSFSCCGSGSGS
>4441_29_1_0.003%
MLPAYTHRCGSGSGS
>4442_29_1_0.003%
MSMLSSGPACGSGSGS
>4443_29_1_0.003%
MEAHRGDLYCPLGISLCGSGSGS
>4444_29_1_0.003%
MSLCLRFHRSNCWHCGSGSGS
>4445_29_1_0.003%
MYGMPAGDTDGICGRGSGS
>4446_29_1_0.003%
MNPCMWSRVTALPTHFCGSGSGS
>4447_29_1_0.003%
MQGYTDRQKACGSYPYDVPDYAGSGS
>4448_29_1_0.003%
MHRASLSPYCGSGSGS
>4449_29_1_0.003%
MERPSYAEVYSIPVLSCGSGSGS
>4450_29_1_0.003%
MGMSFDSDNCGSGSGS
>4451_29_1_0.003%
MTCTTSLDLPAKLNHTCGSGSGS
>4452_29_1_0.003%
MRSPKYMLCCPHNLTCGSGSGS
>4453_29_1_0.003%
MSHCLLLLVVLVQSFQCGSGSGS
>4454_29_1_0.003%
MRLVDTLPYGNCGSGSGS
>4455_29_1_0.003%
MLLCISYLLLLACGSGSGS
>4456_29_1_0.003%
MLGCYAILCYLVLTGCGSGSGS
>4457_29_1_0.003%
MYACVNMLIIRLASYMCGSGSGS
>4458_29_1_0.003%
MTWSCRSHNLSNICGSGSGS
>4459_29_1_0.003%
MFNSLTFRCGSGSGS
>4460_29_1_0.003%
MVCAILDLLYSFLYLCGSGSGS
>4461_29_1_0.003%
MEGPSHYECLPLDLVVCGSGSGS
>4462_29_1_0.003%
MLSPKPVTNPTPTCGSGSGS
>4463_29_1_0.003%
MARLLEGDMFYSNHCGSGSGS
>4464_29_1_0.003%
MGPLCILYVLINFLTCGSGSGS
>4465_29_1_0.003%
MYLYPRGFCGSGSGS
>4466_29_1_0.003%
MLAFVYPTFGSVSGS
>4467_29_1_0.003%
MCQAPYPFFCGSGSGS
>4468_29_1_0.003%
MHLCLHDLILTLQYCGSGSGS
>4469_29_1_0.003%
MSLSRVAHCGSGSGS
>4470_29_1_0.003%
MHACLALTWACYVVLCGSGSGS
>4471_29_1_0.003%
MLAVGILPCGSGSGS
>4472_29_1_0.003%
MFPCILAYLFMSLTWCGSGSGS
>4473_29_1_0.003%
MSRKMRHYVVPGTCGSGSGS
>4474_29_1_0.003%
MEVCSGTMCLGVSSECGSGSGS
>4475_29_1_0.003%
MHACLVNLWMITLKCGSGSGS
>4476_29_1_0.003%
MYNLGNHANCGSGSGS
>4477_29_1_0.003%
MSSKSDSEHPLECGSGSGS
>4478_29_1_0.003%
MRPLDRYSSTICGSGSGS
>4479_29_1_0.003%
MNPIVSICGSGSGS
>4480_29_1_0.003%
MSTPSANTCGSGSGS
>4481_29_1_0.003%
MSLWCCCSCGSGSGS
>4482_29_1_0.003%
MTPCMRPCSILFCGSGSGS
>4483_29_1_0.003%
MRCYHVVLSSDSCCGSGSGS
>4484_29_1_0.003%
MQSCDLMRVTPGNSFCGSGSGS
>4485_29_1_0.003%
MLLDCPIAIMHIMCGSGSGS
>4486_29_1_0.003%
MCSHIAQCGSGSGS
>4487_29_1_0.003%
MHGCLLSVLLALATYCGSGSGS
>4488_29_1_0.003%
MFLCISFALYFLESFCGSGSGS
>4489_29_1_0.003%
MYYNRLKCCGSGSGS
>4490_29_1_0.003%
MQTNCHDWIVHMIIWLCGSGSGS
>4491_29_1_0.003%
MYIRTPPHNCGSGSGS
>4492_29_1_0.003%
MWYCLCLECITALYHICGSGSGS
>4493_29_1_0.003%
MLPCILWLTVFLYSLCGSGSGS
>4494_29_1_0.003%
MLPPSNPNTAKCGSGSGS
>4495_29_1_0.003%
MHPNTNNCGSGSGS
>4496_29_1_0.003%
MVLWSDLWYLAWLLTCCGSGSGS
>4497_29_1_0.003%
MGLTLRRRYTYVGYESGVFVYSDHIDCGSGSGS
>4498_29_1_0.003%
MSMLNFPKSLFDTFGSGSGS
>4499_29_1_0.003%
MAECPTTFWQYLYIFMCGSGSGS
>4500_29_1_0.003%
MSTCYWAFAIALIVAFCGSSSGS
>4501_29_1_0.003%
MTAQRLYLHPPSACCGNGRGS
>4502_29_1_0.003%
MHHCLSDLLLLGYEVSCGSGSGS
>4503_29_1_0.003%
MFLYYCSTRGSGSGS
>4504_29_1_0.003%
MQKFAMFFPFLYAPNCGSGSGS
>4505_29_1_0.003%
MSCFLEMYDLLLSMLCGSGSGS
>4506_29_1_0.003%
MCDVPTNNHCGSGSGS
>4507_29_1_0.003%
MFPMRLLVHRFFPCGSGSGS
>4508_29_1_0.003%
MEPCLYGLVLLLLYSCGSGSGS
>4509_29_1_0.003%
MSVFILCGGCRARCGSGSGS
>4510_29_1_0.003%
MHQCLVAFVSGLYFICGSGSGS
>4511_29_1_0.003%
MIMCILSVFLVCGSGSGS
>4512_29_1_0.003%
MTSNQCMLDHPVNQPCGSGSGS
>4513_29_1_0.003%
MADCYRSLLRAINNCGSGSGS
>4514_29_1_0.003%
MVFNRLTCGSGSGS
>4515_29_1_0.003%
MQRCLSNLWMQILYINCGSGSGS
>4516_29_1_0.003%
MLPCLSGWIIALFIVCGSGSGS
>4517_29_1_0.003%
MALSRRPIYPICGSGSGS
>4518_29_1_0.003%
MSTGHVLHLNRNFACGSGSGS
>4519_29_1_0.003%
MLVCQAVAYVILLTICGSGSGS
>4520_29_1_0.003%
MIECVYLITLLILACGSGSGS
>4521_29_1_0.003%
MHVPHGYIESILWWLTCGSGSGS
>4522_29_1_0.003%
MASACMLIPYSDNSCGSGSGS
>4523_29_1_0.003%
MNPCLENLCYTAYSIYCGSGSGS
>4524_29_1_0.003%
MSFPMPGCPVFIADFCGSGSGS
>4525_29_1_0.003%
MNCAVWMRPYWVSCCGSGSGS
>4526_29_1_0.003%
MVSPRTTLLFNTNLNCGSGSGS
>4527_29_1_0.003%
MRQCLVDLLMTYVLACGSGSGS
>4528_29_1_0.003%
MMLCIALLCLLCLKNDCGSGSGS
>4529_29_1_0.003%
MHYCLSSFIYHMYERCGSGSGS
>4530_29_1_0.003%
MLRTLRCLLGFVWYICGSGSGS
>4531_29_1_0.003%
MRASSRVAGFVVLFFCGSGSGS
>4532_29_1_0.003%
MFLCWWLLFLVLRVKCGSGSGS
>4533_29_1_0.003%
MAQFSMVAANCGSGSGS
>4534_29_1_0.003%
MVACMSLGRLYLQCSLCGSGSGS
>4535_29_1_0.003%
MSFTCTVDLILFFVLCGSGSGS
>4536_29_1_0.003%
MNTWCLVLATLIVLICGSGSGS
>4537_29_1_0.003%
MNGALCWLTYLYLYVLCGSGSGS
>4538_29_1_0.003%
MMIGCLLWGLLLSLITCGSGSGS
>4539_29_1_0.003%
MTLSCGIILLLWLLCGSGSGS
>4540_29_1_0.003%
MFLCTLFSLSYWIWLCGSGSGS
>4541_29_1_0.003%
MHECLGWIVSAYLYGCGSGSGS
>4542_29_1_0.003%
MTCPFMWPSDSCSYSICGSGSGS
>4543_29_1_0.003%
MVVRRLGNCGSGSGS
>4544_29_1_0.003%
MSRLFDHLCCGSGSGS
>4545_29_1_0.003%
MHTCLTSLWETLHALCCGSGSGS
>4546_29_1_0.003%
MHQCLCEFFQLYCGSGSGS
>4547_29_1_0.003%
MLISIPLGLHCGSGSGS
>4548_29_1_0.003%
MHECLLNLLLIWCGSGSGS
>4549_29_1_0.003%
MSSCIPALIIRMLAMLCGSGSGS
>4550_29_1_0.003%
MVPCVVNTLQLMFSTVCGSGSGS
>4551_29_1_0.003%
MPKFSGFRNADCGSGSGS
>4552_29_1_0.003%
MIACVLLLCALICGSGSGS
>4553_29_1_0.003%
MPNCLTQLWLLMISNCGSGSGS
>4554_29_1_0.003%
MDECLSNSYTCWYCGSGSGS
>4555_29_1_0.003%
MHECLVNLLSIWTMCGSGSGS
>4556_29_1_0.003%
MKETFNHSCLFSNPGTCGSGSGS
>4557_29_1_0.003%
MLVLSKLSPLLSVICGSGSGS
>4558_29_1_0.003%
MHRCLLDLVTHGITLYCGSGSGS
>4559_29_1_0.003%
MFVCILLGVFLFICGSGSGS
>4560_29_1_0.003%
MHNPLDICGSGSGS
>4561_29_1_0.003%
MSRCLTSLISALFRVYCGSGSGS
>4562_29_1_0.003%
MRVFQTWLRSSNPCGSGSGS
>4563_29_1_0.003%
MHRLLVDLMLNLSNCGSGSGS
>4564_29_1_0.003%
MCASLLTSTCGSGSGS
>4565_29_1_0.003%
MHIPHITCGIGSGS
>4566_29_1_0.003%
MNMLYPFRAVLYCGSGSGS
>4567_29_1_0.003%
MHVCYDLLKRLIIYLCGSGSGS
>4568_29_1_0.003%
MAFRRQRAEYMSVCGSGSGS
>4569_29_1_0.003%
MHKPLDSPNCGSGSGS
>4570_29_1_0.003%
MNMWQLRAYRVAIHLVCGRGSGS
>4571_29_1_0.003%
MRRAVHNNCGSGSGS
>4572_29_1_0.003%
MTCSVAWWLLAIYLFCGSGSGS
>4573_29_1_0.003%
MSVSWNLLMECLCGSGSGS
>4574_29_1_0.003%
MVYWAFTPRFCGSGSGS
>4575_29_1_0.003%
MGLVHWTWLFLDIPNCGSGSGS
>4576_29_1_0.003%
MVCKPRALLNNQLSCGSGSGS
>4577_29_1_0.003%
MCDHSRSSLNCGSGSGS
>4578_29_1_0.003%
MSSAASICGSGSGS
>4579_29_1_0.003%
MGLCMKSCLLLFWLFCGSDSGS
>4580_29_1_0.003%
MHRCLESVLLILFTQACGSGSGS
>4581_29_1_0.003%
MWHSYYTACGSGSGS
>4582_29_1_0.003%
MTSSGMPRYVLVALLICGSGSGS
>4583_29_1_0.003%
MNDMKLLDWPTDFPCGSGSGS
>4584_29_1_0.003%
MPTLPSTNCGSGSGS
>4585_29_1_0.003%
MPPATEPGDICGSGSGS
>4586_29_1_0.003%
MSLSCLWTAILTIYCVCGSGSGS
>4587_29_1_0.003%
MHRSRNTCGSGSGS
>4588_29_1_0.003%
MHPYLRNSARGSGSGS
>4589_29_1_0.003%
MAWHFSLYMALPDCGSGSGS
>4590_29_1_0.003%
MYPCRNFPTLYLCGSGSGS
>4591_29_1_0.003%
MYYLVLSDYDCGSGSGS
>4592_29_1_0.003%
MSHCLLVLYGLWICFCGSGSGS
>4593_29_1_0.003%
MPYSLRLYPDYCGSGSGS
>4594_29_1_0.003%
MAYCAQRLITKLLSYLCGSGSGS
>4595_29_1_0.003%
MTLSFYELLALYRNGKCGSGSGS
>4596_29_1_0.003%
MRCLHLRPFTFLSSCGSGSGS
>4597_29_1_0.003%
MFRCMWHHLSLTFMLCGSGSGS
>4598_29_1_0.003%
MEDFTHVYMLSPAIVCGSGSGS
>4599_29_1_0.003%
MFPAPNISCGSGSGS
>4600_29_1_0.003%
MSCFCGIMFLCYRFCGSGSGS
>4601_29_1_0.003%
MIMCTHIGWYISFLLACGSGSGS
>4602_29_1_0.003%
MASMRLCPLPCVDNCGSGSGS
>4603_29_1_0.003%
MTWCTWVTLTFFYCGSGSGS
>4604_29_1_0.003%
MPVGFLITNFCGSGSGS
>4605_29_1_0.003%
MSVLLVSFSFNCGSGSGS
>4606_29_1_0.003%
MVLDCTIACGSGSGS
>4607_29_1_0.003%
MFVCLWFMWLLICGSGSGS
>4608_29_1_0.003%
MCNTNPLPNPICGSGSGS
>4609_29_1_0.003%
MAMEIPLGFHCGSGSGS
>4610_29_1_0.003%
MPRSSLNLLECCGSGSGS
>4611_29_1_0.003%
MFSCLTEFWLLFSPCCGSGSGS
>4612_29_1_0.003%
MQLCKEGLLHLLAANSGSGRGS
>4613_29_1_0.003%
MVCVFSWLTFSQSITCGSGSGS
>4614_29_1_0.003%
MQISHRLLSNCGSGSGS
>4615_29_1_0.003%
MPWCLAFSLFWLFCGSGSGS
>4616_29_1_0.003%
MHKCLLAVVETYLNLCGSGSGS
>4617_29_1_0.003%
MSSCLTQFWTSWFTHCGRGSGS
>4618_29_1_0.003%
MMCVLLGAWTLLFLWCGSDSGS
>4619_29_1_0.003%
MWCLLRRSIVAWKQICGSGSGS
>4620_29_1_0.003%
MHRCVYDLYLLFASTCGSGSGS
>4621_29_1_0.003%
MDSMRLAPSGPTCDFGSGSGS
>4622_29_1_0.003%
MYYRPYKSTCGSGSGS
>4623_29_1_0.003%
MPVGYDYSFLGYDSMCGGGSGS
>4624_29_1_0.003%
MWYNEIEILTMLFILLCGSGSGS
>4625_29_1_0.003%
MKLCRWIWYLTHVLLCGSGSGS
>4626_29_1_0.003%
MFPCMRTGFHSNQCGSGSGS
>4627_29_1_0.003%
MRCWNMCPEHTVSLSGSGSGS
>4628_29_1_0.003%
MTPDFSGFLAFLRNPFGSASGS
>4629_29_1_0.003%
MRHRPNLLTCGSGSGS
>4630_29_1_0.003%
MSVVCYPEYHCGSGSGS
>4631_29_1_0.003%
MHPCLSRFSETWVYQKCGSGSGS
>4632_29_1_0.003%
MGAPSDGLLPDHSVSCGSGSGS
>4633_29_1_0.003%
MPSRALYFCGSGSGS
>4634_29_1_0.003%
MARRTKVDNLFNHYTCGSGSGS
>4635_29_1_0.003%
MQSEYLGQSSSHCGSGSGS
>4636_29_1_0.003%
MLLQPGLPCGSGSGS
>4637_29_1_0.003%
MHYCVTSYWNLIVAHCGSGSGS
>4638_29_1_0.003%
MGPVDLCLSLLWFLFCGSGSGS
>4639_29_1_0.003%
MPFNYNITQIVSCGSGRGS
>4640_29_1_0.003%
MQLYINRPPSNTPCGSGSGS
>4641_29_1_0.003%
MSSAFMLMCLCGSGSGS
>4642_29_1_0.003%
MSQLRHSSPPLTHCGSGSGS
>4643_29_1_0.003%
MQHCNMHLRTPSTNCGSGSGS
>4644_29_1_0.003%
MSLNVPLVLCGSGSGS
>4645_29_1_0.003%
MRTRSFLEASLKNICGSGSGS
>4646_29_1_0.003%
MWVCISFPYFLYYTWCGSGSGS
>4647_29_1_0.003%
MLFPLLTTDCGSGSGS
>4648_29_1_0.003%
MTMCELIAVLLITILMCGSGSGS
>4649_29_1_0.003%
MCNPHSSPCGSGSGS
>4650_29_1_0.003%
MRNKPNPNTCGSGSGS
>4651_29_1_0.003%
MSHRYVLYPHYNITCCGSGSGS
>4652_29_1_0.003%
MSVCMRSAPMLLLVCGSGSGS
>4653_29_1_0.003%
MEFSSLSLMWLLAIVDCGSGSGS
>4654_29_1_0.003%
MSLCRSDYVQLSNTIICGSGSGS
>4655_29_1_0.003%
MVLCVSLSIVLFSLLFCGSGSGS
>4656_29_1_0.003%
MHACLHNLFLLGWSYCGSGSGS
>4657_29_1_0.003%
MYKMLAYSVTYCGSGSGS
>4658_29_1_0.003%
MNWYCMWGPHLYCGSGSGS
>4659_29_1_0.003%
MHATWVLMPFRDYHAGNGTGS
>4660_29_1_0.003%
MLHYLHLCGSGSGS
>4661_29_1_0.003%
MSLCFIALISLLSLCCGSGSGS
>4662_29_1_0.003%
MSMSVASLTDYCGSGSGS
>4663_29_1_0.003%
MADMPSITCGSGSGS
>4664_29_1_0.003%
MLYCLVCSLVLTHLVICGSGSGS
>4665_29_1_0.003%
MELHGHPYPSLCGSGSGS
>4666_29_1_0.003%
MQCITDSLIMCLHPNCGSGSGS
>4667_29_1_0.003%
MLCLALLLAFLLVKFGGSGSGS
>4668_29_1_0.003%
MSVLLHLYASPAPCGSGSGS
>4669_29_1_0.003%
MSQHCDWMWQTSHSPLCGSGSGS
>4670_29_1_0.003%
MDYPMRPYLVTCGSGSGS
>4671_29_1_0.003%
MPLNFGVHCGSGSGS
>4672_29_1_0.003%
MHECLTTTLDLFLQCCGSGRGS
>4673_29_1_0.003%
MYPCMRPYRELHNFWCGSGSGS
>4674_29_1_0.003%
MGNFPKWNPVCGSGSGS
>4675_29_1_0.003%
MPSPVRNCGSGSGS
>4676_29_1_0.003%
MQLNILPSLDCGSGSGS
>4677_29_1_0.003%
MEVRNDPLSILSPRSCGSGSGS
>4678_29_1_0.003%
MCTCSSPHPCGSGSGS
>4679_29_1_0.003%
MHYCLERLLQRWWISCGSGSGS
>4680_29_1_0.003%
MYALMHTGLSSVYHCGSGSGS
>4681_29_1_0.003%
MSSSCRGCSLVATSCGSGSGS
>4682_29_1_0.003%
MTHRVLVGLSSLCGSGSGS
>4683_29_1_0.003%
MYIDSSNSCGSGSGS
>4684_29_1_0.003%
MTPMPGNLGWTAIYCGSGSGS
>4685_29_1_0.003%
MYHHANYSCGSGSGS
>4686_29_1_0.003%
MHMCITSYWGLLISHCCGSGSGS
>4687_29_1_0.003%
MPPVSFDWCGSGSGS
>4688_29_1_0.003%
MRQLLWIPYAIYNHWQCGSGSGS
>4689_29_1_0.003%
MDHMLQFPTNPSIYCGSGSGS
>4690_29_1_0.003%
MSQCLTSLVTLWFSNCGSGSGS
>4691_29_1_0.003%
MSLCSCSLLILMLLALCVSGSVS
>4692_29_1_0.003%
MPFRSDNSLSVNHCGSGSGS
>4693_29_1_0.003%
MSVCLVLLWLYSVTCCGSGSGS
>4694_29_1_0.003%
MTVCLTNLWHTLSYFPCGSGSGS
>4695_29_1_0.003%
MSIWKSLFGLAPELGCGSGSGS
>4696_29_1_0.003%
MSSCLVFLALVCLLTCGSGSGS
>4697_29_1_0.003%
MALICWAMFVFLMLMCGSGSGS
>4698_29_1_0.003%
MRPCMENMWPGSHITCGSGSGS
>4699_29_1_0.003%
MHSCLYHLILTLCGSGSGS
>4700_29_1_0.003%
MSSASIPQYSIRNCGSGSGS
>4701_29_1_0.003%
MHYCLEQALYVWLAFCGSGSGS
>4702_29_1_0.003%
MELVSYGYLSYNSFNCGSGSGS
>4703_29_1_0.003%
MYNLKSGPICGSGSGS
>4704_29_1_0.003%
MSSMLDSFASYTCGSGSGS
>4705_29_1_0.003%
MASRRTMHSHPHYICGSGSGS
>4706_29_1_0.003%
MHQCLTGYLMVLYRACGSGSGS
>4707_29_1_0.003%
MSQCTLMPVSSVHCGSGSGS
>4708_29_1_0.003%
MIFLLDLYADYYVRQRSGS
>4709_29_1_0.003%
MPSNRIMLSLFCGSGSGS
>4710_29_1_0.003%
MFPCGLGCFLFLSLICGSGSGS
>4711_29_1_0.003%
MWLVDFTSLYVSYLSLCGSGSGS
>4712_29_1_0.003%
MVPYIPNCGSGSGS
>4713_29_1_0.003%
MTCIQFGYSHKNLWLHCGSGSGS
>4714_29_1_0.003%
MPVCLYLMWAFLCGSGSGS
>4715_29_1_0.003%
MYHLATILCGSGSGS
>4716_29_1_0.003%
MGVVCNVHRYISNCGSGSGS
>4717_29_1_0.003%
MTECLVRFWISLSNLCGSGSGS
>4718_29_1_0.003%
MFFCYMCSHWIPRFCGSGSGS
>4719_29_1_0.003%
MRCTFLTLSCGSGSGS
>4720_29_1_0.003%
MPPMVFTSVHISHCGSGSGS
>4721_29_1_0.003%
MFLRSCLPNPRCGSGSGS
>4722_29_1_0.003%
MTGMHLYIDTFCGSGSGS
>4723_29_1_0.003%
MPAYMSDIRPITRYCGSDSGS
>4724_29_1_0.003%
MYFDSLLHCGSGCGS
>4725_29_1_0.003%
MSLCFIAAFLLFHMCGSGSGS
>4726_29_1_0.003%
MHECLHQFFVSLYRCGSGSGS
>4727_29_1_0.003%
MHVCLTAFITHVFMHCGSGSGS
>4728_29_1_0.003%
MYYSKRTHAPSDCGSGSGS
>4729_29_1_0.003%
MLPSYTACGSGSGS
>4730_29_1_0.003%
MRNYPSLTCGSGSGS
>4731_29_1_0.003%
MRSPDADCGSGSGS
>4732_29_1_0.003%
MLPYSELACGSGSGS
>4733_29_1_0.003%
MVLICPLLTSLLVFYICGSGSGS
>4734_29_1_0.003%
MARVCLYYLTILLTLCGSGSGS
>4735_29_1_0.003%
MILNLFHYFGLNWWICGSGSGS
>4736_29_1_0.003%
MSQCVPELWLTLYRSCGSGSGS
>4737_29_1_0.003%
MSGYLRSHLTCGSGSGS
>4738_29_1_0.003%
MLCAIVDAYLLFCSSGCGSGSGS
>4739_29_1_0.003%
MRGPESSSICGSGSGS
>4740_29_1_0.003%
MPRDTSFHCGSGSGS
>4741_29_1_0.003%
MALNDIMLPPPLHYCGSGSGS
>4742_29_1_0.003%
MSYSYELYFLGFLVGCGSGSGS
>4743_29_1_0.003%
MYPMLVALLVPNCGSGSGS
>4744_29_1_0.003%
MSQCMRLICVPHVYCGSGSGS
>4745_29_1_0.003%
MPCPLSLIVFTLLYFVCGSGSGS
>4746_29_1_0.003%
MHHCLSAYWMMLYAICSSGSGS
>4747_29_1_0.003%
MDCTLPGGEHPNSSCGSGSGS
>4748_29_1_0.003%
MSISTVSFTCGSGSGS
>4749_29_1_0.003%
MNLPMPRNIQPMDHCGSGSGS
>4750_29_1_0.003%
MATLQCWALAFLLLLCGSGSGS
>4751_29_1_0.003%
MFPRAPPISRGSGSGS
>4752_29_1_0.003%
MSLHISDCGSGSGS
>4753_29_1_0.003%
MQCPMYPYLNCGSGSGS
>4754_29_1_0.003%
MLPCYWSFFLFIVELACGSGSGS
>4755_29_1_0.003%
MSVCVLLASAVLLIVLCGSGSGS
>4756_29_1_0.003%
MSHVLMCPIFVDCGSGSGS
>4757_29_1_0.003%
MCSILCLTLVMHWIFCGSGSGS
>4758_29_1_0.003%
MHQCLEKFALVVLQFCGSGSGS
>4759_29_1_0.003%
MYEFYYPCWRGFQDWCGSGSGS
>4760_29_1_0.003%
MFIFLPATCGSGSGS
>4761_29_1_0.003%
MYHLRRLRSTPVFICGSGSGS
>4762_29_1_0.003%
MHNLTDSCGSGSGS
>4763_29_1_0.003%
MMICLLVFESFLVYLCGSGSGS
>4764_29_1_0.003%
MHYCLTRLIWTLGSCGSGSGS
>4765_29_1_0.003%
MINGNMPLYNPSITLCGSGSGS
>4766_29_1_0.003%
MMVCDAGLMHHLTCGSGSGS
>4767_29_1_0.003%
MKITSILCTIFLFLVLCGSGSGS
>4768_29_1_0.003%
MYPAHNSQQYHCGSGSGS
>4769_29_1_0.003%
MEDPGVNLSSSIVSVCGSGSGS
>4770_29_1_0.003%
MDPWCFPHFFDRFTHHCGSGSGS
>4771_29_1_0.003%
MPNPYPYCGSGSGS
>4772_29_1_0.003%
MSWCTEACYSGLTWVCGSGSGS
>4773_29_1_0.003%
MLCLLLPLLLSWYDQLRGSGSGS
>4774_29_1_0.003%
MPPETDMFVKFGSGSGS
>4775_29_1_0.003%
MSNEMCIPGPTISCGSGSGS
>4776_29_1_0.003%
MGGYHDVGMSASTLVCGSGSGS
>4777_29_1_0.003%
MTLCHTRQSSSSACSCGSGSGS
>4778_29_1_0.003%
MSHIIVLCGSGSGS
>4779_29_1_0.003%
MCNKCHLRPNKCGSGSGS
>4780_29_1_0.003%
MPLSDRDAICCGSGSGS
>4781_29_1_0.003%
MFPQVCFPPEIIGCGSGSGS
>4782_29_1_0.003%
MHACLATFLLLFGAHLCGSGSGS
>4783_29_1_0.003%
MSYCLESFWQPLWDNCGSGSGS
>4784_29_1_0.003%
MHRCLYNLGLILSYTCGSGSGS
>4785_29_1_0.003%
MWSGLHDHLSMFIDSSCGSGSGS
>4786_29_1_0.003%
MGSFDPDVDLCLTNFCGSGSGS
>4787_29_1_0.003%
MAPSPQFWSGCGSGSGS
>4788_29_1_0.003%
MSLCYTLVRLLFTWFCGSGSGS
>4789_29_1_0.003%
MEVPCYGCLWVASTLFCGSGSGS
>4790_29_1_0.003%
MNDRIGSSYYHLDCGSGSGS
>4791_29_1_0.003%
MPLNVDCHSSCGSGSGS
>4792_29_1_0.003%
MHECIHDLLMSWVFTCGIGSCS
>4793_29_1_0.003%
MWCTLLAYHTYPRNCCGSGSGS
>4794_29_1_0.003%
MCYSRLLCLCGSGSGS
>4795_29_1_0.003%
MQQCLTDLWCSVYSKYCGSGSGS
>4796_29_1_0.003%
MTGCLTLFWSTLMTMCGSGSGS
>4797_29_1_0.003%
MYPNPPDCGSGSGS
>4798_29_1_0.003%
MPLRGPVFICGSGSGS
>4799_29_1_0.003%
MTLPLVYSQFIASPCGSGSGS
>4800_29_1_0.003%
MDYCSMSAISEPPDCGSGSGS
>4801_29_1_0.003%
MSCLDVLVSILWLMLFGSGSGS
>4802_29_1_0.003%
MFCHEIMYFLQNCGSGSGS
>4803_29_1_0.003%
MRLVQPFCVMPSETSCGSGSGS
>4804_29_1_0.003%
MPLCHYCHLFSCIFYCGSGSGS
>4805_29_1_0.003%
MSQCLLLFGLLIAMWCGSGSGS
>4806_29_1_0.003%
MLKDFRSSDPYCGSGSGS
>4807_29_1_0.003%
MYYWPRDISCGSGSGS
>4808_29_1_0.003%
MDNSFSHCGSGSGS
>4809_29_1_0.003%
MVCPGDASCGSGSGS
>4810_29_1_0.003%
MSLRSSVMQFCGSGSGS
>4811_29_1_0.003%
MGSLCLQARCTIYSCGSGSGS
>4812_29_1_0.003%
MNVVLYCLYLLYCLYRCGSGSGS
>4813_29_1_0.003%
MVSCSIWLLVAYCALCGSGSGS
>4814_29_1_0.003%
MLLRYTYCGSGSGS
>4815_29_1_0.003%
MTGIQCMLDVPSPTCGSGSGS
>4816_29_1_0.003%
MPYWNLDSCGSGSGS
>4817_29_1_0.003%
MSHRPRTSSPMPLGNCGSGSGS
>4818_29_1_0.003%
MPECLVVCFLALMLICGSGSGS
>4819_29_1_0.003%
MLESLVVLLHTCGSGSGS
>4820_29_1_0.003%
MGPCLSNLWMTIWNHCCGSGSGS
>4821_29_1_0.003%
MFTCITSIFWLLRLICGSGSGS
>4822_29_1_0.003%
MLVHLPFSGCGSGSGS
>4823_29_1_0.003%
MDMCMWRPPYNITDCGSGSGS
>4824_29_1_0.003%
MFLCVIAALEYIFLGCGSGSGS
>4825_29_1_0.003%
MDASQNLCSRVADLCGSGSGS
>4826_29_1_0.003%
MALCHVARLSDYALCGSGSGS
>4827_29_1_0.003%
MVLCVSWFLVMAARLICGSGSGS
>4828_29_1_0.003%
MPTCIALISFIVLAYCGSGSGS
>4829_29_1_0.003%
MQDHPDNCGSGSGS
>4830_29_1_0.003%
MILCLHFVLFLVSLPCGSGSGS
>4831_29_1_0.003%
MCSTDYSCGCGSGSGS
>4832_29_1_0.003%
MVPYNKLRYTCGSGSGS
>4833_29_1_0.003%
MSLVEWFMFRDCGSGSGS
>4834_29_1_0.003%
MAHCLTNFWTLYFDNSCGSGSGS
>4835_29_1_0.003%
MRLMYRNPLLKPNCGSGSGS
>4836_29_1_0.003%
MPLTSPYFYCGSGSGS
>4837_29_1_0.003%
MYDCLLSLFNVYTDHCGSGSGS
>4838_29_1_0.003%
MISCATAFLMSLLSPSCGSGRGS
>4839_29_1_0.003%
MLTSHCDRTHSNSAACVSGSGS
>4840_29_1_0.003%
MALLIDVYIFITCGSGSGS
>4841_29_1_0.003%
MSQCWLRLIKLFLHWCGSGSGS
>4842_29_1_0.003%
MSRFHAMSLINNTDCGSGSGS
>4843_29_1_0.003%
MHLFLQRLFKTYLQLFCSSGSGS
>4844_29_1_0.003%
MDFCYVLLNLYRHLICGSGRGS
>4845_29_1_0.003%
MDRAWLWAIVIAYLLCGSGSGS
>4846_29_1_0.003%
MVRVRPNLACGSGSGS
>4847_29_1_0.003%
MYIGKTSATCCGSGSGS
>4848_29_1_0.003%
MFFCMLLLLRWLYVVCGSGSGS
>4849_29_1_0.003%
MQLDPSTCSRLDCGSGSGS
>4850_29_1_0.003%
MATCLLDVLTIFLLLCGSGSGS
>4851_29_1_0.003%
MVPPMHSAQYSLTCGSGSGS
>4852_29_1_0.003%
MTSATCGLLMLLYLFLCGSGSGS
>4853_29_1_0.003%
MPPCWMPYPTCCGSGSGS
>4854_29_1_0.003%
MHGCLSALLTSWLALCGSGSGS
>4855_29_1_0.003%
MLGRHMYRCGSGSGS
>4856_29_1_0.003%
MPRGSCLHDPNSSICGSGSGS
>4857_29_1_0.003%
MSPMHLPTDSNAPDDCGSGSGS
>4858_29_1_0.003%
MDRYSSSCGSGSGS
>4859_29_1_0.003%
MHVECMHPIHPISCGSGSGS
>4860_29_1_0.003%
MTSRYRRPVGLPASCGSGNGS
>4861_29_1_0.003%
MLKCLTDRLRFTLLDCGSGSGS
>4862_29_1_0.003%
MYCPLRKMPLGTFHCGSGSGS
>4863_29_1_0.003%
MSPLCLVLFALLVLFCGSGSGS
>4864_29_1_0.003%
MSDSVVPCVCGSGSGS
>4865_29_1_0.003%
MTPHPWLLVISCFADCGSGSGS
>4866_29_1_0.003%
MGCLCFCCGSGSGS
>4867_29_1_0.003%
MSHLWLGSSPPSDCGSGSGS
>4868_29_1_0.003%
MTRIGSNAFVLMGSRFCGSGSGS
>4869_29_1_0.003%
MSPRPISGDYLCGSGSGS
>4870_29_1_0.003%
MSTWEEPDDSVLSHSDCGSGSGS
>4871_29_1_0.003%
MFLLADPSRFGSGSGS
>4872_29_1_0.003%
MYYLARTKCVPRICGSGSGS
>4873_29_1_0.003%
MLYCLQLCVSPCGSGSGS
>4874_29_1_0.003%
MSPLSCSMLPNYLVCGSGSGS
>4875_29_1_0.003%
MLAPQLEPSDCGSGSGS
>4876_29_1_0.003%
MLVPVTAPVCGSGSGS
>4877_29_1_0.003%
MSLCSWMLALSQWLVCGSGSGS
>4878_29_1_0.003%
MSSNRLYRCGSGSGS
>4879_29_1_0.003%
MHFCMVQALQTFWTMCGSGSGS
>4880_29_1_0.003%
MYPNGKPLYISCGSGSGS
>4881_29_1_0.003%
MCLALFYSCGSGSGS
>4882_29_1_0.003%
MSSITQSMLVLSCGSGSGS
>4883_29_1_0.003%
MHRWQFTVCPSDCGSGSGS
>4884_29_1_0.003%
MSCYLTAVYHSDFFYICGSGSGS
>4885_29_1_0.003%
MAACSFLLLCLLCGSGSGS
>4886_29_1_0.003%
MHCAMPNHFSNYCGSGSGS
>4887_29_1_0.003%
MLPCLWKLMLTWVKYCGSGSGS
>4888_29_1_0.003%
MVRAECHLTLFNFGSGSGS
>4889_29_1_0.003%
MSDSKYTVDCGSGSGS
>4890_29_1_0.003%
MMVCTLLMWILCGSGSGS
>4891_29_1_0.003%
MPWIPTANYSCGSGSGS
>4892_29_1_0.003%
MDTLYIYPGCGSGSGS
>4893_29_1_0.003%
MAHCALELLLLFLAFCGSGSGS
>4894_29_1_0.003%
MSLWPGSFNCGSGSGS
>4895_29_1_0.003%
MREIPECLGWGVIWYCGSGSGS
>4896_29_1_0.003%
MSTHTRPTTCGSGSGS
>4897_29_1_0.003%
MLIFYSLLRRGSGSGS
>4898_29_1_0.003%
MPLIVPSLVWLFMLLCGSCSGS
>4899_29_1_0.003%
MSMSGPVDSCGSGSGS
>4900_29_1_0.003%
MFRCVYCLRLYYYQCGSGSGS
>4901_29_1_0.003%
MWLLRFDSDLDCGSGSGS
>4902_29_1_0.003%
MSTTSELHHCGSGSGS
>4903_29_1_0.003%
MCMQLHKFNLAPWPPCGSGSGS
>4904_29_1_0.003%
MSLPCNMRSRLCLLLDCGSGSGS
>4905_29_1_0.003%
MHLCLYNLLNSILSDGCGSGSGS
>4906_29_1_0.003%
MRLMGLCTALCGSGSGS
>4907_29_1_0.003%
MTILCTVLMPYFLWFICGSGSGS
>4908_29_1_0.003%
MQLNLPHILDCGSGSGS
>4909_29_1_0.003%
MSSLVPWYMWMLFTFMCGSGSGS
>4910_29_1_0.003%
MRICVESFAYWFSCGSGSGS
>4911_29_1_0.003%
MRFPLVLNCGSGSGS
>4912_29_1_0.003%
MPYRMSNLAETLFTHFCGSGSGS
>4913_29_1_0.003%
MDICLEWLLIIYVLFGSGSGS
>4914_29_1_0.003%
MPFCSFLLFTYLQLLCGSGSGS
>4915_29_1_0.003%
MSVYRISYTYVTSCGSGSGS
>4916_29_1_0.003%
MWYCAFYILLLPYLYCGSGSGS
>4917_29_1_0.003%
MHSCLETLFVTVFNFTCGSGSGS
>4918_29_1_0.003%
MAMYTSCRIPLVCGSGSGS
>4919_29_1_0.003%
MHLCLYNLLLSMVHVCGSGSGS
>4920_29_1_0.003%
MSSRPFHIVCGSGSGS
>4921_29_1_0.003%
MPLPYWLCGSGSGS
>4922_29_1_0.003%
MLSEHLDLHCGSGSGS
>4923_29_1_0.003%
MVNLPFWTIVTATLTCGSGSGS
>4924_29_1_0.003%
MSRLMLAGYSALCGSGSGS
>4925_29_1_0.003%
MFPLTLVDSCGSGSGS
>4926_29_1_0.003%
MPRASHSRQICGSGSGS
>4927_29_1_0.003%
MSWVIYLSLVDWLLCGSCDGS
>4928_29_1_0.003%
MSRNANNRSNFCGSGSGS
>4929_29_1_0.003%
MTKWICRRPTFCPINCGSGSGS
>4930_29_1_0.003%
MNSDAARWYWQLPCGSGSGS
>4931_29_1_0.003%
MSRCLTDLWSHVLSLCGSGSGS
>4932_29_1_0.003%
MHQCLHDLMVKFCCGSGSGS
>4933_29_1_0.003%
MHSCASDFVGLLIHLCGSGSGS
>4934_29_1_0.003%
MENWLVLALYHANNCGSGSGS
>4935_29_1_0.003%
MQYCFYRFLATLLNNCGSGSGS
>4936_29_1_0.003%
MTPYALMAISLLFSLFCGSGSGS
>4937_29_1_0.003%
MRLRTMHQPPLFDNCGSGSGS
>4938_29_1_0.003%
MRQALPRIAIVHPHCGSGSGS
>4939_29_1_0.003%
MPKEDEHDTLHINSPSSGSGS
>4940_29_1_0.003%
MTCTPVTLCGSGRGS
>4941_29_1_0.003%
MVHYLMHASASIRKCGSGSGS
>4942_29_1_0.003%
MECACIDLFLFVIYLCGSGSGS
>4943_29_1_0.003%
MPNRPCLPTCRHTTICGSGSGS
>4944_29_1_0.003%
MFWCLFLLLHVFCGSGSGS
>4945_29_1_0.003%
MSLGCSLLEFWPLLSCGSGSGS
>4946_29_1_0.003%
MCPLCDLLLAVLDMFCGSGSGS
>4947_29_1_0.003%
MSHVYFYVPFYHDCGSGSGS
>4948_29_1_0.003%
MRVCAYISYFLLEFLCGSGSGS
>4949_29_1_0.003%
MHTRLYKRSCGSGSGS
>4950_29_1_0.003%
MFLMPSSNKCIVCGSGSGS
>4951_29_1_0.003%
MKACLVLAVMTSYYMFCGSGSGS
>4952_29_1_0.003%
MHACLEGLLIVYLLACGSGSGS
>4953_29_1_0.003%
MYPCLTKFWLLLLCGSGSGS
>4954_29_1_0.003%
MAVSKMHRHIPHPICGSGSGS
>4955_29_1_0.003%
MSLCSLLFFTFWFAYCGSCSGS
>4956_29_1_0.003%
MFEPAYVFGSGCGS
>4957_29_1_0.003%
MIMVCLLLDLITLLFFCGSGSGS
>4958_29_1_0.003%
MQCTNPLRNWLCGSGSGS
>4959_29_1_0.003%
MLGLPKLTPCGSGSGS
>4960_29_1_0.003%
MLLTCEFLLLYCGSGSGS
>4961_29_1_0.003%
MEICKSLLQFLVSYLCGSGSGS
>4962_29_1_0.003%
MHRYMFPTVCGSGSGS
>4963_29_1_0.003%
MHDCCANLVVLIKVYCGSGSGS
>4964_29_1_0.003%
MGWCLAYLSIWVLAFCGSGSGS
>4965_29_1_0.003%
MHECLTRAFEVFFDYCGSGSGS
>4966_29_1_0.003%
MHVCPSAFFSSALNWFGSGSGS
>4967_29_1_0.003%
MVVLPWYPNNCGSGRGS
>4968_29_1_0.003%
MHSPWWCWLSKLYKLICGSGSGS
>4969_29_1_0.003%
MLRTISYQLCGSGSGS
>4970_29_1_0.003%
MFCLTSALVTLWLLFLCGSGSGS
>4971_29_1_0.003%
MSTHCNIFRVIAPTCGSGSGS
>4972_29_1_0.003%
MLLAASPKPCGSGSGS
>4973_29_1_0.003%
MLCDMWSHLPLVLLNDCGSGSGS
>4974_29_1_0.003%
MFDLSPNSVCGSGSGS
>4975_29_1_0.003%
MSKMRFPLALSTRCGSGSGS
>4976_29_1_0.003%
MHECLMALLLIFNKYCGSGSGS
>4977_29_1_0.003%
MAHYCPHMCTNNTPSSCGSGSGSGS
>4978_29_1_0.003%
MSLACDILFLYAICRICGSGSGS
>4979_29_1_0.003%
MFLLALEHHCGSGSGS
>4980_29_1_0.003%
MFSQWQRYILDSLLACGSGSGS
>4981_29_1_0.003%
MSPMLDSHTKHYTCGSGSGS
>4982_29_1_0.003%
MYDCLLSLFTVYTDHCGSGSGS
>4983_29_1_0.003%
MPLCFPNSSDTECGSGSGS
>4984_29_1_0.003%
MNLCLHLLLNLWLSCCGSGSGS
>4985_29_1_0.003%
MSTCRICLCTLISCGSGSGS
>4986_29_1_0.003%
MTEPDDRLHTYSHSCGSGSGS
>4987_29_1_0.003%
MHIIVRLASLCGSGSGS
>4988_29_1_0.003%
MVHPSFICGSGCGS
>4989_29_1_0.003%
MSVCALCLSVFYILLCGSGSGS
>4990_29_1_0.003%
MNSALCLVLLWIFMLCGSGSGS
>4991_29_1_0.003%
MFPTNPVCGSGSGS
>4992_29_1_0.003%
MCNSSNLLFVSVSGS
>4993_29_1_0.003%
MVICAILLIYALCGSGSGS
>4994_29_1_0.003%
MSRLLVMHWSFVNHCGSGSGS
>4995_29_1_0.003%
MSFRILASCGCCGSGSGS
>4996_29_1_0.003%
MSILCDALLLLYAFMCGSGSGS
>4997_29_1_0.003%
MDYWSNTNCGSGSGS
>4998_29_1_0.003%
MSHSYCLDCGSGSGS
>4999_29_1_0.003%
MSVCLWAVFVLCCGSGSGS
>5000_29_1_0.003%
MNPVTTCLYMCPLVHCGSGSGS
