# Supplementary material for: De novo macrocyclic peptides dissect energy coupling of a heterodimeric ABC transporter by multimode allosteric inhibition
Source: eLife. 2021 Apr 30;10:e67732. doi: 10.7554/eLife.67732 (PMC8116058; doi:10.7554/eLife.67732)
Supplement: Figure 1—source data 1. [file elife-67732-fig1-data1.zip › Sequencing data TmrAB selection 2nd round.txt]

;Deep sequencing results of macrocyclic peptides against TmrAQEB 
;Naming convention: [number]_[rank]_[times identified]_[frequency in %]
;2nd Round of selection
>1_1_3_0.011%
MNLCNTMHLNPYCGSGSGS
>2_2_2_0.008%
MFNMRPPSCGSGSGS
>3_2_2_0.008%
MACSFWKFWRCSLSLCGSGSGS
>4_2_2_0.008%
MLSRLCPPRCGSGSGS
>5_2_2_0.008%
MRGGLSLDLVFRCSVCGSGSGS
>6_2_2_0.008%
MSMSRNLLAMELHADCGSGSGS
>7_2_2_0.008%
MRPHDDPVPCCGSGSGS
>8_2_2_0.008%
MHKCLVDLWMCTVLNFCGSGSGS
>9_2_2_0.008%
MHLHCHNQSSCGSGSGS
>10_2_2_0.008%
MALPSWLCDNSTPMCGSGSGS
>11_2_2_0.008%
MNAVANRMGFLNCGSGSGS
>12_2_2_0.008%
MELSHYIPPCGSGSGS
>13_2_2_0.008%
MPLVFVGPKFRCGSGSGS
>14_2_2_0.008%
MNRINRKCSSDSFLDCGSGSGS
>15_2_2_0.008%
MPFQDMRLNPIPSVCGSGSGS
>16_2_2_0.008%
MIGCTAWRFLLKNLGNCGSGSGS
>17_2_2_0.008%
MTPMWPFNSEFIAYRCGSGSGS
>18_2_2_0.008%
MLMCTMWRIPCFNPRCGSGSGS
>19_2_2_0.008%
MTTCLYQLILLLNIYSCGSGSGS
>20_2_2_0.008%
MFPPNFALKRCGSGSGS
>21_2_2_0.008%
MANCRYRFRLVDSCGSGSGS
>22_2_2_0.008%
MPRASHRWFVVTRDCGSGSGS
>23_2_2_0.008%
MGGNTCVVFHFFTPCGSGSGS
>24_2_2_0.008%
MRRCFADFLDLYFKLCGSGSGS
>25_2_2_0.008%
MSNFWLCYYLRSGSGS
>26_2_2_0.008%
MDPNCITQPNFCGSGSGS
>27_2_2_0.008%
MPTSRDSSYFYCGSGSGS
>28_2_2_0.008%
MQDRDRSALNLCGSGSGS
>29_2_2_0.008%
MYAVSSVLCGSGSGS
>30_2_2_0.008%
MLHRVYLPDSTALNLCGSGSGS
>31_2_2_0.008%
MRMCAYGTLLYVLLWVCGSGSGS
>32_2_2_0.008%
MFCFAPYFHTTYPCGSGSGS
>33_2_2_0.008%
MVCLPYFSSHAVVCGSGSGS
>34_2_2_0.008%
MMRVRHGDSSYTHCGSGSGS
>35_2_2_0.008%
MLRSMRLRVVKPSHTCCGSGSGS
>36_2_2_0.008%
MNVQREPCDCLSSTPNCGSGSGS
>37_2_2_0.008%
MRACEFVSLLGCVSHCCGSGSGS
>38_2_2_0.008%
MLICLTFIRLTFYLKCGSGSGS
>39_2_2_0.008%
MQLKMRTFKLCTLTNCGSGSGS
>40_2_2_0.008%
MLCTAMPIFVNACGSGSGS
>41_2_2_0.008%
MSIVCLILCGSGSGS
>42_2_2_0.008%
MRWFRKWISSFNLLPCGSGSGS
>43_2_2_0.008%
MGAMHSQISAGTCIGCGSGSGS
>44_2_2_0.008%
MFLSEPTPFNRSCGSGSGS
>45_2_2_0.008%
MYSCITMFMSLLYKRCGSGSGS
>46_2_2_0.008%
MSTRRCPAMDNANRCGSGSGS
>47_2_2_0.008%
MPNRSTILFALACGSGSGS
>48_2_2_0.008%
MSVASLYLHLCGSGSGS
>49_2_2_0.008%
MAMLTYALSINCGSGSGS
>50_2_2_0.008%
MWCMWAWTPTHPWDPFCGSGSGS
>51_2_2_0.008%
MSMFTWNTYPVSTCGSGSGS
>52_2_2_0.008%
MKTNLVCAIACLNPHCGSGSGS
>53_2_2_0.008%
MTAKERRDESVCLNFVCGSGSGS
>54_2_2_0.008%
MWSALCFHFCGSGSGS
>55_2_2_0.008%
MFPITLRLPRATMSCGSGSGS
>56_2_2_0.008%
MMWTTLLYISSYPICGSGSGS
>57_2_2_0.008%
MYAHLRLAFEYTLCCGSGSGS
>58_2_2_0.008%
MTYPMPHLLSAVSLCGSGSGS
>59_2_2_0.008%
MDSCNFHHTPTSDCGSGSGS
>60_2_2_0.008%
MSRFVSMLDYVSRCGSGSGS
>61_2_2_0.008%
MAVCLQVWLLIVKYVCGSGSGS
>62_2_2_0.008%
MSLWLPPALADTLLCGSGSGS
>63_2_2_0.008%
MSHLLMCVILSFLNTCGSGSGS
>64_2_2_0.008%
MLKCYLLHNISICTCGSGSGS
>65_2_2_0.008%
MLTCRGNITFSCGSGSGS
>66_2_2_0.008%
MSRWRPVPHLKRNRCGSGSGS
>67_2_2_0.008%
MRSRLTDVWMLHNFHACGSGSGS
>68_2_2_0.008%
MVFHKPFCGSGSGS
>69_2_2_0.008%
MFPWLMADCGSGSGS
>70_2_2_0.008%
MYSPNCWLEILLLLIACGSGSGS
>71_2_2_0.008%
MHLCLTDLFVTVYKLHCGSGSGS
>72_2_2_0.008%
MGTCNSLKSCGSGSGS
>73_2_2_0.008%
MSVFKRNHNSPTCGSGSGS
>74_2_2_0.008%
MWARLLRLAYVPNSCGSGSGS
>75_2_2_0.008%
MLLPYSFNCGSGSGS
>76_2_2_0.008%
MGPRKLMHHPFHIKLCGSGSGS
>77_2_2_0.008%
MPMLSRVFLNGPCGSGSGS
>78_2_2_0.008%
MVNMMSYPAVNYPKCGSGSGS
>79_2_2_0.008%
MGFITIPDYLCGSGSGS
>80_2_2_0.008%
MLIVSPNLLHCGSGSGS
>81_2_2_0.008%
MPSMPGLLNKPNNPGCGSGSGS
>82_2_2_0.008%
MPDSMDLRCGSGSGS
>83_2_2_0.008%
MRPLMCWLCDMWITSCGSGSGS
>84_2_2_0.008%
MVPMPEHLQLNTVVRGSGSGS
>85_2_2_0.008%
MCQAYCNYLPMPPLNCGSGSGS
>86_2_2_0.008%
MFFYQLAQLFTLLLFCGSGSGS
>87_2_2_0.008%
MITCVVYVYALLCGSGSGS
>88_2_2_0.008%
MYIRTTHDTHCGSGSGS
>89_2_2_0.008%
MEFPNINCGSGSGS
>90_2_2_0.008%
MTICWLWTILYIEDIMCGSGSGS
>91_2_2_0.008%
MRWCYAFSNILHPFTCGSGSGS
>92_2_2_0.008%
MQRCDAMRVFRKFAHTCGSGSGS
>93_2_2_0.008%
MPFCDPYLWLLAILAMCGSGSGS
>94_2_2_0.008%
MVGKMQFLATTTDSKCGSGSGS
>95_2_2_0.008%
MYLCGMMLDMCHIYCCGSGSGS
>96_2_2_0.008%
MDDMWTSDYNSCGSGSGS
>97_2_2_0.008%
MHYCLTNMHYVNDSNCGSGSGS
>98_2_2_0.008%
MTLNMWLHENIPDPPICGSGSGS
>99_2_2_0.008%
MDYICTIIPYLLIKLLCGSGSGS
>100_2_2_0.008%
MNSKLSRFAFLLSNCGSGSGS
>101_2_2_0.008%
MAACSLWLCGDRMPCGSGSGS
>102_2_2_0.008%
MHKMPTPILYFNCGSGSGS
>103_2_2_0.008%
MYRSCDSLFLLLLCLLASGSGS
>104_2_2_0.008%
MLRDPESHPVPWPIDCGSGSGS
>105_2_2_0.008%
MSFRTAESLDNYPRCGSGSGS
>106_2_2_0.008%
MNSLLRCHNSMCVPNCGSGSGS
>107_2_2_0.008%
MHDCVCLITSGCGSGSGS
>108_2_2_0.008%
MRNVASFRIDCGSGSGS
>109_2_2_0.008%
MHTASHGYISANTVYCGSGSGS
>110_2_2_0.008%
MTYCLSSLFRLLLVLCGSGSGS
>111_2_2_0.008%
MRIRTTSNMCGSGSGS
>112_2_2_0.008%
MVYGSTTNHSCGSGSGS
>113_2_2_0.008%
MELGTNVVWHLAYYPCGSGSGS
>114_2_2_0.008%
MACILYLFPFLRLLIFCGSGSGS
>115_2_2_0.008%
MRPFSRSLFHILASTCGSGSGS
>116_2_2_0.008%
MRSPHYSMLPLPSHNNCGSGSGS
>117_2_2_0.008%
MWYPQPWSWIRSECGSGSGS
>118_2_2_0.008%
MFLCLILYKLLKFTLCGSGSGS
>119_2_2_0.008%
MDPVSHPLGCGSGSGS
>120_2_2_0.008%
MIPCVYILLIFYCGSGSGS
>121_2_2_0.008%
MPSGHGRRHFTNNLCGSGSGS
>122_2_2_0.008%
MCPCVRAHISLPSCGSGSGS
>123_2_2_0.008%
MRDVLQLVLDVLVTCGSGSGS
>124_2_2_0.008%
MSPLPGNSNSNCGSGSGS
>125_2_2_0.008%
MCCWMFDIPVNLIKICGSGSGS
>126_2_2_0.008%
MKRNPNDNLRLNNLCGSGSGS
>127_2_2_0.008%
MDMRQMYEYYSCLSPCGSGSGS
>128_2_2_0.008%
MVCNDSPIIVPRVELYCGSGSGS
>129_2_2_0.008%
MPTCFMWTLCVTTLCGSGSGS
>130_2_2_0.008%
MTECLTNLWSRVWSLVCGSGSGS
>131_2_2_0.008%
MKLKFWSMLMCNTNCGSGSGS
>132_2_2_0.008%
MERHAILEHYQHHSSRCGSGSGS
>133_2_2_0.008%
MGISAYLLYCLRQRQGS
>134_2_2_0.008%
MDSIGMRSKYRHYSMYCGSGSGS
>135_2_2_0.008%
MRGPNHGLVRHHINICGSGSGS
>136_2_2_0.008%
MYSSWHMPVVCDSSCGSGSGS
>137_2_2_0.008%
MSTTACTVMRRLSYNYCGSGSGS
>138_2_2_0.008%
MRYLYCDIKYNTCGSGSGS
>139_2_2_0.008%
MYMGPPSSAYCGSGSGS
>140_2_2_0.008%
MPLSISPSTFRPIMCGSGSGS
>141_2_2_0.008%
MHFCTTKLTEHLYQLICGSGSGS
>142_2_2_0.008%
MIVRAVLLCFSYLRHGSGS
>143_2_2_0.008%
MDTKPDSTFVPLCGSGSGS
>144_2_2_0.008%
MLCNLLYGLTHPNTYCGSGSGS
>145_2_2_0.008%
MTSKRMSFSTIASITCGSGSGS
>146_2_2_0.008%
MFPCYWSVAVLLTMIICGSGSGS
>147_2_2_0.008%
MNYRCLRMWLPLFDSSCGSGSGS
>148_2_2_0.008%
MHKVFNGYLFLDCIHCGSGSGS
>149_2_2_0.008%
MYRLILCYSALKEFICGSGSGS
>150_2_2_0.008%
MSLTNMWMHTTTDCGSGSGS
>151_2_2_0.008%
MGWYSCTHYDVYFPLCGSGSGS
>152_2_2_0.008%
MWPCHALMFIFFCAAQRSGS
>153_2_2_0.008%
MLPFRTVACGSGSGS
>154_2_2_0.008%
MRLFRITLPSSRDICGSGSGS
>155_2_2_0.008%
MSQSCFGAHSAANISCGSGSGS
>156_2_2_0.008%
MSWCHHYFHNESIACGSGSGS
>157_2_2_0.008%
MLLCTWLATIAVFYLCGSGSGS
>158_2_2_0.008%
MLQLVYINHCGSGSGS
>159_2_2_0.008%
MMRLRLCFDHTCGSGSGS
>160_2_2_0.008%
MSACLVALLYLLVLYCGSGSGS
>161_2_2_0.008%
MYPKPMPRLNNCGSGSGS
>162_2_2_0.008%
MHGCLTDLIGMVVTWCGSGSGS
>163_2_2_0.008%
MGLQLDYMLPDLPSCGSGSGS
>164_2_2_0.008%
MGLGRDCGSGSGS
>165_2_2_0.008%
MSHRNHIPNTFVCGSGSGS
>166_2_2_0.008%
MWICPTWCSLILYYMCGSGSGS
>167_2_2_0.008%
MQFTLPCFLGLVLTHCGSGSGS
>168_2_2_0.008%
MHMTYVWPRMYSLCTDCGSGSGS
>169_2_2_0.008%
MVLTRNYEDPEAPDCGSGSGS
>170_2_2_0.008%
MKCPHGLFGCSNMSPCGSGSGS
>171_2_2_0.008%
MRGQIDLIGTPKCGSGSGS
>172_2_2_0.008%
MSAPTHSCFGLNAICGSGSGS
>173_2_2_0.008%
MHSCLTHHFSRFLLMCCGSGSGS
>174_2_2_0.008%
MSSYCFTMRLSRTYICGSGSGS
>175_2_2_0.008%
MGATRTKCTHFTACGSGSGS
>176_2_2_0.008%
MSTVVCIALMWVALVCGSGSGS
>177_2_2_0.008%
MQPGIDPFCGSGSGS
>178_2_2_0.008%
MFESIGSNRHTCGSGSGS
>179_2_2_0.008%
MRSRVCRLCLIFLNCGSGSGS
>180_2_2_0.008%
MSRIARALIAWLFWLCGSGSGS
>181_2_2_0.008%
MTSRWHDLLQLLALDICGSGSGS
>182_2_2_0.008%
MFTKWSGFLSWFLMLCGSGSGS
>183_2_2_0.008%
MQICIFHFALSILLLCGSGS
>184_2_2_0.008%
MEQIILWMYMCACTLCGSGSGS
>185_2_2_0.008%
MSFLVRPFSTDCTYCCGSGSGS
>186_2_2_0.008%
MVRYGIHLNIAPSNSCGSGSGS
>187_2_2_0.008%
MWPTLFDQYPYCGSGSGS
>188_2_2_0.008%
MRFVCLILLVGRILTLCGSGSGS
>189_2_2_0.008%
MWMPWLCAIAILAILCGSGSGS
>190_2_2_0.008%
MAYANMRQITPLEIGCGSGSGS
>191_2_2_0.008%
MVYNADMPPMLCGSGSGS
>192_2_2_0.008%
MSPMFLVECYSLWTCGSGSGS
>193_2_2_0.008%
MPLSLYMSHAPVNCGSGSGS
>194_2_2_0.008%
MEYKNGLTLSALYPCGSGSGS
>195_2_2_0.008%
MTRCKWNSSSESHIYCGSGSGS
>196_2_2_0.008%
MRQAMSNVDLNCGSGSGS
>197_2_2_0.008%
MSSMTCMLHPGSCGSGSGS
>198_2_2_0.008%
MSRHKSDTDSCGSGSGS
>199_2_2_0.008%
MILWTLMHLWSSHLNCGSGSGS
>200_2_2_0.008%
MSWRDNLFYCILALLCGSGSGS
>201_2_2_0.008%
MFLNSPRSLFVCGSGSGS
>202_2_2_0.008%
MYGNHKRLHLSSPPCGSGSGS
>203_2_2_0.008%
MSVLVGSSSFLRSGSGS
>204_2_2_0.008%
MYVPMHNKYTDQLGVMCGSGSGS
>205_2_2_0.008%
MEEMLHAMYSWSTHYYCGSGSGS
>206_2_2_0.008%
MSELMPWNPNLSSFCGSGSGS
>207_2_2_0.008%
MAYSYRHCNVRAINEFCGSGSGS
>208_2_2_0.008%
MHSAYECYIVVQCGSGSGS
>209_2_2_0.008%
MSHAPINLGCGSGSGS
>210_2_2_0.008%
MDFSHDQLLNCTPTCGSGSGS
>211_2_2_0.008%
MAKVSSMPFNPVDYPCGSGSGS
>212_2_2_0.008%
MDKCLMHNLNRTLCGSGSGS
>213_2_2_0.008%
MAWCRHLSILCGSGSGS
>214_2_2_0.008%
MGICIGIAVCYSLYYLCGSGSGS
>215_2_2_0.008%
MHLEFAIYEPCGSGSGS
>216_2_2_0.008%
MSQRPYRDNNNLLSLCGSGSGS
>217_2_2_0.008%
MRPFPYPANRHDITCGSGSGS
>218_2_2_0.008%
MCCSLHTCGSGSGS
>219_2_2_0.008%
MSLMFSPELATHCGSGSGS
>220_2_2_0.008%
MFLRPFDYNHNCGSGSGS
>221_2_2_0.008%
MRVMMPSRTCPTSCGSGSGS
>222_2_2_0.008%
MHPAVMHRSFKHPTLVCGSGSGS
>223_2_2_0.008%
MCLICRPLNRCGSGSGS
>224_2_2_0.008%
MLTNFGFAKFRYASFCGSGSGS
>225_2_2_0.008%
MLICLPSPCGSGSGS
>226_2_2_0.008%
MHVMRLYHPSNYRYTCGSGSGS
>227_2_2_0.008%
MSLRTFLHNITSICGSGSGS
>228_2_2_0.008%
MCRDRPGVSDCGSGSGS
>229_2_2_0.008%
MHDMVVSRSKLSCGSGSGS
>230_2_2_0.008%
MTNRTHLNNPCGSGSGS
>231_2_2_0.008%
MSLCLSRITEYAPCGSGSGS
>232_2_2_0.008%
MLTPQLLLLLMRFVACGSGSGS
>233_2_2_0.008%
MKSRIMHWDNNTGCGSGSGS
>234_2_2_0.008%
MEKYPAHLFHNHIMRCGSGSGS
>235_2_2_0.008%
MDVIWLEYHESCYPFYCGSGSGS
>236_2_2_0.008%
MWPLHTCHLAHLVYCGSGSGS
>237_2_2_0.008%
MGLSVRTYMRLGLVDNCGSGSGS
>238_2_2_0.008%
MPMHAYMFPCFDVMCGSGSGS
>239_2_2_0.008%
MLDHTPACGSGSGS
>240_2_2_0.008%
MNSCIALALIYLACLCGSGSGS
>241_2_2_0.008%
MLRCLYTYLKLACVKMCGSGSGS
>242_2_2_0.008%
MVTTSVWLYIILVLLSCGSGSGS
>243_2_2_0.008%
MDLIPNTCGSGSGS
>244_2_2_0.008%
MLSRHHLCTSEDCGSGSGS
>245_2_2_0.008%
MLIFCCWIFFHHNCGSGSGS
>246_2_2_0.008%
MRHNTMIYTCINFCGSGSGS
>247_2_2_0.008%
MSLWTDHSFSGCGSGSGS
>248_2_2_0.008%
MSLCTWSRLLYRLYCGSGSGS
>249_2_2_0.008%
MTRNMLLFRSINHCGSGSGS
>250_2_2_0.008%
MSGGPIISCVVVFDCGSGSGS
>251_3_1_0.004%
MVWRRMLDGTLASLICGSGSGS
>252_3_1_0.004%
MDGDLRHYAFISDCGSGSGS
>253_3_1_0.004%
MHRLLYWHLHICWCGCGSGSGS
>254_3_1_0.004%
MNSRVQHPDSLSYHFCGSGSGS
>255_3_1_0.004%
MRCMRCNPRNLGCGSGSGS
>256_3_1_0.004%
MSVFSITAEPICCGSGSGS
>257_3_1_0.004%
MTLEVCVRRSNPLICGSGSGS
>258_3_1_0.004%
MLATVYSNCGSGSGS
>259_3_1_0.004%
MIVCITIMYLLFNEICGSGSGS
>260_3_1_0.004%
MYTDIDWVSCGSGSGS
>261_3_1_0.004%
MFRNFLPCSCGSGSGS
>262_3_1_0.004%
MGYVQRLYSHNLVICGSGSGS
>263_3_1_0.004%
MDMLPVVAWTILCGSGSGS
>264_3_1_0.004%
MCPAFRDWLWTLNCGSGSGS
>265_3_1_0.004%
MFESGAPIVDNCGSGSGS
>266_3_1_0.004%
MPTAVPPWTLCGSGSGS
>267_3_1_0.004%
MASMFYTPICPSPCGSGSGS
>268_3_1_0.004%
MSHWLMRPPDNSRCGSGSGS
>269_3_1_0.004%
MHKYCLSRTVCGSGSGS
>270_3_1_0.004%
MCHLHIRNCDASPNCGSGSGS
>271_3_1_0.004%
MGDIHMCFRSRPYSVTPPCCGSGSGS
>272_3_1_0.004%
MHSCLQKFLVTWYSICGSGSGS
>273_3_1_0.004%
MSCVLTWLWLVATAWCGSGSGS
>274_3_1_0.004%
MSCYYTLVTLLELLFFCGSGSGS
>275_3_1_0.004%
MFICYTIAILMFGIPICGSGSGS
>276_3_1_0.004%
MMFSMCLVLVLYLLCGSGSGS
>277_3_1_0.004%
MKEVTNKGVYMYTRADCGSGSGS
>278_3_1_0.004%
MCSMPLTYTTILCGSGSGS
>279_3_1_0.004%
MYWCWTALSILALFSCCGSGSGS
>280_3_1_0.004%
MDTCWYMSAPNKCGSGSGS
>281_3_1_0.004%
MVLDWVIIPVCGSGSGS
>282_3_1_0.004%
MVSNMRLFHTRDRSVDCGSGSGS
>283_3_1_0.004%
MENANDLQRSLYRSIVCGSGSGS
>284_3_1_0.004%
MSHPQPCLALDSCTCGSGSGS
>285_3_1_0.004%
MPKLVFLQCNHNPYCGSGSGS
>286_3_1_0.004%
MSHLLRELTLSIACGSGSGS
>287_3_1_0.004%
MPWFKCHLDFNTCGSGSGS
>288_3_1_0.004%
MRTTKPRVNLLVSHNCGSGSGS
>289_3_1_0.004%
MSKKDTINGYLSHFPRCGSGSGS
>290_3_1_0.004%
MDLSCIRYTMLPFYSSCGSGSGS
>291_3_1_0.004%
MWMRNMLGTPHLTRCGSGSGS
>292_3_1_0.004%
MLDSSCRVSLCGICLCGSGSGS
>293_3_1_0.004%
MLMPPVAQLLVICGSGSGS
>294_3_1_0.004%
MPSLLTMMRAIVLSHCGSGSGS
>295_3_1_0.004%
MKLTMLSINFRDSNCGSGSGS
>296_3_1_0.004%
MSPPLTCMPDTNNQCGSGSGS
>297_3_1_0.004%
MTERKMWPSPVVSSCGSGSGS
>298_3_1_0.004%
MDKHPIANPNYTKCGSGSGS
>299_3_1_0.004%
MWSKWFSQSYPLSYCGSGSGS
>300_3_1_0.004%
MPGTTYLSLINCGSGSGS
>301_3_1_0.004%
MLYAESMCSCLRATSPCGSGSGS
>302_3_1_0.004%
MFPHCKIHLHAIVTCGSGSGS
>303_3_1_0.004%
MVANHHQCGSGSGS
>304_3_1_0.004%
MCAFTFSCYCGSGSGS
>305_3_1_0.004%
MYKTHSRCRNCVSGSGS
>306_3_1_0.004%
MHSHPQTYICGSGSGS
>307_3_1_0.004%
MSRGKCLMADVDHTRCGSGSGS
>308_3_1_0.004%
MGIPFSETPYLDGCGSGSGS
>309_3_1_0.004%
MSSAKPCSYVYCGSGSGS
>310_3_1_0.004%
MIQACMRLKFPLACCCGSGSGS
>311_3_1_0.004%
MRGMWTLTTPFGPNCGSGSGS
>312_3_1_0.004%
MASVLCYLWVGHGICGSGSGS
>313_3_1_0.004%
MTMMRRPLIWTDPNCGSGSGS
>314_3_1_0.004%
MYHLCVRCGSGSGS
>315_3_1_0.004%
MWAMRVSRSPNPTRCGSGSGS
>316_3_1_0.004%
MDLYQMGKYVSFIPCGSGSGS
>317_3_1_0.004%
MLAMHPSNNMPLYEICGSGSGS
>318_3_1_0.004%
MSLIACLNPRKTFTLCGSGSGS
>319_3_1_0.004%
MFVLSQAMRLSSFDPCGSGSGS
>320_3_1_0.004%
MKEHNGVLVRNSPHCGSGSGS
>321_3_1_0.004%
MPAPNWSLGIPIMDHCGSGSGS
>322_3_1_0.004%
MVNRHEPLHTNPPLPCGSGSGS
>323_3_1_0.004%
MASCVFSLSMCLMSMICGSGSGS
>324_3_1_0.004%
MHARYLLRSRAYSNCGSGSGS
>325_3_1_0.004%
MREYRMSLIQSNILNCGSGSGS
>326_3_1_0.004%
MTLACECSWFLSYSCGSGSGS
>327_3_1_0.004%
MQRMFIYDHKCGSGSGS
>328_3_1_0.004%
MSLYPLLQPACDTCCGSGSGS
>329_3_1_0.004%
MMGLLCMRAEYRLDCGSGSGS
>330_3_1_0.004%
MVICIITLYLLFCGSGSGS
>331_3_1_0.004%
MELWSCITPSSFCGSGSGS
>332_3_1_0.004%
MLNSMCSGMCPGLPNNCGSGSGS
>333_3_1_0.004%
MVLLKYSYPLRCGSGSGS
>334_3_1_0.004%
MPDHMHHVPDYCGSGSGS
>335_3_1_0.004%
MPFRSHHGSLFSSNSCGSGSGS
>336_3_1_0.004%
MWYSCWLTLGMLCSCVCGSGSGS
>337_3_1_0.004%
MRDWRDLYTFVDWANCGSGSGS
>338_3_1_0.004%
MLCVLSILRHIPNNCGSGSGS
>339_3_1_0.004%
MHCNHRSVCVSFSTCGSGSGS
>340_3_1_0.004%
MLLCYAMHLTSCGSGSGS
>341_3_1_0.004%
MTLSCATAWVLLILSLCGSGSGS
>342_3_1_0.004%
MSACIELLIGFVLLCCGSGSGS
>343_3_1_0.004%
MSSHRRDNCGSGSGS
>344_3_1_0.004%
MSNWKDFRSIHYSCGSGSGS
>345_3_1_0.004%
MYPRKPRNSLPYCGSGSGS
>346_3_1_0.004%
MSPKMFTSDTTHYCGSGSGS
>347_3_1_0.004%
MGRSAHWPGSPDSLVCGSGSGS
>348_3_1_0.004%
MPRAFSMFLRTPNNCGSGSGS
>349_3_1_0.004%
MFCMHNRNLESNYCGSGSGS
>350_3_1_0.004%
MRRIFNMWPFESIPNCGSGSGS
>351_3_1_0.004%
MPLCGLILLLYWCGSGSGS
>352_3_1_0.004%
MTESTHLHFNLVTCGSGSGS
>353_3_1_0.004%
MLWSYDRSDMHRWNSKCGSGSGS
>354_3_1_0.004%
MRHRLYYSNCGSGSGS
>355_3_1_0.004%
MGSRKTPCCGSGSGS
>356_3_1_0.004%
MSSTLFINGCGSGSGS
>357_3_1_0.004%
MTENTHAGALYFAAPCGSGSGS
>358_3_1_0.004%
MSHTRGRHTGDCGSGSGS
>359_3_1_0.004%
MVNNGFMDIYQILCGSGSGS
>360_3_1_0.004%
MRCKRRILADVHSSGCGSGSGS
>361_3_1_0.004%
MLWCTVFILAFFPELCGSGSGS
>362_3_1_0.004%
MPSTARMWPGHCPFTACGSGSGS
>363_3_1_0.004%
MSRGISELSHTIYTRCGSGSGS
>364_3_1_0.004%
MPLAGHLYPKVLICGSGSGS
>365_3_1_0.004%
MPICGLWWFFLLNWHCGSGSGS
>366_3_1_0.004%
MPKRTNNYHGNCGSGSGS
>367_3_1_0.004%
MCAMHSEYLNHLCGSGSGS
>368_3_1_0.004%
MPRASQHRSVHCGSGSGS
>369_3_1_0.004%
MHQANGNLMPTTTSFCGSGSGS
>370_3_1_0.004%
MTPMLRQDHNFTTCGSGSGS
>371_3_1_0.004%
MRTHPPMLVLFRNPVCGSGSGS
>372_3_1_0.004%
MLPCLHFGSYNLANSCGSGSGS
>373_3_1_0.004%
MYKLYDMRCMHSPNLHCGSGSGS
>374_3_1_0.004%
MEYPDGPMLTVIYRCCGSGSGS
>375_3_1_0.004%
MTYFTRMCISILNRSCGSGSGS
>376_3_1_0.004%
MLPIGDLPWIACGSGSGS
>377_3_1_0.004%
MNSQNGNLRTMDYSCGSGSGS
>378_3_1_0.004%
MTCEFLELSCNIPNCGSGSGS
>379_3_1_0.004%
MWNTNPMMPVRLPNCGSGSGS
>380_3_1_0.004%
MHPVRFCEVLLSLSSDRGSGSGS
>381_3_1_0.004%
MSTLCAMRLDWDSYNCGSGSGS
>382_3_1_0.004%
MGLCFLLIPLVFAHLCGSGSGS
>383_3_1_0.004%
MAAYVACGSGSGS
>384_3_1_0.004%
MVECPLSLVVLCGSGSGS
>385_3_1_0.004%
MQSCLYVLLSCMYLLCGSGSGS
>386_3_1_0.004%
MVQLDMSMRLLFPPMYCGSGSGS
>387_3_1_0.004%
MSTYHNYCGSGSGS
>388_3_1_0.004%
MLCTLHRSTSHSLLCCGTGSGS
>389_3_1_0.004%
MRQCLYSFTLTLMRWCGSGSGS
>390_3_1_0.004%
MLWSMQCAYELLRYMCGSGSGS
>391_3_1_0.004%
MMYCMYWPKNSSSTCGSGSGS
>392_3_1_0.004%
MAVMMPLDHTICGSGSGS
>393_3_1_0.004%
MCVTHIRMPTRSDIYACGSGSGS
>394_3_1_0.004%
MHHCLAEWLTVFVIEYCGSGSGS
>395_3_1_0.004%
MVHNNTSPGPSGRCCCGSGSGS
>396_3_1_0.004%
MCWCSVWYWTCYSHCGSGSGS
>397_3_1_0.004%
MDCMSNHCGRGSGS
>398_3_1_0.004%
MTGLVPIFSRSTPNCGSGSGS
>399_3_1_0.004%
MGNFRRLWRILFCGSGSGS
>400_3_1_0.004%
MLTRGCCLPNPYTNCGSGSGS
>401_3_1_0.004%
MLYLSGTVQCTSNCGSGSGS
>402_3_1_0.004%
MHPRRVLTDTLCGSGSGS
>403_3_1_0.004%
MESAICEHMCTSTADYCGSGSGS
>404_3_1_0.004%
MFCRAHFCGSGSGS
>405_3_1_0.004%
MKYLMCDYTSGCGSGSGS
>406_3_1_0.004%
MENLNDGLRYCPSIDCGSGSGS
>407_3_1_0.004%
MDNGLRDPNCGSGSGS
>408_3_1_0.004%
MVCPWLMVLLISMIYMCGSGSGS
>409_3_1_0.004%
MFMCIAIAGYLFRSICGSGSGS
>410_3_1_0.004%
MLICFLWHWMSNFIVCGSGSGS
>411_3_1_0.004%
MVYSNWMLDQSTSHYCGSGSGS
>412_3_1_0.004%
MHPYDNLPMPSDADPYCGSGSGS
>413_3_1_0.004%
MGMSHSRSTIMDCGSGSGS
>414_3_1_0.004%
MRYILRSLVYPCGSGSGS
>415_3_1_0.004%
MAVCLILILLTASAWCGSGSGS
>416_3_1_0.004%
MCAHPGIYLCGSGSGS
>417_3_1_0.004%
MLCTYLSLLVFIWLACGSGSGS
>418_3_1_0.004%
MYSCIQSFISWFVPCGSGSGS
>419_3_1_0.004%
MMHMDIPVISCGSGSGS
>420_3_1_0.004%
MSPTSAYFRLALCGSGSGS
>421_3_1_0.004%
METYEGPLHLESYSVSCGSGSGS
>422_3_1_0.004%
MYARLYPYNPCGSGSGS
>423_3_1_0.004%
MRPTLTHPNLCLCGSGSGS
>424_3_1_0.004%
MYVCTLYVLEFLIFICGSGSGS
>425_3_1_0.004%
MPRLKWLGFPSRNHCCGSGSGS
>426_3_1_0.004%
MHPRTRGNSNRLHPCGSGSGS
>427_3_1_0.004%
MFMPCTLYVLLICLICGSGSGS
>428_3_1_0.004%
MSLCYYSFLTLFLLCCGSGSGS
>429_3_1_0.004%
MPPVSFVCGSGSGS
>430_3_1_0.004%
MNKMHMAYPNTDTCGSGSGS
>431_3_1_0.004%
MVECWPPIDSYCGSGSGS
>432_3_1_0.004%
MHECITGLFIMLIGFGSGSGS
>433_3_1_0.004%
MLPNTLNSSCGSGSGS
>434_3_1_0.004%
MRMRVRHSLVFCAVGCGSGSGS
>435_3_1_0.004%
MVKHGFNPVCGSGSGS
>436_3_1_0.004%
MKKSWCWMYSLYCGSGSGS
>437_3_1_0.004%
MHACFGLLITLVCGSGSGS
>438_3_1_0.004%
MVCMILSQWFWWLVRCGSGSGS
>439_3_1_0.004%
MRYFKMVQYIRVATSCGSGSGS
>440_3_1_0.004%
MSPCAQTMRLSDFSVCGSGSGS
>441_3_1_0.004%
MSFDQELDYCGSGSGS
>442_3_1_0.004%
MHFCLHQLFESALLLFCGSGSGS
>443_3_1_0.004%
MGDPRNPYKCGSGSGS
>444_3_1_0.004%
MHACLEALFSRWLSACGSGSGS
>445_3_1_0.004%
MHITLIDCGSGSGS
>446_3_1_0.004%
MWMLPLRMIDGPLDACGSGSGS
>447_3_1_0.004%
MPPMHKTANLSVRACMCGSGSGS
>448_3_1_0.004%
MSCSQPAYFANPHSCGSGSGS
>449_3_1_0.004%
MSWKCVIQIGLLLMCCGSGSGS
>450_3_1_0.004%
MVSFTPLLRSTPDPTCGSGSGS
>451_3_1_0.004%
MGHPLCRFLNHLFLLICGSGSGS
>452_3_1_0.004%
MHCMSELVYAWATYCGSGSGS
>453_3_1_0.004%
MRHTDTSIFIEQHCGSGSGS
>454_3_1_0.004%
MILNCLWLCLLSIFICGSGSGS
>455_3_1_0.004%
MHHYPRGCSTSCGSGSGS
>456_3_1_0.004%
MRLCTYVEHLMYLFNCGSGSGS
>457_3_1_0.004%
MRPCNLHLPYNESSVCGSGSGS
>458_3_1_0.004%
MSQGLEKFNSNPCGSGSGS
>459_3_1_0.004%
MFMSWHRWLCFFPCGSGSGS
>460_3_1_0.004%
MSHSYMESIITIAQYCGSGSGS
>461_3_1_0.004%
MISCGISLLIRLFHFCGSGSGS
>462_3_1_0.004%
MPLMLGVSRIWSGSCGSGSGS
>463_3_1_0.004%
MTPYGNIRVNFGSGSRS
>464_3_1_0.004%
MLPCITTAILFLTYMCGSGSGS
>465_3_1_0.004%
MCSSYVALRQRSGS
>466_3_1_0.004%
MNMHCMPDSSSTNCGSGSGS
>467_3_1_0.004%
MYASLFCALPMVAHCGSGSGS
>468_3_1_0.004%
MGRYTTTDATSSYCGSGSGS
>469_3_1_0.004%
MLCVLCLCLLYFYLRQRSGS
>470_3_1_0.004%
MRQCLMRRFVIHDPETCGSGSGS
>471_3_1_0.004%
MWSILCGYYYCGSGSGS
>472_3_1_0.004%
MSCFSMPRAICGSGSGS
>473_3_1_0.004%
MKRWWLLHRPQFILCCGSGSGS
>474_3_1_0.004%
MWTEVNCGCVSIHSTDCGSGSGS
>475_3_1_0.004%
MSRRSLFTLPFSNHCGSGSGS
>476_3_1_0.004%
MAAEYCFSWLRRGSGS
>477_3_1_0.004%
MGLPSRVHTCGSGSGS
>478_3_1_0.004%
MQSYQNCTMRSALTDTCGSGSGS
>479_3_1_0.004%
MDTWSRCFTPYNDTRCGSGSGS
>480_3_1_0.004%
MIFTCFWLKLLRFLGMCGSGSGS
>481_3_1_0.004%
MSSSRTDLLHSNINPCGSGSGS
>482_3_1_0.004%
MLVCSLVIITYLYMCGSGSGS
>483_3_1_0.004%
MVCMCAICSILLYFLCGSGSGS
>484_3_1_0.004%
MQNCYCRSHIHPLSLNCVSGSAS
>485_3_1_0.004%
MAAVCQMHFMHPVNCGSGSGS
>486_3_1_0.004%
MCTIGSSTLPPCGSGSGS
>487_3_1_0.004%
MCVNATDSKCGSGSGS
>488_3_1_0.004%
MHCRLPGHCTSLYICGSGSGS
>489_3_1_0.004%
METPHDTLASGPSCGSGSGS
>490_3_1_0.004%
MAHSRLMQHNSLFTCCGSGSGS
>491_3_1_0.004%
MPMCGSHVMMDLNPCGSGSGS
>492_3_1_0.004%
MELLLYHTMDCGSGSGS
>493_3_1_0.004%
MSICTRLLFAMFDLCCGSGSGS
>494_3_1_0.004%
MFCMRSMDPNELSRCGSGSGS
>495_3_1_0.004%
MPMEVLHRSMYTDGFCGSGSGS
>496_3_1_0.004%
MCKRAPPTEGSRATVCGSGSGS
>497_3_1_0.004%
MGQITWSHMHPLNPCGSGSGS
>498_3_1_0.004%
MRRTPSTHVNLYNNNTCGSGSGS
>499_3_1_0.004%
MGKVMHLSMWPLTCFCGSGSGS
>500_3_1_0.004%
MPRWLMPSLYCSHRVCCGSGSGS
>501_3_1_0.004%
MSSSNMLACGSGSGS
>502_3_1_0.004%
MCGRAVFHKLYCGSGSGS
>503_3_1_0.004%
MGCHTCELMWPSVLDLCGSGSGS
>504_3_1_0.004%
MGGTCAIWNNLVSYLFCGSGSGS
>505_3_1_0.004%
MPFHPWTRTATCGSGSGS
>506_3_1_0.004%
MSRNHPMHPTAVDCGSGSGS
>507_3_1_0.004%
MSRMPCFWRILANCGSGSGS
>508_3_1_0.004%
MRQHRKMDSLSNTYCGSGSGS
>509_3_1_0.004%
MKGCMHLPKCHNLKCGSGSGS
>510_3_1_0.004%
MPGNRVTYGMLLDALVCGSGSGS
>511_3_1_0.004%
MRMSYGSFNLFLLPLNCGSGSGS
>512_3_1_0.004%
MVEYRPHKINYCGSGSGS
>513_3_1_0.004%
MQLLGFAHSCGSGSGS
>514_3_1_0.004%
MPWCVTLYMHHHCGSGSGS
>515_3_1_0.004%
MSHMMLAYFVYSDMCGSGSGS
>516_3_1_0.004%
MATTCLVDCSRDQPTCGSGSGS
>517_3_1_0.004%
MPIPRVHVCGSGSGS
>518_3_1_0.004%
MFVCILVFLFPIIRICGSGSGS
>519_3_1_0.004%
MTFCACVLASLVVICGSGSGS
>520_3_1_0.004%
MLPMAECLCTFGSGSGS
>521_3_1_0.004%
MRVCMHPDPNTCGSGSGS
>522_3_1_0.004%
MPHLCRAKCGSGSGS
>523_3_1_0.004%
MVGHLYVAFQILLRRCGSGSGS
>524_3_1_0.004%
MLNWRHLVLDMPGFRCGSGSGS
>525_3_1_0.004%
MLHLFFCLLVFLGVHCCGSGSGS
>526_3_1_0.004%
MPTCLTELWTMAYINLCGSGSGS
>527_3_1_0.004%
MMQCSFVLNLDHITCGSGSGS
>528_3_1_0.004%
MWCPWIDYFLRWIVDCGSGSGS
>529_3_1_0.004%
MPCGLWNLIARLFVQLCGSGSGS
>530_3_1_0.004%
MKPIDSPSEYTCGSGSGS
>531_3_1_0.004%
MHSQTDRFDSHTNCGSGSGS
>532_3_1_0.004%
MQNLCSVIKAAFYLLFCGSGSGS
>533_3_1_0.004%
MSHWLCPRAPFLPEYRGSGSGS
>534_3_1_0.004%
MVMHKPSIRLGINLHCGSGSGS
>535_3_1_0.004%
MWCSLLSRGGNPIMCGSGSGS
>536_3_1_0.004%
MLVALTRTNHYCGSGSGS
>537_3_1_0.004%
MRSSLCYSHVPACSNYGVGGYS
>538_3_1_0.004%
MIMHQLTIPSNPCGSGSGS
>539_3_1_0.004%
MTCTLGIWMSPTPALHCGSGSGS
>540_3_1_0.004%
MHHWLCWPVMILLLFCGSGSGS
>541_3_1_0.004%
MFAWYPHCGSGSGS
>542_3_1_0.004%
MSYCVDSLCLILLYLCGSGSGS
>543_3_1_0.004%
MVPCCRHNSGIVFTCGSGSGS
>544_3_1_0.004%
MSHCLADLWTLLFFCCGSGSGS
>545_3_1_0.004%
MELYISGFYMPNIADCGSGSGS
>546_3_1_0.004%
MRPCLRGNVRPYCGSGSGS
>547_3_1_0.004%
MSLYMFREVSSPPCGSGSGS
>548_3_1_0.004%
MTVHNAIDSQWPFPCCGSGSGS
>549_3_1_0.004%
MSVCAFLEVMNNILCGSGSGS
>550_3_1_0.004%
MWTNRSLNGNFEKAYSCGSGSGS
>551_3_1_0.004%
MTIRIFLPSILCHCGSGSGS
>552_3_1_0.004%
MRPLRYTRLPIHCGSGSGS
>553_3_1_0.004%
MFTRCELLHNCNCGSGSGS
>554_3_1_0.004%
MYSLCTFASVIFWCCGSGSGS
>555_3_1_0.004%
MACSMCTAHPSFRLICGSGSGS
>556_3_1_0.004%
MHQCLHDSLWCVYLKWCGSGSGS
>557_3_1_0.004%
MRGQCVVRFTYHLSHCGSGSGS
>558_3_1_0.004%
MNQHGPMHVPLVDDCGSGSGS
>559_3_1_0.004%
MRDRPLSRRFDIVACGSGSGS
>560_3_1_0.004%
MIMGCEADSCSCLRQRSGS
>561_3_1_0.004%
MMWICLELNIPLLFCGSGSGS
>562_3_1_0.004%
MKCIFITSGMFLFPWYSASGSGS
>563_3_1_0.004%
MWPCLSWHISACGSGSGS
>564_3_1_0.004%
MSWMTCHRDHPTGHLCGSGSGS
>565_3_1_0.004%
MGVLTNSMRHTNPCTRCGSGSGS
>566_3_1_0.004%
MEHRALSRSCDCGSGSGS
>567_3_1_0.004%
MTSNPNMHLGNIAHIYCGSGSGS
>568_3_1_0.004%
MSCGLVLACQCAVDHCGSGSGS
>569_3_1_0.004%
MKFSLTCALIIFALLCGSGSGS
>570_3_1_0.004%
MSCPMASDSMAHLSCGSGSGS
>571_3_1_0.004%
MQSYCRCNSTCDTCGSGSGS
>572_3_1_0.004%
MRDMPDRAIPDCGSGSGS
>573_3_1_0.004%
MANPLPNNLNCGSGSGS
>574_3_1_0.004%
MSKMPSPTFPNCGSGSGS
>575_3_1_0.004%
MKDNQDVNLYHLHCGSGSGS
>576_3_1_0.004%
MFSMHTNSRRSFLCGSGSGS
>577_3_1_0.004%
MGYALCYGMRHDIPDCGSGSGS
>578_3_1_0.004%
MTYFLLLFALVDSFLCGSGSGS
>579_3_1_0.004%
MSPITHCYSNCGSGSGS
>580_3_1_0.004%
MGFAEIVDHTIRTPCGSGSGS
>581_3_1_0.004%
MHYVLISLSPPDSSCGSGSGS
>582_3_1_0.004%
MCPIIRVLCGSGSGS
>583_3_1_0.004%
MDTCQHIEIHLLPDCGSGSGS
>584_3_1_0.004%
MLPNRCFVLSFIIIMRCGSGSGS
>585_3_1_0.004%
MVCSLPTSHAISCGSGSGS
>586_3_1_0.004%
MRHDWMRLFPYTLCCGSGSGS
>587_3_1_0.004%
MRRFTCSMRFWPITPCGSGSGS
>588_3_1_0.004%
MQPAYPLHLLQGSYAYDAPAYAGSGS
>589_3_1_0.004%
MRRDFPFPLRGSGSGS
>590_3_1_0.004%
MVAFSANCTMSSYINCGSGSGS
>591_3_1_0.004%
MAMCLVSTDSCGSGSGS
>592_3_1_0.004%
MVVPAAAMCPYVSYSCGSGSGS
>593_3_1_0.004%
MTGTLWFSSSCDLVCGSGSGS
>594_3_1_0.004%
MYGDLTLLYTDSCGSGSGS
>595_3_1_0.004%
MSPRQLYDILYLLGSNCGSGSGS
>596_3_1_0.004%
MHCVFMCIKRRHPSPPCGSGSGS
>597_3_1_0.004%
MTCMCNVVEYHFVDCGSGSGS
>598_3_1_0.004%
MFWCIRLLALFMHSECGSGSGS
>599_3_1_0.004%
MWAPLDPVDNSCGSGSGS
>600_3_1_0.004%
MHPLSLYVTANCGSGSGS
>601_3_1_0.004%
MEVSLRVDLRPSDYYCGSGSGS
>602_3_1_0.004%
MPELMFLLSRYLSTCGSGSGS
>603_3_1_0.004%
MTGCNFSFWDYLFLIFCGSGSGS
>604_3_1_0.004%
MYRLTDNYCGSGSGS
>605_3_1_0.004%
MPCNFFDLQSLYFSNFGSGSGS
>606_3_1_0.004%
MLFSRSSDLGDNSCGSGSGS
>607_3_1_0.004%
MIMSTRSDTVHCGSGSGS
>608_3_1_0.004%
MLSQFNSVGLHCGSGSGS
>609_3_1_0.004%
MYYEHPYHSSRLCGSGSGS
>610_3_1_0.004%
MPTLRNRTVPPGSCGSGSGS
>611_3_1_0.004%
MLRLLSFVSRTGYCGSGRGS
>612_3_1_0.004%
MVSPSINCGSGSGS
>613_3_1_0.004%
MLQRVYWLFLTYFMSCGSGSGS
>614_3_1_0.004%
MNRMPSLVHNPPCGSGSGS
>615_3_1_0.004%
MLRNFDDCGSGSGS
>616_3_1_0.004%
MTCGHRPNNMAPRCGSGSGS
>617_3_1_0.004%
MRPPQSTRTPHKCTTCGSGSDS
>618_3_1_0.004%
MIYPDECLDSFPALCGSGSGS
>619_3_1_0.004%
MTCDNAMQLAILVYTCGSGSGS
>620_3_1_0.004%
MPHLWYPNLAVNCGSGSGS
>621_3_1_0.004%
MHSCPPADFKSVMPICGSGSGS
>622_3_1_0.004%
MWCSEWPYMWHPIFKSCGSGSGS
>623_3_1_0.004%
MKCRNLYRMRQSIHFCGSGSGS
>624_3_1_0.004%
MIWCFMRSSLQLYLCCGSGSGS
>625_3_1_0.004%
MLLQYWSPRMYIYCCGSGSGS
>626_3_1_0.004%
MSLPWRADRVESNLQCGSGSGS
>627_3_1_0.004%
MFSCVLASSIFRLIFCGSGSGS
>628_3_1_0.004%
MPYNPYSCGSGSGS
>629_3_1_0.004%
MDMCLPMDPYICGSGSGS
>630_3_1_0.004%
MSGSTSATPTVHCGSGSGS
>631_3_1_0.004%
MRRPMHPSSITATPLQCGSGSGS
>632_3_1_0.004%
MLKTPDFGMHISSASYCGSGSGS
>633_3_1_0.004%
MNRLLMYVMASVCGSGSGS
>634_3_1_0.004%
MPRLLEFLADEYFFNCGSGSGS
>635_3_1_0.004%
MHWVAPISYSFCGSGSGS
>636_3_1_0.004%
MIDCSLAMRPLHSDCGSGSGS
>637_3_1_0.004%
MSPPVVWAIARSLMCGSGSGS
>638_3_1_0.004%
MVGLWLRTLVIFNGCGSGSGS
>639_3_1_0.004%
MLASVMVWATAFNIACGSGSGS
>640_3_1_0.004%
MLCLNFWVYFTILWVCGSGSGS
>641_3_1_0.004%
MLCNIRMAPNNLMCGSGSGS
>642_3_1_0.004%
MSNWPRIHSHIYFGCGSGSGS
>643_3_1_0.004%
MSTIHTSDLQTNCGSGSGS
>644_3_1_0.004%
MHFCLESLFRLLICGSGSGS
>645_3_1_0.004%
MVPHKVLCGSGSGS
>646_3_1_0.004%
MFIRPSASTNCGSGSGS
>647_3_1_0.004%
MQPSWPTSSLCGSGSGS
>648_3_1_0.004%
MELYNVLRNNNFSTTCGSGSGS
>649_3_1_0.004%
MTDVCYVMRHTNRNHCGRGSGS
>650_3_1_0.004%
MVVCALLEIIVLIGLCGSGSGS
>651_3_1_0.004%
MLCLLFQMGVVIMRDCGSGSGS
>652_3_1_0.004%
MPAPFGHHTHHRCGSGSGS
>653_3_1_0.004%
MLSCLVRFTSVLCGSGSGS
>654_3_1_0.004%
MPLCDMWCTVPPYNPVCGSGSGS
>655_3_1_0.004%
MRTRLKRNGHMHTPACGSGSGS
>656_3_1_0.004%
MSPSCVRHMVSSSAHCGSGSGS
>657_3_1_0.004%
MHMCLLGGFFLWILCGSGSGS
>658_3_1_0.004%
MEFRLVRYCGSGSGS
>659_3_1_0.004%
MWSCVYHMFLILVCNCGSGSGS
>660_3_1_0.004%
MPPMLGHPPFNICGSGSGS
>661_3_1_0.004%
MPCRLVDDPKCYFPCGSGSGS
>662_3_1_0.004%
MYSPGYLGRVVRCGSGSGS
>663_3_1_0.004%
MALKSPPNCGSGSGS
>664_3_1_0.004%
MLRTIHINPVPSYGCGSGSGS
>665_3_1_0.004%
MFWCVVTLSLMSVLCGSGSGS
>666_3_1_0.004%
MHWRIETWEKSSQSFLCGSGSGS
>667_3_1_0.004%
MLFKLGYCMWTITFSGCGSGSGS
>668_3_1_0.004%
MTSRPMMHRTTAFTVDCGSGSGS
>669_3_1_0.004%
MTKCQYNDHLNSNRFCGSGSGS
>670_3_1_0.004%
MTGRPRPLSVGYILCGSGSGS
>671_3_1_0.004%
MFPERMNADLSFNHSCGSGSGS
>672_3_1_0.004%
MASSDTPNCGSGSGS
>673_3_1_0.004%
MPSLRSMMPWHPINFNCGSGSGS
>674_3_1_0.004%
MPDTTPMHLMYYYLHCGSGSGS
>675_3_1_0.004%
MLTLLSTYLNMCGSGSGS
>676_3_1_0.004%
MQSRTIMHLLPPPTSDCGSGSGS
>677_3_1_0.004%
MLNVLWPFSLLCCGSGSGS
>678_3_1_0.004%
MPPDTKYLDSPSLNCGSGSGS
>679_3_1_0.004%
MLSCYMWMPDNSRINCGSGSGS
>680_3_1_0.004%
MSSLCLVLMYLLCSICGSGSGS
>681_3_1_0.004%
MALHIPHHCGSGSGS
>682_3_1_0.004%
MWLNEYMHLDPHIICGSGSGS
>683_3_1_0.004%
MTHSVQGSKNDPTAKCGSGSGS
>684_3_1_0.004%
MIRVFQLSITIPCGSGSGS
>685_3_1_0.004%
MRTPCSLWSCGSGSGS
>686_3_1_0.004%
MAKLCVCRIMDSPTCGSGSGS
>687_3_1_0.004%
MFCTLLPILLMMCDICGSGSGS
>688_3_1_0.004%
MSMMCPNPIRWFCGSGSGS
>689_3_1_0.004%
MSQMRLRDCSGPPYCGSGSGS
>690_3_1_0.004%
MHNTPWRPSTPNVCGSGSGS
>691_3_1_0.004%
MGNLMLRRHSSCGEACGSGSGS
>692_3_1_0.004%
MHSPDMRLLHALFVPCGSGSGS
>693_3_1_0.004%
MYCNRLICGSGSGS
>694_3_1_0.004%
MTMYWAMLRFRSDGDCGSGSGS
>695_3_1_0.004%
MFQYMCIVYLDCSCGSGSGS
>696_3_1_0.004%
MWVNKIYPCICGSGSGS
>697_3_1_0.004%
MACLFWLTYLYLRSLCGSGSGS
>698_3_1_0.004%
MFPMHCGYAKPRYCGSGSGS
>699_3_1_0.004%
MVECSIKWLHLVVSILCGSGSGS
>700_3_1_0.004%
MMTQCMRWHTPDCNCGSGSGS
>701_3_1_0.004%
MPCRPHTLLYYLCGSGSGS
>702_3_1_0.004%
MMCDASVMRQCDTTNPCGSGSGS
>703_3_1_0.004%
MAFCGMFFLFLTGLTLCGSGSGS
>704_3_1_0.004%
MPCTLLPFMSLVPTNCGSCCGS
>705_3_1_0.004%
MKYRLEILTAIMCGSGIGS
>706_3_1_0.004%
MSFFSLVFSSLRQRQRS
>707_3_1_0.004%
MLLTYTLLVESYLCGSGSGS
>708_3_1_0.004%
MLYDIIMVNCGSGSGS
>709_3_1_0.004%
MYLANCACGSGSGS
>710_3_1_0.004%
MAAKWMLVVARSDLKCGSGSGS
>711_3_1_0.004%
MGKCLLMRPDNGCGSGSGS
>712_3_1_0.004%
MSVCIFYTLLVTCCGSGSGS
>713_3_1_0.004%
MDSSLMQRFFAWLFNCGSGSGS
>714_3_1_0.004%
MRVIRRLTGILNSWSCGSGSGS
>715_3_1_0.004%
MSDTMAVYSLAPMFCGSGSGS
>716_3_1_0.004%
MDKLHHSQPTHNNCGSGSGS
>717_3_1_0.004%
MLMPVSEYQPAIAYYCGSGSGS
>718_3_1_0.004%
MLCYHPCNLGVYFNICGSGSGS
>719_3_1_0.004%
MEGPNGLSRSRINLYCGSGSGS
>720_3_1_0.004%
MCRDLSWILILLEYICGSGSGS
>721_3_1_0.004%
MEYHSDLAHPCCGSGSGS
>722_3_1_0.004%
MECYHSSMPPPSTNCGSGSGS
>723_3_1_0.004%
MRMSCKPDPYLCGSGSGS
>724_3_1_0.004%
MTGCLCVVYSLISYLICGSGSGS
>725_3_1_0.004%
MLSRFLHRSLFCGSGSGS
>726_3_1_0.004%
MYRYPNHSTCGSGSGS
>727_3_1_0.004%
MTDSMLVYLTVVIYCGSGSGS
>728_3_1_0.004%
MASPMAAWMSLMVVTCGSGSGS
>729_3_1_0.004%
MPPHSSLAVMRYSRHNCGSGSGS
>730_3_1_0.004%
MWLRWLTRSIQSWLCGSGSGS
>731_3_1_0.004%
MPTIPMHTLITTRCGSGSGS
>732_3_1_0.004%
MLSSYFKNSRRNLFDCGSGSGS
>733_3_1_0.004%
MKIDMLHHFHNFSMCGSGSGS
>734_3_1_0.004%
MCHREHWVPNCGSGSGS
>735_3_1_0.004%
MKSLMCWSPSHYTCGSGSGS
>736_3_1_0.004%
MWLRNIEYYPPCGSGSGS
>737_3_1_0.004%
MWRGLLHKPSKILPKCGSGSGS
>738_3_1_0.004%
MCPPSSRCGSGSGS
>739_3_1_0.004%
MKRYFDNDPSPHLLICGSGSGS
>740_3_1_0.004%
MSLRSMCCRKTIPSLCCGSGSGS
>741_3_1_0.004%
MWNECAQILTVPVPDCGSGSGS
>742_3_1_0.004%
MANLHTYKQIMYSHCGSGSGS
>743_3_1_0.004%
MHLPPTTPPICCGSGSGS
>744_3_1_0.004%
MTRRMVLGNPNVIVCGSGSGSGS
>745_3_1_0.004%
MLSASYLRQRSGS
>746_3_1_0.004%
MPPVCHDMRLMVTNYCGSGSGS
>747_3_1_0.004%
MGRPTVVPISCTYCGSGSGS
>748_3_1_0.004%
MFKMHLHHRQMASTCGSGSGS
>749_3_1_0.004%
MHHGSDLRTYFISHCGSGSGS
>750_3_1_0.004%
MLCTNMRPGPTFLCCGSGSGS
>751_3_1_0.004%
MTRLVVPHQRYTRCGSGSGS
>752_3_1_0.004%
MLNCLTAWIMQYILNVCGSGSGS
>753_3_1_0.004%
MSSCIDLSACGSGSGS
>754_3_1_0.004%
MSLNCIFCGSGSGS
>755_3_1_0.004%
MPYGTHLPGFTNNLCGSGSGS
>756_3_1_0.004%
MWTMSSWFQHTLDCGSGSGS
>757_3_1_0.004%
MVVYGALDCGSGSGS
>758_3_1_0.004%
MTPMPSRKYFNTHGFCGSGSGS
>759_3_1_0.004%
MTTNVCHTCLVLVSCGSGSGS
>760_3_1_0.004%
MPTYMSNHSTRNYCGSGSGS
>761_3_1_0.004%
MPGCMMRSWTMHPPDCGSGSGS
>762_3_1_0.004%
MPCRIYLGLWCLNFLCGSGSGS
>763_3_1_0.004%
MVWKLVRLLWFWYHCGSGSGS
>764_3_1_0.004%
MCWTDYLHGLLGCPVFCGSGSGS
>765_3_1_0.004%
MRFVCTLCMHHPCGSGSGS
>766_3_1_0.004%
MLRLLVVTPATCGSGSGS
>767_3_1_0.004%
MPLSLKYKYRCGSGSGS
>768_3_1_0.004%
MRPPEPRDDSVLIDYFCGSGSGS
>769_3_1_0.004%
MRNSKTHPPFTAPYCGSGSGS
>770_3_1_0.004%
MDAEYGMHGSDAVDLCGSGSGS
>771_3_1_0.004%
MRLFTNNMRLSFTYFNCGSGSGS
>772_3_1_0.004%
MLSFLCLPVLVSNTCGSGSGS
>773_3_1_0.004%
MAYLRDNCGSGSGS
>774_3_1_0.004%
MPPHRCTDVITPNTCGSGSGS
>775_3_1_0.004%
MRCYRYCNNTWTDCGSGSGS
>776_3_1_0.004%
MPDNTTYNCGSGSGS
>777_3_1_0.004%
MKFCYLVLIPYLLSLICGSGSGS
>778_3_1_0.004%
MGSMRMYHSNPRCGSGSGS
>779_3_1_0.004%
MRQCLQTFFELAAYLCGSGSGS
>780_3_1_0.004%
MSFSNMCPDQYVDCCGSGSGS
>781_3_1_0.004%
MALCQDTMMRPDFAICGSGSGS
>782_3_1_0.004%
MFPLCWLLGLFECICGSGSGS
>783_3_1_0.004%
MLRPSRTVDAVHYCGSGSGS
>784_3_1_0.004%
MSGIFLRIRTSPFCGSGSGS
>785_3_1_0.004%
MWSFTSYRICGSGSGS
>786_3_1_0.004%
MLLCILLLTEIFKLACGSGSGS
>787_3_1_0.004%
MNMPYGLLPLNCGSGSGS
>788_3_1_0.004%
MRESVRSLFLVACPCGSGSGS
>789_3_1_0.004%
MTMETLDVPMPITTGCGSGSGS
>790_3_1_0.004%
MTVCWWNGLLIALYICGSGSGS
>791_3_1_0.004%
MSGRKTHAYLFAFLSSCGSGSGS
>792_3_1_0.004%
MRQLNCLLIYLIAFICGSGSGS
>793_3_1_0.004%
MTTVVCLPYSVDHYCGSGSGS
>794_3_1_0.004%
MLSCLWTLLSLTIFMCGSGSGS
>795_3_1_0.004%
MEAASYGLSDSPADNCGSGSGS
>796_3_1_0.004%
MLCSMPSALATNCGSGSGS
>797_3_1_0.004%
MSSCYIIPILLLILLCGSGSGS
>798_3_1_0.004%
MRSMQTSQVFTSTSCGSGSGS
>799_3_1_0.004%
MPRMRRVATLSHCGSDSGS
>800_3_1_0.004%
MVGRRWNDLYIVIVCGSGSGS
>801_3_1_0.004%
MMAPLIRLNNCGSGSGS
>802_3_1_0.004%
MDSHSCGFMWTDHPCYCGSGSGS
>803_3_1_0.004%
MEVTFQFHFIRHTPPCGSGSGS
>804_3_1_0.004%
MGVMCRNSVFSYPICGSGSGS
>805_3_1_0.004%
MSTGKMCGIGLDGSACGSGSGS
>806_3_1_0.004%
MNLRTMLDQMLCDTICGSGSGS
>807_3_1_0.004%
MFCIFSVANCGSGSGS
>808_3_1_0.004%
MFMWLFLDNRPWHCHCGSGSGS
>809_3_1_0.004%
MFNLCFCICGSGSGS
>810_3_1_0.004%
MLTNMCRCNLLFFTACGSGSGS
>811_3_1_0.004%
MPCGKPYPISSCGSGSGS
>812_3_1_0.004%
MRLLVSMPTHHCGSGSGS
>813_3_1_0.004%
MSPCTMHCHHFTCGSGSGS
>814_3_1_0.004%
MICSEFLDPACEYYCGSGSGS
>815_3_1_0.004%
MSPCLTRLVQVIMLVVCGSGSGS
>816_3_1_0.004%
MFLFLICAFFGLNLICGSGSGS
>817_3_1_0.004%
MLHIMMHHNNPCGSGSGS
>818_3_1_0.004%
MSTAKMLALPTSPTCSSGSGS
>819_3_1_0.004%
MLCSMRSLTNNPTQFRCGSGSGS
>820_3_1_0.004%
MRAMHSLYYPNNCGSGSGS
>821_3_1_0.004%
MAQILRNGTDNDQYCGSGSGS
>822_3_1_0.004%
MHNMMHRADPSFYCGSGSGS
>823_3_1_0.004%
MKREDFWTCSALEVVCGSGSGS
>824_3_1_0.004%
MSSMYRCSLLFFIIYLCGSGSGS
>825_3_1_0.004%
MQIHDWSMRLMDTVTPCGSGSGS
>826_3_1_0.004%
MPSFYGKLKLPCGSGSGS
>827_3_1_0.004%
MDMRRRQVLNGALVTYCGSGGS
>828_3_1_0.004%
MLLATSCCGSGSGS
>829_3_1_0.004%
MPHNKHSNACGSGSGS
>830_3_1_0.004%
MQICHDNIHNGRTNCGSGSGS
>831_3_1_0.004%
MVTCMQPVLLTHCGSGSGS
>832_3_1_0.004%
MVDLVNEVRGNNLALTCGSGSGS
>833_3_1_0.004%
MAYLPLFYLLVLAWLSCGSGSGS
>834_3_1_0.004%
MRPFNCLCGSGSGS
>835_3_1_0.004%
MPTGFLLDMDHSYCGSGSGS
>836_3_1_0.004%
MRFMFLFTSAQNTVHCGSGSGS
>837_3_1_0.004%
MSRVTNAYLVATVRCGSGSGS
>838_3_1_0.004%
MPPWITWLSAIMLLSLCGSGSGS
>839_3_1_0.004%
MFLCFLILIALCGSGSGS
>840_3_1_0.004%
MTHRRDYPQCTTLFCGSGSGS
>841_3_1_0.004%
MTPCGKPYPLYSSPCGSGSGS
>842_3_1_0.004%
MLKPMCYVFLSKVHCGSGSGS
>843_3_1_0.004%
MQDLLYNLCGSGSGS
>844_3_1_0.004%
MGGPHDILLSMLLDCGSGSGS
>845_3_1_0.004%
MDWLINVLSDILAFVCGSGSGS
>846_3_1_0.004%
MSGKMQYSFPYIPVNCGSGSGS
>847_3_1_0.004%
MWNTRSNMLANWVICGSGSGS
>848_3_1_0.004%
MSKFWHPLHITITTCGSGSGS
>849_3_1_0.004%
MDTLYEQCGSGSGS
>850_3_1_0.004%
MSGMPLTTTATVDCGSGSGS
>851_3_1_0.004%
MQPRHSGFGPHNICGSGSGS
>852_3_1_0.004%
MSNMCWRVVGSRNTYCGSGSGS
>853_3_1_0.004%
MFNSLYANLRGSGSGS
>854_3_1_0.004%
MGLTVRTWSPHPLPNCGSGSGS
>855_3_1_0.004%
MHQCLTSLILSMCGSGS
>856_3_1_0.004%
MRRIRPLVFVHCGSGSGS
>857_3_1_0.004%
MPSMCTRVDIPVDTCGSGSGS
>858_3_1_0.004%
MGRKHDYLSYNPASCGSGSGS
>859_3_1_0.004%
MTRASRFCMLLYLMHCGSGSGS
>860_3_1_0.004%
MMRRKIGYMSLNNPHCGSGSGS
>861_3_1_0.004%
MLGYGMLAFTSNFKRCGSGGGS
>862_3_1_0.004%
MFLMSHSDECTHCGSGSGS
>863_3_1_0.004%
MFWCILARCYVHLIHICGSGSGS
>864_3_1_0.004%
MIGLYCYSLRQRQGS
>865_3_1_0.004%
MPYSCAVMLDLIGTCGSGSGS
>866_3_1_0.004%
MSVRTLSMRNYNFNTCGSGSGS
>867_3_1_0.004%
MRDRCPLSFHHNPPCGSGSGS
>868_3_1_0.004%
MQGMRDSRHPFNICGSGSGS
>869_3_1_0.004%
MSAVLVVNNPCSCGSGSGS
>870_3_1_0.004%
MQTPPRPPVTNCNLNCGSGSGS
>871_3_1_0.004%
MATNVHNRSIAAQYNCGSGSGS
>872_3_1_0.004%
MRSTSNLHDCGSGSGS
>873_3_1_0.004%
MIDNDVLYTYSRATHCGSGSGS
>874_3_1_0.004%
MNMLPMSCQQRFFFHCGSGSGS
>875_3_1_0.004%
MRTKYINPLCCGSGSGS
>876_3_1_0.004%
MRTDRTLYSYRSLICGSGSGS
>877_3_1_0.004%
MSPILSVMSCVPNPHCGSGSGS
>878_3_1_0.004%
MSRGSRLWLWYHIYFCGSGSGS
>879_3_1_0.004%
MSMSRKSPISVCGSGSGS
>880_3_1_0.004%
METRVECALPVFSLCGSGSGS
>881_3_1_0.004%
MGRHLVRFPCAVHCCGSGSGS
>882_3_1_0.004%
MRPMLSYRQHNNLNCGSGSGS
>883_3_1_0.004%
MRHNHQMFDINRVCGSGSGS
>884_3_1_0.004%
MLLCFKLFSPGPFCGSGSGS
>885_3_1_0.004%
MMESNDNLHNRIINCGSGSGS
>886_3_1_0.004%
MCICPIVDMHCFLIYGRGSGS
>887_3_1_0.004%
MELLLRTMLQWLCGSGSGS
>888_3_1_0.004%
MPRSFVTVCGSGSGS
>889_3_1_0.004%
MSGFCMLSVVVLFRHCGSGSGS
>890_3_1_0.004%
MCFKQRDTLKFVSLCGSGSGS
>891_3_1_0.004%
MLVRMAAADCGSGSGS
>892_3_1_0.004%
MIANTITHCGSGSGS
>893_3_1_0.004%
MSSTYLALTGDNCGSGSGS
>894_3_1_0.004%
MSKMLTSYSTRNLCCGSGSGS
>895_3_1_0.004%
MNCFLQYWSLIHVSCGSGSGS
>896_3_1_0.004%
MPAGFNNDLVFLYLSCGSGSGS
>897_3_1_0.004%
MCSNIWNPYSVTPCGSGSGS
>898_3_1_0.004%
MSFSMHCRDGFAAHYCGSGSGS
>899_3_1_0.004%
MSCLLDWLRRMVLLSICGSGSGS
>900_3_1_0.004%
MAGNRIRISPYCGSGSGS
>901_3_1_0.004%
MRTRSDPLDTACGSGSGS
>902_3_1_0.004%
MASMPSRTFLSCSRCGSGSGS
>903_3_1_0.004%
MHRMQWIYYPALSNRCGSGSGS
>904_3_1_0.004%
MSLPNPLFHNRCGSGSGS
>905_3_1_0.004%
MANHPLLLDPYVLCGSGSGS
>906_3_1_0.004%
MHRSLALDCGSGSGS
>907_3_1_0.004%
MIYPMHYPWTDYCGSGSGS
>908_3_1_0.004%
MHLSNTPCGSGSGS
>909_3_1_0.004%
MKPTFPHPPASLLEYCGSGSGS
>910_3_1_0.004%
MFPCALIALLRYLRACGSVSGS
>911_3_1_0.004%
MHNAMPRSNKPSAIRDCGSGSGS
>912_3_1_0.004%
MKCARSFDTNTPASCGSGSGS
>913_3_1_0.004%
MWFCTGVLAQHMLSFCGSGSGS
>914_3_1_0.004%
MPYVTMWIIIRYYIDCGSGSGS
>915_3_1_0.004%
MKFSRLLWLVDSSCLCGSGSGS
>916_3_1_0.004%
MYSCVLRGPTIQPICGSGSGS
>917_3_1_0.004%
MDISVLLPCGSGSGS
>918_3_1_0.004%
MSVSSIAICGSGSGS
>919_3_1_0.004%
MGSRDPSKPLFVVTCGSGSGS
>920_3_1_0.004%
MNSMFIVLASFNCGSGSGS
>921_3_1_0.004%
MSRNMPLDSAPHRYQCGSGSGS
>922_3_1_0.004%
MKLCMRHLEGHRDCGSGSGS
>923_3_1_0.004%
MDCHNSTFHWLAYCGSGSGS
>924_3_1_0.004%
MPNDTGCGSGSGS
>925_3_1_0.004%
MLQMADKCDSHSVCGSGSGS
>926_3_1_0.004%
MTLLLNHPPINPACGSGSGS
>927_3_1_0.004%
MMVCASAMRRDRTDFCGSGSGS
>928_3_1_0.004%
MCFYSYSLRQRQRS
>929_3_1_0.004%
MILNSWSPCMRLPDSNCGSGSGS
>930_3_1_0.004%
MSHCLSYFLNPFICGSGSGS
>931_3_1_0.004%
MSLHDTFTLSGRFCGSGSGS
>932_3_1_0.004%
MVMPMLLSCNVHFVSGGGS
>933_3_1_0.004%
MCARHLQLVWTPFNCGSGSGS
>934_3_1_0.004%
MSQTEMGGSNLTCGSGSGS
>935_3_1_0.004%
MLCVYVYLDLLLYFLCGSGSGS
>936_3_1_0.004%
MQCPIMVRDWDCGSGSGS
>937_3_1_0.004%
MLYLVHSFSHTCGSGSGS
>938_3_1_0.004%
MSSICRFVRRLYALNCGSGSGS
>939_3_1_0.004%
MYYNSEVNIRCGSGSGS
>940_3_1_0.004%
MKLDKTHRHMVSTFCGSGSGS
>941_3_1_0.004%
MRKHQVFPDTNPTCGSGSGS
>942_3_1_0.004%
MMLPYAIEYPHCVCGSGSGS
>943_3_1_0.004%
MTPMPARYLNTCGSGSGS
>944_3_1_0.004%
MYCTVANLDHCGSGSGS
>945_3_1_0.004%
MLFCLRIIMKYFNNCGSGSGS
>946_3_1_0.004%
MPFPSRADCGSGSGS
>947_3_1_0.004%
MVLLEYLSIIDRFKKCGSGSGS
>948_3_1_0.004%
MSRCLTTLWTLYFHLNCGSGSGS
>949_3_1_0.004%
MLYESSCWCRRLFYNCGSGSGS
>950_3_1_0.004%
MTNLLFLFLLSILLCGSGSGS
>951_3_1_0.004%
MVACIYPPFACGSGSGS
>952_3_1_0.004%
MTTMCTTRPLFSDCGSGSGS
>953_3_1_0.004%
MVSPHSYCGSGSGS
>954_3_1_0.004%
MKGGKREFNLLVHSHCGSGSGS
>955_3_1_0.004%
MPLTDKRFTLAVISCGSGSGS
>956_3_1_0.004%
MVFIDNSCGSGSGS
>957_3_1_0.004%
MSSVIHWMMLLSVHTCGSGSGS
>958_3_1_0.004%
MRCYMHRDINPTCGSGSGS
>959_3_1_0.004%
MSHTGICPVGCGSGSGS
>960_3_1_0.004%
MCLPINCPHCGSGSGS
>961_3_1_0.004%
MSNRSLSMACSPCLCGSGSGS
>962_3_1_0.004%
MRPCLELIMHHSYNWCGSGSGS
>963_3_1_0.004%
MQNWSMHCLNNPCGSGSGS
>964_3_1_0.004%
MDYVICLFKRCHYKNHCGSGSGS
>965_3_1_0.004%
MCLPGRNSLSCGSGSGS
>966_3_1_0.004%
MRLCWLDKYHLLDCGSGSGS
>967_3_1_0.004%
MWLVGLLTWRTLLKYCGSGSGS
>968_3_1_0.004%
MSHNQKWYVLLNLITCGSGSGS
>969_3_1_0.004%
MFQWLHMWLPGNPCGSGSGS
>970_3_1_0.004%
MSALVASNCSCGSGSGS
>971_3_1_0.004%
MHPNKCHNTCGSGSGS
>972_3_1_0.004%
MPPNNVGWLSVAMHHACGSGSGS
>973_3_1_0.004%
MMARRYLANCMLLPCGSGSGS
>974_3_1_0.004%
MFLCFLVIPILMYSYCGSGSGS
>975_3_1_0.004%
MGVLHVFMLHFPNCGSGSGS
>976_3_1_0.004%
MLVCLVYVGLVTCVSCGSGSGS
>977_3_1_0.004%
MQNWLSGSWLNCMVANCGSGSGS
>978_3_1_0.004%
MTDYMSTIISSITVCGSGSGS
>979_3_1_0.004%
MCNKKLTVNMLNCGSGSGS
>980_3_1_0.004%
MDPFQNLFDFNPYCGSGSGS
>981_3_1_0.004%
MNTGHNIVPACGSGS
>982_3_1_0.004%
MESCSLMVRYNNICGSGSGS
>983_3_1_0.004%
MKVTLRYHSSNAVSCGSGSGS
>984_3_1_0.004%
MRTWFHFMYLTHCGSGSGS
>985_3_1_0.004%
MHSYLCSSILSVNCGSGSGS
>986_3_1_0.004%
MLSSSMFNSRDLPYYCGSGSGS
>987_3_1_0.004%
MSTKFHFDISMVCGSGSGS
>988_3_1_0.004%
MCFYRKSQQHITNYTCGSGSGS
>989_3_1_0.004%
MTQRSFIYNVLDSDCGSGSGS
>990_3_1_0.004%
MLKPLVCLIMCFAYLCGSGSGS
>991_3_1_0.004%
MVHAQMSMCHSPMALCGSGSGS
>992_3_1_0.004%
MPREPDTYCYRPLCGSGSGS
>993_3_1_0.004%
MTDAIWCKLIHMCPFTCGSGSGS
>994_3_1_0.004%
MIRMRLWNPSTNCGSGSGS
>995_3_1_0.004%
MVFCLLLLHWTFTRCGSGSGS
>996_3_1_0.004%
MNLHPDPLDNNIMCGSGSGS
>997_3_1_0.004%
MAYPPQIRTLNINLICGSGSGS
>998_3_1_0.004%
MYDMCMVPANSESVCGSGSGS
>999_3_1_0.004%
MTCLSGLWTRIFLSCGSGSGS
>1000_3_1_0.004%
MFHPRAVAPQPDDNNCGSGSGS
>1001_3_1_0.004%
MTPMLRLGWTYFYCGSGSGS
>1002_3_1_0.004%
MFPCVLLWVLFICGSGSGS
>1003_3_1_0.004%
MNVHRCLLTYPVGNCGSGSGS
>1004_3_1_0.004%
MLPPESLYPRCGSGSGS
>1005_3_1_0.004%
MSLCSTSLCPLLISTCGSGSGS
>1006_3_1_0.004%
MSTFGMLAPDCFYYCGSGSGS
>1007_3_1_0.004%
MILTNVVFGHYVDFCGSGSGSGS
>1008_3_1_0.004%
MCPVKILCGSGSGS
>1009_3_1_0.004%
MFRERIDVVMCPSSNCGSGSGS
>1010_3_1_0.004%
MVLGLVNKWLLLLNLLCGSGSGS
>1011_3_1_0.004%
MSPLCLKIIMLIPYYCGSGSGS
>1012_3_1_0.004%
MNTRMSNRTYYDLWPCGSGSGS
>1013_3_1_0.004%
MTPCTLFYMLLQIMGCGSGSGS
>1014_3_1_0.004%
MYMDRTSSACGSGSGS
>1015_3_1_0.004%
MECLHWVPLLLLYYTICGSGSGS
>1016_3_1_0.004%
MSVQSKMMLDGFSFTCGSGSGS
>1017_3_1_0.004%
MPWRPPPLCAANCGSGSGS
>1018_3_1_0.004%
MRHKSIPASYGFPMRCGSGSGS
>1019_3_1_0.004%
MLTLANSFTCGSGSGS
>1020_3_1_0.004%
MSPNTAPTSPQCGSGSGS
>1021_3_1_0.004%
MGPCLLQNVSDCGNTCGSGSGS
>1022_3_1_0.004%
MTAIRMLRNMHTDTICGSGSGS
>1023_3_1_0.004%
MSPFPLDCGSGSGS
>1024_3_1_0.004%
MNPCWALTYLLFSLLCGSGSGS
>1025_3_1_0.004%
MCLKYPSQQLALTPNCGSGSGS
>1026_3_1_0.004%
MDPECMRHSLPRNCGSGSGS
>1027_3_1_0.004%
MICILTYTATMMPFDCGSGSGS
>1028_3_1_0.004%
MSLMLNCHPAVCGSGSGS
>1029_3_1_0.004%
MEGHLDISVFLTNPPCGSGSGS
>1030_3_1_0.004%
MNTLLCFLYWIIKTLACGSGSGS
>1031_3_1_0.004%
MQPLRRSFLRGCGSGSGS
>1032_3_1_0.004%
MYCLPASASKAINECGSGSGS
>1033_3_1_0.004%
MSWHVYIHVGTDSCGSGSGS
>1034_3_1_0.004%
MGSRISMHNLSVYCCGSGSGS
>1035_3_1_0.004%
MKFRCWSYMSILLTYCGSGSGS
>1036_3_1_0.004%
MRNFLCHFACGSGSGS
>1037_3_1_0.004%
MDHWHHNEWSSNLNCGSGSGS
>1038_3_1_0.004%
MGYCKRRSHTSFLDCGSGSGS
>1039_3_1_0.004%
MIHCLFLLTVVCLSLCGSGSGS
>1040_3_1_0.004%
MSMMCLHGLSCSVLSCGSGSGS
>1041_3_1_0.004%
MQNRDWLFLMLIWTNSCGSGSGS
>1042_3_1_0.004%
MHPAVVQITCSPLVICGSGSGS
>1043_3_1_0.004%
MSPDQSLTNHCGSGSGS
>1044_3_1_0.004%
MWCQIRLLIAKWFRSMCGSGSGS
>1045_3_1_0.004%
MKESRYNHLSSFNICGSGSGS
>1046_3_1_0.004%
MENKYDMMSYTMVCGSGSGS
>1047_3_1_0.004%
MHVSVWSMHSHLCGSGSGS
>1048_3_1_0.004%
MATAVMRPYLHFNCGSGSGS
>1049_3_1_0.004%
MLHCIFTKHTGPDCGSGSGS
>1050_3_1_0.004%
MNACTLLLYMPLDRCGRGSGS
>1051_3_1_0.004%
MDANLLMRWPLPNLACGSGSGS
>1052_3_1_0.004%
MPSHFLPDIILLFAYLCGSGSGS
>1053_3_1_0.004%
MRCVIMRHTTSNHCGSGSGS
>1054_3_1_0.004%
MGLNCSPRDHNSHLCGSGSGS
>1055_3_1_0.004%
MIDCPASTRTPATYLCGSGSGS
>1056_3_1_0.004%
MSNRMPAAHCRTDNTNCGSGSGS
>1057_3_1_0.004%
MLTCLLYCLAWLSPMCGSGSGS
>1058_3_1_0.004%
MPWCAVNFLQVLVYILCGSGSGS
>1059_3_1_0.004%
MEVSSDKVSADPIACGSGSGS
>1060_3_1_0.004%
MDVYLPATVYGLCGSGSGS
>1061_3_1_0.004%
MTNCNILVYLAYLFFCGSGSGS
>1062_3_1_0.004%
MSTNFLGWLDIWQDCGSGSGS
>1063_3_1_0.004%
MKCLVLFTDWLLHICGSGSGS
>1064_3_1_0.004%
MSFHPWNMSTRTNMFRCGSGSGS
>1065_3_1_0.004%
MSLAVKICWFLLQTACGSGSGS
>1066_3_1_0.004%
MLTVGCRGLLLFLIIAAAQGS
>1067_3_1_0.004%
MLPEGKYEHYSSTVDHCGSGSGS
>1068_3_1_0.004%
MQSFFMWSPRFDSMAACGSGSGS
>1069_3_1_0.004%
MSRLDMVCNFHLIGCGSGSGS
>1070_3_1_0.004%
MIHLFCLCGYLMSLLCGSGSGS
>1071_3_1_0.004%
MLNRLREMLGSKLPDNYGSVSGS
>1072_3_1_0.004%
MNCWSVRWSRYLLYFFCGSGSGS
>1073_3_1_0.004%
MVRNPVSCGSGSGS
>1074_3_1_0.004%
MPWPGIFPTRSCGSGSGS
>1075_3_1_0.004%
MTPMPHCYSYYCGSGSGS
>1076_3_1_0.004%
MYCMPIFEFTTVISCGSGSGS
>1077_3_1_0.004%
MRFMMLTPHYNCGSGSGS
>1078_3_1_0.004%
MPCPNCLRVCGSGSGS
>1079_3_1_0.004%
MAECLTSLVTIYMSHICGSGSGS
>1080_3_1_0.004%
MHDAWSKMRSLTNTECGSGSGS
>1081_3_1_0.004%
MSCMPNPGISWPLLCGSGSGS
>1082_3_1_0.004%
MAFCAFLFMWAILCGSGSGS
>1083_3_1_0.004%
MQMETGNADHTYITCGSGSGS
>1084_3_1_0.004%
MTPMLQTSPYTSSATCGSGSGS
>1085_3_1_0.004%
MGVMLSAALGLIYSSCGSGSGS
>1086_3_1_0.004%
MYMATLLCGSGSGS
>1087_3_1_0.004%
MCCHCLWCGSGSGS
>1088_3_1_0.004%
MPGMPPQPRIGPGLLFCGSGSGS
>1089_3_1_0.004%
MSTTRKFTRNLSCGSGSGS
>1090_3_1_0.004%
MAKQRVPDITKNCGSGSGS
>1091_3_1_0.004%
MARNSSARMLPHNIPCGSGSGS
>1092_3_1_0.004%
MEPLMDFCGSGSGS
>1093_3_1_0.004%
MNWLCMCLTPHCGSGSGS
>1094_3_1_0.004%
MPMPQTSNNTTTPCGSGSGS
>1095_3_1_0.004%
MHTHHTPYCDCGSGSGS
>1096_3_1_0.004%
MLCSMWQWPFSFANCCCSGSGS
>1097_3_1_0.004%
MTTSLDLLDIMLWCIICGSGSGS
>1098_3_1_0.004%
MSYHHWMSDGIPGTACGSGSGS
>1099_3_1_0.004%
MSPRYNIDYLFPRYIYCGSGSGS
>1100_3_1_0.004%
MSWLCVIVLWSLMTLCGSGSGS
>1101_3_1_0.004%
MYSSIHSSVPCGSGSGS
>1102_3_1_0.004%
MPFMWVMRPFSDCCGSGSGS
>1103_3_1_0.004%
MEYGNHMLNTFSWDYCGSGSGS
>1104_3_1_0.004%
MLTCSKTFASMHSSLFCGSGSGS
>1105_3_1_0.004%
MTVMCAFSDWWLITSCCGSGSGS
>1106_3_1_0.004%
MRSGDNGLGMFSLTMRCGSGSGS
>1107_3_1_0.004%
MDPVCRCRPVDFVVCGSGSGS
>1108_3_1_0.004%
MQMQRTSNNPNWLCGSGSGS
>1109_3_1_0.004%
MRSCITLLFISLLDRCCGSGSGS
>1110_3_1_0.004%
MSMWCHLALWLVDVICGSGSGS
>1111_3_1_0.004%
MQSYSKNHGSNCGSGSGS
>1112_3_1_0.004%
MHISGVNSTCGSGSGS
>1113_3_1_0.004%
MSPTISWRHLDPCGSGSGS
>1114_3_1_0.004%
MSRHSLPNWLSCGSGSGS
>1115_3_1_0.004%
MPVSTYHMISSSSTCGSGSGS
>1116_3_1_0.004%
MRCTNVLLYEDSLVPVCGSGSGS
>1117_3_1_0.004%
MSCLMKYLFKFVLVGCGSGSGS
>1118_3_1_0.004%
MSHLAGLCGSGSGS
>1119_3_1_0.004%
MSCPTWVVMLSICGSGSGS
>1120_3_1_0.004%
MSYQDVLCNMSHSPSICGSGSGS
>1121_3_1_0.004%
MIISMQLHVCIAIPDRGSGSGS
>1122_3_1_0.004%
MSTKNHRLDITLAPCGSGSGS
>1123_3_1_0.004%
MQLCYVWLTFALFCACGSGSGS
>1124_3_1_0.004%
MFCPNLTTAMHTNLCGSGSGS
>1125_3_1_0.004%
MSIMFGHQSPHHCGCGSGSGS
>1126_3_1_0.004%
MWSCLWDVITLLTVNICGSGSGS
>1127_3_1_0.004%
MSRMHPELYAFSFSICGSGSGS
>1128_3_1_0.004%
MVSASVYFALRSGSGS
>1129_3_1_0.004%
MYCFLKYLILFMSICGSGSGS
>1130_3_1_0.004%
MPYSMTYCYPLLKCGSGSGS
>1131_3_1_0.004%
MRHMSTERLVSYRCGSGSGS
>1132_3_1_0.004%
MLDSGSSLLCGSGSGS
>1133_3_1_0.004%
MVHPIYGIMCLCSLCGSGSGS
>1134_3_1_0.004%
MRTPLPENISPAHCGSGSGS
>1135_3_1_0.004%
MIVCYIVIPFLLLKCGSGSGS
>1136_3_1_0.004%
MRRVANGGYSPSNNCGSGSGS
>1137_3_1_0.004%
MKTLCSLMRVLLDRLLCGSGSGS
>1138_3_1_0.004%
MQSLGMQDLYHLNYCGSGSGS
>1139_3_1_0.004%
MDEYPPNKFCGSGSGS
>1140_3_1_0.004%
MLDYYCMHGINSPTECGSGSGS
>1141_3_1_0.004%
MRCGMALPRSTTSSHCGSGSGS
>1142_3_1_0.004%
MHMRLRSPPWLSPANCGSGSGS
>1143_3_1_0.004%
MTQCTMRNKYTCFTFCGSGSGS
>1144_3_1_0.004%
MHLVMRPDEFPMSPHGCGSGSGS
>1145_3_1_0.004%
MNNWCLCSHIIFNPCGSGSGS
>1146_3_1_0.004%
MPEDCMPIWLRMSVHCGSGSGS
>1147_3_1_0.004%
MSFCSWDRMCPSPLVNCGSGSGS
>1148_3_1_0.004%
MRVAHMMPPCSNKLFCGPDSGS
>1149_3_1_0.004%
MLYPWYKIPSCGSGTDVFLILLCGSGSGS
>1150_3_1_0.004%
MTSHLSFCHDCIDCGSGSGS
>1151_3_1_0.004%
MSTCLVALYHFMLNHCGSGSGS
>1152_3_1_0.004%
MVTCNNWAHPSTNICGSGSGS
>1153_3_1_0.004%
MRCSDSWRMSVTHRYRGSGSGS
>1154_3_1_0.004%
MVLCLLTWFFVPTDYCGSGSGS
>1155_3_1_0.004%
MSIVNPTCGSGSGS
>1156_3_1_0.004%
MLSAYLRQRQRS
>1157_3_1_0.004%
MPPSFFIYCGSGSGS
>1158_3_1_0.004%
MPWCFAFIVLTSIQFCGSGSGS
>1159_3_1_0.004%
MVNGMPETLVAGIAPCGSGSGS
>1160_3_1_0.004%
MSPEYHVTNCGSGSGS
>1161_3_1_0.004%
MMQCHMRQHTDNFTCGSGSGS
>1162_3_1_0.004%
MPNPSPNMDFLDYCGSGSGS
>1163_3_1_0.004%
MHLGCILTLTLLVILLCGSGSGS
>1164_3_1_0.004%
MSISTTSTPICGSGSGS
>1165_3_1_0.004%
MAWCHMPHARLNTCGSGSGS
>1166_3_1_0.004%
MTCQWYHLTLIMPPCGSGSGS
>1167_3_1_0.004%
MWTCFYVAVLIMCGSGSGS
>1168_3_1_0.004%
MAYCLEYCGSGSGS
>1169_3_1_0.004%
MQCDLWAVIWHIIKWCGSGSGS
>1170_3_1_0.004%
MRNNCTAMWNNSADPCGSGSGS
>1171_3_1_0.004%
MSPCMRNRMDTIHHSCGSGSGS
>1172_3_1_0.004%
MICSSPPRLSYTKCGSGSGS
>1173_3_1_0.004%
MQPMRLLSKHPHVKCGSGSGS
>1174_3_1_0.004%
MSCWRSRLTNLFLYLCGSGSGS
>1175_3_1_0.004%
MFCLQIARLDNFTPCGSGSGS
>1176_3_1_0.004%
MLDSYMRLTTPWDLCSCGSGSGS
>1177_3_1_0.004%
MANRTKNCGSGSGS
>1178_3_1_0.004%
MSAHWKMLWSDPSHSCGSGSGS
>1179_3_1_0.004%
MNMSTEPRLATTHCGSGSGS
>1180_3_1_0.004%
MEDSSHCVDLSLTSPCGSGSGS
>1181_3_1_0.004%
MHACLGGLFMSLYAWSCGSGSGS
>1182_3_1_0.004%
MPLLFMDKKTVCGSGSGS
>1183_3_1_0.004%
MCGRLHNSCGSGSGS
>1184_3_1_0.004%
MSDRMWHSTLPGSPNCGSGSGS
>1185_3_1_0.004%
MNPYMSQTSNTRMFNCGSGSGS
>1186_3_1_0.004%
MYGRMCDPTITCGSGSGS
>1187_3_1_0.004%
MDSVATFLESPINCGSGSGS
>1188_3_1_0.004%
MRRFPPMHSVPALCGSGSGS
>1189_3_1_0.004%
MSYMDAYPLCGSGSGS
>1190_3_1_0.004%
MSECAFFMHPDCGSGSGS
>1191_3_1_0.004%
MTVCLMMRSNSTCGSGSGS
>1192_3_1_0.004%
MVMKMLSGANTHCGSGSGS
>1193_3_1_0.004%
MPPGPSTYTSPCGSGSGS
>1194_3_1_0.004%
MPRATFARVTLPTCGSGSGS
>1195_3_1_0.004%
MAAPGYMVLTVNCGSGSGS
>1196_3_1_0.004%
MCSRITRWLCGSGSGS
>1197_3_1_0.004%
MSATLDMHHPIGLNCGSGSGS
>1198_3_1_0.004%
MLFTGFHCGSGSGS
>1199_3_1_0.004%
MHRCLEQLFSTMYDYCGSGSGS
>1200_3_1_0.004%
MSGRLRLCWTDIIDPCGSGSGS
>1201_3_1_0.004%
MQVLYASPFCGSGSGS
>1202_3_1_0.004%
MEWTHSYPMMLLPDDYCGSGSGS
>1203_3_1_0.004%
MRPTWEPMLLNAFNFGSGSGS
>1204_3_1_0.004%
MPCGLRKNTQVDQCGSGSGS
>1205_3_1_0.004%
MTTCCHSYRVQFSSCGSGSGS
>1206_3_1_0.004%
MCPSLLHTYHCGSGSGS
>1207_3_1_0.004%
MQYMSSGRNPGDCGSGSGS
>1208_3_1_0.004%
MHTSLASANCGSGSGS
>1209_3_1_0.004%
MHILRVAQYLINWNCGSGSGS
>1210_3_1_0.004%
MSYPNSECGSGSGS
>1211_3_1_0.004%
MYQVQNFARVIINCGSGSGS
>1212_3_1_0.004%
MSRAYRVGGVPLSYCGSGSGS
>1213_3_1_0.004%
MTTMYTVLALDNVCGSGSGS
>1214_3_1_0.004%
MLLKWSCLLHILDWFCGSGSGS
>1215_3_1_0.004%
MGTLQHTVSIDPSLCGSGSGS
>1216_3_1_0.004%
MYEMYYYRLKNFNPCGSGSGS
>1217_3_1_0.004%
MRNDESVSSASTVLCGSGSGS
>1218_3_1_0.004%
MACTLFTLTSSSPFCCGSGSGS
>1219_3_1_0.004%
MSCMLTALVAMLYLLCGSGSGS
>1220_3_1_0.004%
MYEKLGVCLHLNYIICGSGSGS
>1221_3_1_0.004%
MVRLIPPHRVLCGSGSGS
>1222_3_1_0.004%
MPFCPVMRCVFSTYCGSGSGS
>1223_3_1_0.004%
MPDYPYVILHRDFTPNCGSGSGS
>1224_3_1_0.004%
MTLTQNRNMFLNSNICGSGSGS
>1225_3_1_0.004%
MAVMPAYYHCIKLICGSGSGS
>1226_3_1_0.004%
MEVSDALMCPYSPCGSGSGS
>1227_3_1_0.004%
MPVHCLRRSICGSGSGS
>1228_3_1_0.004%
MAPCTMWHTTAPCGSGSGS
>1229_3_1_0.004%
MTEEDVLVSVHIHLSCGSGSGS
>1230_3_1_0.004%
MYHSAYSTRCGSGSGS
>1231_3_1_0.004%
MAHCGVDMLDITVNCGSGSGS
>1232_3_1_0.004%
MYRSSPRFSICGSGSGS
>1233_3_1_0.004%
MTWHCPRMFNNPSITCGSGSGS
>1234_3_1_0.004%
MKLCLEAFMANLLNCLCGSGSGS
>1235_3_1_0.004%
MNPWWSMPSVRRLPNCGSGSGS
>1236_3_1_0.004%
MSYCLSVLIVGMIFCCGSGSGS
>1237_3_1_0.004%
MPLKSKKPDILACGSGSGS
>1238_3_1_0.004%
MLPLYWRGITILFTCGSGSGS
>1239_3_1_0.004%
MWLECIIRKVLALLFCGSGSGS
>1240_3_1_0.004%
MVCDTNWLFPMLRYTDCGSGSGS
>1241_3_1_0.004%
MEIFRNGNMQSHNLVCGSGSGS
>1242_3_1_0.004%
MSVTLDLSSYCCGSGSGS
>1243_3_1_0.004%
MRPCFLVVFSFVAKLLRGSGSGS
>1244_3_1_0.004%
MSACAWNLLKLVLYYVCGSGSGS
>1245_3_1_0.004%
MGFPSELLAYISPLRCGSGSGS
>1246_3_1_0.004%
MGLIARLMRQAPESTICGSGSGS
>1247_3_1_0.004%
MPRNTYNFCGSGSGS
>1248_3_1_0.004%
MRNYARNVILPMCHPICGSGSGS
>1249_3_1_0.004%
MTSMPPFLMRRNILDHCGSGSGS
>1250_3_1_0.004%
MTVTTCLSYCGSGSGS
>1251_3_1_0.004%
MLACFFLISLIVLISFGSGSCS
>1252_3_1_0.004%
MRSCLARLISLLFLACGSGSGS
>1253_3_1_0.004%
MMQMPRCTVNRNSYKRCGSGSGS
>1254_3_1_0.004%
MYSGADLLSLLRQRQRS
>1255_3_1_0.004%
MFGCVQATTVSTNCGSGSGS
>1256_3_1_0.004%
MYNGDPRSYCGSGSGS
>1257_3_1_0.004%
MLQCACYYALLFLPLYCGSGSGS
>1258_3_1_0.004%
MTQMPTSTGTKSLPNCGSGSGS
>1259_3_1_0.004%
MPIPCGYMDSCGSGSGS
>1260_3_1_0.004%
MREKARLVLVFSNFCRGSGSGS
>1261_3_1_0.004%
MVPCYTLCALLLYWSCGSGSGS
>1262_3_1_0.004%
MTCWWGLLLLSIWLCGSGSGS
>1263_3_1_0.004%
MSCPNRTDISNHSCGSGSGS
>1264_3_1_0.004%
MAWLVNLIVSAILHLCGSGSGS
>1265_3_1_0.004%
MFAMRQHCILHSHIRKCGSGSGS
>1266_3_1_0.004%
MAVSNILVYPTDCGSGSGS
>1267_3_1_0.004%
MKCGSHHCRPVNNNCGSGSGS
>1268_3_1_0.004%
MASLMLRCNCGSGSGS
>1269_3_1_0.004%
MKSERVQMPHNSPINCGSGSGS
>1270_3_1_0.004%
MKAHCLPSLPQLDIACGSGSGS
>1271_3_1_0.004%
MHLMGNTDTDCGSGSGS
>1272_3_1_0.004%
MTSCAVYCPNYHSLCGSGSGS
>1273_3_1_0.004%
MWTISDINSYNVCGSGSGS
>1274_3_1_0.004%
MVFSCHGTLKHTFTSCGSGSGS
>1275_3_1_0.004%
MPTCSANRMLFCGSGSGS
>1276_3_1_0.004%
MPCMHNCHFPQSSCGSGSGS
>1277_3_1_0.004%
MEQMWAWLCLCIHVLTCGSGSGS
>1278_3_1_0.004%
MYPYSCPTIDPPYCGSGSGS
>1279_3_1_0.004%
MYFHNNFCCGSGSGS
>1280_3_1_0.004%
MHLCLERLVQLYAIRCGSGSGS
>1281_3_1_0.004%
MGYIYECYNVSFPGYICGSGSGS
>1282_3_1_0.004%
MSQELDSLRLNCYCGSGSGS
>1283_3_1_0.004%
METDYRITPFSSDLDCGSGSGS
>1284_3_1_0.004%
MGCACIVALALWLFCGSGSGS
>1285_3_1_0.004%
MVPCMCPTLYNCGSGSGS
>1286_3_1_0.004%
MEDTNYFDSLFSHNPCGSGSGS
>1287_3_1_0.004%
MCLRCAWHKMWPSLNCGSGSGS
>1288_3_1_0.004%
MSCWVIPIGLILLFGCGSGSGS
>1289_3_1_0.004%
MFLARSKPLLHCGSGSGS
>1290_3_1_0.004%
MELVYGSVLLSVGICGSGSGS
>1291_3_1_0.004%
MPEFCSDHTLINHSHCGSGSGS
>1292_3_1_0.004%
MSQPYLGAFDCGSGSGS
>1293_3_1_0.004%
MCRSTRYYMSPVCGSGSGS
>1294_3_1_0.004%
MENSQNEFMPSIPAPDCGSGSGS
>1295_3_1_0.004%
MACIVFLYICLCYCGSGSGS
>1296_3_1_0.004%
MRFNRMPDLIGTRVKCGSGSGS
>1297_3_1_0.004%
MAMRLSLSTDTCGSGSGS
>1298_3_1_0.004%
MSSRGCDLSRPSIICGSGSGS
>1299_3_1_0.004%
MAAYLGPIPSRYLCGSGSGS
>1300_3_1_0.004%
MFPCLSELLWFVAFACGSGSGS
>1301_3_1_0.004%
MPACFWWYITQLLFCCGSGSGS
>1302_3_1_0.004%
MGLNMLETNSSVYNCGSGSGS
>1303_3_1_0.004%
MLPHLGDNSCGSGSGS
>1304_3_1_0.004%
MSQCIMLFTRSNKCGSGSGS
>1305_3_1_0.004%
MLCVPAMCPDSPHTCGSGSGS
>1306_3_1_0.004%
MMDCRLDMTHSTPDICGSGSGS
>1307_3_1_0.004%
MTSAPWPRVRHPSNSHCGSGSGS
>1308_3_1_0.004%
MRNLPSSSHCGSGSGS
>1309_3_1_0.004%
MWPCVLDLTVLTLSILCGSGSGS
>1310_3_1_0.004%
MSRVLGEYYTYAIEFCGSGSGS
>1311_3_1_0.004%
MKCMIRFVTRMLHYFCGSGSGS
>1312_3_1_0.004%
MICRYSQYAMPDTVSDCGSGSGS
>1313_3_1_0.004%
MWCSGLLALYLIYESLCGSGSGS
>1314_3_1_0.004%
MAITRSGYFVCLSLRQGSGS
>1315_3_1_0.004%
MLPPDQTFEQRTPGHCGSGSGS
>1316_3_1_0.004%
MNSMPGIVRSPDNMLYCGSGSGS
>1317_3_1_0.004%
MWSSEMPDWRTSNYCGSGSGS
>1318_3_1_0.004%
MDRDDLLLYMCFVAPVCGSGSGS
>1319_3_1_0.004%
MHKILCMLFSQLCICGSGSGS
>1320_3_1_0.004%
MLSLCAIWFLSYPFSGSGSGS
>1321_3_1_0.004%
MSHRSLSDLCGSGSGS
>1322_3_1_0.004%
MRSPLKIFTVSSNNCGSGSGS
>1323_3_1_0.004%
MRSRFDISTCGSGSGS
>1324_3_1_0.004%
MPLAFVSVGLYSIAAICGSGSGS
>1325_3_1_0.004%
MQRKMLDTSKPPYFTSCGSGSGS
>1326_3_1_0.004%
MSPTGLYVTLHNYFVFCGSGSGS
>1327_3_1_0.004%
MTHPLMAWDSHFYGCGSGSGS
>1328_3_1_0.004%
MTPLRLAEYITHTCGSGSGS
>1329_3_1_0.004%
MYSNHLGAGHHNCGSGSGS
>1330_3_1_0.004%
MSMHNKNNTSGLNCGSGSGS
>1331_3_1_0.004%
MVGCVVWYFVFNLLNCGSGSGS
>1332_3_1_0.004%
MGCSWLWSIVYLFALCGSGSGS
>1333_3_1_0.004%
MSNKLFYFHPRSGFCGSGSGS
>1334_3_1_0.004%
MLCNTVMCVACGSGSGS
>1335_3_1_0.004%
MLPCSVMWPHRCPVPCGSGSGS
>1336_3_1_0.004%
MLNCKSIANLIVDNCGSGSGS
>1337_3_1_0.004%
MRFLSPKYHYCGSGSGS
>1338_3_1_0.004%
MPSCLLPNHSRYSCGSGSGS
>1339_3_1_0.004%
MTSKLCHVTGLVFDCGSGSGS
>1340_3_1_0.004%
MPFLIVLTLYVAVMLCGSGSGS
>1341_3_1_0.004%
MVRVLWPRMVMALCGSGSGS
>1342_3_1_0.004%
MLLCWLGCFLLMTLHTCGSGSGS
>1343_3_1_0.004%
MSCAEVIHTTPLFDCGSGSGS
>1344_3_1_0.004%
MSMWHIVLPKFYPRSCGSGSGS
>1345_3_1_0.004%
MDSDMFSHICGSGSGS
>1346_3_1_0.004%
MDTQMWTTHFPPSTCGSGSGS
>1347_3_1_0.004%
MRPLWRIDLGHMYDCGSGSGS
>1348_3_1_0.004%
MWRNNDIHKPISSPNCGSGSGS
>1349_3_1_0.004%
MPECFQMVHVSFPNCGSGSGS
>1350_3_1_0.004%
MHCCLQQIVTHLKLVLCGSGSGS
>1351_3_1_0.004%
MDMWPWMHYVDLPSNQCGSGSGS
>1352_3_1_0.004%
MHTDNWCCGSGSGS
>1353_3_1_0.004%
MPNAYVCFLIWYLVCGSGSGS
>1354_3_1_0.004%
MSTRLWHSVIRNPHCGSGSGS
>1355_3_1_0.004%
MSHLVAIHLTNNCCGSGSGS
>1356_3_1_0.004%
MNMPPELMRIIYTHNCGSGSGS
>1357_3_1_0.004%
MVCSNIWPLNISSPDCGSGSGS
>1358_3_1_0.004%
MAYHVISCGSGSGS
>1359_3_1_0.004%
MHSLKLIVEWLWAVYCGSGSGS
>1360_3_1_0.004%
MAPPVYQPFPTIHCGSGSGS
>1361_3_1_0.004%
MHWCMASVFERLLNVCGSGSGS
>1362_3_1_0.004%
MDTNNPPVLNCPDLFCGSGSGS
>1363_3_1_0.004%
MEDWFFRLTNPASYCGSGSGS
>1364_3_1_0.004%
MHPCFECLFMMLINVCGSGSGS
>1365_3_1_0.004%
MGQMHMCDWHPSSDCGSGSGS
>1366_3_1_0.004%
MHECPLSLVVVFCGSGSGS
>1367_3_1_0.004%
MEDLHAHMFSNPILCGSGSGS
>1368_3_1_0.004%
MANKMLLYPCLSDSSFGRGSGS
>1369_3_1_0.004%
MTASCYLMWLITCNLCGSGSGS
>1370_3_1_0.004%
MLLVDLPSICGSGSGS
>1371_3_1_0.004%
MLICTMYTLLYLCGSGSGS
>1372_3_1_0.004%
MWCSPTQFLIDVLSSFCGSGSGS
>1373_3_1_0.004%
MTEPCYSYPIDCGSGSGS
>1374_3_1_0.004%
MQVCEMRRCIPVSLSCGSGSGS
>1375_3_1_0.004%
MLGSYFSSSVRSGSGS
>1376_3_1_0.004%
MTMRSVCRVKLSKAHCGSGSGS
>1377_3_1_0.004%
MSRLQPRVALANNICGSGSGS
>1378_3_1_0.004%
MCTMWAAHFSCGSGSGS
>1379_3_1_0.004%
MQHSVRSCGSGSGS
>1380_3_1_0.004%
MHHCLTRVVAAWIVRCGSGSGS
>1381_3_1_0.004%
MYIPRIPCPYNCGSGSGS
>1382_3_1_0.004%
MGMLSFAIAWRAYPCGSGSGS
>1383_3_1_0.004%
MRPSSCMLGYYWTSYCGSGSGS
>1384_3_1_0.004%
MDYDIHTSCGSGSGS
>1385_3_1_0.004%
MLGSHCLGVDPTVNSCGSGSGS
>1386_3_1_0.004%
MLGEVRGVSFSASANCGSGSGS
>1387_3_1_0.004%
MYAPMRSTLVIVVRCGSGSGS
>1388_3_1_0.004%
MYAMSTNFTVPKCGSGSGS
>1389_3_1_0.004%
MLVCGLWLLWLTCGSGSGS
>1390_3_1_0.004%
MEMLLWEVSQAAAHLCGSGSGS
>1391_3_1_0.004%
MWLCLATVFHWNYTLTCGSGSGS
>1392_3_1_0.004%
MQRHNLECVSGSGS
>1393_3_1_0.004%
MLHIHFQHNCGSGSGS
>1394_3_1_0.004%
MQCCFRYMLCVPVNHSCGSGSGS
>1395_3_1_0.004%
MHCPNYASVSDCGSGS
>1396_3_1_0.004%
MLVGSLVCFSSFALRSGSGS
>1397_3_1_0.004%
MPCCDSCDRHNCGSGSGS
>1398_3_1_0.004%
MRPYKPHKITNTCGSGSGS
>1399_3_1_0.004%
MHICFLLLKHLIDVLFCGSGSGS
>1400_3_1_0.004%
MPACCLFIMISMAYLLCGSGSGS
>1401_3_1_0.004%
MENHYDTLHTLNNCGSGSGS
>1402_3_1_0.004%
MASSICVLMFALSFVFCGSGSGS
>1403_3_1_0.004%
MSCYRDQPSDSTLNCGSGSGS
>1404_3_1_0.004%
MSFGWLSLLSFVSCGSGSGS
>1405_3_1_0.004%
MTCRPLNRIVSVKSPCGRGSSS
>1406_3_1_0.004%
MHIVDDTVFCGSGSGS
>1407_3_1_0.004%
MHVCAGAVLLYLIAEICGSGSGS
>1408_3_1_0.004%
MTRPPMPARNCTVGDCGSGSGS
>1409_3_1_0.004%
MYLDPHYPCGSGSGS
>1410_3_1_0.004%
MWGKRTSHDIVFALHHCGSGSGS
>1411_3_1_0.004%
MVTKYVHFYLTSNCGSGSGS
>1412_3_1_0.004%
MQRRHHIDSLVCGSGS
>1413_3_1_0.004%
MKHLLCKHDHYTDCGSGSGS
>1414_3_1_0.004%
MSMPAIKVRLQTQRCGSGSGS
>1415_3_1_0.004%
MSCDVLMRLNHSGCGSGSGS
>1416_3_1_0.004%
MPPLGPRNSPSFNCGSGSGS
>1417_3_1_0.004%
MRMHLHDRSEPNFCGSGSGS
>1418_3_1_0.004%
MNSHNKPNCGSGSGS
>1419_3_1_0.004%
MQPINSRYCGSGSGS
>1420_3_1_0.004%
MFTCLSFLLLAMLMGCGSGSGS
>1421_3_1_0.004%
MLCSWTTVRDSYRTFCGSGSGS
>1422_3_1_0.004%
MLWCVLNSILQWYFTCGSGSGS
>1423_3_1_0.004%
MTRMRPHMHPYSFYVRGSGSGS
>1424_3_1_0.004%
MCTLARFTLTNCGSGSGS
>1425_3_1_0.004%
MSWPLGLADLNCGSGSGS
>1426_3_1_0.004%
MGKAHDSNRLRHTPCGSGSGS
>1427_3_1_0.004%
MKSHWCVLMYFYFRLFCGSGSGS
>1428_3_1_0.004%
MCPWFSLVWLYLCGSGSGS
>1429_3_1_0.004%
MVTGVDPLCGSGSGS
>1430_3_1_0.004%
MERSYFLQSTNLNTFCGSGSGS
>1431_3_1_0.004%
MLTCLQVWCSWLPNCGSGSGS
>1432_3_1_0.004%
MSNVCASALNLFIALICGSGSGS
>1433_3_1_0.004%
MIPCLLLGAMFLYELCGSGSGS
>1434_3_1_0.004%
MFWCVSFMIELLNECGSGSGS
>1435_3_1_0.004%
MPISHGMRVAPFPDRCGSGSGS
>1436_3_1_0.004%
MVSKTTYTSCGSGSGS
>1437_3_1_0.004%
MRSMWLSGNWPSTPDCGSGSGS
>1438_3_1_0.004%
MYQECHECNMPNSYPFCGSGSGS
>1439_3_1_0.004%
MRMANRADLCPSLDLCCGSGSGS
>1440_3_1_0.004%
MRHTYRVPEVLDPTHTCGSGSGS
>1441_3_1_0.004%
MHSCLVSLFALMCGSGSGS
>1442_3_1_0.004%
MNLKMPFQYRPPYIYCGSGSGS
>1443_3_1_0.004%
MSVCRISIRTSTTACGSGSGS
>1444_3_1_0.004%
MLACTWNRLVHIIDYFCGSGSGS
>1445_3_1_0.004%
MRTFLQCALTFLLLHLCGSGSGS
>1446_3_1_0.004%
MYDSNNSPYAPCGSGSGS
>1447_3_1_0.004%
MFVRYHCNWPCITCGSGSGS
>1448_3_1_0.004%
MRVKSCVYLLNSSPACGSGSGS
>1449_3_1_0.004%
MLSPQHAVSSMCGSGSGS
>1450_3_1_0.004%
MPPTPATPKFNFDNNCGSGSGS
>1451_3_1_0.004%
MMGCPMDNQCDPYCNCGSGSGS
>1452_3_1_0.004%
MSWCIYLSIIAYVYKVCGSGSGS
>1453_3_1_0.004%
MSHVSRCLLPCRPLCGSGSGS
>1454_3_1_0.004%
MYYDVHYNLCVDSSCGSGSGS
>1455_3_1_0.004%
MRCRTCFHTRTVLYCGSGSGS
>1456_3_1_0.004%
MFVGLCICMFLVFFCGSGSGS
>1457_3_1_0.004%
MLSLTPMPAVNNTHTCGSGSGS
>1458_3_1_0.004%
MWCARETVPALGNLRGSGSGS
>1459_3_1_0.004%
MSMCTRLVYFSWFLSCGSGSGS
>1460_3_1_0.004%
MYASVTWVSLMNTSHRCGSGSGS
>1461_3_1_0.004%
MLPSHPRKLARCGSGSGS
>1462_3_1_0.004%
MSSQKCHSLHNLFNCGSGSGS
>1463_3_1_0.004%
MLQRTSINTYRNPPCGSGSGSGS
>1464_3_1_0.004%
MLCRQPHSHNPNPCGSGSGS
>1465_3_1_0.004%
MLLCRIVLLIFLAAAAGS
>1466_3_1_0.004%
MSFLSDRAHNSCGSGSGS
>1467_3_1_0.004%
MSDGKRDYLHLNSTCGSGSGS
>1468_3_1_0.004%
MHRCLSNLWHTLVNSCGSGSGS
>1469_3_1_0.004%
MVPRFHNLSIPNNCGSGSGS
>1470_3_1_0.004%
MPYSYCKKHNCGSGSGS
>1471_3_1_0.004%
MQRAVMWTSTFTAINCGSGSGS
>1472_3_1_0.004%
MGRKGMFRDACFNPMCGSGSGS
>1473_3_1_0.004%
MPCPATSLLCGSGSGS
>1474_3_1_0.004%
MELRMPVRVKLDSTHLCGSGSGS
>1475_3_1_0.004%
MTYLALVLCGSGSGS
>1476_3_1_0.004%
MPWCLYTTVHSPFCGSGSGS
>1477_3_1_0.004%
MPRVMSCFNTPNSCGSGSGS
>1478_3_1_0.004%
MADLLYHFGCGSGSGS
>1479_3_1_0.004%
MTPLGVPDANYNCGCGIGS
>1480_3_1_0.004%
MHECLVFVFSHLCNLCGSGSGS
>1481_3_1_0.004%
MRDIPDPFGSGSGS
>1482_3_1_0.004%
MMRSLPTPVPQLAHCGSGSGS
>1483_3_1_0.004%
MHKLLHLHSTCGSGSGS
>1484_3_1_0.004%
MSYWLLCKLAAGMSCMCGSGSGS
>1485_3_1_0.004%
MERRSFDKLHNLFYVPCGSGSGS
>1486_3_1_0.004%
MHKSVMRHIKTVARNCCGSGSGS
>1487_3_1_0.004%
MQICWTWIAVWSFLHCGSGSGS
>1488_3_1_0.004%
MLRFCRVLHSYTPICGSGSGS
>1489_3_1_0.004%
MIATWRLVGGSMRICGSGSGS
>1490_3_1_0.004%
MSQYPSSYTSSCGSGSGS
>1491_3_1_0.004%
MRVPLGVTHNRYCGSGSGS
>1492_3_1_0.004%
MYVNINSFLFLYAICCCSGSGS
>1493_3_1_0.004%
MAGEGTECVVVSFIPCGSGSGS
>1494_3_1_0.004%
MYCVLRSWTMHSPLDCGSGSGS
>1495_3_1_0.004%
MWSHHSLYCGSGSGS
>1496_3_1_0.004%
MWDWNVHDRLYNFHYCGSGSGS
>1497_3_1_0.004%
MSYHFTTFGPTNKCGSVSGS
>1498_3_1_0.004%
MLLCLHPVGYLLICGSGSGS
>1499_3_1_0.004%
MHMTLTLYIPLLHCGSGSGS
>1500_3_1_0.004%
MLKCLWQLLKRGFYAICGSGSGS
>1501_3_1_0.004%
MAMLHLQDHYFLLHCGSGSGS
>1502_3_1_0.004%
MTLLCAPTTIWLIMTCGSGSGS
>1503_3_1_0.004%
MTPQYMSSDPHTSIWCGSGSGS
>1504_3_1_0.004%
MRPPELDTSWRFKYCGSGSGS
>1505_3_1_0.004%
MAGCLVLLTLAFLAMCGSGSGS
>1506_3_1_0.004%
MLQTLTYFYPRSCVVCGRGSGS
>1507_3_1_0.004%
MHIKPMDFITPYCGSGSGS
>1508_3_1_0.004%
MSAKMHDWFKYNNHLFCGSGSGS
>1509_3_1_0.004%
MHCMNCPIVLHFTGCGSGSGS
>1510_3_1_0.004%
MIMRRLVEWQLHIIDLCGSGSGS
>1511_3_1_0.004%
MSGPMHPQHIIGLPTQCGSGSGS
>1512_3_1_0.004%
MYSDYNTCGSGSGS
>1513_3_1_0.004%
MAVPHMLCNILRCGSGSGS
>1514_3_1_0.004%
MTLHLSGSACLYYTCGSGSGS
>1515_3_1_0.004%
MFFCVTLRLILIVLLCGSGSGS
>1516_3_1_0.004%
MECLHEHLLDPTSCHCGSGSGS
>1517_3_1_0.004%
MTEGARDLLVVNLDNCGSGSGS
>1518_3_1_0.004%
MSCFLDILCTYLLVLCGSGSGS
>1519_3_1_0.004%
MVLCLTGGLIEASICGSGSGS
>1520_3_1_0.004%
MWSNSCHDIMFPVFLVCGSGSGS
>1521_3_1_0.004%
MCTHRTTSHCGSGSGS
>1522_3_1_0.004%
MEVKSANRCLFYPCFTCGSGSGS
>1523_3_1_0.004%
MNLCWSFWLKFNSTACGSGSGS
>1524_3_1_0.004%
MLYLLECVIYACLNCCGSGSGS
>1525_3_1_0.004%
MSHCINYSMWPLYAIYCGSGSGS
>1526_3_1_0.004%
MIETCESMPDLLFPNNCGSGSGS
>1527_3_1_0.004%
MPYMLPTFVADVNPCGSGSGS
>1528_3_1_0.004%
MYILSCWLSFFTRYMACGSGSGS
>1529_3_1_0.004%
MHLCDTMMLLYSDYVCGSGSGS
>1530_3_1_0.004%
MYGIRSFLHCGSGSGS
>1531_3_1_0.004%
MWLCSLWNDLLSYFLCGSGSGS
>1532_3_1_0.004%
MLRVCRAMRLLLNSNRCGSGSGS
>1533_3_1_0.004%
MLSDLCHSCGSGSGS
>1534_3_1_0.004%
MHPYGMFRSFNQPDYCGSGSGS
>1535_3_1_0.004%
MNCDFCMFMGHSSRCGSGSGS
>1536_3_1_0.004%
MSEYMHIWNPRHKFPCGSGSGS
>1537_3_1_0.004%
MDECLGNRRVTPVICGSGSGS
>1538_3_1_0.004%
MHRMYHSPTSACGSGSGS
>1539_3_1_0.004%
MACLSSFQTRIHGSPCGSGSGS
>1540_3_1_0.004%
MHVLCQLPEIPTYIGCGSGSGS
>1541_3_1_0.004%
MDTNDHDLHHNPANTCGSGSGS
>1542_3_1_0.004%
MRPCFIVSLLVMNVIVCGSGSGS
>1543_3_1_0.004%
MVNPPNHSFHCGSGSGS
>1544_3_1_0.004%
MRSNAPISHCGSGSGS
>1545_3_1_0.004%
MTCYCLRALRFAVYLVCGSGSGS
>1546_3_1_0.004%
MFSYKMRSLPNCQYSCGSGSGS
>1547_3_1_0.004%
MSAHLCLHVIPIFTCGSGSGS
>1548_3_1_0.004%
MLQLFFRSNPFNPNCGSGSGS
>1549_3_1_0.004%
MSYGKMCLQLLHLDGCGSGSGS
>1550_3_1_0.004%
MSRCSSSGNSYCGSGSGS
>1551_3_1_0.004%
MPETCMCLVYSDPMPCGSGSGS
>1552_3_1_0.004%
MVRNQLLNLKYCGSGSGS
>1553_3_1_0.004%
MFPLFIAWWNSQTRCGSGSGS
>1554_3_1_0.004%
MPCSWNMCLNRLFIHCGSGSGS
>1555_3_1_0.004%
MPRPLKCIDLNQYICGSGSGS
>1556_3_1_0.004%
MPTSLSYWTAGAITCGSGSGS
>1557_3_1_0.004%
MFRRKGNHVDMYIDLDCGSGSGS
>1558_3_1_0.004%
MLLMRYMLLWNHYCGSGSGS
>1559_3_1_0.004%
MTSLMQLLPLYPDICGSGSGS
>1560_3_1_0.004%
MTPDCSISFISVILILAARSGS
>1561_3_1_0.004%
MSFSKIVDILLTRCGSGSGS
>1562_3_1_0.004%
MLIHHWRNNVSIDLDCGSGSGS
>1563_3_1_0.004%
MTNNCNADYTYVIPSCGSGSGS
>1564_3_1_0.004%
MDDVASGMSNPTPANSCGSGSGS
>1565_3_1_0.004%
MLVIVSVPWFCGSGSGS
>1566_3_1_0.004%
MPWDYARSPRSILCGSGSGS
>1567_3_1_0.004%
MYPCSCLAMIMLLAYLCGSGSGS
>1568_3_1_0.004%
MSCFARDNSPHIFCGSGSGS
>1569_3_1_0.004%
MNLCVLGTILWLWDYFCGSGSGS
>1570_3_1_0.004%
MLSYKEIPDDACDSPNCGSGSGS
>1571_3_1_0.004%
MLHGMYKWLVPFIFSCGSGSGS
>1572_3_1_0.004%
MSPHTITKNTVKNLCGSGSGS
>1573_3_1_0.004%
MHHPLSYVWLSTSYLLCGSGSGS
>1574_3_1_0.004%
MQFVKPPAAVCGSGSGS
>1575_3_1_0.004%
MCFHIAYSPVFHNRCGSGSGS
>1576_3_1_0.004%
MPSNSWCTMHHFATKCGSGSGS
>1577_3_1_0.004%
MICYLVFVLSYLHPYPCGSGSGS
>1578_3_1_0.004%
MSTINCLMVAITADNCGSGSGS
>1579_3_1_0.004%
MGRHRQILGLFSPSNCGSGSGS
>1580_3_1_0.004%
MSSVDQCLFPLLDPICGSGSGS
>1581_3_1_0.004%
MYVSHRYYLWLEWDITCGSGSGS
>1582_3_1_0.004%
MTEKWTSVVVFLDNNCGSGSGS
>1583_3_1_0.004%
MLVQRCHFTPFLDNCGSGSGS
>1584_3_1_0.004%
MLPPLRHSTVAGNTCGSGSGS
>1585_3_1_0.004%
MSASCLMTCCRAIYCGSGSGS
>1586_3_1_0.004%
MGRLCKRRMHYILDPCGSGSGS
>1587_3_1_0.004%
MLRRVSGHLHINITSCGSGSGS
>1588_3_1_0.004%
MVLMCSILIIWSQLLCGSGSGS
>1589_3_1_0.004%
MTSFSMHSFTWYLLCGSGSGS
>1590_3_1_0.004%
MTMPSPFNSQSYHSCGSGSGS
>1591_3_1_0.004%
MHFSHKLFSDLVFCGSGSGS
>1592_3_1_0.004%
MMAFSHRGMRPTHSTCGSGSGS
>1593_3_1_0.004%
MSIHKPLYIRRSFDCCGSGSGS
>1594_3_1_0.004%
MDWCPLAWLAFAMAICGSGSGS
>1595_3_1_0.004%
MRYLCGKSSVIVITFCGSGSGS
>1596_3_1_0.004%
MWRRLLQWLWCTKKNCGSGSGS
>1597_3_1_0.004%
MSGLCSSVLTWLLNICGSGSGS
>1598_3_1_0.004%
MCVRFYFNRCGSGSGS
>1599_3_1_0.004%
MWDHQWLLLSSLPDCCGSGSGS
>1600_3_1_0.004%
MRTDLRRNNYCGSGSGS
>1601_3_1_0.004%
MRDCMHPHPGYCGSGSGS
>1602_3_1_0.004%
MEACYVALVSLHWFACGSGSGS
>1603_3_1_0.004%
MLHKASAYLCGSGSGS
>1604_3_1_0.004%
MSCVHITCGSGSGS
>1605_3_1_0.004%
MDPEMYNPLVRITCGSGSGS
>1606_3_1_0.004%
MCPLFYWTMYSKALACGSGSGS
>1607_3_1_0.004%
MSFIPKYTRTHCGSGSGS
>1608_3_1_0.004%
MCAIQGMLTLLINCGSGSGS
>1609_3_1_0.004%
MHIGFNDNRLPLTHCDCGSGSGS
>1610_3_1_0.004%
MNACSTLCCYSNFTCGSGSGS
>1611_3_1_0.004%
MWNPMRDNLHNKPLCGSGSGS
>1612_3_1_0.004%
MYTLNINITTCGSGSGS
>1613_3_1_0.004%
MTTNRCFHVNSNCGSGSGS
>1614_3_1_0.004%
MGKMPSPIPDNLCGSGSGS
>1615_3_1_0.004%
MGSQDILMPDTYYTCGSGSGS
>1616_3_1_0.004%
MRRLTCFMQSCDSTCGSGSGS
>1617_3_1_0.004%
MLSRSVICGSGSGS
>1618_3_1_0.004%
MICYIVLSYCLLKAWCGSGSGS
>1619_3_1_0.004%
MLTCLLWIGLLYFICGSGSGS
>1620_3_1_0.004%
MSHCLENFWLTILCGSGSGS
>1621_3_1_0.004%
MYLLPQLAYYTCGSGSGS
>1622_3_1_0.004%
MSLSRMLSFPFLFLCGSGSGS
>1623_3_1_0.004%
MGSSRTQTRISFITCGSGSGS
>1624_3_1_0.004%
MAMQAFLAWWLIFCGSGSGS
>1625_3_1_0.004%
MLSCSVTLFLTRLIACGIGSGS
>1626_3_1_0.004%
MDLCSVTGMHYILLHCGSGSGS
>1627_3_1_0.004%
MYSTFPNGANQDFLSCGSGSGS
>1628_3_1_0.004%
MSWRPDLDCDLSLACGSGSGS
>1629_3_1_0.004%
MSPFSMMMHPDPYCGSGSGS
>1630_3_1_0.004%
MGDLPELNKQCGSGSGS
>1631_3_1_0.004%
MLRTHRAASCGSGSGS
>1632_3_1_0.004%
MHLNPRNKCGSGSGS
>1633_3_1_0.004%
MPDTFGPVYCGSGSGS
>1634_3_1_0.004%
MGQCMFIIPPVHNCGSGSGS
>1635_3_1_0.004%
MSLSCVAELLLLLLICGSGSGS
>1636_3_1_0.004%
MRSCQARPPYMWLDVCGSGSGS
>1637_3_1_0.004%
MNMRYTPNESMANYCGSGSGS
>1638_3_1_0.004%
MLLCLFVHLWLGMLCGSGSGS
>1639_3_1_0.004%
MTWLCTPMGILHNFTCGSGSGS
>1640_3_1_0.004%
MGPLRSEHYHPNLCGSGSGS
>1641_3_1_0.004%
MLECMTDWLIFLLWLCGSGSGS
>1642_3_1_0.004%
MPTCLLGLVHLIFVTLRGSGSGS
>1643_3_1_0.004%
MGRVQGTTTRDFRCGSGSGS
>1644_3_1_0.004%
MTNFVRMSNPSTTCGSGSGS
>1645_3_1_0.004%
MCLCWLANLLKYVLCGSGSGS
>1646_3_1_0.004%
MKMSRKPLSLDFMPCGSGSGS
>1647_3_1_0.004%
MFAWKSMRITSHLCGSGSGS
>1648_3_1_0.004%
MCHQCRGSDHCRYLTYAGGGDS
>1649_3_1_0.004%
MPLCTLQLYIAYLASCGSGSGS
>1650_3_1_0.004%
MLYCLVILLNVWLCGSGSGS
>1651_3_1_0.004%
MLHFGHKLHIILTSNCGSGSGS
>1652_3_1_0.004%
MGKPTSDYLFLMSYCNCGSGSGS
>1653_3_1_0.004%
MPCGTSYGSTFHSSCGSGSGS
>1654_3_1_0.004%
MYMDLSESLACGSGSGS
>1655_3_1_0.004%
MFEPFACRSDHIDTSCGSGSGS
>1656_3_1_0.004%
MSLYERVLPAIFTNCGSGSGS
>1657_3_1_0.004%
MSCVFTMWILFVAHGCGSGSGS
>1658_3_1_0.004%
MAYLKLRSIDKTACGSGSGS
>1659_3_1_0.004%
MGPAVANMLLNPCAYCGSGSGS
>1660_3_1_0.004%
MPTSNSDISNCGSGSGS
>1661_3_1_0.004%
MRYGSHICSHTSSCGSGSSS
>1662_3_1_0.004%
MMRMLLEHSYKFICGSGSGS
>1663_3_1_0.004%
MTMLPPDNNRNSHICGSGSGS
>1664_3_1_0.004%
MSDHTSYNRPCGSGSGS
>1665_3_1_0.004%
MPINHWPKSHICSYHCGSGSGS
>1666_3_1_0.004%
MEVESFVARMSATLIRFGSGSGS
>1667_3_1_0.004%
MYGQSHWNFDCGSGSGS
>1668_3_1_0.004%
MYTGEPCPRCGSVSGS
>1669_3_1_0.004%
MRECLYSFIVTWISHCGSGSGS
>1670_3_1_0.004%
MCDTHVPHTCGSGSGS
>1671_3_1_0.004%
MSYMFDPHLSDPHDICGSGSGS
>1672_3_1_0.004%
MRMVRVPNPRNNHIRCGSGSGS
>1673_3_1_0.004%
MDGHFAMRLYDPAHNCGSGSGS
>1674_3_1_0.004%
MMHLYNHLPEPFCSGSGS
>1675_3_1_0.004%
MHVIFLLGMSRHASSCGSGSGS
>1676_3_1_0.004%
MALDSLCALLLLYLICGSGSGS
>1677_3_1_0.004%
MRCVDRNYITGLLVKCGSGSGS
>1678_3_1_0.004%
MKTCDNMCLGRYLPDSCGSGSGS
>1679_3_1_0.004%
MSFMRCIFVNLFTWNICGSGSGS
>1680_3_1_0.004%
MASIIIWRFCLPCVCGSGSGS
>1681_3_1_0.004%
MLCRPGWDIVSPDKRCGSGSGS
>1682_3_1_0.004%
MLWCLCVSVTLLYLNCGSGSGS
>1683_3_1_0.004%
MHPMPMTHGLTHSCGSGSGS
>1684_3_1_0.004%
MNSYPMRTPNYHRDCGSGSGS
>1685_3_1_0.004%
MRCVLKHLICALLFLWCGSGSGS
>1686_3_1_0.004%
MDKMLPGDPNSGCGSGSGS
>1687_3_1_0.004%
MSCAHPTNCGSGSGS
>1688_3_1_0.004%
MLPRIYNSRCGSGSGS
>1689_3_1_0.004%
MSYCMLLSICMVIVLCGSGSGS
>1690_3_1_0.004%
MMSWKSRMRNTPDFVCGSGSGS
>1691_3_1_0.004%
MCHSTHMFACGSGSGS
>1692_3_1_0.004%
MTPKMPLSLDAYTNSGSGSGS
>1693_3_1_0.004%
MLYCILKTWFGELFTVCGSGSGS
>1694_3_1_0.004%
MLMCHTRTWYFCGSGSGS
>1695_3_1_0.004%
MNHMSDPFRAPIMLCGSVSGS
>1696_3_1_0.004%
MVCLMYSFRRSCGSGSGS
>1697_3_1_0.004%
MCFAPDPLPVVTLGICGSGSGS
>1698_3_1_0.004%
MSMQIPGTSTFRIHCGSGSGS
>1699_3_1_0.004%
MLWPRNKTTDFCGSGSGS
>1700_3_1_0.004%
MKTCRSWWLPINTQLGCGSGSGS
>1701_3_1_0.004%
MQLCLLVTCLLILCGSGSGS
>1702_3_1_0.004%
MHHQPNNLHCGSGSGS
>1703_3_1_0.004%
MRTSFCRLLSYLISLCCGSGSGS
>1704_3_1_0.004%
MDNKHMWCPWTVDFPDCGSGSGS
>1705_3_1_0.004%
MHRGMGVPRNFVSRCCGSGSGS
>1706_3_1_0.004%
MKVCHCLWRDMLFSSHCGSGSGS
>1707_3_1_0.004%
MAANLCLKLMLMSCCSCGSGSGS
>1708_3_1_0.004%
MTLESISQYYPITNCGSGSGS
>1709_3_1_0.004%
MACKILHFRVTSLTCGSGSGS
>1710_3_1_0.004%
MRCRDNLLPGLPTPFCGSGSGS
>1711_3_1_0.004%
MSMLPGDGIQNAYCGSGSGS
>1712_3_1_0.004%
MHPNLVAYCGGGSGS
>1713_3_1_0.004%
MASTFSSLSPKHLHCGSGSGS
>1714_3_1_0.004%
MGQKHPNGLHLVTDCGSGSGS
>1715_3_1_0.004%
MFYFDPDCGSGSGS
>1716_3_1_0.004%
MLKRKNVLYPTAGFRCGSGSGS
>1717_3_1_0.004%
MSESVFHHWYFNCGSGSGS
>1718_3_1_0.004%
MSTINCIPSPDCGSGSGS
>1719_3_1_0.004%
MSSVGMLGRCRHIDSSRGSGSGS
>1720_3_1_0.004%
MFDTFMFTQTPISLICGSGSGS
>1721_3_1_0.004%
MLSVLTLLLTLLHLARGSGSGS
>1722_3_1_0.004%
MLPCAITQCLICFLFTCGSGSGS
>1723_3_1_0.004%
MYPQRGNTTNLCGSGSGS
>1724_3_1_0.004%
MSPRTNPLVDYCGSGSGS
>1725_3_1_0.004%
MSNQCWFILHSYLDFVCGSGSGS
>1726_3_1_0.004%
MRPYNPMLVLVACPYCGSGCAS
>1727_3_1_0.004%
MTPSRMRVTRIDRATCGSGSGS
>1728_3_1_0.004%
MSVCMPRNEFQYSVLCGSGSGS
>1729_3_1_0.004%
MICLMRSVLRLRGLCGSGSGS
>1730_3_1_0.004%
MHSARPSGMDFGCGSGSGS
>1731_3_1_0.004%
MSFSRMFLVDSRLSNCGSGSGS
>1732_3_1_0.004%
MHICLIDMYLFPHHCGSGSGS
>1733_3_1_0.004%
MCLRLTLSKPCGSGSGS
>1734_3_1_0.004%
MLTCVLVEHFGLCGSGSGS
>1735_3_1_0.004%
MLRTMLGEPLMRHITCGSGSGS
>1736_3_1_0.004%
MLGCFIFTMYYLKKLCGSGSGS
>1737_3_1_0.004%
MACMWHLRTFSLIYNLCGSGSGS
>1738_3_1_0.004%
MYAATVQDAIGYTCGSGSGS
>1739_3_1_0.004%
MGLFLSRTCQISNCGSGSGS
>1740_3_1_0.004%
MGTTFLTDSHIPCHSMCGSGSGS
>1741_3_1_0.004%
MQSAHSHLTPLFCGSGSGS
>1742_3_1_0.004%
MHPCLMELLMTWMVFGSGSGS
>1743_3_1_0.004%
MAHTLCIVMHLPDCGSGSGS
>1744_3_1_0.004%
MRIKRGDSLYTHTTSCGSGSGS
>1745_3_1_0.004%
MSPCYEIVTSSTHSCGSGSGS
>1746_3_1_0.004%
MTLCLAVYAYYVLPDLCGSGSGS
>1747_3_1_0.004%
MPYCVPRSNRTNRCGSGSGS
>1748_3_1_0.004%
MRQHRIHLGFNPPTCGSGSGS
>1749_3_1_0.004%
MSFQPRGPYYFPDTNCGSGSGS
>1750_3_1_0.004%
MYQTPMHCGRGTPLHCGSGSGS
>1751_3_1_0.004%
MVLCELVVFLRNTICGSGSGS
>1752_3_1_0.004%
MDRHLGMFHPDLTCGSGSGS
>1753_3_1_0.004%
MCPRLANVALSIIVHCGSGSGS
>1754_3_1_0.004%
MPRNRMRNIWYNPDCGSGSGS
>1755_3_1_0.004%
MQAVYRHTRVFSITCGSGSGS
>1756_3_1_0.004%
MQMMRMYTHNYNCGSGSGS
>1757_3_1_0.004%
MHPLDNRRCGSGSGS
>1758_3_1_0.004%
MPRCHVSHCIHSCGSGSGS
>1759_3_1_0.004%
MHTWHDCAITIVMPDCGSGSGS
>1760_3_1_0.004%
MQTMWRRYPTLYTNTCCGSGSGS
>1761_3_1_0.004%
MRYHCPPPHPSSCGSGSGS
>1762_3_1_0.004%
MQAVNCYLHTCGSGSGS
>1763_3_1_0.004%
MHTLPHFCGSGSGS
>1764_3_1_0.004%
MDTLWDKMCLPFDRCGSGSGS
>1765_3_1_0.004%
MSGIASSNCGSGSGS
>1766_3_1_0.004%
MSGVRMLSAKGPMFTCGSGSGS
>1767_3_1_0.004%
MRMHIKQDIQYPTCGSGSGS
>1768_3_1_0.004%
MYYPTVVCGSGSGS
>1769_3_1_0.004%
MKLVTNFTTCGSGSGS
>1770_3_1_0.004%
MFRCTRTSAPNTCGSGSGS
>1771_3_1_0.004%
MYACLTNLFMLASKLCGSGSGS
>1772_3_1_0.004%
MHRVYIGTCGSGSGS
>1773_3_1_0.004%
MLHDWCWVFLFLFPFCGSGSGS
>1774_3_1_0.004%
MRKLMNPNPTRQHCGSGSGS
>1775_3_1_0.004%
MLWCWLAHNIANCGSGSGS
>1776_3_1_0.004%
MGCMWFYISRFLLSVWCGSGSGS
>1777_3_1_0.004%
MCKLVSYTNHCGSGSGS
>1778_3_1_0.004%
MSMCVMWFITTFSFLCGSGSGS
>1779_3_1_0.004%
MPCPTHRNLSKLSCCGSGSGS
>1780_3_1_0.004%
MPSIRPHNNCGSGSGS
>1781_3_1_0.004%
MPYRYLEHLYLALVHICGSGSGS
>1782_3_1_0.004%
MIVCLHLLAALLHLFCGSGSGS
>1783_3_1_0.004%
MYLCCHRLVTTLYHAYCGSGSGS
>1784_3_1_0.004%
MRVACAMRICMAFNRCGSGSGS
>1785_3_1_0.004%
MASMWAILCGFPHIICGSGSGS
>1786_3_1_0.004%
MSRLICFLLTLLRTFCGSGSGS
>1787_3_1_0.004%
MQKMWQDLPVNPSTTCGSGSGS
>1788_3_1_0.004%
MPAGSSSDLCCLNSNCGSGSGS
>1789_3_1_0.004%
MDALRPAMDPNCGSGSGS
>1790_3_1_0.004%
MHHHIVCNRCGCGSGS
>1791_3_1_0.004%
MPYCRFWQTPVAPDTCGSGSGS
>1792_3_1_0.004%
MHLPTWPFLYSSTCGSGSGS
>1793_3_1_0.004%
MTSMLHQSFTYPLLCGSGSGS
>1794_3_1_0.004%
MVRNNTDDSLYSTDNCGSGSGS
>1795_3_1_0.004%
MRLTCRNSNLNSHLCGSGSGS
>1796_3_1_0.004%
MVIWGVLTYWYAMHWCGSGSGS
>1797_3_1_0.004%
MGSVYSADMHSDLLCGSGSGS
>1798_3_1_0.004%
MNLLTKYVCGSGSGS
>1799_3_1_0.004%
MAMPSGWTPNNTICGSGSGS
>1800_3_1_0.004%
MYRKNYPSTFCGSGSGS
>1801_3_1_0.004%
MHMHLCTFNDTCGSGSGS
>1802_3_1_0.004%
MYSRARTPTCGSGSGS
>1803_3_1_0.004%
MFHGMYDSKLNHSSCGSGSGS
>1804_3_1_0.004%
MLAGRSNKIHCGSGSGS
>1805_3_1_0.004%
MFDYVDSIVNCGSGSGS
>1806_3_1_0.004%
MKPHPFAYLEHTSCGSGSGS
>1807_3_1_0.004%
MQHFQEFHNSPCGSGSGS
>1808_3_1_0.004%
MFICWDTNMHLVCISYCGSGSGS
>1809_3_1_0.004%
MPDNWLAKAMLLYFCSCGSGSGS
>1810_3_1_0.004%
MAAEPPTNDNLSHCVNCGSGSGS
>1811_3_1_0.004%
MPCNIMPECHTRARTDCGSGSGS
>1812_3_1_0.004%
MLATLYLHFGSGSGS
>1813_3_1_0.004%
MRSHNQLHKLSDLCGSGSGS
>1814_3_1_0.004%
MHQCLTTVVSRVLLRFCGSGSGS
>1815_3_1_0.004%
MCRSMEKRSSSIVICGSGSGS
>1816_3_1_0.004%
MFTLRHWIIDDLSICGSGSGS
>1817_3_1_0.004%
MLSCMYTHLKWLHSCGSGSGS
>1818_3_1_0.004%
MFHLFRRCGSGSGS
>1819_3_1_0.004%
MIHDYRHLQNLTTYNCGSGSGS
>1820_3_1_0.004%
MHIGHNLPSLANHCGSGSGS
>1821_3_1_0.004%
MTECLFLLTRWFTSMCGSGSGS
>1822_3_1_0.004%
MPDTWRCMRLPVFTCGSGSGS
>1823_3_1_0.004%
MWGMQWSTLNMHSVPNCGSGSGS
>1824_3_1_0.004%
MRSNHRAKMPCDYSLNCGSGSGS
>1825_3_1_0.004%
MCLMVLRYPRRGSGSGS
>1826_3_1_0.004%
MSTFTCTQLDNLSCGSGSGS
>1827_3_1_0.004%
MTPQSIFYPPWSCGSGSGS
>1828_3_1_0.004%
MPNLQAVQSYYEFCGSGSGS
>1829_3_1_0.004%
MEAMSLDSMHPTSMPCGSGSGS
>1830_3_1_0.004%
MSLHCMWPVHRLYSHSCGSGSGS
>1831_3_1_0.004%
MVQCLTHFWMLCGSGSGS
>1832_3_1_0.004%
MGGQIRSLIISNRDCGSGSGS
>1833_3_1_0.004%
MPDLNPNLCGSGSGS
>1834_3_1_0.004%
MRICHCVLTVILLCSCGSGSGS
>1835_3_1_0.004%
MYICLSEKNHFTPPECGSGSGS
>1836_3_1_0.004%
MENCARHHSLSSPNDCGSGSGS
>1837_3_1_0.004%
MSFDCARDTTNLTHCGSGSGS
>1838_3_1_0.004%
MTTVSVTPFDCGSGSGS
>1839_3_1_0.004%
MCQSLITLNVRDCGSGSGS
>1840_3_1_0.004%
MCNFSIVECILVLNCGSGSGS
>1841_3_1_0.004%
MTPMLPRPNSALNCGSGSGS
>1842_3_1_0.004%
MQYCIVFFDWLMGLFCGSGSGS
>1843_3_1_0.004%
MPQLPLCVLCGSGSGS
>1844_3_1_0.004%
MHYCRWFLPPAQACGSGSGS
>1845_3_1_0.004%
MHQCLLSLYTSFCILCGSGSGS
>1846_3_1_0.004%
MYLCSLAPWLWFVSYLCGSGSGS
>1847_3_1_0.004%
MFACMCVTLWAVSFLCGSGSGS
>1848_3_1_0.004%
MVVCNEFILICLIVCGSGSGS
>1849_3_1_0.004%
MSWFRLSTLIIRYSVCGSGSGS
>1850_3_1_0.004%
MRGNLEVSLVLNYPCGSGSGS
>1851_3_1_0.004%
MPWALHWPNNPVTQCGSGSGS
>1852_3_1_0.004%
MRVSVMAPISYCGSGSGS
>1853_3_1_0.004%
MSPCSRFWLKHGTAGYCGSGCGS
>1854_3_1_0.004%
MVQCVILAYALYWFICGSGSGS
>1855_3_1_0.004%
MSWPCMHLYSEYPRRCGSGSGS
>1856_3_1_0.004%
MPRHCDANPKCGSGSGS
>1857_3_1_0.004%
MHWCMCSSRPGQVDNCGSGSGS
>1858_3_1_0.004%
MDHICRSMVSILVRACGSGSGS
>1859_3_1_0.004%
MFWCVFFHDIVPKFVCGSGSGS
>1860_3_1_0.004%
MFRLHMCLSVPCGSGSGS
>1861_3_1_0.004%
MSQDIIKMRPPTVIRFCGSGSGS
>1862_3_1_0.004%
MAACVHLQLGSDDTHCGSGSGS
>1863_3_1_0.004%
MGQLGHPNAYSHCGSGSGS
>1864_3_1_0.004%
MLPRFLNWIFTCGSGSGS
>1865_3_1_0.004%
MPQLDMLCGSGSGS
>1866_3_1_0.004%
MQFSCIMYKIFTLAKCGSGSGS
>1867_3_1_0.004%
MLLREPTRQLATILCGSGSGS
>1868_3_1_0.004%
MALLCPHNTTTRCGSGSGS
>1869_3_1_0.004%
MPSHWDSCGSGSGS
>1870_3_1_0.004%
MSHLSARHPCVFSDLSCGRGSGS
>1871_3_1_0.004%
MRYIFDIGFGLVPYSYCGSGSGS
>1872_3_1_0.004%
MYTMWMSHKTNLDACGSGSGS
>1873_3_1_0.004%
MYACLTELWTRILCGSGSGS
>1874_3_1_0.004%
MRKYWRDRTLSIDCCSGSGS
>1875_3_1_0.004%
MGVCPCISKCLPTSSTCGSGSGS
>1876_3_1_0.004%
MLIHKNSIHFPCGSGSGS
>1877_3_1_0.004%
MVFCVVLCTLYNYFMGGSGSGS
>1878_3_1_0.004%
MAGSGLAHLSVPPCGSGSGS
>1879_3_1_0.004%
MPRAYRDTPRGCGSGSGS
>1880_3_1_0.004%
MWLCLILGATAVVCFQCGSGSGS
>1881_3_1_0.004%
MSLCVFLVLMVASYTCGSGSGS
>1882_3_1_0.004%
MHACLSNYWTMMPNCGSGSGS
>1883_3_1_0.004%
MHIENINNSCGSGSGS
>1884_3_1_0.004%
MEMLKNHTKHHCGSGSGS
>1885_3_1_0.004%
MLHHMESSTNLICGSGSGS
>1886_3_1_0.004%
MTPYPRQFTTCGSGSGS
>1887_3_1_0.004%
MHRCMWIDSNRICGSGSGS
>1888_3_1_0.004%
MYVHMHPDFLSCGSGSGS
>1889_3_1_0.004%
MSDNKTTCFFHSIKSDCGSGSGS
>1890_3_1_0.004%
MYALFLPCYCMVFRCGSGSGS
>1891_3_1_0.004%
MCNRRPHHRFGIGSGS
>1892_3_1_0.004%
MRTNNLCTWMRSSINCGSGSGS
>1893_3_1_0.004%
MFLYRPRPTCSTIGCGSGSGS
>1894_3_1_0.004%
MRLYYMPCGSGSGS
>1895_3_1_0.004%
MILCALTVMELLTILCGSGSGS
>1896_3_1_0.004%
MSFLCFMSLIYMILFCGSGSGS
>1897_3_1_0.004%
MWHCIWQSCLRCVSPCGSGSGS
>1898_3_1_0.004%
MYMMRLYCVLRFKCGSGSGS
>1899_3_1_0.004%
MKLCFLWCLIHVCGSGSGS
>1900_3_1_0.004%
MEILIENVYLPDSLAVCGSGSGS
>1901_3_1_0.004%
MLTYLKQLLMWLCGSGSGS
>1902_3_1_0.004%
MESLDDLLVTTPSLRCGSGSGS
>1903_3_1_0.004%
MVVCIYVACLLVLAFCGSGSGS
>1904_3_1_0.004%
MRACLLLLMNALTLFLCGSGSGS
>1905_3_1_0.004%
MAPQIWGRMDTGPNCGSGSGS
>1906_3_1_0.004%
MDIAMHLLANLLECGSGSGS
>1907_3_1_0.004%
MKTVLDSSCGSGSGS
>1908_3_1_0.004%
MHYQLASQTNPNHCCGSGSGS
>1909_3_1_0.004%
MSSTTCYALTWLLCICGSGSGS
>1910_3_1_0.004%
MNFAGSYSKSSCGSGSGS
>1911_3_1_0.004%
MNKMCMSVAHLMHCGSGSGS
>1912_3_1_0.004%
MRECLTSFWLILNLYCGSGSGS
>1913_3_1_0.004%
MKLPPLPFTGCGSGSGS
>1914_3_1_0.004%
MPPSMSHIMLVNRSCGSGSGS
>1915_3_1_0.004%
MTPNGCIQTVHPYICGSGSGS
>1916_3_1_0.004%
MLMQPWILALVFLHLCGSGSGS
>1917_3_1_0.004%
MYIEHSRPYFCGSGSGS
>1918_3_1_0.004%
MFCVLVRLLYMALICCGSGSGS
>1919_3_1_0.004%
MTKDHMYIVGHLCGSGSGS
>1920_3_1_0.004%
MRYMYHSFMLCGSGSGS
>1921_3_1_0.004%
MLTRPLTNFVYTHCGSGSGS
>1922_3_1_0.004%
MHYCLYLYLLDLFSFCGSGSGS
>1923_3_1_0.004%
MGNVKNSDRQPNSICGSGSGS
>1924_3_1_0.004%
MLSVYMVPPPFTSNCGSGSGS
>1925_3_1_0.004%
MVMPHNNSCGSGSGS
>1926_3_1_0.004%
MFPCIILWIYSFTCGSGSGS
>1927_3_1_0.004%
MMTFCVMVWDYMLIMRCGSGSGS
>1928_3_1_0.004%
MSPPMVFKPVCGSGSGS
>1929_3_1_0.004%
MWEYNQVGHDTASFNCGSGSGS
>1930_3_1_0.004%
MSLNSTSRPMRCGSGSGS
>1931_3_1_0.004%
MSCFPRDVLYNLLYSCGSGSGS
>1932_3_1_0.004%
MTARTCMWASALAHICGSGSGS
>1933_3_1_0.004%
MSDCSPYLPFFNRCCGSGSGS
>1934_3_1_0.004%
MARYMDSNSPNSCGSGSGS
>1935_3_1_0.004%
MSHKCDFLHHTFVSCGSGSGS
>1936_3_1_0.004%
MRWCYWLIPILLYLPLCGSGSGS
>1937_3_1_0.004%
MPTVLVPYYKCGSGSGS
>1938_3_1_0.004%
MWLCKLMDRLIVYTLSCGSGSGS
>1939_3_1_0.004%
MRYEQMLLALSYHNCGSGSGS
>1940_3_1_0.004%
MRPYSLTFSAQPLLRSGSGS
>1941_3_1_0.004%
MCSSSTVFTGHRRNACGSGSGS
>1942_3_1_0.004%
MAVGQYVLYSYPGNNCGSGSGS
>1943_3_1_0.004%
MNGMPTSDNCVEPTRCGSGSGS
>1944_3_1_0.004%
MQEWLMRTYDLDNPCGSGSGS
>1945_3_1_0.004%
MWCWLVSIPIMISVICGSGSGS
>1946_3_1_0.004%
MNQCVIAGLLLVLWTLCGSGSGS
>1947_3_1_0.004%
MLLCIASVIRWLHFCGSGSGS
>1948_3_1_0.004%
MSNTLNRSSLDTSSSCGSGSGS
>1949_3_1_0.004%
MNSLVCRPPAFKVTCGSGSGS
>1950_3_1_0.004%
MTAVHLYALLRRMFSHCGSGSGS
>1951_3_1_0.004%
MISRLFLGITKHPQCGSGSGS
>1952_3_1_0.004%
MYTRVRSDAVLGLICGSGSGS
>1953_3_1_0.004%
MFTASIDRHCGSGSGS
>1954_3_1_0.004%
MHKPDPTDHCGSGSGS
>1955_3_1_0.004%
MSFMAITLSCGSGSGS
>1956_3_1_0.004%
MCKLVYPCFGTCGSGSGS
>1957_3_1_0.004%
MRTCFRSFWSRILIIVAARSGS
>1958_3_1_0.004%
MICITPYVKMDRHTHCGSGSGS
>1959_3_1_0.004%
MFYLHYLPCGSGSGS
>1960_3_1_0.004%
MVYYISKFDNPVQCGSGSGS
>1961_3_1_0.004%
MHQCLHNLCVTLLEICGSGSGS
>1962_3_1_0.004%
MYHCSGNCGSGSGS
>1963_3_1_0.004%
MVYCMRLSYPSVCGSGSGS
>1964_3_1_0.004%
MAELWSLSHNLHCGSGSGS
>1965_3_1_0.004%
MNCVMWPITTLNLFCGSGSGS
>1966_3_1_0.004%
MWTCLYVYLQYLIQLCGSGSGS
>1967_3_1_0.004%
MEMHSLPCGSGSGS
>1968_3_1_0.004%
MRPCLDGLLTTVYLLYCGSGSGS
>1969_3_1_0.004%
MYPVNYPLPNSVAMCGSGSGS
>1970_3_1_0.004%
MAHNVNRDCGSGSGS
>1971_3_1_0.004%
MCLCCYLLMYQLLLNCGSGSGS
>1972_3_1_0.004%
MEYWWLFLLMASMLACGSGSGS
>1973_3_1_0.004%
MSYDTLMLMDPNCGSGSGS
>1974_3_1_0.004%
MHYLHSYTCGSGSGS
>1975_3_1_0.004%
MDYALVWLLLDISHCGSGSGS
>1976_3_1_0.004%
MCACIILIGSYLLNLCGSGSGS
>1977_3_1_0.004%
MTNCHPHLSGYCGSGSGS
>1978_3_1_0.004%
MLADSYVKSRCGSGSGS
>1979_3_1_0.004%
MTQARTDVCLHSTVSNCGSGSGS
>1980_3_1_0.004%
MDGCTHHLASIDYLCGSGSGS
>1981_3_1_0.004%
MGGINEPLFICGSGSGS
>1982_3_1_0.004%
MILCLLILVAAGDPFCGSGSGS
>1983_3_1_0.004%
MEHQKMHNRAHTPCGSGSGS
>1984_3_1_0.004%
MYPTSANYCCGSGSGS
>1985_3_1_0.004%
MTEVMNFAGLFIHPFCGSGSGS
>1986_3_1_0.004%
MSDGCAWYYPPILLTCGRGSGS
>1987_3_1_0.004%
MYRTTMMPTVPSNCCGSGSGS
>1988_3_1_0.004%
MHGMCSSFCSADCGSGSGS
>1989_3_1_0.004%
MEDIILATRVFLNINRCGSGSGS
>1990_3_1_0.004%
MEQGWYPMCHSCMPSTCGSGSGS
>1991_3_1_0.004%
MRQRRANAILSHHDLYCGSGSGS
>1992_3_1_0.004%
MARCLLEFLSSAIQWACGSGSGS
>1993_3_1_0.004%
MLWCLFVLDSVWLHLCGSGSGS
>1994_3_1_0.004%
MLRACVGFLLLLLTLCGSGSGS
>1995_3_1_0.004%
MEFRQSESLFPRISRFCGRGSGS
>1996_3_1_0.004%
MIRGLTIASLCMFLPCGSGSGS
>1997_3_1_0.004%
MCFCTLVVLFSLLLPCGSGSGS
>1998_3_1_0.004%
MRNSPKPTSNNLCCGSGSGS
>1999_3_1_0.004%
MVPCLTDVITFLVISLCGSGSGS
>2000_3_1_0.004%
MLRHTLHSFPEFITCGSGSGS
>2001_3_1_0.004%
MTMMCRTNHTSHPKCGSGSGS
>2002_3_1_0.004%
MLTCLLLFVPVVLLYCGSGSGS
>2003_3_1_0.004%
MRFRMCWSPLVIPTVLCGSGSGS
>2004_3_1_0.004%
MLNTDCTAPEPACGSGSGS
>2005_3_1_0.004%
MHQCLVRLAMLFRSICGSGSGS
>2006_3_1_0.004%
MKCSSALLYFLLLWICGSGSGS
>2007_3_1_0.004%
MRPCFHSIVVRIFRLCGSGSGS
>2008_3_1_0.004%
MQHLMHFDNNLSCGSGSGS
>2009_3_1_0.004%
MSVASTPDTNRVNCGSGSGS
>2010_3_1_0.004%
MTCFSSEHSSNINCGSGSGS
>2011_3_1_0.004%
MPLRIHYNLHWPNCGSGSGS
>2012_3_1_0.004%
MIHDMTDPRYINTCGSGSGS
>2013_3_1_0.004%
MLYRNVHLVACGSGSGS
>2014_3_1_0.004%
MSTQLDPGDTHCGSGSGS
>2015_3_1_0.004%
MRDCMYLLSTYNCGSGSGS
>2016_3_1_0.004%
MELLMRDPITTPIHYCGSGSGS
>2017_3_1_0.004%
MACTSVASRHFNTINCGSGSGS
>2018_3_1_0.004%
MKYGMCIVTVLIFMRGCGSGSGS
>2019_3_1_0.004%
MFLEMWMHASVTGNLCGSGSGS
>2020_3_1_0.004%
MLSPNVLFKCFFFFLSCGSGSGS
>2021_3_1_0.004%
MVMRSTGMYYRPNLCNCGSGSGS
>2022_3_1_0.004%
MSHSCHSLLDWSYMPCGSGSGS
>2023_3_1_0.004%
MQVMCFLLSFISTVYLCGSGSGS
>2024_3_1_0.004%
MHECLLNLWDVFARNCGSGSGS
>2025_3_1_0.004%
MLLCAVSMLALGWLFCGSGSGS
>2026_3_1_0.004%
MTTFTCLMRPYSHHFGSGSGS
>2027_3_1_0.004%
MLPIQVTAMRNHLRSICGSGSGS
>2028_3_1_0.004%
MPHTSRSSDPITCGSGSGS
>2029_3_1_0.004%
MLWCYFLWIILCGSGSGS
>2030_3_1_0.004%
MSIMSELRCSPSMRCGSGSGS
>2031_3_1_0.004%
MGTYMCVSSTDFPSPRGSGSGS
>2032_3_1_0.004%
MHQCLHHAFGMFYPYICGSGSGS
>2033_3_1_0.004%
MWKLTGHLCGSGSGS
>2034_3_1_0.004%
MDQPNRLDHHTLDLCGSGSGS
>2035_3_1_0.004%
MRYAYLRSGSGS
>2036_3_1_0.004%
MLSCFSLAYLIWLLLCGSGSGS
>2037_3_1_0.004%
MNGKFNNGYLHDPDSCGSGSGS
>2038_3_1_0.004%
MLDQAFVGKTCTCGSGSGS
>2039_3_1_0.004%
MSCLTVSFPDYTVNCGSGSGS
>2040_3_1_0.004%
MSLDLNVSVFLGVSCGSGSGS
>2041_3_1_0.004%
MTTFLQNLAHNSQCGSGSGS
>2042_3_1_0.004%
MHRCLQWIVSELMGKCGSGSGS
>2043_3_1_0.004%
MASLHCLPVSLVSFCGSGSGS
>2044_3_1_0.004%
MFITCNLKHWPIWFSCGSGSGS
>2045_3_1_0.004%
MAYAYNRRLPDCGSGSGS
>2046_3_1_0.004%
MRKYLRPVVHNNNCGSGSGS
>2047_3_1_0.004%
MHECCYQLVILLGTLCGSGSGS
>2048_3_1_0.004%
MTLTRPHTHNSNCGSGSGS
>2049_3_1_0.004%
MFRLTHSLYRHCGSGSGS
>2050_3_1_0.004%
MSFMPCWSIYYNTCGSGSGS
>2051_3_1_0.004%
MAHLMSFIAPITEWITCGSGSGS
>2052_3_1_0.004%
MSFCFWLWLLTIMSNCGSGSGS
>2053_3_1_0.004%
MTHFSDCMDYSLSYCGSGSGS
>2054_3_1_0.004%
MVTWTVTIWLYLLDVCGSGSGS
>2055_3_1_0.004%
MPVCILHNCSKFSCGSGSGS
>2056_3_1_0.004%
MNRLLAAYNTLWHSGYCGSGSGS
>2057_3_1_0.004%
MLCHEIRYYLLRVDLCGSGSGS
>2058_3_1_0.004%
MLLCVLGDIKHCGSGSGS
>2059_3_1_0.004%
MSRVRVHRNKPTTANCGSGSGS
>2060_3_1_0.004%
MPCNMWDPRIIIPLGACGSGSGS
>2061_3_1_0.004%
MSHLHQDMHLVTSCGSGSGS
>2062_3_1_0.004%
MYTYSDIPSITCGSGSGS
>2063_3_1_0.004%
MLHCVIALIYIYISTCGSGSGS
>2064_3_1_0.004%
MEFQLHLLSSVPCGSGSGS
>2065_3_1_0.004%
MTSTDDLLMCIFNPMFCGSGSGS
>2066_3_1_0.004%
MALNCYQPGGSNIVTCGSGSGS
>2067_3_1_0.004%
MLRSILVSESPTRCGSGSGS
>2068_3_1_0.004%
MSSSRHGTPTRYPCGSGSGS
>2069_3_1_0.004%
MGEWNFKHSKPMHTHHCGSGSGS
>2070_3_1_0.004%
MPRGVVAVCGSGSGS
>2071_3_1_0.004%
MDNIQMQPSTSPVVLCGSGSGS
>2072_3_1_0.004%
MLSTACSDHCGSGSGS
>2073_3_1_0.004%
MRCMSHIFTGFWLAMCGSGSGS
>2074_3_1_0.004%
MSYTKDTHCGSGSGS
>2075_3_1_0.004%
MHACPAYNYISCGSGIGS
>2076_3_1_0.004%
MLDNLRLTCGSGSGS
>2077_3_1_0.004%
MRGVSIDTLFDISNCGSGSGS
>2078_3_1_0.004%
MSCSVNGFDMCPTTFGCGSGSGS
>2079_3_1_0.004%
MPGVPYYHFCGSGSGS
>2080_3_1_0.004%
MQCSLARLVPLFTDNCGSGSGS
>2081_3_1_0.004%
MQRDISHPICGSGSGS
>2082_3_1_0.004%
MNFCHDVISILLILLCGSGSGS
>2083_3_1_0.004%
MRMDRDVVVCLTVSCGSGSGS
>2084_3_1_0.004%
MVRCTWLILLIAAILCGSGSGS
>2085_3_1_0.004%
MLCVLDLRCGSGSGS
>2086_3_1_0.004%
MSIPFPHCGSGSGS
>2087_3_1_0.004%
MGLTPKMLYLSHNPNCGSGSGS
>2088_3_1_0.004%
MWLCMWTFIVKIILLCGSGSGS
>2089_3_1_0.004%
MSMLQAVCQFTASTFCGSGSGS
>2090_3_1_0.004%
MYCHRRCSLSVDFACGSGSGS
>2091_3_1_0.004%
MKCYDMRNRRPTLSYHCGSGSGS
>2092_3_1_0.004%
MGIPLSVCGSGSGS
>2093_3_1_0.004%
MDQDIFRPSISLTDCGSGSGS
>2094_3_1_0.004%
MRDDMPFMFMCPTTNNCGSGSGS
>2095_3_1_0.004%
MGVCLLLAFSVLFQKCGSGSGS
>2096_3_1_0.004%
MSPYCSWLCSLLELICGIGSGS
>2097_3_1_0.004%
MGWRSQVSIVVLSSGFCGSGSGS
>2098_3_1_0.004%
MASFRCQMSALLVDNCGSGSGS
>2099_3_1_0.004%
MLSATFRCGSGSGS
>2100_3_1_0.004%
MRRWMSCDPLYINFNCGSGSGS
>2101_3_1_0.004%
MGSNPATSTCGSGSGS
>2102_3_1_0.004%
MTMRYHPVALSVLHCGSGSGS
>2103_3_1_0.004%
MRQCLGSMGSVNCGSGSGS
>2104_3_1_0.004%
MSMWPHYRNNPPCGSGSGS
>2105_3_1_0.004%
MPTPVMCTVLACYLICGSGSGS
>2106_3_1_0.004%
MSCMDKHFACGSGSGS
>2107_3_1_0.004%
MHYLRAGTCGSGSGS
>2108_3_1_0.004%
MAMPLSCLHCTVCCGSGSGS
>2109_3_1_0.004%
MPLSTFLSPNLFIACGSGSGS
>2110_3_1_0.004%
MTDHAMWHRLDTTKYCGSGSGS
>2111_3_1_0.004%
MPPVLFIPHPADLCGSGSGS
>2112_3_1_0.004%
MSGGPWNDIVPLFCFCGSGSGS
>2113_3_1_0.004%
MRMCFHLIVRTVVAMCGSGSGS
>2114_3_1_0.004%
MLVFSLMRHRCSMAKCGSGSGS
>2115_3_1_0.004%
MTICMCQLIITLCGSGSGS
>2116_3_1_0.004%
MRSDNGYLSLYYLLYCGSGSGS
>2117_3_1_0.004%
MGPHGQCMVSGNPNCGSGSGS
>2118_3_1_0.004%
MTSCFAWSMRPHVNCGSGSGS
>2119_3_1_0.004%
MSPYGVNNVCVRYNTTCGSGSGS
>2120_3_1_0.004%
MRNMPLPNYHPHCGSGSGS
>2121_3_1_0.004%
MKCINSLINALLKLLCGSGSGS
>2122_3_1_0.004%
MSPQECAYILSNPNLACGSGSGS
>2123_3_1_0.004%
MYRIMATSCGSGSGS
>2124_3_1_0.004%
MDLAWLCWSFMYPYRGSGSGS
>2125_3_1_0.004%
MQEWPRELYNNSSISPCGSGSGS
>2126_3_1_0.004%
MKLCASLLQWILYFCNCGSGSGS
>2127_3_1_0.004%
MEILPIYEMGMSYPTYCGSGSGS
>2128_3_1_0.004%
MLACMHRSFTANLVDCGSGSGS
>2129_3_1_0.004%
MDKPRFSAANQCGSGSGS
>2130_3_1_0.004%
MSRLASVTYTIVYCGSGSGS
>2131_3_1_0.004%
MPALFSLCFANSFYCGSGSGS
>2132_3_1_0.004%
MSILCIVAAASMLLIICGSGSGS
>2133_3_1_0.004%
MTMSVSCVYSLDNYSCGSGSGS
>2134_3_1_0.004%
MTMGNTLHTLSTTALCGSGSGS
>2135_3_1_0.004%
MSMYMAEYLYNNCGSGSGS
>2136_3_1_0.004%
MTYMCLRIMLVTDWCGSGSGS
>2137_3_1_0.004%
MTTRYTCVRALSNLCGSGSGS
>2138_3_1_0.004%
MDAVGPLMSLAPDTCGSGSGS
>2139_3_1_0.004%
MYFRVYPTFCGSGSGS
>2140_3_1_0.004%
MLSLVDNCGSGSGS
>2141_3_1_0.004%
MRFNTIWCSMSHRFICGSGSGS
>2142_3_1_0.004%
MRLCGMLFAFDIWHCGSGSVS
>2143_3_1_0.004%
MTPMTRCILILCVMTAAAAAAS
>2144_3_1_0.004%
MHMLHSTLASVKCGSGSGS
>2145_3_1_0.004%
MCHHTRIPPCGSGSGS
>2146_3_1_0.004%
MTPSYKMPTSPSLVVCGSGSGS
>2147_3_1_0.004%
MTTLESKRVANNQPEYCGSGSGS
>2148_3_1_0.004%
MSRHFSYNSLATICGSGSGS
>2149_3_1_0.004%
MFSCSATCGSGSGS
>2150_3_1_0.004%
MVPTSRIRDNFTCGSGSGS
>2151_3_1_0.004%
MRGNYNSPCCGSGSGS
>2152_3_1_0.004%
MARRPYMFSINVIDCGSGSGS
>2153_3_1_0.004%
MIFFLHHWYPNCGSGSGS
>2154_3_1_0.004%
MHSTRTELLLHLLFLCGSGSGS
>2155_3_1_0.004%
MVYSPTHLCGSGSGS
>2156_3_1_0.004%
MPLKRPAMPSCYPSTCGSGSGS
>2157_3_1_0.004%
MDIQGGNPTCGSGSGS
>2158_3_1_0.004%
MACKMTMRPITPPLCGSGSGS
>2159_3_1_0.004%
MLNSTCMWCSHIVSYCGSGSGS
>2160_3_1_0.004%
MTRPDTIRSYYPLSCGSGSGS
>2161_3_1_0.004%
MPTYWYLEAGWSQLMSCGSGSGS
>2162_3_1_0.004%
MYHGMSTYPSSFDCGSGSGS
>2163_3_1_0.004%
MTNTLIILFICDHCCGSGSGS
>2164_3_1_0.004%
MHGSPMVLRCGSGSGS
>2165_3_1_0.004%
MSTRYNLQYFMVLINCGSGSGS
>2166_3_1_0.004%
MCTLSLSLDYISYCGSGSGS
>2167_3_1_0.004%
MLWPWSYMVSHPIDCGSGSGS
>2168_3_1_0.004%
MPGNPHDPVMVSSSGSGSDS
>2169_3_1_0.004%
MGGDLSHMWHLSPIVDCGSGSGS
>2170_3_1_0.004%
MMPLRYQIRRKLVHFCGSGSGS
>2171_3_1_0.004%
MPRESDGLRILASICGSGSGS
>2172_3_1_0.004%
MRVCHNYSSDCGSGSGS
>2173_3_1_0.004%
MTPPKHRTSVNTYCGSGSGS
>2174_3_1_0.004%
MWSCILRLLLAFICGSGSGS
>2175_3_1_0.004%
MASCVPALNIPAVCGSGSGS
>2176_3_1_0.004%
MYTASCWWLRVNRYCGSGSGS
>2177_3_1_0.004%
MRSLCRKSANLDRAACGSGSGS
>2178_3_1_0.004%
MRYIWNMVDCGSVSGS
>2179_3_1_0.004%
MFDLTMPVASNQTFNGCGSGSGS
>2180_3_1_0.004%
MDAMPNTECYPTNCGSGSGS
>2181_3_1_0.004%
MKRMLARIVVHSHSCGSGSGS
>2182_3_1_0.004%
MGLHPTATHCGSGSGS
>2183_3_1_0.004%
MSDMRLLVINWLTACGSGSGS
>2184_3_1_0.004%
MVTWMRTSPCCGSGSGS
>2185_3_1_0.004%
MLLCHRLVLSSYPCGSGSGS
>2186_3_1_0.004%
MGDWYDSLFRMGNQFNCGSGSGS
>2187_3_1_0.004%
MLYIMPACTCCGSGSGS
>2188_3_1_0.004%
MRSDKMPDSNHYPPCGSGSGS
>2189_3_1_0.004%
MYHSAPDCGSGSGS
>2190_3_1_0.004%
MQKPHCAITMCPINCGSGSGS
>2191_3_1_0.004%
MIMCLSLLVLWACGSGSGS
>2192_3_1_0.004%
MLCPMPRTVSELRVDCGSGSGS
>2193_3_1_0.004%
MISQCYTMRLGLLSNSCGSGSGS
>2194_3_1_0.004%
MTPVLFISCIFLWSLICGSGSGS
>2195_3_1_0.004%
MELHVVYPCMPWSDWCGSGSGS
>2196_3_1_0.004%
MITCYMVVLTLIMCGSGSGS
>2197_3_1_0.004%
MYSAYHKPIMCGSGSGS
>2198_3_1_0.004%
MSDINLNNCGSGSGS
>2199_3_1_0.004%
MSGSRKYDYQSYDYLHCGRGRGS
>2200_3_1_0.004%
MRWLDYWAYIPSSYCGSGSGS
>2201_3_1_0.004%
MVHCWSLDWMRPGNICGSGSGS
>2202_3_1_0.004%
MSLCMRHQSNSILSACGSGSGS
>2203_3_1_0.004%
MHLERFSYAPLLNYYHCGSGSGS
>2204_3_1_0.004%
MQQTSCTMWISVISLICGSGSGS
>2205_3_1_0.004%
MLAHWICSATECGSGSGS
>2206_3_1_0.004%
MTLKCTLIFLTVAYLLCGSGSGS
>2207_3_1_0.004%
MNCMWDSHLSLMLSNCGSGSGS
>2208_3_1_0.004%
MTMRMFILHCHCGSGSGS
>2209_3_1_0.004%
MLSRFGILFLRQRHGS
>2210_3_1_0.004%
MSHPMHLPNSTDCGSGSGS
>2211_3_1_0.004%
MTCKRRNSTLSVYSCGSGSGS
>2212_3_1_0.004%
MPRWWMWLMLYTFTTRGSGSGS
>2213_3_1_0.004%
MFATYTLYSCPNYCGSGSGS
>2214_3_1_0.004%
MKYLRLSMFGMLIRGCGSGSGS
>2215_3_1_0.004%
MDTNSMRHPSLNLSDICGSGSGS
>2216_3_1_0.004%
MPTMQRTIRNCSHCGSGSGS
>2217_3_1_0.004%
MPAFSVSQIDCGSGSGS
>2218_3_1_0.004%
MFPFATTPSTIIDFCGSGSGS
>2219_3_1_0.004%
MSYCLFTLCLLLECLCGSGSGS
>2220_3_1_0.004%
MHAPLSLDCGSGSGS
>2221_3_1_0.004%
MARYLTIAIPICGSGSGS
>2222_3_1_0.004%
MTDPMGMLLAYTLLCGSGSGS
>2223_3_1_0.004%
MTMSTTISTNFCGSGSGS
>2224_3_1_0.004%
MSITGENNRFPCGSGSGS
>2225_3_1_0.004%
MSCLPNRHLHVTRNCGSGSGS
>2226_3_1_0.004%
MRMDCMHFTHWPNCGSGSGS
>2227_3_1_0.004%
MSSSTMDISTVNTCCGSGSGS
>2228_3_1_0.004%
MVRLCLHTPDLQPTCGSGSGS
>2229_3_1_0.004%
MCGRTRYCAISCILSCGSGSGS
>2230_3_1_0.004%
MAKNICMHRSSCIVICGSGSGS
>2231_3_1_0.004%
MSFWCALVFTMTASFYCGSGSGS
>2232_3_1_0.004%
MRSGIPISCGSGSGS
>2233_3_1_0.004%
MLLPNGACGSGSGS
>2234_3_1_0.004%
MVNLWLLDINNSLCGSGSGS
>2235_3_1_0.004%
MLCDLLIRAMRLDIICGSGSGS
>2236_3_1_0.004%
MAYLPPQNYCRYRCGSGSGS
>2237_3_1_0.004%
MVVNFDMCPYFVSCGSGSGS
>2238_3_1_0.004%
MWLCLWAYLILSWSNCGSGSGS
>2239_3_1_0.004%
MNKNMMCLLCQHIASCGSGSGS
>2240_3_1_0.004%
MPLAMCVARYYPTYGICGSGSGS
>2241_3_1_0.004%
MNLLWCLYVLPTLKCGSGSGS
>2242_3_1_0.004%
MQTAHNMHLCGSGSGS
>2243_3_1_0.004%
MNRSDCWLMCLRFDHCGSGSGS
>2244_3_1_0.004%
MMPMPTLRVRCPSGCGSGSGS
>2245_3_1_0.004%
MRCPPFYFIAPFTRVCGSGSGS
>2246_3_1_0.004%
MGTLKMRHHIHPFRCGSSSGS
>2247_3_1_0.004%
MSHYKMLDHIAATCGSGSGS
>2248_3_1_0.004%
MNWNNTMRSLDINPCGSGSGS
>2249_3_1_0.004%
MYLHNHRYCGSGSGS
>2250_3_1_0.004%
MWKLGARRNPPGTVNCGSGSGS
>2251_3_1_0.004%
MKWWLDMRARSPVNCGSGSGS
>2252_3_1_0.004%
MNSLPNRLSHRSACGSGSGS
>2253_3_1_0.004%
MRRCSCVGSSHPSNCGSGSGS
>2254_3_1_0.004%
MPSECDYYLSYMPPHNCGSGSGS
>2255_3_1_0.004%
MTRLHTSNYTPCGSGSGS
>2256_3_1_0.004%
MNFLQRRLMYNSDTCGSGSGS
>2257_3_1_0.004%
MMPTHEPDNHHPDCGSGSGS
>2258_3_1_0.004%
MRDNYSHCNTGAPCGSGSGS
>2259_3_1_0.004%
MDEPPSMVGCGSGSGS
>2260_3_1_0.004%
MTWLCHLMFPFQQFYCGSGSGS
>2261_3_1_0.004%
MLVCIMYYMLWCGSGS
>2262_3_1_0.004%
MWYRWSSPWYRNSNVCGSGSGS
>2263_3_1_0.004%
MHLMPLLSDTRPTCGSGGGS
>2264_3_1_0.004%
MGSKHSVPSPTTTCGSGSGS
>2265_3_1_0.004%
MQAGKWCRLAWGFYQYDVPDYGWGGS
>2266_3_1_0.004%
MHRVSGMLGHHFYPWNCGSGSGS
>2267_3_1_0.004%
MCWCNIYRYLKRRCGSGSGS
>2268_3_1_0.004%
MFRCIIHLVWCLLMSCGSGSGS
>2269_3_1_0.004%
MFMSYSPRTGVCHSSCGSGSGS
>2270_3_1_0.004%
MSKCLVMWTTLIIALLCGSGSGS
>2271_3_1_0.004%
MQGCKPVFYLRGYYPYDVPDDAGSGS
>2272_3_1_0.004%
MSSACTLIRHSPSCPCGSGSGS
>2273_3_1_0.004%
MYHRNLNCGSGSGS
>2274_3_1_0.004%
MSLWMFVPAIDLHCGSGSGS
>2275_3_1_0.004%
MKLCVLLSVVYCLSFRCGSGSGS
>2276_3_1_0.004%
MIICLCLHAIAHFYFACGSGSGS
>2277_3_1_0.004%
MHSNKDCMMPHSLVSCGSGSGS
>2278_3_1_0.004%
MYSDPIAHCGSGSGS
>2279_3_1_0.004%
MARDLLVNSDWAACGSGSGS
>2280_3_1_0.004%
MRECLTRLISLFCGSGSGS
>2281_3_1_0.004%
MALMLTEHTHASCGSGSGS
>2282_3_1_0.004%
MTEFLECVLRYFLWLCGSGSGS
>2283_3_1_0.004%
MCISCLLKWLRMLGRCGSGSGS
>2284_3_1_0.004%
MSACIFALWLALTLLCGSGSGS
>2285_3_1_0.004%
MYLCAYWMLCSFWTHFCGSGSGS
>2286_3_1_0.004%
MRRSETDDLLHFHSPCGSGSGS
>2287_3_1_0.004%
MPPLIWESCGSGSGS
>2288_3_1_0.004%
MLMCLGCLDTNHVNCGSGSGS
>2289_3_1_0.004%
MVLCLCKLLWDLLYSCGSGSGS
>2290_3_1_0.004%
MRQGRVTLNYFGVTCGSGSGS
>2291_3_1_0.004%
MIFLGVSPKYYCSYCGSGSGS
>2292_3_1_0.004%
MDCVFLGWLIWWYYCCGSGSGS
>2293_3_1_0.004%
MRHKPSYVVLFPTACGSGSGS
>2294_3_1_0.004%
MAYCHWLWYLTLCGSGSGS
>2295_3_1_0.004%
MLGDPPLCGSGSGS
>2296_3_1_0.004%
MLTCVYCLFLLGSLCCGSGSGS
>2297_3_1_0.004%
MLCTDSSLYCGSGSGS
>2298_3_1_0.004%
MRYWTHCMRCSVLCVNCGSGSGS
>2299_3_1_0.004%
MIPCLAWLWLDCGSGSGS
>2300_3_1_0.004%
MSMHLPLVDICCGSGSGS
>2301_3_1_0.004%
MAHRAMDCGSGSGS
>2302_3_1_0.004%
MLKELFHVLVCIPRNCGSGSGS
>2303_3_1_0.004%
MGTYPMRSLALLYNCGSGSGS
>2304_3_1_0.004%
MRGKTYRNLYYSSADCGSGSGS
>2305_3_1_0.004%
MFYMPNRTLLNTCGSGSGS
>2306_3_1_0.004%
MLYCMCFPACGTCGSGSGS
>2307_3_1_0.004%
MHAGGSDSLVCGSGS
>2308_3_1_0.004%
MPHRLDCPFVCGSGSGS
>2309_3_1_0.004%
MRLWTWTPHSDCGSGSGS
>2310_3_1_0.004%
MHFCWLHELARWIILLCGSGSGS
>2311_3_1_0.004%
MRIGDYGCGSGSGS
>2312_3_1_0.004%
MAVIYWLLLVNYISSNCGSGSGS
>2313_3_1_0.004%
MSHMPLLSVEFRSACGSGSGS
>2314_3_1_0.004%
MCKSEKRVFLFFSTVCGSGSGS
>2315_3_1_0.004%
MTQVCLHVQLYNNWFICGSGSGS
>2316_3_1_0.004%
MGVYRREPICFRYTSCGSGSGS
>2317_3_1_0.004%
MFPMRTSSNFSCGSGSGS
>2318_3_1_0.004%
MNPMRMDANSPSIECGSGSGS
>2319_3_1_0.004%
MAMLRALITYTCGSGSGS
>2320_3_1_0.004%
MIFSDVITSRAPKLYCGSGSAS
>2321_3_1_0.004%
MWVMPGTSGSSDHVCGSGSGS
>2322_3_1_0.004%
MYIELSFTYICGSGSGS
>2323_3_1_0.004%
MKIRLDNLGMAPHCGSGSGS
>2324_3_1_0.004%
MNQTEPHLVSPTHICGSGSGS
>2325_3_1_0.004%
MSHCWLMDSLCLGWSCGSGSGS
>2326_3_1_0.004%
MVKCLSSQIHRLIPRFGSGSGS
>2327_3_1_0.004%
MGVHATCGTMLNVLLCGSGSGS
>2328_3_1_0.004%
MVCSLRTMMLPLNSTCGSGSGS
>2329_3_1_0.004%
MAAPLTRRVRLNCINCGSGSGS
>2330_3_1_0.004%
MHCMHLIWFNPIVHCGSGSGS
>2331_3_1_0.004%
MLHSSTACCGSGSGS
>2332_3_1_0.004%
MTWMRSDWSVCTVCGSGSGS
>2333_3_1_0.004%
MAAWSSRCGSGSGS
>2334_3_1_0.004%
MSCFLWLLYSWLISCGSGSGS
>2335_3_1_0.004%
MSSGECRNVGLLTYPGCGSGSGS
>2336_3_1_0.004%
MRSTVMQGSYCIVNDCGSGSGS
>2337_3_1_0.004%
MYLESMMHLPILDHCGSGSGS
>2338_3_1_0.004%
MMCLHIMWLSRLAQPCGSGSGS
>2339_3_1_0.004%
MVLCIGLHLLDLLFRTCGSGSGS
>2340_3_1_0.004%
MCVSSCPSRPATPRCGSGSGS
>2341_3_1_0.004%
MSCRTLLRSSSAMPCGSGSGS
>2342_3_1_0.004%
MSRMPAPINPNSCGSGSGS
>2343_3_1_0.004%
MQHHCCATPFGSGSGS
>2344_3_1_0.004%
MMFKNIQYLPSPESCGSGSGS
>2345_3_1_0.004%
MATMPNNVSCKYICGSGSGS
>2346_3_1_0.004%
MAELPRYFAYVNYSCGSGSGS
>2347_3_1_0.004%
MYCMQHHSCLISKCGSGSGS
>2348_3_1_0.004%
MHRCCSRLLILVVQTLCGSGSGS
>2349_3_1_0.004%
MDCPRDLMCMLMHLSCGSGSGS
>2350_3_1_0.004%
MTEAPEYDNLSVFTNCGSGSGS
>2351_3_1_0.004%
MHGSNFTCGSGSGS
>2352_3_1_0.004%
MLLKMLKAIHKILCGSGSGS
>2353_3_1_0.004%
MDPKCMLSPTNDNTCGSGSGS
>2354_3_1_0.004%
MPTRKSYPMLNTSFHCGSGSGS
>2355_3_1_0.004%
MESLNESMCVGSAVCGSGSGS
>2356_3_1_0.004%
MPFQPEISLHVLDFACGSGSGS
>2357_3_1_0.004%
MTFYCPMWPTLMFKSYYVSGSGS
>2358_3_1_0.004%
MPSIMAICGSGSGS
>2359_3_1_0.004%
MFCKVGHTPFNFACGSGSGS
>2360_3_1_0.004%
MSNPLFIYPPITSLFDCGSGSGS
>2361_3_1_0.004%
MSNLETGKNVTMSFDICGSGSGS
>2362_3_1_0.004%
MSYPVKHFHTPCGSGSGS
>2363_3_1_0.004%
MNSLLPKLALLLSGACGSGRGS
>2364_3_1_0.004%
MTYMHPTLRTIYYCGSGSGS
>2365_3_1_0.004%
MQRDWKLYYVHNAACGSGSGS
>2366_3_1_0.004%
MGYLRGVIDKFTHSCGSGSGS
>2367_3_1_0.004%
MCVICNLHYCGSGSGS
>2368_3_1_0.004%
MSAMPASRILLTNCGSGSGS
>2369_3_1_0.004%
MSRFKTYLMLFVNRDTCGSGSGS
>2370_3_1_0.004%
MCEEAFHKFVPCPSCGSGSGS
>2371_3_1_0.004%
MVPPDPSEPCGSGSGS
>2372_3_1_0.004%
MYISVEHCGSGSGS
>2373_3_1_0.004%
MYIYSPHEPKYACGCGSGSGS
>2374_3_1_0.004%
MEVWILEFISVSIACGSGSGS
>2375_3_1_0.004%
MNPMCHIATHINNKCGSGSGS
>2376_3_1_0.004%
MQYGKDLFMAAHHCGSGSGS
>2377_3_1_0.004%
MHCIFEVIFALWTLQCGSGSGS
>2378_3_1_0.004%
MKYSACGMCIARTGYTCGSGSGS
>2379_3_1_0.004%
MANNSMLATKFSFSPCGSGSGS
>2380_3_1_0.004%
MDDWPWLNNSFHFMCGSGSGS
>2381_3_1_0.004%
MSDCMHRPAEFLYLNCGSGSGS
>2382_3_1_0.004%
MNVSMSPNCMGFNLNCGSGSGS
>2383_3_1_0.004%
MSKGYSQTFSDHHTDCGSGSGS
>2384_3_1_0.004%
MQGTKMYPAPPRVTCGSGSGS
>2385_3_1_0.004%
MEPLWNIHTYPDCGSGSGS
>2386_3_1_0.004%
MIVEDPPLDMVYRICGSGSGS
>2387_3_1_0.004%
MAWLMAASLWLVLCGSGSGS
>2388_3_1_0.004%
MGLTFIYVHRPQHNCGSGCGS
>2389_3_1_0.004%
MPNCSSGCGSGSGS
>2390_3_1_0.004%
MLHRHTGDTAEFPKCGSGSGS
>2391_3_1_0.004%
MATTLWKHNSIVSVNCGSGSGS
>2392_3_1_0.004%
MICMFNKQPIVLDCGSGSGS
>2393_3_1_0.004%
MLGCCSLSLLCPITCGSGSGS
>2394_3_1_0.004%
MFSMSITPKLWTHPYFGSGSGS
>2395_3_1_0.004%
MPSTWSTMWHSLVDPCGSGSGS
>2396_3_1_0.004%
MNALCYLLTCLLAFCGSGSGS
>2397_3_1_0.004%
MEPLRPHRPDCGSGSGS
>2398_3_1_0.004%
MSMKSVPNLTSRCGSGSGS
>2399_3_1_0.004%
MHYECLYSYLLLTFLLCGSGSGS
>2400_3_1_0.004%
MFRRSLCSSCGSGSGS
>2401_3_1_0.004%
MSNPNLWRLVDCGSGSGS
>2402_3_1_0.004%
MSLCLQILTTLLIALLCGSGSGS
>2403_3_1_0.004%
MRPIYSTPACGIGSGS
>2404_3_1_0.004%
MAIACWHHYKSSITDSCGSGSGS
>2405_3_1_0.004%
MNPLMCPYSGTLPCGSGSGS
>2406_3_1_0.004%
MNKSCLKHLLYTQCHCGSGSGS
>2407_3_1_0.004%
MNRCMCTSIMVICGSGSGS
>2408_3_1_0.004%
MYFVSSHPSNLLCGSGSGS
>2409_3_1_0.004%
MSQSLWRSSQFIGLCGSGSGS
>2410_3_1_0.004%
MMSFSCLCTLLMIVYFCGSGSGS
>2411_3_1_0.004%
MWNVIQLLLRFIAKFCGSGSGS
>2412_3_1_0.004%
MSCWNILFNALMCVVCGSGSGS
>2413_3_1_0.004%
MSNSWSRTPSGCGSGSGS
>2414_3_1_0.004%
MSWCLQWTCYLLVIICGSGSGS
>2415_3_1_0.004%
MDLGDDAYLFNSVLDCGSGSGS
>2416_3_1_0.004%
MGHCTMWPDIDNSCGSGSGS
>2417_3_1_0.004%
MSSLNNCNPYNQTCGSGSGS
>2418_3_1_0.004%
MPCPPAFWNRVPANHCGSGSGS
>2419_3_1_0.004%
MNRLYHLRYDFTPCECGSGSGS
>2420_3_1_0.004%
MHHDMLVPITPNCGSGSGS
>2421_3_1_0.004%
MLCMSNLLLSLMLCLCGSGSGS
>2422_3_1_0.004%
MVCLTLPLIWLLDWICGSGSGS
>2423_3_1_0.004%
MWHHQCFPGYFCGSGSGS
>2424_3_1_0.004%
MFHWMRYHDFSPFECGSGSGS
>2425_3_1_0.004%
MYMLTGYNTPDRCGSGSGS
>2426_3_1_0.004%
MWNNSFYSCGSGCGS
>2427_3_1_0.004%
MWWCPIMFRNPNPYRCGSGSGS
>2428_3_1_0.004%
MVGCYTIITYLLLKWCGSGSGS
>2429_3_1_0.004%
MSRRVNGVANPTCGSGSGS
>2430_3_1_0.004%
MLSNAVFCGSGSGS
>2431_3_1_0.004%
MEDQDDRLLDAPHYSCGSGSGS
>2432_3_1_0.004%
MPYEHFGFIIMPRDCGSGSGS
>2433_3_1_0.004%
MAKMQMVDHTYCGSGSGS
>2434_3_1_0.004%
MANHQYISNSIHWNLCGSGSGS
>2435_3_1_0.004%
MPRSSTIYHIPCGSGSGS
>2436_3_1_0.004%
MDMSGDDYKVLVDNCGSGSGS
>2437_3_1_0.004%
MQCWLDLVLYYVSYICGSGSGS
>2438_3_1_0.004%
MSLPPHLQSHLNTCGSGSGS
>2439_3_1_0.004%
MRGYIHLHLVNYRICGSGSGS
>2440_3_1_0.004%
MRFMWNPSLSCGSGSGS
>2441_3_1_0.004%
MALNTLCYPMPSTVCGSGSGS
>2442_3_1_0.004%
MTSCLSNMLHSSSSDCGSGSGS
>2443_3_1_0.004%
MTCLSLSLILHVIAFCGSGSGS
>2444_3_1_0.004%
MPECLCVLIEKVIFCGSGSGS
>2445_3_1_0.004%
MRYQCCSLMCPHLVSCGSGSGS
>2446_3_1_0.004%
MGPVPVRKLHRVNYCGSGSGS
>2447_3_1_0.004%
MEVPPTCSRYIYCGSGSGS
>2448_3_1_0.004%
MRDRSYGDMLYLSMCGSGSGS
>2449_3_1_0.004%
MEHMSGSSNMGGTCGSGSGS
>2450_3_1_0.004%
MLSLLTMHPYNCGSGSGS
>2451_3_1_0.004%
MHSCQYCLSCMRYNLCGCGSGS
>2452_3_1_0.004%
MRPSCRWGINHTTACGSGSGS
>2453_3_1_0.004%
MRTFYHGFVSTYMPCCGSGSGS
>2454_3_1_0.004%
MNLMSLLSIMRICSCGSGSGS
>2455_3_1_0.004%
MLICLSLILLLRLATCGSGSGS
>2456_3_1_0.004%
MFIVTRRSNLCGSGSGS
>2457_3_1_0.004%
MRHTSFYVDLVDSFPTCGSGSGS
>2458_3_1_0.004%
MPHICPSDLCGSGSGS
>2459_3_1_0.004%
MSPRRISGILHRLDHCGSGSGS
>2460_3_1_0.004%
MFCRSSMPSVQPDINCGSGSGS
>2461_3_1_0.004%
MEYWKLHPTCLNPNCGSGSGS
>2462_3_1_0.004%
MHTYPYCGSGSGS
>2463_3_1_0.004%
MTRNPLDNLCCYFAACGSGSGS
>2464_3_1_0.004%
MRNMHLYTVITYTCGSGSGS
>2465_3_1_0.004%
MGWHCIRRPSIYLTCGSGSGS
>2466_3_1_0.004%
MCYLADSAVNCGSGSGS
>2467_3_1_0.004%
MTAKMLRWSPTTDCGSGSGS
>2468_3_1_0.004%
MSLFVPLYPKYSCGSGSGS
>2469_3_1_0.004%
MLSPKTIPFYNTCGSGSGS
>2470_3_1_0.004%
MHWCLSNCRNRFMSLCGSGSGS
>2471_3_1_0.004%
MWTKPGMQHSTFHISHCGSGSGS
>2472_3_1_0.004%
MCYRKKPVLRYYSASCGSGSGS
>2473_3_1_0.004%
MFSFPNKRLVFNCGSGSGS
>2474_3_1_0.004%
MLPELCHWLATFKHCGSGSGS
>2475_3_1_0.004%
MDQRSLHVSKVCCKACGSGSGS
>2476_3_1_0.004%
MLRCLWKDCWNWFARCGSGSGS
>2477_3_1_0.004%
MYNPNYVYYLGYYIGCGSGSGS
>2478_3_1_0.004%
MHHLANNKPLCGSGSGS
>2479_3_1_0.004%
MPPQYMAPPLVYLSCGSGSGS
>2480_3_1_0.004%
MTKLLGEVACSVDSCGSGSGS
>2481_3_1_0.004%
MRAVLPMPNTANCCSGSGS
>2482_3_1_0.004%
MLAHICTKLVCGSGSVS
>2483_3_1_0.004%
MFWCPPFLFHTLPNCGSGSGS
>2484_3_1_0.004%
MSKCNMLFSHTQHIQCDSASGS
>2485_3_1_0.004%
MNCPMCLPHFSGNLDCGSGSGS
>2486_3_1_0.004%
MTNGMRHHLLVSTLQCGSGSGS
>2487_3_1_0.004%
MCNLNMGCGSGSGS
>2488_3_1_0.004%
MTYCHNWNSNNCCGSGSGS
>2489_3_1_0.004%
MYLYCCFRLFTFLTCGSGSGS
>2490_3_1_0.004%
MHACFEGYLNLLMQYVCGSGSGS
>2491_3_1_0.004%
MLASCFYLAWMLWHTMCGSGSGS
>2492_3_1_0.004%
MTVSGFLWNRLVLRSGSGS
>2493_3_1_0.004%
MTRHMSISRDSYSWNCGSGSGS
>2494_3_1_0.004%
MLCSLLTVLKLMPYICGTGSGS
>2495_3_1_0.004%
MPPCLTDLFKILLNYCCGSGSGS
>2496_3_1_0.004%
MSMCTKRLNIIYTPHCGSGSGS
>2497_3_1_0.004%
MSRHMFIQWFTHFCGSGSGS
>2498_3_1_0.004%
MANRMRLYLPSSLSFCGSGSGS
>2499_3_1_0.004%
MSHNRIITCGSGSGS
>2500_3_1_0.004%
MEAHGDMSGVSCSGNLCGSGSGS
>2501_3_1_0.004%
MVCPTWFSNTLAAFMCGSGSGS
>2502_3_1_0.004%
MPGCDWISMHSYSNLCGSGSGS
>2503_3_1_0.004%
MLAAYKFCGNNCGSGSGS
>2504_3_1_0.004%
MQMLHSVLSMHCINCGSGSGS
>2505_3_1_0.004%
MFLHNASGCGSGSGS
>2506_3_1_0.004%
MVVQSPIPNCGSGSGS
>2507_3_1_0.004%
MYRTRMPSDADSSLYCGSGSGS
>2508_3_1_0.004%
MSICVSLVTSVYILLCGSGSGS
>2509_3_1_0.004%
MWAIPLCLLQILYVFTCGSGSGS
>2510_3_1_0.004%
MKNIHCAIQLCMSDIICGSGSGS
>2511_3_1_0.004%
MTAKMPDYPLNFCGSGSGS
>2512_3_1_0.004%
MEIPVVPVTSNYLQFCGSGSGS
>2513_3_1_0.004%
MKYSLRVKFFVANICGSGSGS
>2514_3_1_0.004%
MGMQRQTPVYHNSIISCGSGSGS
>2515_3_1_0.004%
MYHVNCHSTCGSGSGS
>2516_3_1_0.004%
MVMWWLHNQVDCPPFCGSGSGS
>2517_3_1_0.004%
MLASRWMWDHSHSCGSGSGS
>2518_3_1_0.004%
MDPRAMWPFWTFYNSSCGSGSGS
>2519_3_1_0.004%
MCSSSNSPSNTRCGSGSGS
>2520_3_1_0.004%
MSGMCSRRRSHLHCGSGSGS
>2521_3_1_0.004%
MQFRCAFHLPHFFGCGSGSGS
>2522_3_1_0.004%
MTCFLYMFLHAMWYACGSGSGS
>2523_3_1_0.004%
MHIDLILDCGSGSGS
>2524_3_1_0.004%
MQTCLTEFLSLMQNCGRGSGS
>2525_3_1_0.004%
MPTMPTLRLVDSITCGSGSGS
>2526_3_1_0.004%
MPLEFWACVMLFALMCGSGSGS
>2527_3_1_0.004%
MARCLMCSYLSRFDYHCGSGSGS
>2528_3_1_0.004%
MDPCRELAMCPPCLDCGSGSGS
>2529_3_1_0.004%
MRWCLSYWLDDFFFCGSGSGS
>2530_3_1_0.004%
MVTTPHLCDSDIRNCGSGSGS
>2531_3_1_0.004%
MHDMQYNPPADSGCGSGSGS
>2532_3_1_0.004%
MICIPNNHPTCGSGSGS
>2533_3_1_0.004%
MQSWLLVLGQFPCIKCGSGSGS
>2534_3_1_0.004%
MGVSLRHGCGSGSGS
>2535_3_1_0.004%
MIPFLRPIWNNVARLCGSGSGS
>2536_3_1_0.004%
MSYLLCVSRYFCGSGSGS
>2537_3_1_0.004%
MVPFSIKTDISHSCGSGSGS
>2538_3_1_0.004%
MPPQLFSVSFSWSNCGSGSGS
>2539_3_1_0.004%
MKHCYLMLSSGSNCGSGSGS
>2540_3_1_0.004%
MRFVYCDLVLVYPGCGSGSGS
>2541_3_1_0.004%
MWPCLTYLFCHLSLGCGSGSGS
>2542_3_1_0.004%
MWVPFIISIFGSGSSS
>2543_3_1_0.004%
MAAEPYSFPCGSGSGS
>2544_3_1_0.004%
MTSAMPAEYLVPLRHCGSGSGS
>2545_3_1_0.004%
MYTANRYFCGSGSGS
>2546_3_1_0.004%
MPLSHRQCGSGSGS
>2547_3_1_0.004%
MRCDPTSNICIIVNCGSGSGS
>2548_3_1_0.004%
MIDCVCNICMWYLWLPCGSGSGS
>2549_3_1_0.004%
MINRDLMPRTFSCDSDCGSGSGS
>2550_3_1_0.004%
MTTKSMHPDLVDYSCGSGSGS
>2551_3_1_0.004%
MEPCLLNCMSDTLHTCGSGSGS
>2552_3_1_0.004%
MFIPNRNPPPVCGSGSGS
>2553_3_1_0.004%
MGHCPGMSNSYVVDRLCGSGSGS
>2554_3_1_0.004%
MSITCMVMVTVMSVVCGSGSGS
>2555_3_1_0.004%
MACCACIYTFLWMCGSGSGS
>2556_3_1_0.004%
MPCPDVAFLVTCGSGSGS
>2557_3_1_0.004%
MANTAYCMRLTYSCGSGSGS
>2558_3_1_0.004%
MYEHPMPSPNNHNSCGSGSGS
>2559_3_1_0.004%
MRTLFWAILCTLYPCGSGSGS
>2560_3_1_0.004%
MTSMLYTPLNPCCGSGSGS
>2561_3_1_0.004%
MKLTGPSSYMYLMCGSGSGS
>2562_3_1_0.004%
MFHSTQGAHRCGSGSGS
>2563_3_1_0.004%
MFGVMPQFPLDGFCGSGSGS
>2564_3_1_0.004%
MVCRIISYIIQVTCCGSGS
>2565_3_1_0.004%
MRACLNLLCSPRGYCGSGSGS
>2566_3_1_0.004%
MHMPTLCGICGSGSGS
>2567_3_1_0.004%
MKRPDCLLVWPPPLNCGNGRGS
>2568_3_1_0.004%
MLIWDKDMYPTLRHHCGSGSGS
>2569_3_1_0.004%
MESTNAATDMFTSSSICGSGSGS
>2570_3_1_0.004%
MSSKMPITLDVTHTCGSGSGS
>2571_3_1_0.004%
MRNWEVWNAYLLDNYLCGSGSGS
>2572_3_1_0.004%
MGWCLVMYATLGTIWLCGSGSGS
>2573_3_1_0.004%
MYGLHTELTPSNCGSGSGS
>2574_3_1_0.004%
MLTATLHRTCHSFTCGSGSGS
>2575_3_1_0.004%
MKACRPRHLNTVNLCGSGSGS
>2576_3_1_0.004%
MSCPHFGFYRSFPCGSGSGS
>2577_3_1_0.004%
MKEWYTRDHVHYFYTCGSGSGS
>2578_3_1_0.004%
MLCHPASSVYCGSGSGS
>2579_3_1_0.004%
MGSEIVSDPLHSVHFGSGSGS
>2580_3_1_0.004%
MFSVDCAFGFCTNNCGSGSGS
>2581_3_1_0.004%
MIRFDLVHHCLDCSSGSGS
>2582_3_1_0.004%
MYPGFSIYHTCGSGSGS
>2583_3_1_0.004%
MTEQMQPTFCFALDYLCGSGSGS
>2584_3_1_0.004%
MGHRFEADLCTIAGCGSGSGS
>2585_3_1_0.004%
MHMPDMTREPASRPDCGSGSGS
>2586_3_1_0.004%
MSRSNCYHCGSGSGS
>2587_3_1_0.004%
MSRPLRDDSLNNYSCGSGSGS
>2588_3_1_0.004%
MTLCLCSFLLHFLDRCGSGSGS
>2589_3_1_0.004%
MSRRHGLISHPSWICGSGSGS
>2590_3_1_0.004%
MKSLSYRLAPNNHCGSGSGS
>2591_3_1_0.004%
MYTFIHLDCGSGSGS
>2592_3_1_0.004%
MCYLAFIGIIICGSGSGS
>2593_3_1_0.004%
MQPMRDSFSYLCGSGSGS
>2594_3_1_0.004%
MTKPVSNPDPFSIACGSGSGS
>2595_3_1_0.004%
MSGLLLVNYRNITPCGSGSGS
>2596_3_1_0.004%
MRKCLVLLTLFALLSCGSGSGS
>2597_3_1_0.004%
MFSCTSKHHPTLFITCGSGSGS
>2598_3_1_0.004%
MKNFLWGNPLFSSTLCGSGSGS
>2599_3_1_0.004%
MHTSDDDPNCGSGSGS
>2600_3_1_0.004%
MQLPPFHSDCGSGSGS
>2601_3_1_0.004%
MVYLHPDIRASLSHLLCGSGSGS
>2602_3_1_0.004%
MGCMWANSDTHPCGNGSGS
>2603_3_1_0.004%
MGADAWMDWCHPNSMCGSGSGS
>2604_3_1_0.004%
MECNHARTPLLHPSISCGSGSGS
>2605_3_1_0.004%
MSPDTAQHDSPTTDTNCGSGSGS
>2606_3_1_0.004%
MLCPTDLVFTSPWTCGSGSGS
>2607_3_1_0.004%
MTWRLQTSPPYSITNCGSGSGS
>2608_3_1_0.004%
MGQTTSTKRGSGSGS
>2609_3_1_0.004%
MSLFLQFYRLCVDLICGSGSGS
>2610_3_1_0.004%
MLCSVLSMRFYFSFHCGSGSGS
>2611_3_1_0.004%
MDSHPCVSFIEIRNCGSGSGS
>2612_3_1_0.004%
MPHNFAKPSCGSGSGS
>2613_3_1_0.004%
MKMRLAGRIMVICGSGSGS
>2614_3_1_0.004%
MWCIRLVRGIWFLMLLCGSGSGS
>2615_3_1_0.004%
MSSWLDSSFVLCGSGSGS
>2616_3_1_0.004%
MQRMHNLPSYATSCGSGSGS
>2617_3_1_0.004%
MVSRMAVEPFHRCGSGSGS
>2618_3_1_0.004%
MRCWFSNNMRHNLSTLCGSGSGS
>2619_3_1_0.004%
MNERLHMYLHTVCGSGSGS
>2620_3_1_0.004%
MPNQLASPVTCGSGSGS
>2621_3_1_0.004%
MSISKARGSDPCGSGSGS
>2622_3_1_0.004%
MPKIRHFCSVLLDWIACGSGSGS
>2623_3_1_0.004%
MYEMSHKVVYRNPNSCCGSGSGVRQRSGS
>2624_3_1_0.004%
MPTCLTRLWSIFPCGSGSGS
>2625_3_1_0.004%
MSSCFSGILFLCGSGSGS
>2626_3_1_0.004%
MLPCRAIDIFCGSGSGS
>2627_3_1_0.004%
MSNTAYCYLSMRCYTDCGSGSGS
>2628_3_1_0.004%
MYPLVHSICGSGSGS
>2629_3_1_0.004%
MFAFGSPMYCGSGSGS
>2630_3_1_0.004%
MTGGYYGNLLFSNPTCGSGSGS
>2631_3_1_0.004%
MEKRVDMPSLLICGSGSGS
>2632_3_1_0.004%
MYHQYYRTSNCGSGSGS
>2633_3_1_0.004%
MQGQRLNFCTFKCSYPYDVPDYAGSGS
>2634_3_1_0.004%
MPSCLTTFWLICIQHCGSGSGS
>2635_3_1_0.004%
MRMRPLYTGDVPYCGSGSGS
>2636_3_1_0.004%
MFLCDILSFVSWLCGSGSGS
>2637_3_1_0.004%
MPHLRHNMCGSGSGS
>2638_3_1_0.004%
MVHLFRLPNTFVCGSGSGS
>2639_3_1_0.004%
MRTTNDMTHSDYPCGSGSGS
>2640_3_1_0.004%
MDGTNNVVSGISNPISCGSGSGS
>2641_3_1_0.004%
MTLCLFWIVAISMICGSGSGS
>2642_3_1_0.004%
MSACDHTGLSTTRDCGSGSGS
>2643_3_1_0.004%
MEFKGMSDYIEPLDRNCGSGSGS
>2644_3_1_0.004%
MKMPTVEWTTNRTHRCGSGSGS
>2645_3_1_0.004%
MNQTGCPSLLFMSRSTCGSGSGS
>2646_3_1_0.004%
MDSKRCMCPPSAVFTCGSGSGS
>2647_3_1_0.004%
MRHWTCISWLTSYHSCGSGSGS
>2648_3_1_0.004%
MICNLSRSTLFSHCGSGSGS
>2649_3_1_0.004%
MMDGLPDCGSGSGS
>2650_3_1_0.004%
MVTCLNYMRHSDHSGCGSGSGS
>2651_3_1_0.004%
MSLELAISLIWYLLICGSGSGS
>2652_3_1_0.004%
MDGCVLLSLILLLTYCGSGSGS
>2653_3_1_0.004%
MHTWLDPGTLSPNFCGSGSGS
>2654_3_1_0.004%
MMCVMHCGCSAPCGSGSGS
>2655_3_1_0.004%
MTMILPRNHPNHCGSGSGS
>2656_3_1_0.004%
MFVAYLSTHPECGSGSGS
>2657_3_1_0.004%
MEVDFPFYSMALAIVCGSGSGS
>2658_3_1_0.004%
MHACSFMRKLDLSSIYCGSGSGS
>2659_3_1_0.004%
MSSTFSSWWYSLVFSCCGSGSGS
>2660_3_1_0.004%
MAALWCMVSYWLYYSCGSGSGS
>2661_3_1_0.004%
MTPVFCMFAMCWYMHCGSGSGS
>2662_3_1_0.004%
MIQCLLWTLMNFLSSCGSGSGS
>2663_3_1_0.004%
MPHPSSGATAHYCGSGSGS
>2664_3_1_0.004%
MEFAQENKCGSGSGS
>2665_3_1_0.004%
MVMFLTGVVPRNCGSGSGS
>2666_3_1_0.004%
MCDRHGTSPCLVKPNCGSGSGS
>2667_3_1_0.004%
MTFTPKACSMCPTVTDCGSGSGS
>2668_3_1_0.004%
MMARHIPYTCGSGSGS
>2669_3_1_0.004%
MLSTVCPLESCGSGSGS
>2670_3_1_0.004%
MGKPHLNGLSLYCGSGSGS
>2671_3_1_0.004%
MLACLLTLWAFCLIPKCGSGSGS
>2672_3_1_0.004%
MRKMSRLLSSDYCGSGSGS
>2673_3_1_0.004%
MRSTNYTLFKFTRAVCGSGSGS
>2674_3_1_0.004%
MDWKKMCLLNDLYVLLCGSGSGS
>2675_3_1_0.004%
MPSSQMRKFNSTFCGSGSGS
>2676_3_1_0.004%
MHQCLMWAPHPSEKCGSGSGS
>2677_3_1_0.004%
MGEMHPGVLLALFGSGSGS
>2678_3_1_0.004%
MLSCLVDHPRNPTQCGSGSGS
>2679_3_1_0.004%
MSYPNASKTPLLCGSGSGS
>2680_3_1_0.004%
MRCLVHNVRLFFYIYDCGSGSGS
>2681_3_1_0.004%
MLCQFWLAVFSLLFPDCGSGSGS
>2682_3_1_0.004%
MWFCATSLTIVVLMCCGSGSGS
>2683_3_1_0.004%
MVPWSMPPQLDSYSSCGSGSGS
>2684_3_1_0.004%
MLPFPTLYARCGSGSGS
>2685_3_1_0.004%
MSCNLIKLLSYVFIKLCGSGSGS
>2686_3_1_0.004%
MNPWYVCLWIFMNGLFCGSGSGS
>2687_3_1_0.004%
MPYMDPLPPSGSGSGS
>2688_3_1_0.004%
MTPMLMHQPEHILGHTCGSGSGS
>2689_3_1_0.004%
MTRRDFGSSRLYYHPNCGSGSGS
>2690_3_1_0.004%
MDWGYFLGSPHPHCGSGSGS
>2691_3_1_0.004%
MLSCCRVVRLAYLCGSGSGS
>2692_3_1_0.004%
MANHSKYLDPDSIYCGSGSGS
>2693_3_1_0.004%
MQFCTQHLPTVVSYPCDGPDDAGSGS
>2694_3_1_0.004%
MSWTCALKNLHCLPMCVSGSGS
>2695_3_1_0.004%
MHSSVCNMYMATLASCGSGSGS
>2696_3_1_0.004%
MQLCAMWAIFQSLLSYCGSGSGS
>2697_3_1_0.004%
MVVLWLLLIFCGSGSGS
>2698_3_1_0.004%
MILSSYCGSGSGS
>2699_3_1_0.004%
MMVVNYGSLRIDFSNCGSGSGS
>2700_3_1_0.004%
MRECTIMHPNTSNCGSGSGS
>2701_3_1_0.004%
MLWCGMRRTWHNTTCGSGSGS
>2702_3_1_0.004%
MPFCDTLIFLCLLLNCGSGSGS
>2703_3_1_0.004%
MFSHWSMVTIYCGSGSGS
>2704_3_1_0.004%
MHSFISYHTCGSGSGS
>2705_3_1_0.004%
MSGPYNLVCGSGSGS
>2706_3_1_0.004%
MIYCWLCVLLQFCGSGSGS
>2707_3_1_0.004%
MWCTSAYICGSGSGS
>2708_3_1_0.004%
MPFCLLELLGKFLEMYCGSGSGS
>2709_3_1_0.004%
MLSHNCPIMNIRYFPCGSGSGS
>2710_3_1_0.004%
MTFCLSIMLVGLFLCGSGSGS
>2711_3_1_0.004%
MTPNYLMLDLVQYNPCGSGSGS
>2712_3_1_0.004%
MPVHVSCLAYCGSGSGS
>2713_3_1_0.004%
MLRGRDMMLSPNVPWVGGSGSGS
>2714_3_1_0.004%
MPQPMRHKVFNPPTTCGSGSGS
>2715_3_1_0.004%
MCMLDIKNRWAPTNCGSGSGS
>2716_3_1_0.004%
MRRALFFFSSDVCGSGSGS
>2717_3_1_0.004%
MVMSKFQPHIAHCGSGSGS
>2718_3_1_0.004%
MGTDYGVVYSRPFVSCGSGSGS
>2719_3_1_0.004%
MSLMFPCGSGSGS
>2720_3_1_0.004%
MLTDCLAFLLLVLLMCGSGSGS
>2721_3_1_0.004%
MLTHSPTCGSGSGS
>2722_3_1_0.004%
MYEQIRVPTYTRLKDSCGSGSGS
>2723_3_1_0.004%
MSIRKSYLISTCGSGSGS
>2724_3_1_0.004%
MSLCRLWSFWLLLNFCGSGSGS
>2725_3_1_0.004%
MRCLMTCMCIDISKCGSGSGS
>2726_3_1_0.004%
MYPYCSLFLAALILLCCGSGSGS
>2727_3_1_0.004%
MPANIDFRDTCGSGSGS
>2728_3_1_0.004%
MDPEPLGMRHLFLCGSGSGS
>2729_3_1_0.004%
MDTAIKAFFSTCSICGSGSGS
>2730_3_1_0.004%
MFPYMNTMCGSGSGS
>2731_3_1_0.004%
MTVCQMSLFMKLMSAFCGSGSGS
>2732_3_1_0.004%
MRRETSPYDPILCCGSGSGS
>2733_3_1_0.004%
MREFCNIRRNMWHYHCGSGSGS
>2734_3_1_0.004%
MLRMMRIHPMFNITLCGSGSGS
>2735_3_1_0.004%
MNLCCLLVMPCCVHCGSGSGS
>2736_3_1_0.004%
MYHQCQILWSMPHLFCGSGSGS
>2737_3_1_0.004%
MRCSMANLVPAESGCGSGSGS
>2738_3_1_0.004%
MWAGTLANMRHFVLDNCGSGSGS
>2739_3_1_0.004%
MLIFFFFLNCCGSGSGS
>2740_3_1_0.004%
MLYICVLVYWLLQLDCGSGSGS
>2741_3_1_0.004%
MIYFCHMWQYTYSHNCGSGSGS
>2742_3_1_0.004%
MRLICLLLLKFYHSCGSGSGS
>2743_3_1_0.004%
MPWLRHVCALFHWCGSGSGS
>2744_3_1_0.004%
MDTCIFTWLLLLFCGSGSGS
>2745_3_1_0.004%
MDPMPLPRSTNLLCGSGSGS
>2746_3_1_0.004%
MPLHSHGKSCGSGSGS
>2747_3_1_0.004%
MRAMWNCSHVSLPNCGSGS
>2748_3_1_0.004%
MFVVRPSVVCGSGSGS
>2749_3_1_0.004%
MHRWTVLGLYYPNSCGSGSGS
>2750_3_1_0.004%
MSMPPYVDHEYLTFCCGSGSGS
>2751_3_1_0.004%
MYLAPHRYTCGSGSGS
>2752_3_1_0.004%
MTSMPGKFGGCHDYVTCGSGSGS
>2753_3_1_0.004%
MLPWLCSSSEGTFNPCGSGSGS
>2754_3_1_0.004%
MPCSIFVQVLWLITAACGSGSGS
>2755_3_1_0.004%
MARLTLLWRLLLTYIFGSGSGS
>2756_3_1_0.004%
MPLAMHTWQPVYFECNCGSGSGS
>2757_3_1_0.004%
MLCLNCYLWPHTLNNCGSGSGS
>2758_3_1_0.004%
MLDHLASWMHTYPCGSGSGS
>2759_3_1_0.004%
MCTCSSPHPCGSGSGS
>2760_3_1_0.004%
MHPDPSSSCGSGSGS
>2761_3_1_0.004%
MEPSGHDCLHPTDNCGSGSGS
>2762_3_1_0.004%
MHGMPRLKPVFHTIPCGSGSGS
>2763_3_1_0.004%
MFVCYILVTALYAICGSGSGS
>2764_3_1_0.004%
MSRNMQLHATLSILHCGSGSGS
>2765_3_1_0.004%
MRPNQLHFASSYCGSGSGS
>2766_3_1_0.004%
MARLHGLRLLSVRQRQRS
>2767_3_1_0.004%
MSHCILSLIIITSVFCGSGSGS
>2768_3_1_0.004%
MEYSSANCGSGSGS
>2769_3_1_0.004%
MSYRRPDSNISCGSGSGS
>2770_3_1_0.004%
MWTHMHSSPTICGSGSGS
>2771_3_1_0.004%
MSVWRMHFTIYQIVHCGSGSGS
>2772_3_1_0.004%
MRRSDLFITASECYDCGSGSGS
>2773_3_1_0.004%
MRRCLRTPRFNLACGSGSGS
>2774_3_1_0.004%
MSCLVYAYLLFLSLSCGSGSGS
>2775_3_1_0.004%
MYFCMSGIVSVLFRWCGSGSGS
>2776_3_1_0.004%
MLYCLTLWAILLFWCGSGSGS
>2777_3_1_0.004%
MAWFLGMPAFSANLSCGSGSGS
>2778_3_1_0.004%
MLSCLWRISSHWDCGSGSGS
>2779_3_1_0.004%
MCLTHNRVPHSHICCGSGSGS
>2780_3_1_0.004%
MGRQQYLTHLVVILSCGSGSGS
>2781_3_1_0.004%
MGRLAHALLTWLKLLCGSGSGS
>2782_3_1_0.004%
MLCMISNMDPIIIPTCGSGSGS
>2783_3_1_0.004%
MSVCVSLCLWFGLSFCGSGSGS
>2784_3_1_0.004%
MTPMRALERNYPTYCGSGSGS
>2785_3_1_0.004%
MFPNPLALAVIITNCGSGSGS
>2786_3_1_0.004%
MGRFGPLCNPALGQCGSGSGS
>2787_3_1_0.004%
MKTRHNNLAPCGSGSGS
>2788_3_1_0.004%
MSHMMRTLRTHPKYCGSGSGS
>2789_3_1_0.004%
MWCKKSHWHMHFPNMCGSGSGS
>2790_3_1_0.004%
MPHLQLVSQVTRLCGSGSGS
>2791_3_1_0.004%
MVRPMHTRGKLYPLCGSGSGS
>2792_3_1_0.004%
MQCRYFLEVTGWITACGSGSGS
>2793_3_1_0.004%
MVWICLYSLYVLIYFCGSGSGS
>2794_3_1_0.004%
MPRLYSTDCGYTPCGSGSGS
>2795_3_1_0.004%
MECRFLWYLIGRLLYACGSGSGS
>2796_3_1_0.004%
MHTSVFAFCGSGSGS
>2797_3_1_0.004%
MHECLHQFFVSLYRCGSGSGS
>2798_3_1_0.004%
MSLSMCLFPRTELPVACGSGSGS
>2799_3_1_0.004%
MSCLLRFLYKLFNLCGSGSGS
>2800_3_1_0.004%
MHCIFTPKWICSCGSGSGS
>2801_3_1_0.004%
MAVCYYYLLLTAFCVCGSGSGS
>2802_3_1_0.004%
MAYSLPGLGLSFNWGGGSGS
>2803_3_1_0.004%
MAETPLCTYLFHTTDCGSGSGS
>2804_3_1_0.004%
MTQCYMRTRAPPAPCGSGSGS
>2805_3_1_0.004%
MASCFDVLLFVIAYLCGSGSGS
>2806_3_1_0.004%
MSAHSVSDYTTYPCGSGSSS
>2807_3_1_0.004%
MPPIALNISSCGSGSGS
>2808_3_1_0.004%
MLSLSMRINAVELDCGSGSGS
>2809_3_1_0.004%
MKQSMPISYPDSAHCGSGSGS
>2810_3_1_0.004%
MNKAMPSYWFHGTPCGSGSGS
>2811_3_1_0.004%
MSNRLLYTCGSGSGS
>2812_3_1_0.004%
MCFHSLDCGSGSGS
>2813_3_1_0.004%
MNCQLLMLSCTPACGSGIVS
>2814_3_1_0.004%
MCLYWLTKFSENTNCGSGSGS
>2815_3_1_0.004%
MQSYLTTNGCGSGSGS
>2816_3_1_0.004%
MSPMDPHECTAPDICGSGGGS
>2817_3_1_0.004%
MRECSNDNVRVVNNSCGSGSGS
>2818_3_1_0.004%
MPTYPCSCGSGSGS
>2819_3_1_0.004%
MQIPLGDNCGSGSGS
>2820_3_1_0.004%
MKTRMSDSLDKPTHCCGSGSGS
>2821_3_1_0.004%
MWQWMRLSNSFTNMCGSGSGS
>2822_3_1_0.004%
MSYHTLPYTSLTVYCGSGSGS
>2823_3_1_0.004%
MALLTVPNCGSGSGS
>2824_3_1_0.004%
MLHRLQLANLINCGSGSGS
>2825_3_1_0.004%
MATPAMHRFVFAPCGSGSGS
>2826_3_1_0.004%
MHRFLDPPCGSGSGS
>2827_3_1_0.004%
MEDASYRYLYNLNLHCGSGSGS
>2828_3_1_0.004%
MRSVVATAHLCGSGSGS
>2829_3_1_0.004%
MLTCGWTLITLLTLCYCGSGSGS
>2830_3_1_0.004%
MIMCAVLIITYLCGSGSGS
>2831_3_1_0.004%
MYPVAPTVCGSGSGS
>2832_3_1_0.004%
MRTPTCRMWEVNPNCTCGSGSGS
>2833_3_1_0.004%
MHHCLCGLLRLMECCGSGSGS
>2834_3_1_0.004%
MLLCYYMHIRPNPKCGSGSGS
>2835_3_1_0.004%
MISFRWPCMRRSSRSCGSGSGS
>2836_3_1_0.004%
MPPSVNRYMYLNINLNCGSGSGS
>2837_3_1_0.004%
MAPCPFWQNMHLSKSFCGSGSGS
>2838_3_1_0.004%
MFMPITFNLECGSGSGS
>2839_3_1_0.004%
MIMCLSSLLWMLLLYCGSGSGS
>2840_3_1_0.004%
MARRSRVFHTTSICGSGSGS
>2841_3_1_0.004%
MPKCLYSFLMSYFHYICGSGSGS
>2842_3_1_0.004%
MDLMHYPTPNPFMSSCGSGSGS
>2843_3_1_0.004%
MQWCSIIVLCCGSGSGS
>2844_3_1_0.004%
MSASPMLLDEHYFSDCGSGSGS
>2845_3_1_0.004%
MSVCLILSMITALYPFGSGSGS
>2846_3_1_0.004%
MLTISSNCGSGSGS
>2847_3_1_0.004%
MPWHAVNLDMCGSGSGS
>2848_3_1_0.004%
MEYMSPFPVIRCGSGSGS
>2849_3_1_0.004%
MSGMWSRNLSFSNPVCGSGSGS
>2850_3_1_0.004%
MARKLKSRDSLSTDPCGSGSGS
>2851_3_1_0.004%
MLYREMWPSLCWSFLCGSGSGS
>2852_3_1_0.004%
MTMIMFLLYFTFTCGSGSGS
>2853_3_1_0.004%
MACLSMHRYPNCGSGSGS
>2854_3_1_0.004%
MKFTDMWRTILHIPLCGSGSGS
>2855_3_1_0.004%
MWRLTMRSSAFTICGSGSGS
>2856_3_1_0.004%
MYYWTPRAHCGSGSGS
>2857_3_1_0.004%
MYRVHYSSLCGSGSGS
>2858_3_1_0.004%
MGLCLLLFVLLTPFCCGSGSGS
>2859_3_1_0.004%
MRRPLCYILALVIFYCGSGSGS
>2860_3_1_0.004%
MHCHLGPTVWNFNNCGSGSGS
>2861_3_1_0.004%
MFWQTATLLYNCGSGSGS
>2862_3_1_0.004%
MPVRMGIGPILLCGSGSGS
>2863_3_1_0.004%
MSHPPAMHPFGRSCGSGSGS
>2864_3_1_0.004%
MWCILSLFFLLYCGSGSGSGS
>2865_3_1_0.004%
MSTHDLVAPDCGSGSGS
>2866_3_1_0.004%
MLRTPIIMCGSGSGS
>2867_3_1_0.004%
MQCNITLELIYMHNVCGSGSGS
>2868_3_1_0.004%
MAPMRYLLYRPPSNSACGSGSGS
>2869_3_1_0.004%
MFCMQRCSYPLAHRCGSGSGS
>2870_3_1_0.004%
MSSFMCYYAQLFHTNFCGSGSGS
>2871_3_1_0.004%
MKFFMCLLCEVVYLVCGSGSGS
>2872_3_1_0.004%
MWPCLARITNKIIVLLCGSGSGS
>2873_3_1_0.004%
MRCWISALKVDIFCGSGSGS
>2874_3_1_0.004%
MLYLMSTLDLKHCGSGSGS
>2875_3_1_0.004%
MNKMPTHSSNQPTNCGSGSGS
>2876_3_1_0.004%
MRCMCNAGLESPFDSCGSGSGS
>2877_3_1_0.004%
MKCILRHSKSTPDNCGSGSGS
>2878_3_1_0.004%
MPHSSKPVSCGSGSGS
>2879_3_1_0.004%
MHHRLLYPRIFVQICGSGSGS
>2880_3_1_0.004%
MYCADTWFCVLLLLACGSGSGS
>2881_3_1_0.004%
MREMRRCSFACLNPTFGSGSGS
>2882_3_1_0.004%
MECALSLMSLIVSWICGSGSGS
>2883_3_1_0.004%
MYLMGSRYCGSGSGS
>2884_3_1_0.004%
MVCLCAICSILLYFLCGSGSGS
>2885_3_1_0.004%
MNPHWASSMFPPHFCCGSGSGS
>2886_3_1_0.004%
MECPMYCLSPDNSCGSGSGS
>2887_3_1_0.004%
MRKMRMVHRNRRGSGSGS
>2888_3_1_0.004%
MLTELLFKTICGSGSGS
>2889_3_1_0.004%
MSQPDTDPLCGSGSGS
>2890_3_1_0.004%
MASRLSSRYYYVNCGSGSGS
>2891_3_1_0.004%
MLDLPPIRKSFLCGSGSGS
>2892_3_1_0.004%
MSKMLAKWCSASHYYLCGSGSGS
>2893_3_1_0.004%
MISCLLYSHYLCGSGSGS
>2894_3_1_0.004%
MTPHPMHCDSGSHLSCGSGSGS
>2895_3_1_0.004%
MEDRGWYVFYNHYSHCVTGNGS
>2896_3_1_0.004%
MLSCFIVTITVVKILLCGSGSGS
>2897_3_1_0.004%
MGWCRGSDATTGDSCGSGSGS
>2898_3_1_0.004%
MLFFFLSCGSGSGS
>2899_3_1_0.004%
MGRCILVLLLLLCGSGSGS
>2900_3_1_0.004%
MRGLNENLHLRYISSCGSGSGS
>2901_3_1_0.004%
MDWSGHDNMYIADNCGSGSGS
>2902_3_1_0.004%
MTSIFLLLMLMCGSGSGS
>2903_3_1_0.004%
MAGDLGGLLSSITIDCGSGSGS
>2904_3_1_0.004%
MPIPAMQLDFYIFLCGSGSGS
>2905_3_1_0.004%
MLICIGWWSLALFLCGSGSGS
>2906_3_1_0.004%
MCPMYTSTLFRCGSGSGS
>2907_3_1_0.004%
MTIICIIIFIFAAASAS
>2908_3_1_0.004%
MSRHLDVPRCIAVCGSGSGS
>2909_3_1_0.004%
MRSTQCVIIGMCGSGSGSGS
>2910_3_1_0.004%
MHPALEPLDSWCGSGSGS
>2911_3_1_0.004%
MWLVYHRCGSGSGS
>2912_3_1_0.004%
MGVHHCILECNSCLYCGSGSGS
>2913_3_1_0.004%
MAPPCTLYLFNGNCGSGSGS
>2914_3_1_0.004%
MVLCLGYLVVVFLSACGSGSGS
>2915_3_1_0.004%
MLSCSIQSFNTGYTCGSGSGS
>2916_3_1_0.004%
MTPIWNLHSSLNFSCGSGSGS
>2917_3_1_0.004%
MDHCMHRSALNIVPHCGSGSGS
>2918_3_1_0.004%
MSCYLPSRMHGLNHVCGSGSGS
>2919_3_1_0.004%
MVNQLRNMHYKFVLYCGSGSGS
>2920_3_1_0.004%
MSVCHTNVYHPMCGSGSGS
>2921_3_1_0.004%
MHGMWVHPSINTCCGSGSGS
>2922_3_1_0.004%
MKRMLMPYQDSSYMVFGSGSGS
>2923_3_1_0.004%
MSYCLSRPHRSGRHHCGSGSGS
>2924_3_1_0.004%
MSCLLSVPLLVHSSNSGSGSGS
>2925_3_1_0.004%
MLKACTINRPKTTACGSGSGS
>2926_3_1_0.004%
MSPKPMPRNINCTITSCGSGSGS
>2927_3_1_0.004%
MEEHKTVNLCLRNNHCGSGSGS
>2928_3_1_0.004%
MDCVHIWDSNALSLGGCGSGSGS
>2929_3_1_0.004%
MILCQNMSWHCSSNPYCGSGSGS
>2930_3_1_0.004%
MAFHVMMPNTPESAICGSGSGS
>2931_3_1_0.004%
MQPHSWLVMLFCNHCGSGSGS
>2932_3_1_0.004%
MSRRSHLYTLICGSGSGS
>2933_3_1_0.004%
MRNPSLPLHLVLVSLCGSGSGS
>2934_3_1_0.004%
MSVMRANHLPRFMACGSGSGS
>2935_3_1_0.004%
MAPCGWMRWLAFLNCGSGSGS
>2936_3_1_0.004%
MFLNMHRASHPCIKFCGSGSGS
>2937_3_1_0.004%
MTALCMHNNSVRSCGSGSGS
>2938_3_1_0.004%
MHVCLEGLIITLWSHCGSGSGS
>2939_3_1_0.004%
MVCICLDDGGGNTCGSGSGS
>2940_3_1_0.004%
MRKLHRINMMLVTPLICGSGSGS
>2941_3_1_0.004%
MDNNDMHLCRCYPHYCGSGSGS
>2942_3_1_0.004%
MIICTCWALYWYICGSGSGS
>2943_3_1_0.004%
MPLPIIMCGSGSGS
>2944_3_1_0.004%
MCLPWTNTHCGSGSGS
>2945_3_1_0.004%
MVMCILGWLLFSFTCGSGSGS
>2946_3_1_0.004%
MGFSVDPSKPGHPCGSGSGS
>2947_3_1_0.004%
MYCFLMPWVPLGRLDCGSGSGS
>2948_3_1_0.004%
MMLTCSANLNPPHLDCGSGSGS
>2949_3_1_0.004%
MRKCHVLYGDPPLPCGSGSGS
>2950_3_1_0.004%
MTSTTCRNSRAISNCGSGSGS
>2951_3_1_0.004%
MQWCLLLIGILSLLCGSGSGS
>2952_3_1_0.004%
MQECLMRSMAPNMDCGSGSGS
>2953_3_1_0.004%
MLLCFALTVFTILITCGSGSGS
>2954_3_1_0.004%
MRYCKHTHRNTYPTSCGSGSGS
>2955_3_1_0.004%
MRTCGSLHGLHPLCLCGSGSGS
>2956_3_1_0.004%
MGYHLLLVPPSDCGSGSGS
>2957_3_1_0.004%
MYQPLNPPDLYACGSGSGS
>2958_3_1_0.004%
MSKRPLQGTANLNPNCGSGSGS
>2959_3_1_0.004%
MLPYDAMLPRNFFVTCGSGSGS
>2960_3_1_0.004%
MVPNRSRRGMCVCGSGSGS
>2961_3_1_0.004%
MSPHLSFYHPHTHVCGSGSGS
>2962_3_1_0.004%
MCGVYKHMLHSCGSGSGS
>2963_3_1_0.004%
MGGLNTSCGSGSGS
>2964_3_1_0.004%
MMGVSTYDLLHIFVDCGSGSGS
>2965_3_1_0.004%
MAFMSPNSCGSGSGS
>2966_3_1_0.004%
MTESSLYSSLNSCGIGSCS
>2967_3_1_0.004%
MAAAQLTNTSTYICGSGSGS
>2968_3_1_0.004%
MVLCLLTWWALTLFCGSGSGS
>2969_3_1_0.004%
MRRLCHVHLHSSNTNCGSGSGS
>2970_3_1_0.004%
MHVKMQGYVPHSSNLCGSGSGS
>2971_3_1_0.004%
MRERPCNDMSLTPSSFCGSGSGS
>2972_3_1_0.004%
MKMWLFPPPFDCGSGSGS
>2973_3_1_0.004%
MPSLGSMRNPRVFHSECGIGSAS
>2974_3_1_0.004%
MRRILSLWLPLVFLSMCGSGSGS
>2975_3_1_0.004%
MGRCHRWFWSSRNPNCGSGSGS
>2976_3_1_0.004%
MANTLCHNPGLYTPCGSGSGS
>2977_3_1_0.004%
MKKICPAIMCTMLGYCGSGSGS
>2978_3_1_0.004%
MHPWIFSTQCSCGSGSGS
>2979_3_1_0.004%
MVCNKHTPIDPFTSICGSGSGS
>2980_3_1_0.004%
MRLCMLVIISQLLILVCGSGSGS
>2981_3_1_0.004%
MRLFGVPLNIYSCGSGSGS
>2982_3_1_0.004%
MDRFVVRCVRSGINFCGSGSGS
>2983_3_1_0.004%
MTFCWAICMWWHRWCGSGSGS
>2984_3_1_0.004%
MHRCVQNLIELWCGSGSGS
>2985_3_1_0.004%
MQTHIKWDLLGTNVICGSGSGS
>2986_3_1_0.004%
MHRRKMASHSSITCGSGSGS
>2987_3_1_0.004%
MTLKNCKTDPLVCMCGSGSGS
>2988_3_1_0.004%
MWSPIVACGSGSGS
>2989_3_1_0.004%
MRRMRPRPRNICFPTLCGSGSGS
>2990_3_1_0.004%
MSNGSWCDFLSPTHNCGSGSGS
>2991_3_1_0.004%
MNVGLISDYLSLHNTCGSGSGS
>2992_3_1_0.004%
MSRLMSDYKYLISCGSGSGS
>2993_3_1_0.004%
MAYRTLFCGSGSGS
>2994_3_1_0.004%
MDPEGKVGNLSPLVFCGSGSGS
>2995_3_1_0.004%
MPNRHHVHYCGSGSGS
>2996_3_1_0.004%
MFSALDFSSCGSGSGS
>2997_3_1_0.004%
MMFDCDLLILLFGYQCGSGSGS
>2998_3_1_0.004%
MCLYTSKTRHSSHCGSSSGS
>2999_3_1_0.004%
MRSAHLSYHFLTTHCGSGSGS
>3000_3_1_0.004%
MLLCPPYCGSGSSS
>3001_3_1_0.004%
MRLAYDTLPVLSGCRCGSGSGS
>3002_3_1_0.004%
MYCNYRTPCGSGSGS
>3003_3_1_0.004%
MYVCLLHRLYLIWKCGSGSGS
>3004_3_1_0.004%
MLGQPNRALKRSFCGSGSGS
>3005_3_1_0.004%
MTPYPPIRLCGSGSGS
>3006_3_1_0.004%
MSLAFHLLWLFISLCGSGSGS
>3007_3_1_0.004%
MLLCALYLTHWIVLSCGSGSGS
>3008_3_1_0.004%
MKFCLYTFIISLVHMSCGSGSGS
>3009_3_1_0.004%
MYVCTCSAVCNLSACGSGSGS
>3010_3_1_0.004%
MPSGPSASIYSICGSGSGS
>3011_3_1_0.004%
MDMNPVATPLISCGSGSGS
>3012_3_1_0.004%
MASLVSGRPYPNISCGSGSGS
>3013_3_1_0.004%
MFACLTELWVSCWSYCGSGSGS
>3014_3_1_0.004%
MSTIIRQCGSGSGS
>3015_3_1_0.004%
MTSHSWSALFTICVRGSGSGS
>3016_3_1_0.004%
MLCFRSMHPRIYLSDCGSGSGS
>3017_3_1_0.004%
MSNGMSDLLHICLTCGSGSGS
>3018_3_1_0.004%
MDFNRSKSIPSYLLGCGSGSGS
>3019_3_1_0.004%
MGYARHYLNTSCGSGSGS
>3020_3_1_0.004%
MLLCYILSYTFVMYICGSGSGS
>3021_3_1_0.004%
MCPLNLMCVLDSTLDCGSGSGS
>3022_3_1_0.004%
MPRIKMHSLDSFPFCGSGSGS
>3023_3_1_0.004%
MGQGCLLIILLFCGSGSGS
>3024_3_1_0.004%
MCLCGMPGFNGNLSCCGSGSGS
>3025_3_1_0.004%
MSQYAMMHSLITTDCGSGSGS
>3026_3_1_0.004%
MVIYDLCNHCGSGSGS
>3027_3_1_0.004%
MSQCRNTRLFTCGSGSGS
>3028_3_1_0.004%
MLVCIWRLVCLLTWFCGSGSGS
>3029_3_1_0.004%
MSTITNTCGSGSGS
>3030_3_1_0.004%
MLHSVYMCHPTSCGSGSGS
>3031_3_1_0.004%
MPCWDARIYNILVHICGSGSGS
>3032_3_1_0.004%
MLHIFTPNSTRDDCGSGSGS
>3033_3_1_0.004%
MTPCVVVIYASLWYFCGSGSGS
>3034_3_1_0.004%
MGLCILMFLLVCCGSCS
>3035_3_1_0.004%
MFSLLDKVIYCGSGSGS
>3036_3_1_0.004%
MWDMFLHLITACGSGSGS
>3037_3_1_0.004%
MSADTDPSSDTDPFHCGSGSGS
>3038_3_1_0.004%
MSCSTVRVCGSGSGS
>3039_3_1_0.004%
MLGVIIAYCGSGSGS
>3040_3_1_0.004%
MKWKGRHMPNLLLVYMCGSGSGS
>3041_3_1_0.004%
MSDIARMPLCGSGSGS
>3042_3_1_0.004%
MTLASLGNLYICGSGSGS
>3043_3_1_0.004%
MRDTHNPITVSPNCGSGSGS
>3044_3_1_0.004%
MWNHLNPCGSGSGS
>3045_3_1_0.004%
MNHLVPDTCSAPCGSGSGS
>3046_3_1_0.004%
MLHFNVFRSCGSGSGS
>3047_3_1_0.004%
MHCSLAFLHCGSGSGS
>3048_3_1_0.004%
MRSSWSLFVLLVFADGSGS
>3049_3_1_0.004%
MPPGYLYMWLDSCSSCGSGSGS
>3050_3_1_0.004%
MAFESNKMPVATSFTFCGSGSGS
>3051_3_1_0.004%
MVVFPDTRSLKCGSGSGS
>3052_3_1_0.004%
MPLRHWCHAMCTHIFCGSGSGS
>3053_3_1_0.004%
MEAPCDSLSHSNRFLCGSGSGS
>3054_3_1_0.004%
MAVSFCWAVSSSYLRHGSGS
>3055_3_1_0.004%
MSCHHVLYDLMWLYSCGSGSGS
>3056_3_1_0.004%
MRLLCIILIVLSAAGSGS
>3057_3_1_0.004%
MSFCIDLLLMGLFVLCGSGSGS
>3058_3_1_0.004%
MCHWDPDYVPEHINCGSGSGS
>3059_3_1_0.004%
MLPLEYLVCGSGSGS
>3060_3_1_0.004%
MYLNLRPNPRCICGSGSGS
>3061_3_1_0.004%
MNRNCYRSDDMCISNCGSGSGS
>3062_3_1_0.004%
MVSLHPIVCGSGSGS
>3063_3_1_0.004%
MARKLYVDSRYFSFTCGSGSGS
>3064_3_1_0.004%
MPQTYMLDSIVHWIMCGSGSGS
>3065_3_1_0.004%
MADSLCWLIWLLIVRQRSGS
>3066_3_1_0.004%
MTSLGVIRGSLSLNTNCGNGSGS
>3067_3_1_0.004%
MRSLDGHLLHSDRCGSGSGS
>3068_3_1_0.004%
MLVLIYSSCGSGSGS
>3069_3_1_0.004%
MGLMWVHMDGPTLRQRSGS
>3070_3_1_0.004%
MDRMRKNPSIATHHCGSGSGS
>3071_3_1_0.004%
MSISCDFCLYLLSIMCGSGSGS
>3072_3_1_0.004%
MRYRNLFVASTTCGSGSGS
>3073_3_1_0.004%
MELSDSDHHILCGSGSGS
>3074_3_1_0.004%
MVSPSPVVVSCGYRHGSGS
>3075_3_1_0.004%
MTELSSCIHDYCPPGCGSGSGS
>3076_3_1_0.004%
MVVALQNLCGSGSGS
>3077_3_1_0.004%
MSMLRRVNYHLNCGSGSGS
>3078_3_1_0.004%
MNPQLHLHNPTPNCGSGSGS
>3079_3_1_0.004%
MGLYLTVLCNFLTWICGSGSGS
>3080_3_1_0.004%
MRVACLFAKATFIMCGSGSGS
>3081_3_1_0.004%
MSHMCLAWLPGDFTCGSGSGS
>3082_3_1_0.004%
MASLNPSDRSSLNCGSGSGS
>3083_3_1_0.004%
MLWEPNFSTIPVNNCGSGSGS
>3084_3_1_0.004%
MEGSLVTLHFNPRYSCGSGSGS
>3085_3_1_0.004%
MFKCFLIHLFYCICCGSGSGS
>3086_3_1_0.004%
MYNLVAHWTCGSGSGS
>3087_3_1_0.004%
MNSDNWPNCGSGSGS
>3088_3_1_0.004%
MPPKLSPILGNTCHCGSGSGS
>3089_3_1_0.004%
MRRAAPMLSPNSITLSCGSGSGS
>3090_3_1_0.004%
MLLCVVALVLISLDICGSGSGS
>3091_3_1_0.004%
MSSPCGVYDNLSTNTICGSGSGS
>3092_3_1_0.004%
MSWCTRLMRWIYAQLCGSGSGS
>3093_3_1_0.004%
MQCIQFLTYVLQWVCGSGSGS
>3094_3_1_0.004%
MLRRMRAVMSYRCFNCGSGSGS
>3095_3_1_0.004%
MSENHMVYSQSASTCGSGSGS
>3096_3_1_0.004%
MVWYLQYIAFCGRGSGS
>3097_3_1_0.004%
MRKSCLRLMVSSTTCGSGSGS
>3098_3_1_0.004%
MEHHRMRTRHYLASGDCGSGSGS
>3099_3_1_0.004%
MSTQTTPNSPLHCGSGSGS
>3100_3_1_0.004%
METSGSSCGSGSGS
>3101_3_1_0.004%
MEPNLELSPYPICGSGSGS
>3102_3_1_0.004%
MHACLVLLWVMLRQICGSGSGS
>3103_3_1_0.004%
MGMYPFMENPQISGCGSGSGS
>3104_3_1_0.004%
MTAPGARNTSAATILCGSGSGS
>3105_3_1_0.004%
MSPMHPYKHPTANCGSGSGS
>3106_3_1_0.004%
MPHLTPIPNCFPQLTCGSGSGS
>3107_3_1_0.004%
MSHCHYQPYCVVFICGSGSGS
>3108_3_1_0.004%
MSTNLEGEFLGRCGSGSGS
>3109_3_1_0.004%
MGGHLQLHSPHPTGCGSGSGS
>3110_3_1_0.004%
MYGELSLICLVVDPKCGSGSGS
>3111_3_1_0.004%
MPWNLMPDHTDCGSGSGS
>3112_3_1_0.004%
MEHDVVDLCLPYSCGSGSGS
>3113_3_1_0.004%
MCYRNRVCGSGSGS
>3114_3_1_0.004%
MRYHLSAPFNLCGSGSGS
>3115_3_1_0.004%
MSSWTFNNAILHHHICGSGSGS
>3116_3_1_0.004%
MAAHLMQRPLIPVICGSGSGS
>3117_3_1_0.004%
MTLCAILVLSFIERRMCGSGSGS
>3118_3_1_0.004%
MTTLLKWMYLFSTHFCGSGSGS
>3119_3_1_0.004%
MPDVCLNHCGSGSGS
>3120_3_1_0.004%
MMACIKQMCGSFNSHCGSGSGS
>3121_3_1_0.004%
MPPDECYSDNLYLLDHCGSGSGS
>3122_3_1_0.004%
MPNCSHDNLLPYFSCGSGSGS
>3123_3_1_0.004%
MDAHMTPSHSYNSACGSGSGS
>3124_3_1_0.004%
MLKCAASDWLRLDFYCGSGSGS
>3125_3_1_0.004%
MSYCLTQFFSMLFMHCGSGSGS
>3126_3_1_0.004%
MPHYNWESCGSGSGS
>3127_3_1_0.004%
MTAWIMHPMAPCGSGSGS
>3128_3_1_0.004%
MMPCYLNSIFSLLLALCGSGSGS
>3129_3_1_0.004%
MRTFLQDFFTGCGSGSGS
>3130_3_1_0.004%
MWLCRWRLDLSGTVVCGSGSGS
>3131_3_1_0.004%
MRVSHPDNCGSGSGS
>3132_3_1_0.004%
MLFACYWLRSGSGS
>3133_3_1_0.004%
MDDGWLMHLCVDYNLCGSGSGS
>3134_3_1_0.004%
MHECLTLYYTILNYCGSGSGS
>3135_3_1_0.004%
MPCHLLASTSNCGSGSGS
>3136_3_1_0.004%
MGHLSILVDYIIQLLCGSGSGS
>3137_3_1_0.004%
MLTANSAKALCGSGSGS
>3138_3_1_0.004%
MQSLLCLVLGIGLLVFCGSGSGS
>3139_3_1_0.004%
MSQNRPPMFTNNGPSCGSGSGS
>3140_3_1_0.004%
MGLNNESSMVHSKCGSGSGS
>3141_3_1_0.004%
MRTEMHNTRTPHNCGSGSGS
>3142_3_1_0.004%
MFCWWKAFKLLSKWFCGSGSGS
>3143_3_1_0.004%
MVKYLPHCGSGSGS
>3144_3_1_0.004%
MQTFWCRRSHNCHTSCGSGSGS
>3145_3_1_0.004%
MWKCPLKWLLLLYSLTCGSGSGS
>3146_3_1_0.004%
MYDLCAPDTMVIQINSCGSGCGS
>3147_3_1_0.004%
MTSHRTNLTTPHCGSGSGS
>3148_3_1_0.004%
MGIYELHHFSCADITCGSGSGS
>3149_3_1_0.004%
MRDLYARTCHFFPFDCGSGSGS
>3150_3_1_0.004%
MYISTLSTCGSGSGS
>3151_3_1_0.004%
MALCYNDLYTNTSCVFCGSGSGS
>3152_3_1_0.004%
MWSLHPFLAINPSRCGSGSGS
>3153_3_1_0.004%
MTLCLRWALQIMMHICGSGSGS
>3154_3_1_0.004%
MRPMMPLSPHSCGSGSGS
>3155_3_1_0.004%
MLVICYITCGSGSGS
>3156_3_1_0.004%
MRGNLDELYSCSCYSDCGSGSGS
>3157_3_1_0.004%
MSWRLCNSMSHLTTICGSGSGS
>3158_3_1_0.004%
MFSCTLVLTLYLLANCGSGSGS
>3159_3_1_0.004%
MTTYIGWGWYPQRYMCGSGSGS
>3160_3_1_0.004%
MAESDTKCCGSGSGS
>3161_3_1_0.004%
MHRYISYYCGSGSGS
>3162_3_1_0.004%
MGIQCLLAKFMCPADCGSGSGS
>3163_3_1_0.004%
MASLFERDCPVTLLRCGSGSGS
>3164_3_1_0.004%
MTPRWGACLALMCASACGSGSGS
>3165_3_1_0.004%
MTRDPFALTACGSGSGS
>3166_3_1_0.004%
MTICLLWLWVWLCGSGSGS
>3167_3_1_0.004%
MHVSVLLVSRSAKSTCGSGSGS
>3168_3_1_0.004%
MLGCTQMLMHYMLHNCGSGSGS
>3169_3_1_0.004%
MTWQCHLIFNIKHSGCGSGSGS
>3170_3_1_0.004%
MPRPNSLVVFCGSGSGS
>3171_3_1_0.004%
MWCVIEKMLNFMCRCCGSGSGS
>3172_3_1_0.004%
MNVDCLSNMCPLHSTVCGSGSGS
>3173_3_1_0.004%
MHGKVQLPLSDINWVCGSGSGS
>3174_3_1_0.004%
MYTGRSVDTHCGSGSGS
>3175_3_1_0.004%
MTSLLLWDPDTTNSCGSGSGS
>3176_3_1_0.004%
MSMCKPCLIPDPLCGSGSGS
>3177_3_1_0.004%
MAMYILFHVYYNYAICGSGSGS
>3178_3_1_0.004%
MMPGHNTEIHTAHTCGSGSGS
>3179_3_1_0.004%
MHSCLSSLFTSYFTYCGSGSGS
>3180_3_1_0.004%
MQSCMRSWASCYYYCGS
>3181_3_1_0.004%
MRPPSHGMYGYVSLTCGSGSGS
>3182_3_1_0.004%
MLCLYLVYRVFKLLLNCGSGSGS
>3183_3_1_0.004%
MSASQCGRVLDPSFCGSGSGS
>3184_3_1_0.004%
MTRTLYPDHSSTYLGCGSGSGS
>3185_3_1_0.004%
MHPLTRFVMLPDFTCGSGSGS
>3186_3_1_0.004%
MTLLQPMGMPLADSVCGSGSGS
>3187_3_1_0.004%
MTLSCDMWLPNKHYSTCGSGSGS
>3188_3_1_0.004%
MACSWYRVLMLVATNCGSGSGS
>3189_3_1_0.004%
MNGRTRADPHTPCGSGSGS
>3190_3_1_0.004%
MEVGLHQFCHTSVLDCGSGSGS
>3191_3_1_0.004%
MSYCLFMANPRCGSGSGS
>3192_3_1_0.004%
MSWCPPWLALAIFLLCGSGSGS
>3193_3_1_0.004%
MYFYSFYLRQGSGS
>3194_3_1_0.004%
MWCHPWRTHSVICDCGSGSGS
>3195_3_1_0.004%
MKELPNTMWNFSNAICGSGSGS
>3196_3_1_0.004%
MCWYLLFDVYKMICLCGSGSGS
>3197_3_1_0.004%
MEMPQRFNVRSTLSLCGSGSGS
>3198_3_1_0.004%
MSLCLILTTVVLYLWCGSGSGS
>3199_3_1_0.004%
MSPWSACFRAMCGSGSGS
>3200_3_1_0.004%
MSARLGNTLACGSGSGS
>3201_3_1_0.004%
MRIKLFHNPSTNCGSGSGS
>3202_3_1_0.004%
MLMLFHCDNCRGDCGSGSGS
>3203_3_1_0.004%
MTGMRHYWLHRIACGSGSGS
>3204_3_1_0.004%
MSGHRELFLTPFNFCGSGSGS
>3205_3_1_0.004%
MDPWNPVHPTCVCGSGSGS
>3206_3_1_0.004%
MRCRVIHLWILEYLDCGSGSGS
>3207_3_1_0.004%
MTSCLLDNNSHHICGSGSGS
>3208_3_1_0.004%
MRGPAHLYNLRHHWCGSGSGS
>3209_3_1_0.004%
MCRPFDNRHLCGSGSGS
>3210_3_1_0.004%
MSSVMRLYLTTSHFNGGSGSGS
>3211_3_1_0.004%
MVVRALIHMSTTCGSGGGS
>3212_3_1_0.004%
MLHPRSPPCLMPFVCGSGSGS
>3213_3_1_0.004%
MHECLESLLSKLFKCGSGSGS
>3214_3_1_0.004%
MVGMSLGALDHRKCGSGSGS
>3215_3_1_0.004%
MHQFHAHIHTQCGSGSGS
>3216_3_1_0.004%
MLPLHTLLVCGSGSGS
>3217_3_1_0.004%
MSWPAAQNPRKCTCGSGSGS
>3218_3_1_0.004%
MQQCLSGLWVRMLNFCGSGSGS
>3219_3_1_0.004%
MRGQWLNTHWTIIPLCGSGSGS
>3220_3_1_0.004%
MSSGKISYMLCGSGSGS
>3221_3_1_0.004%
MLVTTHYHCGSGSGS
>3222_3_1_0.004%
MACNMVMGIIILFAAGSGS
>3223_3_1_0.004%
MKIMMPTHCCPQRNCGSGSGS
>3224_3_1_0.004%
MSLCVVAVSLLVYLVCGSGSGS
>3225_3_1_0.004%
MRDSSSWALTRNVTPCGSGSGS
>3226_3_1_0.004%
MTRSRRNPPVLEHNSCGSGSGS
>3227_3_1_0.004%
MVCTFDHCVHTNNRNCGSGSGS
>3228_3_1_0.004%
MSPACNWPSDRIVYPRCGSGSGS
>3229_3_1_0.004%
MAYCSMYTLWKSFLFPCGSGSGS
>3230_3_1_0.004%
MAQCLTNLFTYFEICGSGSGS
>3231_3_1_0.004%
MVYTHCYRKSICGSGSGS
>3232_3_1_0.004%
MSLCILYAATVLLICGSGSGS
>3233_3_1_0.004%
MRDCLWNMQCCPYTLCGSGSGS
>3234_3_1_0.004%
MPHVHALGTHLCGSGSGS
>3235_3_1_0.004%
MRHYLSMSIKFNSFACGSGSGS
>3236_3_1_0.004%
MVSCFLERNCLLSCGSGSGS
>3237_3_1_0.004%
MTFPMLVPDRKLMCGSGSGS
>3238_3_1_0.004%
MSSPSLHNSCGSGSGS
>3239_3_1_0.004%
MDFMYTSLMPGTCGSGSGS
>3240_3_1_0.004%
MLLCTYLMWALFLDTCGSGSGS
>3241_3_1_0.004%
MPFEFYANPWLVYCFCGSGSGS
>3242_3_1_0.004%
MLPYNDGNHICGSGSGS
>3243_3_1_0.004%
MPRYLAECGSGSGS
>3244_3_1_0.004%
MHTTHTWAHFLRLTLCGSGSGS
>3245_3_1_0.004%
MPCTPNKYHLRCGSGSGS
>3246_3_1_0.004%
MASSKMPNDGNTYCGSGSGS
>3247_3_1_0.004%
MYIALAVDCGSGSGS
>3248_3_1_0.004%
MLKMDEMTWFLLPNCGSGSGS
>3249_3_1_0.004%
MVFTTSPNLCGSGSGS
>3250_3_1_0.004%
MPVVFVTIQYSYQSCGSGSGS
>3251_3_1_0.004%
MEADFHNTTYLPIYPSCGSGSGS
>3252_3_1_0.004%
MPLEMPWPTVPSDMCGSGSGS
>3253_3_1_0.004%
MPVLREHIVALLDSCGSGSGS
>3254_3_1_0.004%
MNLFLNSDSLTVTKCGSGSGS
>3255_3_1_0.004%
MTPPKFYNQLDYTNCGSGSGS
>3256_3_1_0.004%
MTNNLIPSCGSGSGS
>3257_3_1_0.004%
MPHPTSGSNCGSGSGS
>3258_3_1_0.004%
MFPCTWLFALSIFLFCGSGSGS
>3259_3_1_0.004%
MYNSISPICGSGSGS
>3260_3_1_0.004%
MAKSMFSAYNYSELCGSGSGS
>3261_3_1_0.004%
MNCGMCAYLGIHHACGSGSGS
>3262_3_1_0.004%
MIYCTYVSLYLAVAWICGSGSGS
>3263_3_1_0.004%
MRSMDHTTMRCGSGSGS
>3264_3_1_0.004%
MWCKIPRLIAWIQACGSGSGS
>3265_3_1_0.004%
MKVMMPHTFPDCGSGSGS
>3266_3_1_0.004%
MTWRIISCDLLFLDLNCGSGSGS
>3267_3_1_0.004%
MSYPPPNCGSGSGS
>3268_3_1_0.004%
MEGHTARAWLLSYCPNCGSGSGS
>3269_3_1_0.004%
MSLQCAILWFTQIFRNCGSGS
>3270_3_1_0.004%
MAGGCNLLNLLYLFLYGSGGGS
>3271_3_1_0.004%
MPPFRMIIDNLFALSDCGSGSGS
>3272_3_1_0.004%
MKQMQPQHAHTPRFYCGSGSGS
>3273_3_1_0.004%
MQSCVLIILSFLLCGSGSGS
>3274_3_1_0.004%
MASPPCHLDTRTPMCGSGSGS
>3275_3_1_0.004%
MSTTVTNNKCGSGSGS
>3276_3_1_0.004%
MPAWSPLLTAINCGSGSGS
>3277_3_1_0.004%
MRNLMLPNPTRICGSGSGS
>3278_3_1_0.004%
MIYFCQYVCLIIDYIMCGSGSGS
>3279_3_1_0.004%
MTPRFERFHINNPNPCGSGSGS
>3280_3_1_0.004%
MSAIIHNCGSGSGS
>3281_3_1_0.004%
MSFCRPYRNFVFRCGSGSGS
>3282_3_1_0.004%
MFKTVDLGCGSGSGS
>3283_3_1_0.004%
MEAYDISMMYYTRRYCGSGSGS
>3284_3_1_0.004%
MLVCLSLSLNLLLYICGSGSGS
>3285_3_1_0.004%
MLPFLIMCLLLYGDSSCGSGSGS
>3286_3_1_0.004%
MPLCVTLRVALSWLMCGSGSGS
>3287_3_1_0.004%
MALPFTMLVPLFGDGLCGSGSGS
>3288_3_1_0.004%
MYSRCHPLCGSGSGS
>3289_3_1_0.004%
MLWCISTWLFLAYDRICGSGSGS
>3290_3_1_0.004%
MSTHFNLVCGSGSGS
>3291_3_1_0.004%
MLPITGNWCGSGSGS
>3292_3_1_0.004%
MSRDLRSILPYHFCGSGSGS
>3293_3_1_0.004%
MSLLCIVFVLTRTLSRCGSGSGS
>3294_3_1_0.004%
MLYLMRSSDNICGSGNGS
>3295_3_1_0.004%
MEPMHPMLHLNISCCGSGSGS
>3296_3_1_0.004%
MSQMHIRCATISNYCGSGSGS
>3297_3_1_0.004%
MRWSFTCYLVHSISCGSGSGS
>3298_3_1_0.004%
MFCNNMWSTYRINTNCGSGSGS
>3299_3_1_0.004%
MRFGMHPSLVYVDCGSGSGS
>3300_3_1_0.004%
MACWKSLLIAMLLYLCGSGSGS
>3301_3_1_0.004%
MHHCQFCPAGVSPNNCGSGSGS
>3302_3_1_0.004%
MVCPMFLNWLLFLLACGSGSGS
>3303_3_1_0.004%
MERWRFCMLTFAHVYCGSGSGS
>3304_3_1_0.004%
MLSVVYLYRPNGLCISCGSGSGS
>3305_3_1_0.004%
MYFHFYQSICGSGSGS
>3306_3_1_0.004%
MEYEYGPLFHSRSNSCGSGSGS
>3307_3_1_0.004%
MPLCAWIMYCFHKYCGSGSGS
>3308_3_1_0.004%
MGVSYTYILFPSSLVCGSGSGS
>3309_3_1_0.004%
MIRSFAFDLLSYHTTCGSGSGS
>3310_3_1_0.004%
MYTMLYTPSCGSGSGS
>3311_3_1_0.004%
MFCSSCWICGSGSGS
>3312_3_1_0.004%
MPLNIMRTYRIPSTCGSGSGS
>3313_3_1_0.004%
MTLCGFLLFFLAAGSGS
>3314_3_1_0.004%
MLVCAMCIRQYCCLNCGSGSGS
>3315_3_1_0.004%
MFYCVLALSLFVLHLCGSGSGS
>3316_3_1_0.004%
MECSFSFDMLDNPTYCGSGSGS
>3317_3_1_0.004%
MQGVHRNCDANGSYPYDVPDYAGSGS
>3318_3_1_0.004%
MHVPPMYTFSNICGSGSGS
>3319_3_1_0.004%
MNLCCIWWCQTLVDLFCGSGSGS
>3320_3_1_0.004%
MPLGPALLSHSIHPCGSGSGS
>3321_3_1_0.004%
MPFKRSVHIRCGSGSGS
>3322_3_1_0.004%
MSSKKMRISFRSTMLCGSGSGS
>3323_3_1_0.004%
MPCLKRIHLVPSDGCGSGSGS
>3324_3_1_0.004%
MFACVYHSYIHEWSNCGSGSGS
>3325_3_1_0.004%
MSPLLHFILANCGSGSGS
>3326_3_1_0.004%
MHQRRWSLTTSISHTCGSGSGS
>3327_3_1_0.004%
MSCLRHYEYIPTPCGSGSGS
>3328_3_1_0.004%
MPCSYIKCGSGSGS
>3329_3_1_0.004%
MSPFAHTRKNINSPPCGSGSGS
>3330_3_1_0.004%
MRGMRIYGNICACGSGSGS
>3331_3_1_0.004%
MFISLSVCGSGSGS
>3332_3_1_0.004%
MLLKCCAYAQYNMDFCGSGSGS
>3333_3_1_0.004%
MADTMPCYVVVDHCGSGSGS
>3334_3_1_0.004%
MVCHLNKSSHSSICGSGSGS
>3335_3_1_0.004%
MFGIIMSASGSGS
>3336_3_1_0.004%
MHLVSMRTQFNSVNACGSGSGS
>3337_3_1_0.004%
MQPMPTTHTFWPNSCGSGSGS
>3338_3_1_0.004%
MSDGCLMCRSNSGCGSGSGS
>3339_3_1_0.004%
MRPCLVNLLELIVFACGSGSGS
>3340_3_1_0.004%
MQHNSCNNPCGSGSGS
>3341_3_1_0.004%
MDSEENDSLYIPYLYCGSGSGS
>3342_3_1_0.004%
MLSPCGGSASTKICGSGSGS
>3343_3_1_0.004%
MWDRALCCWLSDTSNCGSGSGS
>3344_3_1_0.004%
MLFSMFPCGSGSGS
>3345_3_1_0.004%
MSLRSVALVDALFKCGSGSGS
>3346_3_1_0.004%
MLRNLDFCGSVSGS
>3347_3_1_0.004%
MGHTSEMPIPLYLVVCGSGSGS
>3348_3_1_0.004%
MLSPPATCGSGSGS
>3349_3_1_0.004%
MLQAELSFTLTTGCGSGSGS
>3350_3_1_0.004%
MKPIMYLPFHHTCGSGSGS
>3351_3_1_0.004%
MTLCLGFVLFLVFCGSGSGS
>3352_3_1_0.004%
MLILCFSLMRYLITYFCGSGSGS
>3353_3_1_0.004%
MTGPQLNDNLYSNNNCGSGSGS
>3354_3_1_0.004%
MLSCSLPIIWYSIDCGSGSGS
>3355_3_1_0.004%
MDSTHLPCGSGSGS
>3356_3_1_0.004%
MDSILYENLSNCFTSNCGSGSGS
>3357_3_1_0.004%
MFLCVLVILVTDVFHCGSGSGS
>3358_3_1_0.004%
MHRRMSISPMFTCGSGSGS
>3359_3_1_0.004%
MQNCMQSYSELVLSDCGSGSGS
>3360_3_1_0.004%
MSSLRVSRFAIYNCGSGSGS
>3361_3_1_0.004%
MVNQPMQYTFPHNMCGSGSGS
>3362_3_1_0.004%
MLCQSAFPNSIPCCGSGSGS
>3363_3_1_0.004%
MHPCMLTFMENLLITLCGSGSGS
>3364_3_1_0.004%
MPSPHHVTKVVASSFCGSGSGS
>3365_3_1_0.004%
MFPSPHGTCGSGSGS
>3366_3_1_0.004%
MFPWYCLLSYLLMLLCGSGSGS
>3367_3_1_0.004%
MAFTAESIRCHSLTCGSGSGS
>3368_3_1_0.004%
MTLCRVLILALLSSLFGIGSGS
>3369_3_1_0.004%
MTPYMRNHMRFATAYLCGSGSGS
>3370_3_1_0.004%
MVCLCWYLTFLCLICGSGSGS
>3371_3_1_0.004%
MASGPWAHMFPIDFCGSGSGS
>3372_3_1_0.004%
MFPISLASDGWYFAACGSGSGS
>3373_3_1_0.004%
MECMYQSFTKLASKHCGSGSGS
>3374_3_1_0.004%
MWSPIGWKKYMYYHCGSGSGS
>3375_3_1_0.004%
MATFTMIDPMYYIVNCGSGSGS
>3376_3_1_0.004%
MNRPMHMSTNSNNNCGSDSGS
>3377_3_1_0.004%
MFSSCGLLRQRSGS
>3378_3_1_0.004%
MRWYWCNFNNCGSGSGS
>3379_3_1_0.004%
MGWSCMWANFPLPSCGSGSGS
>3380_3_1_0.004%
MWRNLCSVLLWILLFCGSGSGS
>3381_3_1_0.004%
MLCLLLIVLIALPCYVCGSGSGS
>3382_3_1_0.004%
MPFQTWLHSLQMDGCGSGSGS
>3383_3_1_0.004%
MLAPVEICGSGSGS
>3384_3_1_0.004%
MKGPAGSCKEGNRHNCGSGS
>3385_3_1_0.004%
MVMHRVYSILADTCGSGSGS
>3386_3_1_0.004%
MPCRTGICLIPRNSTCGCGSGSGS
>3387_3_1_0.004%
MGDGNHSMHRLHHYNCGSGSGS
>3388_3_1_0.004%
MFPCLVHLAEIYHWCCGSGSGS
>3389_3_1_0.004%
MFKHISLALCGSGSGS
>3390_3_1_0.004%
MPSIHRQFSELVDNCGSGSGS
>3391_3_1_0.004%
MLRCLWRHLKCVINCGSGSGS
>3392_3_1_0.004%
MFLKLMPEVPCGSGSGS
>3393_3_1_0.004%
MATTTMLWKIITFLHLCGSGSGS
>3394_3_1_0.004%
MVSWFCLTVVLFPVCGSGSGS
>3395_3_1_0.004%
MKHAQLSPPIPASCGSGSGS
>3396_3_1_0.004%
MSYLCTLTLVIIVGLFCGSGSGS
>3397_3_1_0.004%
MTAFCHRSGVNKDLSCGSGSGS
>3398_3_1_0.004%
MARLHRGTDNSHCGSGSGS
>3399_3_1_0.004%
MCAGLNLSSCGSGSGS
>3400_3_1_0.004%
MCRCCLCTNYNNSQCGSGSGS
>3401_3_1_0.004%
MSEPIAHSVSNLSHCGSGSGS
>3402_3_1_0.004%
MPPWTGWLKYIWWLCGSGSGS
>3403_3_1_0.004%
MLWCIFSFAYFYLRSCGSGSGS
>3404_3_1_0.004%
MRFNRRHNQHGCGSGSGS
>3405_3_1_0.004%
MYTDSIGCGSGSGS
>3406_3_1_0.004%
MLPAIGNSRLYNCGSGSGS
>3407_3_1_0.004%
MSAWSHNRIRCGSGSGS
>3408_3_1_0.004%
MEGYTFNVNLFSDNHCGSGSGS
>3409_3_1_0.004%
MTPCLVIAGLLIYTSLCGSGSGS
>3410_3_1_0.004%
MDLFCRVALLIVLACCGSGSGS
>3411_3_1_0.004%
MSHQSTPNPACGSGSGS
>3412_3_1_0.004%
MRCLVTVLLYVILKFCGSGSGS
>3413_3_1_0.004%
MLCNIMETMCHTLCGSGSGS
>3414_3_1_0.004%
MICTWTMRSNNLSRSSCGSGSGS
>3415_3_1_0.004%
MYSPRVDHRDTCGSGSGS
>3416_3_1_0.004%
MPTTCGFCFWIICGSGSGS
>3417_3_1_0.004%
MRFWYLHTKCACLFNCGSGSGS
>3418_3_1_0.004%
MWASGSTTTPCGSGSGS
>3419_3_1_0.004%
MLKHNLPVFPTSCGSGSGS
>3420_3_1_0.004%
MEIGRRSNDCMYPDPNCGSGSGS
>3421_3_1_0.004%
MTNMRMSISAVHIASCGSGSGS
>3422_3_1_0.004%
MHRNRPNATAMCGSGSGS
>3423_3_1_0.004%
MEVKSIGVCHHPNFTGCGSGSGS
>3424_3_1_0.004%
MHTLLEYRGCGSGSGS
>3425_3_1_0.004%
MSTCKVSMLASGHASCGSGSGS
>3426_3_1_0.004%
MDFCAILMWFFSDPYCGSGSGS
>3427_3_1_0.004%
MFLCYLVLIGCGSGSGS
>3428_3_1_0.004%
MLCQQDMRLSFIPICGSGSGS
>3429_3_1_0.004%
MLPDSTDLCGSGSGS
>3430_3_1_0.004%
MLCVWHYLMFVLSLCGSGSGS
>3431_3_1_0.004%
MWPSIRNMHRMHTTNCGSGSGS
>3432_3_1_0.004%
MSTAPFNNRCCGSGSGS
>3433_3_1_0.004%
MQHMPDILEICGSGSGS
>3434_3_1_0.004%
MSFCVVPDFIVCGSGSGS
>3435_3_1_0.004%
MSISMLATNLQCNCVCGSGSGS
>3436_3_1_0.004%
MSLWGCMRDCFNSFCGGGRGS
>3437_3_1_0.004%
MQAFRNVICGSGSGS
>3438_3_1_0.004%
MEYTDLNVSMQSHYLYCGSGSGS
>3439_3_1_0.004%
MFPTVLVLNCCGSGSGS
>3440_3_1_0.004%
MGDSWTMPANNPRGSGSGS
>3441_3_1_0.004%
MTPCVPAIYCNLQTCGSGSGS
>3442_3_1_0.004%
MSSMCHYSYSVTTRCGSGSGS
>3443_3_1_0.004%
MRHSINPKCGSGSGS
>3444_3_1_0.004%
MSECVLMTMLFTLLFSCGSGSGS
>3445_3_1_0.004%
MCVAHYCNCGSGSGS
>3446_3_1_0.004%
MCPHWPIIDNKCGSGSGS
>3447_3_1_0.004%
MMVMPPYTAHLGNCGSGS
>3448_3_1_0.004%
MRCTVSNHCGSGSGS
>3449_3_1_0.004%
MCRLYSTNDGCGSGSGS
>3450_3_1_0.004%
MVHLLAKYIYHLNCGSGSGS
>3451_3_1_0.004%
MATSLMRLDKPLNRYCGSGSGS
>3452_3_1_0.004%
MRICCSRIVHSTHCGSGSGS
>3453_3_1_0.004%
MWSETLRYIPHPDTCGSGSGS
>3454_3_1_0.004%
MAPMPSPHTLSGHGICGSGSGS
>3455_3_1_0.004%
MHLNGMPRCGSGSGS
>3456_3_1_0.004%
MMHNMPNLLVNSCGSGSGS
>3457_3_1_0.004%
MPFAKCRYNSVCGSGSGS
>3458_3_1_0.004%
MKGSAFTVPLCSLDFICGSGSGS
>3459_3_1_0.004%
MRRMPTALNNNLCGSGSGS
>3460_3_1_0.004%
MTSEWPMHSTITNNCGSGSGS
>3461_3_1_0.004%
MLVGSPNYGYSCGSGSGS
>3462_3_1_0.004%
MTNPLCLNDSKQCGSGSGS
>3463_3_1_0.004%
MSLWRPNYVNMHFLSHCGSGSGS
>3464_3_1_0.004%
MSMLRYLHRIQYTLCGSGSGS
>3465_3_1_0.004%
MHKCLTCLWSLSYVSSCGSGSGS
>3466_3_1_0.004%
MSHCRRPNNDTLSDCGSGSGS
>3467_3_1_0.004%
MVVCLTSMLMLFAMCGSGSGS
>3468_3_1_0.004%
MLICVTLMRSSLTDVCGSGSGS
>3469_3_1_0.004%
MHPCLTSFMISCLRFCGSGSGS
>3470_3_1_0.004%
MPMCISYHYKVCVPLCGSGSGS
>3471_3_1_0.004%
MLLGAVGVCLFLSCGSGSGS
>3472_3_1_0.004%
MPSNHPWTIGGLCGSGSGS
>3473_3_1_0.004%
MPMLVPRTDTVRIFCGSGSGS
>3474_3_1_0.004%
MRLCHVASVLFLFLWFGSGSGS
>3475_3_1_0.004%
MSSYCFDLLLSLLILCGSGSGS
>3476_3_1_0.004%
MSMCMARLFRFLLKYCGSGSGS
>3477_3_1_0.004%
MQTCSDMFLPNIGYCGSGSGS
>3478_3_1_0.004%
MWSTKKVWRPDSHINCGSGSGS
>3479_3_1_0.004%
MASPNLSGPSSPQRCGSGSGS
>3480_3_1_0.004%
MHECVTSFWKLLYFGSGSVS
>3481_3_1_0.004%
MLWYNCANWIPYCVTMCGSGSGS
>3482_3_1_0.004%
MRLWMDCHNISCGSGSGS
>3483_3_1_0.004%
MEVKSGLMSRISTNTCGSGSGS
>3484_3_1_0.004%
MYPKFCMLDRLFARYCGSGSGS
>3485_3_1_0.004%
MSMWICYMPNSPCGSGSGS
>3486_3_1_0.004%
MALRRRNYAYLSITADCGSGSGS
>3487_3_1_0.004%
MSVCMQPDTVVCGSGSGS
>3488_3_1_0.004%
MMPMRKCNAVHHRPCGSGS
>3489_3_1_0.004%
MGKHTHSQHPLTHCGSGSGS
>3490_3_1_0.004%
MSPVNVCVMPRHTAMVCGSGSGS
>3491_3_1_0.004%
MRTKMPWVLFLPNPCGSGSGS
>3492_3_1_0.004%
MCLRTSHFAFPCCGSGSGS
>3493_3_1_0.004%
MMRLQPANYSSTCGSGSGS
>3494_3_1_0.004%
MENSVNSYSCYLNLTECGSGSGS
>3495_3_1_0.004%
MGRMWGNDPPILDNCGSGSGS
>3496_3_1_0.004%
MNRNLQTNNLTPRCGSGSGS
>3497_3_1_0.004%
MRSMLARTNSDPYFYCGSGSGS
>3498_3_1_0.004%
MRPFPSICGSGSGS
>3499_3_1_0.004%
MVPCIMCMCRCYCGSGSGS
>3500_3_1_0.004%
MTSRWYEHLSYYTMCGSGSGS
>3501_3_1_0.004%
MEGPVSSVRVLSRSNTCGSGSGS
>3502_3_1_0.004%
MDRKMRNTFSASYCGSGSGS
>3503_3_1_0.004%
MSTCIHLTFMCGCHLCGSGSGS
>3504_3_1_0.004%
MWPPLSFGNCGSGSGS
>3505_3_1_0.004%
MKPLGSRNPHSTCGSGSGS
>3506_3_1_0.004%
MIFYCVLQWIHNTFNRCGSGSGS
>3507_3_1_0.004%
MNALCSDLVHYFIIICGSGSGS
>3508_3_1_0.004%
MEFHSSGMPLVVCLACGSGSGS
>3509_3_1_0.004%
MRPPVLDLRYSRIICGSGSGS
>3510_3_1_0.004%
MAYCYYCVYLLLLSSCGSGSGS
>3511_3_1_0.004%
MDALRRMESSINSHLCGSGSGS
>3512_3_1_0.004%
MKVCLFRPSSPSMCCGSGSGS
>3513_3_1_0.004%
MAQAQHSNKPVDSNCGSGSGS
>3514_3_1_0.004%
MVYTSSWCGSGSGS
>3515_3_1_0.004%
MPFLMWVPNLYYFSRCGSGSGS
>3516_3_1_0.004%
MWAPPILLLTYWVWFLCGSGSGS
>3517_3_1_0.004%
MPNYSVVICGSGSGS
>3518_3_1_0.004%
MYETPLPSGYPHYNCGSGSGS
>3519_3_1_0.004%
MYKCARSHAGACACGSGSGS
>3520_3_1_0.004%
MVNRKMRSSPHHSYLSCGSGSGS
>3521_3_1_0.004%
MASVRNFSCGSGSGS
>3522_3_1_0.004%
MEAPYYNDVLNRLDSYCGSGSGS
>3523_3_1_0.004%
MLSRSCMRLLLACLPCGSGSGS
>3524_3_1_0.004%
MSYQLFPYIVCGSGSGS
>3525_3_1_0.004%
MEYYDPLCSTAYICGSGSGS
>3526_3_1_0.004%
MLCMWPELCPNVNHCGSGSGS
>3527_3_1_0.004%
MVFHMWEPYCINLPRGSGSGS
>3528_3_1_0.004%
MRRSMDALIGLYLIFYCGSGSGS
>3529_3_1_0.004%
MPMFLESFPLLSCGSGSGS
>3530_3_1_0.004%
MFPDPPIHSCGSGSGS
>3531_3_1_0.004%
MDWMCILTYILTAHVLCGSGSGS
>3532_3_1_0.004%
MHIERIHYCGSGSGS
>3533_3_1_0.004%
MSMCMRPGMAQSPDRCGSGSGS
>3534_3_1_0.004%
MTINDGPVNEYYPYPTCGSGS
>3535_3_1_0.004%
MRNPVGPRAASGGGGSGS
>3536_3_1_0.004%
MDTCNQGLLMPGAANCGSGSGS
>3537_3_1_0.004%
MAMLGAGVLWYTYQCGSGSGS
>3538_3_1_0.004%
MLNVAFKFGYFLSTDSCGSGSGS
>3539_3_1_0.004%
MRNILLDLDMSLRSNCGSGSGS
>3540_3_1_0.004%
MPQACRLSTNFSNICGSGSGS
>3541_3_1_0.004%
MRTESRHLPNLALFCGSGSGS
>3542_3_1_0.004%
MANCLRSWILGNPIGCGSGSGS
>3543_3_1_0.004%
MPNYICQGAPPYGVGCGSGSGS
>3544_3_1_0.004%
MNCISHHIEISPVSDCGSGSGS
>3545_3_1_0.004%
MCFCHALRWLAHVICGSGSGS
>3546_3_1_0.004%
MASGDVLSNLNSDTCGSGSGS
>3547_3_1_0.004%
MMDQCRPLTHHHPVTCGSGSGS
>3548_3_1_0.004%
MSSCILPLFPDAGNCGSGSGS
>3549_3_1_0.004%
MSLMMAVKLGFADTCGSGSGS
>3550_3_1_0.004%
MKKCMRDTPITSSCGSGSGS
>3551_3_1_0.004%
MTSPPVASPRLYHCCGSGSGS
>3552_3_1_0.004%
MDLSIRSLCNFCGSGSGS
>3553_3_1_0.004%
MRTCSLTFTLFFSYCGSGSGS
>3554_3_1_0.004%
MRSLLDAMSAFHSCGSGSGS
>3555_3_1_0.004%
MKLNRPYPYICGSGSGS
>3556_3_1_0.004%
MLVCASPLVVCLITYCGSGSGS
>3557_3_1_0.004%
MSFCLYVGLILLAPYCGSGSGS
>3558_3_1_0.004%
MPSTGMHPSSFHQPTCGSGSGS
>3559_3_1_0.004%
MRLTHHAMPTDYAKYICGSGSGS
>3560_3_1_0.004%
MSAMRTTTDPIPTHDCGSGSGS
>3561_3_1_0.004%
MAHRSVDDSVSLVTLCGSGSGS
>3562_3_1_0.004%
MFTASFSTRQCGSGSGS
>3563_3_1_0.004%
MGVPMFRLFTNPVYNCGSGSGS
>3564_3_1_0.004%
MRRTPSPSTYNCGSGSGS
>3565_3_1_0.004%
MSSCLPMFCGSGSGS
>3566_3_1_0.004%
MDGTSQHGSMLIHSNCCGSGSGS
>3567_3_1_0.004%
MYHNTSNCGSGSGS
>3568_3_1_0.004%
MSMCDLSSHACGSGSGS
>3569_3_1_0.004%
MPVACKMWPMDAYSTCGSGSGS
>3570_3_1_0.004%
MFMRMELSNPNNVSICGSGSGS
>3571_3_1_0.004%
MDVQGLLWLLILMVFGSGSGS
>3572_3_1_0.004%
MSLTNFHMFPTPKHYCGSGSGS
>3573_3_1_0.004%
MYTHIAFDCGSGSGS
>3574_3_1_0.004%
MHTVFPMPDVLRLNCGSGSGS
>3575_3_1_0.004%
MSSHCFPFLVLLLLLCGSGSGS
>3576_3_1_0.004%
MSNHNPNQCGSGSGS
>3577_3_1_0.004%
MGLYVVMCPNADTCGSGSGS
>3578_3_1_0.004%
MTLQSVSPYTRNCGSGSGSGS
>3579_3_1_0.004%
MPTVDHSNCGSGSGS
>3580_3_1_0.004%
MPTCADHRCGSGSGS
>3581_3_1_0.004%
MFPWLSYLLLGLCGSGSGS
>3582_3_1_0.004%
MMRSSCSWVLVPSNCGSGSGS
>3583_3_1_0.004%
MSTLTVPNHNRAYCCSGSGS
>3584_3_1_0.004%
MCPHNMVGCGSGSGS
>3585_3_1_0.004%
MDVWCLALTLCTITSCGSGSGS
>3586_3_1_0.004%
MTHFRRFCSSHVCGSGSGS
>3587_3_1_0.004%
MRVLLAAELATHCGSGSGS
>3588_3_1_0.004%
MLYCLTYGAILLWLYCGSGSGS
>3589_3_1_0.004%
MSRENSNETGRPVNNPCGSGSGS
>3590_3_1_0.004%
MTPMRCMSINSVCGSGSGS
>3591_3_1_0.004%
MCCFPMPFWPGCGSGSGS
>3592_3_1_0.004%
MPCPGIMWRVGPVDSCGSGSGS
>3593_3_1_0.004%
MLPCMYRQCYASFGSCGSGSGS
>3594_3_1_0.004%
MTFWMNNRTDTTPNCGSGSGS
>3595_3_1_0.004%
MVPTSFYQLLVFAISCGSGSGS
>3596_3_1_0.004%
MSFPSMADCGSGSGS
>3597_3_1_0.004%
MSPMHSAFDNRCAKYCGSGSGS
>3598_3_1_0.004%
MFGTPHVSTVIYMHCGSGSGS
>3599_3_1_0.004%
MTSLFEATRTYCGSGSGS
>3600_3_1_0.004%
MYLCFVFWQLVDLYTCGSGSGS
>3601_3_1_0.004%
MWPFLMFMLTIMENCGSGSGS
>3602_3_1_0.004%
MSLESKSGLLFYNSRFCGSGSGS
>3603_3_1_0.004%
MRIEEKDRVLMHSTPVCGSGSGS
>3604_3_1_0.004%
MSLAHKSSLPYACGSGSGS
>3605_3_1_0.004%
MSMRMLVENSNHNCGSGSGS
>3606_3_1_0.004%
MAGQGMPDSNNPSSLSCGSGSGS
>3607_3_1_0.004%
MMPLHSFADDRCGSGSGS
>3608_3_1_0.004%
MTHCMVLCVLVLCSLCGSGSGS
>3609_3_1_0.004%
MACDLLTMMRSVCGSGSGS
>3610_3_1_0.004%
MSFCLFTVVYVLMIGCGSGSGS
>3611_3_1_0.004%
MDPCFYSMLSIRSSYCGSGSGS
>3612_3_1_0.004%
MRRFYVLLPANPPVNCGSGSGS
>3613_3_1_0.004%
MNMWFSSQFLFVDLICGSGSGS
>3614_3_1_0.004%
MPFGYLELLRLPYKECGSGSGS
>3615_3_1_0.004%
MLSSWLELIIRWFMSCGRGSGS
>3616_3_1_0.004%
MKHWNSNGLMHNHPACGSGSGS
>3617_3_1_0.004%
MAYCTARHPINLCGSGSGS
>3618_3_1_0.004%
MVGSNHLSKPFSNANCGSGSGS
>3619_3_1_0.004%
MGSMCTRVSSPHCACGSGSGS
>3620_3_1_0.004%
MLSIHCLADPDINCGSGSGS
>3621_3_1_0.004%
MLICIYTMAVFLTLFCGSGSGS
>3622_3_1_0.004%
MPIGYHNLLDNCGSGSGS
>3623_3_1_0.004%
MDERCMWLDSFPHYCGSGSGS
>3624_3_1_0.004%
MLLCLWANIKKFFADACGSGSGS
>3625_3_1_0.004%
MEVSSVALYLGVSNCGSGSGS
>3626_3_1_0.004%
MAKLELSLCLHSHCGSGSGS
>3627_3_1_0.004%
MDMRNRILSPSILACGSGSGS
>3628_3_1_0.004%
MCYMAKSPTSLVRCDCGSGSGS
>3629_3_1_0.004%
MASFFLAPFICGSGSGS
>3630_3_1_0.004%
MVELDHACGSGSGS
>3631_3_1_0.004%
MFTEAVWWCNGCSGSGS
>3632_3_1_0.004%
MHGFNGHFCGSGSGS
>3633_3_1_0.004%
MKCLISLGLVIYWLVCGSGSGS
>3634_3_1_0.004%
MSRMWPMCHVTSHNICGSGSGS
>3635_3_1_0.004%
MCVHNLHLCGSGSGS
>3636_3_1_0.004%
MRARVFHSRRVNIACGSGSGS
>3637_3_1_0.004%
MRVCMCYTHFTCGSGSGS
>3638_3_1_0.004%
MPCKHTGRHTTVNICGSGSGS
>3639_3_1_0.004%
MYHPWMRTLTGDRLACGSGSGS
>3640_3_1_0.004%
MHLRRCGHSLLCNSFVCGSGSGS
>3641_3_1_0.004%
MPLPGLASTYKNECGSGSGS
>3642_3_1_0.004%
MTMWPYPPCVELDCGSGSGS
>3643_3_1_0.004%
MLKNIHCYFHSLLFWLCGSGSGS
>3644_3_1_0.004%
MLCENSLKLLWYLCCGSGSGS
>3645_3_1_0.004%
MSQCLSRFWVSLWSVFGSGSGS
>3646_3_1_0.004%
MSLQVLDKLPSSNCGSGSGS
>3647_3_1_0.004%
MFLGPDRHHQLCGSGSGS
>3648_3_1_0.004%
MPNSEFAVSYCGSGSGS
>3649_3_1_0.004%
MLNYRLYFKLHNNSCGSGSGS
>3650_3_1_0.004%
MSIGDILLMCGSGSGS
>3651_3_1_0.004%
MACYLCLMVFSHIRCGSGSGS
>3652_3_1_0.004%
MHYCLVKFLEKFLMHCGSGSGS
>3653_3_1_0.004%
MHDSMSRSLTLCGSGSGS
>3654_3_1_0.004%
MKECLTGLWLTILTHCGSGSGS
>3655_3_1_0.004%
MSSTPGNLGNCCGSGSGS
>3656_3_1_0.004%
MLRCAFETLLYLILCGSGSGS
>3657_3_1_0.004%
MPSIEFRTCGSGSGS
>3658_3_1_0.004%
MRGRSTSSICGSGSGS
>3659_3_1_0.004%
MRYCFFLLVDVFLLFCGSGSGS
>3660_3_1_0.004%
MTHTILLDCVVTTCGSGSGS
>3661_3_1_0.004%
MFRYTRLLCGSGSGS
>3662_3_1_0.004%
MPPMPATPNQLLSCGSGSGS
>3663_3_1_0.004%
MHHCMRYHFDLISNCGSGSGS
>3664_3_1_0.004%
MENMHLASIPVDCGSGSGS
>3665_3_1_0.004%
MGCKVLPLSNTNTCGSGSGS
>3666_3_1_0.004%
MPSENIDIVLCGSGSGS
>3667_3_1_0.004%
MDLTQLSTLFHPIISCGSGSGS
>3668_3_1_0.004%
MPPREFIECGSGSGS
>3669_3_1_0.004%
MTFKNWYHLPFFGNCGSGSGS
>3670_3_1_0.004%
MEYSTTMWHPLNIFYCGSGSGS
>3671_3_1_0.004%
MTSCPKLGAMCGSGSGS
>3672_3_1_0.004%
MWWCRLCQVVYHVLCCGSGSGS
>3673_3_1_0.004%
MVRGQLEGDIHMGDPRNPYKCGSGSGS
>3674_3_1_0.004%
MLLMRNSEPVCNLPHCGSGSGS
>3675_3_1_0.004%
MPPRMPVSSGIKLSSCGSGSGS
>3676_3_1_0.004%
MGLWHPNCPLVLAPCGSGSGS
>3677_3_1_0.004%
MAYMMPMFPNNTCGSGSGS
>3678_3_1_0.004%
MHRNIYTMCGSGSGS
>3679_3_1_0.004%
MPNGDVGMWPHVVTHNCGSGSGS
>3680_3_1_0.004%
MKKHSNISLTNNCGSGSGS
>3681_3_1_0.004%
MLDYIHDRYGCGSGSGS
>3682_3_1_0.004%
MLGAPISDACGSGS
>3683_3_1_0.004%
MHYCLLEFFRTATSGACGSGSGS
>3684_3_1_0.004%
MPFHEPLEHCDITCGSGSGS
>3685_3_1_0.004%
MVTLGCLFEYYLFLWVCGSGSGS
>3686_3_1_0.004%
MYGMPPVDQCGSGSGS
>3687_3_1_0.004%
MSIRCDLSISVNPDCGSGSGS
>3688_3_1_0.004%
MACLVGYLAVLIAFWCGSGSGS
>3689_3_1_0.004%
MTHSRMRLLDSTYSCGSGSGS
>3690_3_1_0.004%
MRAMHRHTEYHFCGSGSGS
>3691_3_1_0.004%
MRSASYVLFPVWFFPICGSGSGS
>3692_3_1_0.004%
MPSIDWLWHVLHYYSACGSGSGS
>3693_3_1_0.004%
MGPNCDYYLLAYSFHCGSGSGS
>3694_3_1_0.004%
MKGCYVDLCVEFPINCGSGSGS
>3695_3_1_0.004%
MSARMPLAGTLSRCGSGSGS
>3696_3_1_0.004%
MSSMLYNFTASHMCGSGSGS
>3697_3_1_0.004%
MEQHFGEYNMSLYSNNCGSGSGS
>3698_3_1_0.004%
MPTEYRPGHYRGLCGSGSGS
>3699_3_1_0.004%
MSQMRGRSFNICGSGSGS
>3700_3_1_0.004%
MGKRSDETPNGCGSGSGS
>3701_3_1_0.004%
MRHAKHLTPYSQIPCGSGSGS
>3702_3_1_0.004%
MLMQNNLPPDCSCGSGSGS
>3703_3_1_0.004%
MMCAKRRDVNTNLSCGSGSGS
>3704_3_1_0.004%
MHYLYPNFGSGSGS
>3705_3_1_0.004%
MSRLYTGHNPSPYCGSGSGS
>3706_3_1_0.004%
MSATTLLYPCGSGSGS
>3707_3_1_0.004%
MRRPSAAGHPCGSGSGS
>3708_3_1_0.004%
MQCGTNIFSVNPTSPCGSGSGS
>3709_3_1_0.004%
MLVCLLALVWCRYRCGSGSGS
>3710_3_1_0.004%
MLLCNTAFLMWFVSNMCGSGSGS
>3711_3_1_0.004%
MKESYGHLHSPSYCGSGSGS
>3712_3_1_0.004%
MVCWRWMMVRYPSCGSGSGS
>3713_3_1_0.004%
MRYTYESLFNTIMCDNCGSGSGS
>3714_3_1_0.004%
MVVESHDLRTSDNPNCGSGSGS
>3715_3_1_0.004%
MHIISPLMSFDNPRACGSGSGS
>3716_3_1_0.004%
MILFSCLASYLLLLFCGSGSGS
>3717_3_1_0.004%
MTICVLIVHWSWLLINCGSGSGS
>3718_3_1_0.004%
MYCFHWIHCHYNCGSGSGS
>3719_3_1_0.004%
MDEDGENRLYINIVDCGSGSGS
>3720_3_1_0.004%
MHNGRHLLYRHSSQPCGSGSGS
>3721_3_1_0.004%
MTMHFPCFMYDHCGSGSGS
>3722_3_1_0.004%
MSFGEWYLLPVVYTCGSGSGS
>3723_3_1_0.004%
MLLSSNHDHKSNITCGSGSGS
>3724_3_1_0.004%
MVICVLLIASLLLNKCGSGSGS
>3725_3_1_0.004%
MRSRCPNNCGSGSGS
>3726_3_1_0.004%
MLWCTCLSSLLLVLYCGSGSGS
>3727_3_1_0.004%
MPYSMGDTCGSGSGS
>3728_3_1_0.004%
MCLYDAYWPWTFYFNLCGSGSGS
>3729_3_1_0.004%
MDRPTSLSFGKCAGVCGSGSGS
>3730_3_1_0.004%
MSLCSLMHNTYSGTNCGSGSGS
>3731_3_1_0.004%
MNCMSTLSLVLVHLCGSGSGS
>3732_3_1_0.004%
MLRFNLWSCAVLWYTFGSGSGS
>3733_3_1_0.004%
MRRLARVLLDIWKYVFCGSGSGS
>3734_3_1_0.004%
MLILILDIGSSPLCGSGSGS
>3735_3_1_0.004%
MASFFCPKCGSGSGS
>3736_3_1_0.004%
MSRCLSHCTQLITPSCGSGSGS
>3737_3_1_0.004%
MPLLYRNLTTCCGSGSGS
>3738_3_1_0.004%
MYLCMLYHLVTVMRKCGSGSGS
>3739_3_1_0.004%
MLPMPTRAIDNSLCGSGSGS
>3740_3_1_0.004%
MFAASWLDIMSSCGSGSGS
>3741_3_1_0.004%
MTWCMVFLKWLLDPHCGSGSGS
>3742_3_1_0.004%
MHVQLYINTFLCGSGSGS
>3743_3_1_0.004%
MVRDCYGVVLNQLILDCGSGSGS
>3744_3_1_0.004%
MLLVRCWLAIILLSLCGSGSGS
>3745_3_1_0.004%
MFGRMLYRYMVNRNCGSGSGS
>3746_3_1_0.004%
MLEGTFQDGLLRYPYNCGSGSGS
>3747_3_1_0.004%
MLDKVMPKPTTFYLCGSGSGS
>3748_3_1_0.004%
MSCLSGMSMDKYIPNCGSGSGS
>3749_3_1_0.004%
MSILFLPNCGSGSGS
>3750_3_1_0.004%
MSIWCVFTLFLLYLCGSGSGS
>3751_3_1_0.004%
MLIDCVIPPTSTCGSGSGS
>3752_3_1_0.004%
MCHCTWVCNFRINELSCGSGSGS
>3753_3_1_0.004%
MNNVMRCTSLHHCGSGSGS
>3754_3_1_0.004%
MSQLWVIGLLLNLLLCGSGSGS
>3755_3_1_0.004%
MSLACRTSIDCGSGSGS
>3756_3_1_0.004%
MFSNLLSFAFFVLFLCGSGSCS
>3757_3_1_0.004%
MTWYYVYPLSWYVWYHCGSGSGS
>3758_3_1_0.004%
MGMRSALNNSFCGSGSGS
>3759_3_1_0.004%
MQDGMCSHSCSVCACGSGSGS
>3760_3_1_0.004%
MWSKLITWYIFSNYTCGSGSGS
>3761_3_1_0.004%
MCHMWCSTYCGSGSGS
>3762_3_1_0.004%
MGICDWFLMVALLCGSGSGS
>3763_3_1_0.004%
MLESRTFCSVPDIDCGSGSGS
>3764_3_1_0.004%
MHHLRSCLPYLASICGSGSGS
>3765_3_1_0.004%
MTICQMWPMGLRFPPCGSGSGS
>3766_3_1_0.004%
MSHIWSCLILAWAMLCGSGSGS
>3767_3_1_0.004%
MRTPNPHAFMHNVISDCGSGSGS
>3768_3_1_0.004%
MSSTMLFSSSVAVDKCGSGSGS
>3769_3_1_0.004%
MFTARLDLCGSGSGS
>3770_3_1_0.004%
MPSMLSDDYFESKQTCGSGSGS
>3771_3_1_0.004%
MFLRTTNMWIHPRSCGSGSGS
>3772_3_1_0.004%
MTLGVHPSGNMCGSGSGS
>3773_3_1_0.004%
MDIMEVLYCSMYHHPNCGSGSGS
>3774_3_1_0.004%
MTVRLRDIYPTDHCGSGSGS
>3775_3_1_0.004%
MNHNLPLLCGSGSGS
>3776_3_1_0.004%
MTPNLHLLPIAYCGSGSGS
>3777_3_1_0.004%
MEVYVGRVLPCISYTCGSGSGS
>3778_3_1_0.004%
MVCSLMPHHICLDHCGSGSGS
>3779_3_1_0.004%
MYRMPLQGINAFCGSGSGS
>3780_3_1_0.004%
MAPPLCWCPLAMHPINCDSGSGS
>3781_3_1_0.004%
MLDKPGFHYCGSGSGS
>3782_3_1_0.004%
MWTLLCMWPNTTCGSGSGS
>3783_3_1_0.004%
MFPPMSVRDSCLVTCGSGSGS
>3784_3_1_0.004%
MKNWPCLGDLHIPHCGSGSGS
>3785_3_1_0.004%
MSKLCRRTPDLDNICGSGSGS
>3786_3_1_0.004%
MCIKANLDTHTNCGSGSGS
>3787_3_1_0.004%
MGQMLLSATTICGSGSGS
>3788_3_1_0.004%
MSPYITLLWTQCGSGSGS
>3789_3_1_0.004%
MTWWCSALLMLLSCGSGSGS
>3790_3_1_0.004%
MHGFLYDIQISCNLCGSGSGS
>3791_3_1_0.004%
MARCFRLEFLVFPNCGSGSGS
>3792_3_1_0.004%
MGPRELYEFFVYYCGSGSGS
>3793_3_1_0.004%
MKFCKLKFMWNRSHFNCGSGSGS
>3794_3_1_0.004%
MISPMPRLAIALISCGSGSGS
>3795_3_1_0.004%
MYYSLCFYHTLFMALCGSGSCS
>3796_3_1_0.004%
MFPCVVFLIGVIGLCCGSGSGS
>3797_3_1_0.004%
MHCLTYVVYPFFWFFCGSGSGS
>3798_3_1_0.004%
MHSTEPSNCVCGSGSGS
>3799_3_1_0.004%
MNTECLYGLRLPFTSCGSGSGS
>3800_3_1_0.004%
MLPNWPVQPVIYTFACGSGSGS
>3801_3_1_0.004%
MSEDHTELVLHCVSVCGSGSGS
>3802_3_1_0.004%
MEATFSHCAVLFDPCGSGSGS
>3803_3_1_0.004%
MREDYLEIMSTYIVNTCGSGSGS
>3804_3_1_0.004%
MWSCCLILHELLTSFCGSGSGS
>3805_3_1_0.004%
MSCLYKWIKRAILSLCGSGSGS
>3806_3_1_0.004%
MRLNEYMCSPSPDFCGSGSGS
>3807_3_1_0.004%
MQYSGVPITCGSGSGS
>3808_3_1_0.004%
MFWLTDCTSYLCGSGSGS
>3809_3_1_0.004%
MNRMRSQVASMENPCGSGSGS
>3810_3_1_0.004%
MFSVPDSLHCENCGSGSGS
>3811_3_1_0.004%
MRGIKDNGLLVPHSTCGSGSGS
>3812_3_1_0.004%
MPMLLRTSSNTNNCGSGSGS
>3813_3_1_0.004%
MDAYYMLFFRATSNTCGSGSGS
>3814_3_1_0.004%
MRNCHGNLPSYSCIDCGSGSGS
>3815_3_1_0.004%
MTGYPPNKPVTPTICGSGSGS
>3816_3_1_0.004%
MWNYLFCYLSWLIWYCGSGSGS
>3817_3_1_0.004%
MEASDVPLSSLCSHCGSGSGS
>3818_3_1_0.004%
MVDECWIMLLPSCGSGSGS
>3819_3_1_0.004%
MDPNHPLYMPGINNCGSGSGS
>3820_3_1_0.004%
MHPCMPQFHGTDRCGSGSGS
>3821_3_1_0.004%
MTRSMCNSNQINANCGSGSGS
>3822_3_1_0.004%
MKECLSRFWFTLLMGHCGSGSGS
>3823_3_1_0.004%
MHPRCSTIDCGSGSGS
>3824_3_1_0.004%
MTSQASMLAFIFRFCGSGSGS
>3825_3_1_0.004%
MSRQLVISSRNPVCGSGSGS
>3826_3_1_0.004%
MRRSKRNDSPNTCGSGSGS
>3827_3_1_0.004%
MVCIAMHSHRTSTNCGSGSGS
>3828_3_1_0.004%
MPSDGWLAMLLLFLCGSGSGS
>3829_3_1_0.004%
MSHGYRPLSICLKISCGSGSGS
>3830_3_1_0.004%
MTGTLPMLNSYLSWSSCGSGSGS
>3831_3_1_0.004%
MSHCPPALDSLVMACGSGSGS
>3832_3_1_0.004%
MPSSFLYCGSGSGS
>3833_3_1_0.004%
MSCWLVCLIHVLAICGSGSGS
>3834_3_1_0.004%
MCALFPSCGSGSGS
>3835_3_1_0.004%
MSCLLGYRLHTLPNCGSGSGS
>3836_3_1_0.004%
MERLHDYMYSSSICGSGSGS
>3837_3_1_0.004%
MYHRLLGRARYYTPCGSGSGS
>3838_3_1_0.004%
MSCQVLFLLPIVLLLCGSGSGS
>3839_3_1_0.004%
MGCQALMHSVTTPYCGSGSGS
>3840_3_1_0.004%
MTNAIPNYMVTSACGSGSGS
>3841_3_1_0.004%
MEVMLVGVYPVNVCGSGSGS
>3842_3_1_0.004%
MAPLSVESSNPICCGSGSGS
>3843_3_1_0.004%
MYGIMSHFNSFCGSGSGS
>3844_3_1_0.004%
MPYCLCMVIDWLIIHLCGSGSGS
>3845_3_1_0.004%
MSTYKGVHTSLSFYPCGSGSGS
>3846_3_1_0.004%
MRLTHDVHLHHCLCLCGSGSGS
>3847_3_1_0.004%
MERMTCISRNLPFAISCGSGSGS
>3848_3_1_0.004%
MTCRNMSNKPRSNCGSGSGS
>3849_3_1_0.004%
MVVYGLGESWECVLRQRSGS
>3850_3_1_0.004%
MAPCILLVFLCLVCGSGSGS
>3851_3_1_0.004%
MDQSPSTLHISPICGSGSGS
>3852_3_1_0.004%
MAFMLQMDIPFDHMGCGSGSGS
>3853_3_1_0.004%
MCKLLFDLLVFFCGSGSGS
>3854_3_1_0.004%
MCSNICWALFYLYCICGSGSGS
>3855_3_1_0.004%
MISGRFLVSMAKYCCGSGSGS
>3856_3_1_0.004%
MYGLTRTDTPVYCGSGSGS
>3857_3_1_0.004%
MRKSPKNEPLFLDNLCCGSGSGS
>3858_3_1_0.004%
MRSCNNILLNMWHPHTCGSGSGS
>3859_3_1_0.004%
MLMLLRTLYSMVILACGSGSGS
>3860_3_1_0.004%
MWLDGMPRDLYTSGCGSGSGS
>3861_3_1_0.004%
MLCAPDLLILICLLICGSGSGS
>3862_3_1_0.004%
MCELRHANLYFPFARCGSGSGS
>3863_3_1_0.004%
MAKSCQCLLDATNTCGSGSGS
>3864_3_1_0.004%
MEAFYYRLEPIYSQPHCGSGSGS
>3865_3_1_0.004%
MPFKQCTLNRKHTCGSGSGS
>3866_3_1_0.004%
MGAHENLLRSFMGCGSGSGS
>3867_3_1_0.004%
MFFTFNNKLCGSGSGS
>3868_3_1_0.004%
MKRNGSFGSSVLTPNICGSGSGS
>3869_3_1_0.004%
MHQCFESFLASWFTYCGSGSGS
>3870_3_1_0.004%
MSVCLYGLLHLALLLCGSGSGS
>3871_3_1_0.004%
MRMCLWSCRNSSKFSCGSGSGS
>3872_3_1_0.004%
MQHNLMFYHPTNCGSGSGS
>3873_3_1_0.004%
MTITCLMQAISFLIWYCGSGSGS
>3874_3_1_0.004%
MYICLELILALLLYTCGSGSGS
>3875_3_1_0.004%
MVLNMDPHTPVSNCGSGSGS
>3876_3_1_0.004%
MSNYVYSRDSDCGSGSGS
>3877_3_1_0.004%
MDCSFTVNHTPYEFCICGSGSGS
>3878_3_1_0.004%
MSHCLASFLELSIYHCGSGSGS
>3879_3_1_0.004%
MRHADIALVPFNDCGSGSGS
>3880_3_1_0.004%
MHLTLSCLIIQILLYVCGSGSGS
>3881_3_1_0.004%
MRIVRHSAWHHCGSGSGS
>3882_3_1_0.004%
MAMCMQLARSFTVAYCGSGSGS
>3883_3_1_0.004%
MAMPDASLYSDCGSGS
>3884_3_1_0.004%
MSHATVYLYPYQYLHLCGSGSGS
>3885_3_1_0.004%
MNRPNTLLYMCSNTCGSGSGS
>3886_3_1_0.004%
MSLQWLDWPLLYYLILCGSGSGS
>3887_3_1_0.004%
MPTNISLRCGSGSGS
>3888_3_1_0.004%
MRLWMFPNHLTDLPCGSGSGS
>3889_3_1_0.004%
MKPMDYRSNSPHHCGSGSGS
>3890_3_1_0.004%
MRNCIYPQSSCPTCGSGSGS
>3891_3_1_0.004%
MTMLDQSSVEVNLICGSGSGS
>3892_3_1_0.004%
MRTCLSAYISHISYCGSGSGS
>3893_3_1_0.004%
MRSARKYLDSMFLNYTCGSGSGS
>3894_3_1_0.004%
MHRCLLTFVVTAYNVCGSGSGS
>3895_3_1_0.004%
MCRDPNQCNTGICGSGSGS
>3896_3_1_0.004%
MSSCGTMWANTIQYFHCGSGSGS
>3897_3_1_0.004%
MQRMHTDPTPDCGSGSGS
>3898_3_1_0.004%
MWICQVTLDILLKLIFCGSGSGS
>3899_3_1_0.004%
MPSRPHVASFKCGSGSGS
>3900_3_1_0.004%
MTYCLVLLFLDLICGSGSGS
>3901_3_1_0.004%
MWRTKNRLRNMLFLTCGSGSGS
>3902_3_1_0.004%
MITRCSNSTAYSGCGSGSGS
>3903_3_1_0.004%
MLPCIAIICDMLLELCGSGSGS
>3904_3_1_0.004%
MKACLRWSSMCTHNYCGSGSGS
>3905_3_1_0.004%
MSDCSLAVHTNIDFCGSGSGS
>3906_3_1_0.004%
MAYRCVSGYSSTYCGSGSGS
>3907_3_1_0.004%
MRTMQPVDHVCQYTCGSGSGS
>3908_3_1_0.004%
MSLCGIFLSGILIMIAAAAAS
>3909_3_1_0.004%
MTQESLFPMHLDLVHCGSGSGS
>3910_3_1_0.004%
MSYRCSSSSESILGDCGSGSGS
>3911_3_1_0.004%
MQVACLHRPKSPFSCGSGSGS
>3912_3_1_0.004%
MERRNHVFLPMFDWPDCGSGSGS
>3913_3_1_0.004%
MSKCMSLFLLVIFASCGSGSGS
>3914_3_1_0.004%
MPVGNTGLCGSGSGS
>3915_3_1_0.004%
MHSSLLCVPSGDCDCGSGSGS
>3916_3_1_0.004%
MNMRVDNLQLISNCGSGSGS
>3917_3_1_0.004%
MEYDTIPLCGSGSGS
>3918_3_1_0.004%
MVHRYSAPCCGSGSGS
>3919_3_1_0.004%
MRTCLRIVYALCRLICGSGSGS
>3920_3_1_0.004%
MPHQIRAVNYCGSGSGS
>3921_3_1_0.004%
MRSPDHMATCGSGSGS
>3922_3_1_0.004%
MLMPHDSPPGIDCGSGSGS
>3923_3_1_0.004%
MMRLRHRAPNFCGSGSGS
>3924_3_1_0.004%
MACVWPWLTYLWHFCGSGSGS
>3925_3_1_0.004%
MTMFEPNWSPMLAYCGSGSGS
>3926_3_1_0.004%
MSQMPLEHTSRNHICGSGSGS
>3927_3_1_0.004%
MVVCRLLWTIPCGSGSGS
>3928_3_1_0.004%
MLVDAVDAPDCGSGSGS
>3929_3_1_0.004%
MQFSAKRYFPLFYSSCGSGSGS
>3930_3_1_0.004%
MNGWVLSSLSRITGCGSGSGS
>3931_3_1_0.004%
MLGCFLAVVLFSKLVCGSGSGS
>3932_3_1_0.004%
MLVPYMHCGSGSGS
>3933_3_1_0.004%
MQSRTYTTGNCGSGSGS
>3934_3_1_0.004%
MTCYLLGVLVAYVLMCGSGSGS
>3935_3_1_0.004%
MVNDAYNGILYNTTICGSGSGS
>3936_3_1_0.004%
MSNMHPLSNKPNTLCGSGSGS
>3937_3_1_0.004%
MLMPEFSANNMSPCGSGSGS
>3938_3_1_0.004%
MSLRDSRINSCGSGSGS
>3939_3_1_0.004%
MNSLSNSYRHWLYYPVCGSGSGS
>3940_3_1_0.004%
MCDYRLYQLCGSGSGS
>3941_3_1_0.004%
MRSEWCNHHPRSRVCGSGSGS
>3942_3_1_0.004%
MGGMRNCTVYTRCGSGSGS
>3943_3_1_0.004%
MPVNHSFSHTCGSGSGS
>3944_3_1_0.004%
MPLGVPNWSCGSGSGS
>3945_3_1_0.004%
MSTCIALLRFLIVLICGSGSGS
>3946_3_1_0.004%
MCFTPLLVLGCGSGSGS
>3947_3_1_0.004%
MYDCIWLFTNCLAPCGSGSGS
>3948_3_1_0.004%
MNKIDYPFYMRYYASNCGSGSGS
>3949_3_1_0.004%
MIVCLYRLVSGLVMNLCGSGSGS
>3950_3_1_0.004%
MSCLQFAWVNWPLLYSCGSGSGS
>3951_3_1_0.004%
MRYCATPCGSGSGS
>3952_3_1_0.004%
MVFHNFNNCGSGSGS
>3953_3_1_0.004%
MPSPRWTSHLLFTNCGSGSGS
>3954_3_1_0.004%
MKMPKLFSVSGYHQYCGSGSGS
>3955_3_1_0.004%
MTNLGLACRTLNCGSGSGS
>3956_3_1_0.004%
MLLKTCLTMHLLAGYCGSGSGS
>3957_3_1_0.004%
MQACNMRHVSNAYVNCGSGSGS
>3958_3_1_0.004%
MRYNLLDRFHHTVHCGSGSGS
>3959_3_1_0.004%
MSNVYDLLEIMTFICGSGSGS
>3960_3_1_0.004%
MKHCLVWILLFSLYCGSGSGS
>3961_3_1_0.004%
MSMYLLRININRWLTHCGSGSGS
>3962_3_1_0.004%
MKMRTCHMFNWYPNCGSGSGS
>3963_3_1_0.004%
MAGTMSCMPLSFTYCGSGSGS
>3964_3_1_0.004%
MPQNQFSMVTIYCGSGSGS
>3965_3_1_0.004%
MSFKLWCPYKYFNFICGSGSGS
>3966_3_1_0.004%
MQFSLTNPLSRFPRCGSGSGS
>3967_3_1_0.004%
MLHYEPGFVCGSGSGS
>3968_3_1_0.004%
MQCRSHSCARVLVCGSGSGS
>3969_3_1_0.004%
MSLGDSMQIMCGSGSGS
>3970_3_1_0.004%
MDGMYLPTNPLLCGSGSGS
>3971_3_1_0.004%
MRSMPHPLFNPVLCGSGSGS
>3972_3_1_0.004%
MGMTLLCLLSVVCHICGSGSGS
>3973_3_1_0.004%
MKRRLSFAVMYTTSLCCGSGSGS
>3974_3_1_0.004%
MCTETRVCGSGSGS
>3975_3_1_0.004%
MSHCLLVLLVFLAHMCGSGSGS
>3976_3_1_0.004%
MYLAHRSNRCGSGSGS
>3977_3_1_0.004%
MHACMWSRTLSLCPICGSGSGS
>3978_3_1_0.004%
MCPWLTCDPYLDCGSGSGS
>3979_3_1_0.004%
MTHCAWMVLYLVWLCGSGSGS
>3980_3_1_0.004%
MSHGPSADPNRCGSGSGS
>3981_3_1_0.004%
MSTTCNQFSCGSGSGS
>3982_3_1_0.004%
MRPFLSGMPRRVSSICGSGSGS
>3983_3_1_0.004%
MRGWSKDHAVSTSLFDCGSGSGS
>3984_3_1_0.004%
MYLLTANHCGSGSGS
>3985_3_1_0.004%
MSMHSLGKLHSVQTCGSGSGS
>3986_3_1_0.004%
MHMWWYPYVVDKLVWCGSGSGS
>3987_3_1_0.004%
MTPCLYNLLTMLLLLCGSGSGS
>3988_3_1_0.004%
MLCFLRSYRLGYYNCGSGSGS
>3989_3_1_0.004%
MPSMCNSTIHKITSGSGSGS
>3990_3_1_0.004%
MDDCTHALCILDTYCGSGSGS
>3991_3_1_0.004%
MSMKYSMCLDVLSCGSGSGS
>3992_3_1_0.004%
MFPCDVMHSACYCGSGSGS
>3993_3_1_0.004%
MPNPWSGTHSRCGSGSGS
>3994_3_1_0.004%
MHPCMRISHHLGCGSGSGS
>3995_3_1_0.004%
MLKCDPINWCGSGSGS
>3996_3_1_0.004%
MPYFVVNCGSGSGS
>3997_3_1_0.004%
MKNTLSSDLKTEPNCGSGSGS
>3998_3_1_0.004%
MDMHFDPSRNRTFCGSGSGS
>3999_3_1_0.004%
MSDEYFMRSSLFDNCGSGSGS
>4000_3_1_0.004%
MTQNCTVMRSHSPNTCGSGSGS
>4001_3_1_0.004%
MSLGKGLVCFFIIFFMGSGSGS
>4002_3_1_0.004%
MSCSWIFWMCRLFASCGSGSGS
>4003_3_1_0.004%
MRWNSCPQLPNINCGSGSGS
>4004_3_1_0.004%
MAYEVQHTLLCLDPCGSGSGS
>4005_3_1_0.004%
MDIRSNRELHYIVTDICGSGSGS
>4006_3_1_0.004%
MDEGPDPLRPLPIPNCGSGSGS
>4007_3_1_0.004%
MQWICTIAYLRSIICGSGSGS
>4008_3_1_0.004%
MYRCLSNLWTLSYICGSGSGS
>4009_3_1_0.004%
MPMHIVIGPFATMDCGSGSGS
>4010_3_1_0.004%
MMRLQYRNNSSLCGSGSGS
>4011_3_1_0.004%
MLCGFPGLDCLNCGSGSGS
>4012_3_1_0.004%
MSYNGRLHLITTVNCGSGSGS
>4013_3_1_0.004%
MSKCWRREHAYLHFCGSGSGS
>4014_3_1_0.004%
MAIPILVSLLRKLTQKCGSGSGS
>4015_3_1_0.004%
MFMRCCASSIQTTHTPCGSGSGS
>4016_3_1_0.004%
MDRITTSNMCNIYNTCGSGSGS
>4017_3_1_0.004%
MFNTISNSIKTCGSGSGS
>4018_3_1_0.004%
MDLSKMRLSGYPFTNCGSGSGS
>4019_3_1_0.004%
MSCYSVSVCVFPLIFGSGGGS
>4020_3_1_0.004%
MPFKGTITVSLPVCGSGSGS
>4021_3_1_0.004%
MWKQQLLDSLPHHVVCGSGSGS
>4022_3_1_0.004%
MHSCYAMHWTYTTCGSGSGS
>4023_3_1_0.004%
MYRTQISPDCGSGSGS
>4024_3_1_0.004%
MAMIATNDWTSYCCGSGSGS
>4025_3_1_0.004%
MCDLWSCCLVCGSGSGS
>4026_3_1_0.004%
MLGQSMMPAHPTAQYYCGSGSGS
>4027_3_1_0.004%
MALCIATLAYLSHFFCGSGSGS
>4028_3_1_0.004%
MSDTKPCLNCGSGSGS
>4029_3_1_0.004%
MMGGGWSSCSIFPHYCGSGSGS
>4030_3_1_0.004%
MDPGPHLLIANLSCGSGSGS
>4031_3_1_0.004%
MISDFRFDPPFYCGSGSGS
>4032_3_1_0.004%
MSETMHYLAVFSICGSGSGS
>4033_3_1_0.004%
MVFNCMRIVANSRFCGSGSGS
>4034_3_1_0.004%
MCDLLDLRCNSLNCGSGSGS
>4035_3_1_0.004%
MLCILTIFLDYFLCCGSGSGS
>4036_3_1_0.004%
MLCWLYMLALYLVCGSGSGS
>4037_3_1_0.004%
MMRMPLASTNNICGSGSGS
>4038_3_1_0.004%
MLHSTNQIHKPCGSGSGS
>4039_3_1_0.004%
MSLPLPTSRIPVSYMCGSGSGS
>4040_3_1_0.004%
MKPCLTRLLLTLIQHCGSGSGS
>4041_3_1_0.004%
MGSIVRAILCMCASYCGSGSGS
>4042_3_1_0.004%
MRRCALTALVVLFVLCGSGSGS
>4043_3_1_0.004%
MRLCSACKTFLKWLFCGSGSGS
>4044_3_1_0.004%
MHSNDSPPNTRGSGSGS
>4045_3_1_0.004%
MVCSMWLSHLGNTCGSGSGS
>4046_3_1_0.004%
MCLDRHIISCGSGSGS
>4047_3_1_0.004%
MHAMHQSIPDYTCGSGSGS
>4048_3_1_0.004%
MACGYNCMSCLPNLSCGSGSGS
>4049_3_1_0.004%
MAIQACWMWSWFKCACGSGSGS
>4050_3_1_0.004%
MENSYYASVLSPLACGSGSGS
>4051_3_1_0.004%
MTLSTMMHLSAYHWRLCGSGSGS
>4052_3_1_0.004%
MHSAVLLGDYCGSGSGS
>4053_3_1_0.004%
MHPCLSSYLGYSKCGSGCGS
>4054_3_1_0.004%
MQPDRFPSSCCGSGSGS
>4055_3_1_0.004%
MPYDIPFNCGSGSGS
>4056_3_1_0.004%
MNSLGSPQVGLRSCGSGSGS
>4057_3_1_0.004%
MALCTLFSCIVEFWICGSGSGS
>4058_3_1_0.004%
MSVCVYCTLLFLTLCGSGSGS
>4059_3_1_0.004%
MPCHRAITSLLESVCGSGSGS
>4060_3_1_0.004%
MPPWLHSQINRALACGSGSGS
>4061_3_1_0.004%
MPSHGYSRRSSLLACGSGSGS
>4062_3_1_0.004%
MHYCLFDLAQTLMNSCGSGSGS
>4063_3_1_0.004%
MSAMPCKSGTLMPTYCCGSGSGS
>4064_3_1_0.004%
MHMHFCIRSLVHLLLLLCGSGSGS
>4065_3_1_0.004%
MRHEFLFHVCTCGSGSGS
>4066_3_1_0.004%
MFATLCDCGSGSGS
>4067_3_1_0.004%
MSPCLWNFCLLFLILCGSGSGS
>4068_3_1_0.004%
MVTLRWMCRIMSRWICGSGSGS
>4069_3_1_0.004%
MLPMPGYAKPNRAHCGSGSGS
>4070_3_1_0.004%
MSGISSCMISFPNPCGSGSGS
>4071_3_1_0.004%
MLHRVHFSSTVGCGSGSGS
>4072_3_1_0.004%
MCKSALVCHCGSGSGS
>4073_3_1_0.004%
MIHCMLPRNNTCGSGSGS
>4074_3_1_0.004%
MHRCLVYLTRIIYSCGSGSGS
>4075_3_1_0.004%
MRHNTEHFFLRDCSCGSGSGS
>4076_3_1_0.004%
MTNYGWHRHWFPLICGSGSGS
>4077_3_1_0.004%
MRNPQSDWVHHTNHCGSGSGS
>4078_3_1_0.004%
MPKNSHLCTRPHSAYCGSGSGS
>4079_3_1_0.004%
MCVTFTRCGSGSGS
>4080_3_1_0.004%
MHPWMVLLCAVLLFRCGSGSGS
>4081_3_1_0.004%
MGSEVRFDSLRTFVYPCGSGSGS
>4082_3_1_0.004%
MRCIMCTHIHYCGSGSGS
>4083_3_1_0.004%
MVCVLLLLILAWPNCGSGSGS
>4084_3_1_0.004%
MKHARLSICIPYIDCGSGSGS
>4085_3_1_0.004%
MHLEFHLMCGSGSGS
>4086_3_1_0.004%
MNGRMLLDINCGSGGGS
>4087_3_1_0.004%
MNSTQCMCSRPNLLCGSGSGS
>4088_3_1_0.004%
MTNTNDLFTRYSHCPCGSGSGS
>4089_3_1_0.004%
MRSPMLFCGISNIHGCGSGSGS
>4090_3_1_0.004%
MSHRKLAMHHSGDFECGSGSGS
>4091_3_1_0.004%
MVCTSQLMMRGPTSICGSGSGS
>4092_3_1_0.004%
MTCIISYTFLLASLICGSGSGS
>4093_3_1_0.004%
MSLPRYCVIGYLFACGSGSGS
>4094_3_1_0.004%
MRQMHISKITPNNHCGSGSGS
>4095_3_1_0.004%
MLLCLIFLGPLLMYACGSGSGS
>4096_3_1_0.004%
MCQWISLLALFRYLRCGSGSGS
>4097_3_1_0.004%
MKNMMPVQAYHLLSCGSGSGS
>4098_3_1_0.004%
MIGVFNNPMPHSYICGSGSGS
>4099_3_1_0.004%
MFPCALYMLLSIFWKCGSGSGS
>4100_3_1_0.004%
MPPYCFLYISCPLSYCGSGSGS
>4101_3_1_0.004%
MIHAWFWLVSLLYSFTCGSGSGS
>4102_3_1_0.004%
MRKMYSPTSPGCRFVCGSGSGS
>4103_3_1_0.004%
MHHCLTALVVKLLTSFCGSGSGS
>4104_3_1_0.004%
MSQFDCLHSGSRHPCGSGSGS
>4105_3_1_0.004%
MGTCFWAHTVITNKCGSGSGS
>4106_3_1_0.004%
MRFCSDMRILANTCGSGSGS
>4107_3_1_0.004%
MKHWSVGMLYATCFCGSGSGS
>4108_3_1_0.004%
MHNLSVLTGFMRLPYCGSGSGS
>4109_3_1_0.004%
MLSCWTLLLASVLTNCGSGSGS
>4110_3_1_0.004%
MLNLDTVCGSGSGS
>4111_3_1_0.004%
MRPLARPMFHQCGSGSGS
>4112_3_1_0.004%
MRIVQTMHTYFCGSGSGS
>4113_3_1_0.004%
MHEMPVLYHEHRGSGSGS
>4114_3_1_0.004%
MLCMRHLLRSDLQPNYCGSGSGS
>4115_3_1_0.004%
MMTINCVGPMLLYWPIGGSGSGS
>4116_3_1_0.004%
MSLLGFSCLDNTTCGSGSGS
>4117_3_1_0.004%
MYHRNSWKSVCGSGSGS
>4118_3_1_0.004%
MVRWKRMWICLDCYPCGSGSGS
>4119_3_1_0.004%
MTYESWLCIFLVVLCGSGSGS
>4120_3_1_0.004%
MPSMQQSFLEYLCHHCGSGSGS
>4121_3_1_0.004%
MESDPYMLDNPGLTYCGSGSGS
>4122_3_1_0.004%
MRPLSLLNHNLAWICGSGSGS
>4123_3_1_0.004%
MFHNIGTNCGSGSGS
>4124_3_1_0.004%
MHGCLEKLLFFIFARCGSGSGS
>4125_3_1_0.004%
MSLTFSIHNCGSGSGS
>4126_3_1_0.004%
MFSLLVCGSCSGS
>4127_3_1_0.004%
MSQPIRPFCSKLFILCGSGSGS
>4128_3_1_0.004%
MDTSSVVQNIQATICGSGSGS
>4129_3_1_0.004%
MLPACNVLLYWILILCGSGSGS
>4130_3_1_0.004%
MHTCMYHLVTILMSFCGSGSGS
>4131_3_1_0.004%
MRYVNHLNWLWLTAFCGSGSGS
>4132_3_1_0.004%
MVSCTSDVMCPTPFALCGSGSGS
>4133_3_1_0.004%
MIGMCLYRCSCNRLHCGSGSGS
>4134_3_1_0.004%
MTCDMWFQINSSFDMCGSGSGS
>4135_3_1_0.004%
MGFPDANMVDLNCGSGSGS
>4136_3_1_0.004%
MRTMHSYRSTTCGSGSGS
>4137_3_1_0.004%
MWSCNRTMCPLRVSYCGSGSGS
>4138_3_1_0.004%
MSMRQPTFRNNSLNCGSGSGS
>4139_3_1_0.004%
MTSCTMRTHSNYSICGSGSGS
>4140_3_1_0.004%
MTHDITRSDGSNMNCGSGSGS
>4141_3_1_0.004%
MFMPSMGNYHCGSGSGS
>4142_3_1_0.004%
MTLCFLFLVILDSLCGSGSGS
>4143_3_1_0.004%
MRRNKLCGLWISAACGSGSGS
>4144_3_1_0.004%
MLRNKMHPCKPVNSNCGSGSGS
>4145_3_1_0.004%
MRMSCRNCTSDHNSPCGSGSGS
>4146_3_1_0.004%
MSRWHSPPILSTDVVCGSGSGS
>4147_3_1_0.004%
MDRVMQLVSFPPSVKCGSGSGS
>4148_3_1_0.004%
MWEVKSRSPNISLNTGCGSGSGS
>4149_3_1_0.004%
MICRFGAPLIGCGSGSGS
>4150_3_1_0.004%
MYYKLPFCGSGSGS
>4151_3_1_0.004%
MPCSNNCPVYFFACGSGSGS
>4152_3_1_0.004%
MSWTAPLTPITISMSCGSGSGS
>4153_3_1_0.004%
MLLSNCMVPNCGSGSGS
>4154_3_1_0.004%
MGTSIDNMSATDLSNCGSGNGS
>4155_3_1_0.004%
MFTADSMPCGSGSGS
>4156_3_1_0.004%
MPPPRGNRCNCGSGSGS
>4157_3_1_0.004%
MSMCFRTISCLHAKGCGSGSGS
>4158_3_1_0.004%
MVCWDVLLALFTWFKCGSGSGS
>4159_3_1_0.004%
MMHRLPFHPLNCGSGSGS
>4160_3_1_0.004%
MWCWLLLVDLLLQTCGSGSGS
>4161_3_1_0.004%
MRMRKTNVYNYAYHICGSGSGS
>4162_3_1_0.004%
MDPAYNPCGSGSGS
>4163_3_1_0.004%
MATLMRVVKTPYLCGSGSGS
>4164_3_1_0.004%
MLWFICLIAYSALHLCGSGSGS
>4165_3_1_0.004%
MRDFDDTPFVHCGSGSGS
>4166_3_1_0.004%
MNKLMPPIHNRRYRCGSGSGS
>4167_3_1_0.004%
MYLVTAFCGSGSGS
>4168_3_1_0.004%
MVQLYSRDYVPPKSECGSGSGS
>4169_3_1_0.004%
MPHPPNLFWCNSCGSGSGS
>4170_3_1_0.004%
MHRCLTRLMAILHLWCGSGSGS
>4171_3_1_0.004%
MSRPGKRIPSNNCGSGSGS
>4172_3_1_0.004%
MAKRCLSSVNMLSFFNCGSGS
>4173_3_1_0.004%
MRYEMPRSACSYVVPCGSGSGS
>4174_3_1_0.004%
MKNMCFLTGTHCGSGSGS
>4175_3_1_0.004%
MLSPFPAVVAGSYSCGSGSGS
>4176_3_1_0.004%
MLGCLNSGSCGSGSGS
>4177_3_1_0.004%
MHYCVHSLFSSMISSCGSGSGS
>4178_3_1_0.004%
MLCAPDDYVREHLMSFCGSGSGS
>4179_3_1_0.004%
MELYVSVYLSFACGSGSGS
>4180_3_1_0.004%
MPSNHMHLGTYPTCGSGSGS
>4181_3_1_0.004%
MLCAILVALSLYLLVCGSGSGS
>4182_3_1_0.004%
MFSNSSTNPLCGSGSGS
>4183_3_1_0.004%
MEVIHASVFSHFSCGSGSGS
>4184_3_1_0.004%
MRWMWLHKHPSASACGSGSGS
>4185_3_1_0.004%
MAKMHLLSLIGHCGSGSGS
>4186_3_1_0.004%
MWFYPNCISYSFNPCGSGSGS
>4187_3_1_0.004%
MPRNRSPDLHIASNCGSGSGS
>4188_3_1_0.004%
MTTCLMLDPNLPCGSGSGS
>4189_3_1_0.004%
MRMGTHHPDCGSGSGS
>4190_3_1_0.004%
MTKSELNHLVFCPPWNCGSGSGS
>4191_3_1_0.004%
MDLWPMVQPDYQSTCGSGSGS
>4192_3_1_0.004%
MTSYVCEMCLGYIPYCGSGSGS
>4193_3_1_0.004%
MYSYIEPTWDACGSGSGS
>4194_3_1_0.004%
MFTLFILLLLTLLANCGSGSGS
>4195_3_1_0.004%
MSCDLFTWLSLVYWLCGSGSGS
>4196_3_1_0.004%
MTKELFHLFTTNRSDCGSGSGS
>4197_3_1_0.004%
MRLCSRIKMYLYKFLCGDGRGS
>4198_3_1_0.004%
MWQWHRLMHRSPNICGSGSGS
>4199_3_1_0.004%
MSYRTWMFLPPHLGHCGSGSGS
>4200_3_1_0.004%
MRAPLFHIRTISDSCGSGSGS
>4201_3_1_0.004%
MAVINWLWKTTHTIHFCGSGSGS
>4202_3_1_0.004%
MGRSQECVQVLFSLICGSGSGS
>4203_3_1_0.004%
MQTLAKRVEHCTNSFCGSGSGS
>4204_3_1_0.004%
MCPPPKRSVAYSCGSGSGS
>4205_3_1_0.004%
MKMCSLDQQPSMVCYCGSGSGS
>4206_3_1_0.004%
MSECLANLLVTFWYCGSGSGS
>4207_3_1_0.004%
MMNMWQHPSNYMPVCGSGSGS
>4208_3_1_0.004%
MPLRDLFDNPCGSGSGS
>4209_3_1_0.004%
MLPCIVYIGSFILSFCGSGSGS
>4210_3_1_0.004%
MSRCLEWISLYLILSCGSGSGS
>4211_3_1_0.004%
MFLCISNLCLYANPCGSGSGS
>4212_3_1_0.004%
MQFRTYACSIPVNTCGSGSGS
>4213_3_1_0.004%
MDYCPFDHFPYPFNCGSGSGS
>4214_3_1_0.004%
MTDNNWLMRSYPLTICGSGSGS
>4215_3_1_0.004%
MQSFWHINGPTDCGSGSGS
>4216_3_1_0.004%
MHECLESLLITSYHALCGSGSGS
>4217_3_1_0.004%
MKRCALSLVFMLITLCGSGSGS
>4218_3_1_0.004%
MTCAQPWLQVLYMRASCGSGSGS
>4219_3_1_0.004%
MNCMPDYIAARCGSGSGS
>4220_3_1_0.004%
MRHHFPHITCGSGSGS
>4221_3_1_0.004%
MEKNVHVPGVDHRENCGSGSGS
>4222_3_1_0.004%
MSRHSMCHNNVNNNCGSGSGS
>4223_3_1_0.004%
MRGSHVKIRVNFLATCGSGSGS
>4224_3_1_0.004%
MWPCTGGMPCPSWPNCGSGSGS
>4225_3_1_0.004%
MTPCAKLVVHISRGSGSGS
>4226_3_1_0.004%
MSSLKATVHGPLLVDCGSGSGS
>4227_3_1_0.004%
MSPCIMRMRTSYNCGSGSGS
>4228_3_1_0.004%
MALFPASLISCGCGSGS
>4229_3_1_0.004%
MCKNWWAPHNPSTLCGSGSGS
>4230_3_1_0.004%
MSSICTMRYPHGSLRCGSGSGS
>4231_3_1_0.004%
MFPMPKNHKHPNPHCGSGSGS
>4232_3_1_0.004%
MSVCTTLTHYYHPFVCGSGSGS
>4233_3_1_0.004%
MSCDMWCHINFVCGSGSGS
>4234_3_1_0.004%
MKYPFVLHPINCGSGSGS
>4235_3_1_0.004%
MAKSILAHQCGSGSGS
>4236_3_1_0.004%
MMRLPAGSDGSMRFPCGSGSGS
>4237_3_1_0.004%
MSCLSDNCAVYHECGSGSGS
>4238_3_1_0.004%
MEDESHIYLYVNCSCGSGSGS
>4239_3_1_0.004%
MMRLECMPDTLLFVIRCGSGSGS
>4240_3_1_0.004%
MTRHHWELGGSHCGSGSGS
>4241_3_1_0.004%
MTSMRRDPNSQPDPLNCGSGSGS
>4242_3_1_0.004%
MIGCMQQYECYIPDMCGSGSGS
>4243_3_1_0.004%
MGNRWNHSTTPPNCGSGSGS
>4244_3_1_0.004%
MSASGLKSMWRSGS
>4245_3_1_0.004%
MSLCYLCIAAFVRFFCGSGSGS
>4246_3_1_0.004%
MVPMQSDCNLVGCGSGSGS
>4247_3_1_0.004%
MSPETKHASLHLHTTCGSGSGS
>4248_3_1_0.004%
MLCLSNRFTCLSCCGSGSGS
>4249_3_1_0.004%
MSPTKLRPYIASISNCGSGSGS
>4250_3_1_0.004%
MGGTCSMWRSIPNCTHCGSGSGS
>4251_3_1_0.004%
MSPMPTGDNCSIDKCGSGSGS
>4252_3_1_0.004%
MVPQALGAPFCGSGSGS
>4253_3_1_0.004%
MNTVLLVLPVITCGSGSGS
>4254_3_1_0.004%
MTRMRVFVAKSRFNTCGSGSGS
>4255_3_1_0.004%
MDTTTIRCGSGSGS
>4256_3_1_0.004%
MQNLLSHEPSLNNCGSGSGS
>4257_3_1_0.004%
MVSCMAIVLVLASFLCGSGSGS
>4258_3_1_0.004%
MESDVHAMLSLSLFVCGSGSGS
>4259_3_1_0.004%
MKANKNPDTTASSCGSGSGS
>4260_3_1_0.004%
MGSPLCKCGSGSGS
>4261_3_1_0.004%
MSLCWHLPMALSCGSGSGS
>4262_3_1_0.004%
MVLSGPTFNCGSGSGS
>4263_3_1_0.004%
MSVASPPCGSGSGS
>4264_3_1_0.004%
MADMPYRPIRAAVCGSGSGS
>4265_3_1_0.004%
MSRSPCFPRVFALYCGSGSGS
>4266_3_1_0.004%
MGSSQLCRHILIINFCGSGSGS
>4267_3_1_0.004%
MHLCTHVEHMFIRPTCGSGSGS
>4268_3_1_0.004%
MTSNSLPMLSYNPLICGSGSGS
>4269_3_1_0.004%
MHCWHHSSLTSICGSGSGS
>4270_3_1_0.004%
MWCLTLFAIAVASSFCGSGSGS
>4271_3_1_0.004%
MGVMAQMCTTTSNCGSGSGS
>4272_3_1_0.004%
MYAYVPTMLTSIGFVCGSGSGS
>4273_3_1_0.004%
MVSLNPSEHHRCGSGSGS
>4274_3_1_0.004%
MPWLAMNWMVMLCGSGSGS
>4275_3_1_0.004%
MPTHHPFYCGSGSGS
>4276_3_1_0.004%
MRCYHLIRYIATIMCGSGSGS
>4277_3_1_0.004%
MPNTRVNSCGSGSGS
>4278_3_1_0.004%
MPSPRLLGSVPDYCGSGSGS
>4279_3_1_0.004%
MPNFKMLERSFISANCGSGSGS
>4280_3_1_0.004%
MSPHTCFHHCCGSGSGS
>4281_3_1_0.004%
MLLCSVLMYIVWPFLHCGSGSGS
>4282_3_1_0.004%
MLMPSLPNHLQLNRIICGSGSGS
>4283_3_1_0.004%
MFDPLGNYCGSGSGS
>4284_3_1_0.004%
MLCCIVSWFADCGSGSGS
>4285_3_1_0.004%
MLQYMPNRPDCTACGSGSGS
>4286_3_1_0.004%
MSSHTFYICGSGSGS
>4287_3_1_0.004%
MPPPSHPLFIIDHRFCGSGSGS
>4288_3_1_0.004%
MNSICGFVNTSNQIGCGSGSGS
>4289_3_1_0.004%
MHRWICAMSQHSHKCGSGSGS
>4290_3_1_0.004%
MSHIHWDACGSGSGS
>4291_3_1_0.004%
MGGGPWHDKPRYLIDNTCGSGSGS
>4292_3_1_0.004%
MSMWDISMCLTCGSGSGS
>4293_3_1_0.004%
MEWWPEICLLCGYMCGSGSGS
>4294_3_1_0.004%
MVGPIYYVVLCFNCRVCGSGSGS
>4295_3_1_0.004%
MCRLATYATLDCGSGSGS
>4296_3_1_0.004%
MVTICLWALMASLLYNCGSGSGS
>4297_3_1_0.004%
MALPKAWRNSNALSFCGSGSGS
>4298_3_1_0.004%
MLSHEPVRNNMACGSGSGS
>4299_3_1_0.004%
MDTSNPPLVAFPNCGSGSGS
>4300_3_1_0.004%
MAEWMMLACIRSVKLCGSGSGS
>4301_3_1_0.004%
MRGHPSFPAYWICGSGSGS
>4302_3_1_0.004%
MHYGLFGLMHCSMYICGSGSGS
>4303_3_1_0.004%
MWRPCLMGDYTLNTCGSGSGS
>4304_3_1_0.004%
MPCLTDHECCGSGSGS
>4305_3_1_0.004%
MAPADPYSCGSGSGS
>4306_3_1_0.004%
MQLGCTFSYLWFLILCGSGSGS
>4307_3_1_0.004%
MSCGSRSHNARFLLTCGSGSGS
>4308_3_1_0.004%
MGLCVFMLLTTLLDLCGSGSGS
>4309_3_1_0.004%
MHECLINLCGIYISMCGSGSGS
>4310_3_1_0.004%
MGLPVCSSCPTRSVCGSGSGS
>4311_3_1_0.004%
MIACMVAVVGVFYLICGSGSGS
>4312_3_1_0.004%
MFPHPILLYLARVAICGSGSGS
>4313_3_1_0.004%
MDLAHFLSAVALMYFICGSGSGS
>4314_3_1_0.004%
MSCCFVVVALLLNLICGSGSGS
>4315_3_1_0.004%
MPSHNRYPLPICGSGSGS
>4316_3_1_0.004%
MPMSLDHPLFECGSGSGS
>4317_3_1_0.004%
MFRRSYGMRTSSRSSCGSGSGS
>4318_3_1_0.004%
MAEKNMWLSMSANPRCGSGSGS
>4319_3_1_0.004%
MHTRLRIDVAAVGCGSGSGS
>4320_3_1_0.004%
MSSLLFPASGDCGSGSGS
>4321_3_1_0.004%
MHAARNLFPMHLIDHCGIGNGS
>4322_3_1_0.004%
MKMHPPDQFSSCKLPCGSGSGS
>4323_3_1_0.004%
MQYLMQDFTSDQEFNRCGSGSGS
>4324_3_1_0.004%
MWWHGYELWPDCSSPCGSGSGS
>4325_3_1_0.004%
MRCMQSDLLATDCGSGSGS
>4326_3_1_0.004%
MIAHLCRDLLIMPSYSCGSGSGS
>4327_3_1_0.004%
MRPCILADYHMRFCGSGSRS
>4328_3_1_0.004%
MVTCHEKSNRNSPTYNCGSGSGS
>4329_3_1_0.004%
MSRGSMHITPLSSCCGSGSGS
>4330_3_1_0.004%
MSLCLLLSLITFAKWFCGSGSGS
>4331_3_1_0.004%
MMPLYPTRYFCLALIFGSGSGS
>4332_3_1_0.004%
MPGMRRSVDQLFHCGSGSGS
>4333_3_1_0.004%
MLNSPPYKNLCGSGSGS
>4334_3_1_0.004%
MATSGRFLMPVKTFDSCGSGSGS
>4335_3_1_0.004%
MSRRVPFGPECLYCYRGSGSGS
>4336_3_1_0.004%
MDILCVTNNCGSGSGS
>4337_3_1_0.004%
MWFSQNYSNTSNSCGSGSGS
>4338_3_1_0.004%
MTSMRLPLPGDMCDVCGSGSGS
>4339_3_1_0.004%
MPYTTCSMCGSGSGS
>4340_3_1_0.004%
MTGCSRGCTSTRYYCGSGSGS
>4341_3_1_0.004%
MRSNTEHGSVACGSGSGS
>4342_3_1_0.004%
MGILCMWMRLFNNWICGSGSGS
>4343_3_1_0.004%
MARPCVYSRVLHTTCGSGSGS
>4344_3_1_0.004%
MDEDNKLESSDFNSNSCGSGSGS
>4345_3_1_0.004%
MPVCILLFMHLCGSGSGS
>4346_3_1_0.004%
MTSCKHYKCVNNLFNCGSGSGS
>4347_3_1_0.004%
MCARPSHCCCGSGSGS
>4348_3_1_0.004%
MASKMRPIGLIVSPLCGSGSGS
>4349_3_1_0.004%
MSCVHWHPLGNPCGSGSGS
>4350_3_1_0.004%
MHLTSVFNCGSGSGS
>4351_3_1_0.004%
MFDPSDWNPCGSGSGS
>4352_3_1_0.004%
MTPCMCLHDDLPCGSGSGS
>4353_3_1_0.004%
MLLCILSYLSRSLYPCGSGSGS
>4354_3_1_0.004%
MAARGNLSNFVTDNSCGSGSGS
>4355_3_1_0.004%
MEPCVNSCMSLLNIDHCGSGSGS
>4356_3_1_0.004%
MPANVLLCCGSGSGS
>4357_3_1_0.004%
MLYTLPGPPQCGSGSGS
>4358_3_1_0.004%
MHQKSINCHPYPCGSGSGS
>4359_3_1_0.004%
MELNYFRTHTPTVSCGSGSGS
>4360_3_1_0.004%
MSFVCDLILFTYGLLCCGSGSGS
>4361_3_1_0.004%
MYLGRMPATNNTPPQCGSGSGS
>4362_3_1_0.004%
MRQLNGDLRFADICGSGSGS
>4363_3_1_0.004%
MFSEHFTHNGCGSGSGS
>4364_3_1_0.004%
MTWSNYDAHLCDINLPCGSGSGS
>4365_3_1_0.004%
MCSRCIPCGSGSGS
>4366_3_1_0.004%
MHMFHTFMWSISIACGSGSGS
>4367_3_1_0.004%
MRFLCIKAYLEHNCGSGSGS
>4368_3_1_0.004%
MNYTLGLGVIVSPSNCGSGSGS
>4369_3_1_0.004%
MYVYQISSSNPLCGSGSGS
>4370_3_1_0.004%
MYSRTFAHLSTDCGSGSGS
>4371_3_1_0.004%
MTVRKCHCHNLFNLGCGSGSGS
>4372_3_1_0.004%
MFHPPLQLYLCGSGSGS
>4373_3_1_0.004%
MQWLCFTVIGAYILAICGSGSGS
>4374_3_1_0.004%
MSVRTCDDMLVDCGSGSGS
>4375_3_1_0.004%
MALCQFSYRSLHTDCGSGSGS
>4376_3_1_0.004%
MPTLGLLRSTTYRTHCGSGSGS
>4377_3_1_0.004%
MEVLRFNGNMHSPPNICGSGSGS
>4378_3_1_0.004%
MPRQLFLDNPRISYCGSGSGS
>4379_3_1_0.004%
MRNSILPDMCGSGSGS
>4380_3_1_0.004%
MDPMVNLDLSGNLPCGSGSGS
>4381_3_1_0.004%
MPGMPRIHLTRSVCGSGSGS
>4382_3_1_0.004%
MSSHWSKMRISDGTDNCGSGSGS
>4383_3_1_0.004%
MRDLAVTVEFCGSGSGS
>4384_3_1_0.004%
MLPCALILTLFFVAICGSGSGS
>4385_3_1_0.004%
MWLEWPWEAWLELQSGGSGSGS
>4386_3_1_0.004%
MVCRMLWISRSHFNCGSGSGS
>4387_3_1_0.004%
MTSRECMRPFNLPRICGSGSGS
>4388_3_1_0.004%
MSQCIHTYSSMDQCGSGSGS
>4389_3_1_0.004%
MFICILSFFSLSCGLCGSGSGS
>4390_3_1_0.004%
MTSVIRSPYYCGSGSGS
>4391_3_1_0.004%
MSARRMQSNTFNFCGSGSGS
>4392_3_1_0.004%
MCPFEGSHPVDTCGSGSGS
>4393_3_1_0.004%
MHNYIRHSIRRRSCGSGSGS
>4394_3_1_0.004%
MGISRNSCGSGSGS
>4395_3_1_0.004%
MPDSDTFWRCGSGSGS
>4396_3_1_0.004%
MTSSCNMWNNHSFKPNCGSGSGS
>4397_3_1_0.004%
MEIAHPYPVTVEFGCGSGSGS
>4398_3_1_0.004%
MTLNTKCRDCDDTSCGSGSGS
>4399_3_1_0.004%
MVEDPSFCPICGSGSGS
>4400_3_1_0.004%
MPVCLMRRGAIYCGSGSGS
>4401_3_1_0.004%
MVMCTSCIILIATLICGSGSGS
>4402_3_1_0.004%
MRWSHYVLYHNITPCCGSGSGS
>4403_3_1_0.004%
MTLCIILLLIGCGSGSGS
>4404_3_1_0.004%
MHGCWHYSSSGYFSSVCGSGSGS
>4405_3_1_0.004%
MCRIYALDCGSGSGS
>4406_3_1_0.004%
MPCVLYDYILLAFIQVCGSGSGS
>4407_3_1_0.004%
MILCDSQLLSLFASSCGSGSGS
>4408_3_1_0.004%
MHPCILNLFSNFLYCGSGSGS
>4409_3_1_0.004%
MSTMLAVPPFCRSTCGSGSGS
>4410_3_1_0.004%
MGPLYSLHPFPWYPYGSGSGS
>4411_3_1_0.004%
MWSCHYKQSRCGSGSGS
>4412_3_1_0.004%
MSRAVTPPCGSGSGS
>4413_3_1_0.004%
MNQCFAHVILNLLSIICGSGSGS
>4414_3_1_0.004%
MHTPYFLRTSACGSGSGS
>4415_3_1_0.004%
MVRPNYRDFCGSGSGS
>4416_3_1_0.004%
MFDSGCYMPDCGSGSGS
>4417_3_1_0.004%
MISKTRNYFNRVNTCGSGSGS
>4418_3_1_0.004%
MSSIIDICGSGSGS
>4419_3_1_0.004%
MLCKLLALLKFISTCGSGSGS
>4420_3_1_0.004%
MLRSLKCVAMLPDQNPCGSGSGS
>4421_3_1_0.004%
MITCLCLTCSCLLYCGSGSGS
>4422_3_1_0.004%
MSMSVDNLELNKFCGSGSGS
>4423_3_1_0.004%
MLMRNGDINSCGSGSGS
>4424_3_1_0.004%
MTNHIMFDRNLSRCGSGSGS
>4425_3_1_0.004%
MPGWLCSSLIWWFAQCGSGSGS
>4426_3_1_0.004%
MFPHFMSCGSGSGS
>4427_3_1_0.004%
MMSWSSLIIMCICGSGSGS
>4428_3_1_0.004%
MDLLTHMHLFTYIRCGSGSGS
>4429_3_1_0.004%
MQYCLIKFAETLWNVCGSGSGS
>4430_3_1_0.004%
MQRKDVTIGFLSSNYLCGSGSGS
>4431_3_1_0.004%
MPASNHLCGSGSGS
>4432_3_1_0.004%
MSKMHCSSLFPDCGSGSGS
>4433_3_1_0.004%
MFRPSTILFCGSGSGS
>4434_3_1_0.004%
MYSMVPFAAHSTQYCGSGSGS
>4435_3_1_0.004%
MTTMLANNCLLCGSGSGS
>4436_3_1_0.004%
MATMYVPHHYTPCGSGSGS
>4437_3_1_0.004%
MRYCRTSNMCLFYFNCGSGSGS
>4438_3_1_0.004%
MLFWTLCLTRLTYFACGSGSGS
>4439_3_1_0.004%
MTNMPQFLDSRVKFCCGSGSGS
>4440_3_1_0.004%
MYAKSRSSHHNFLTRCGSGSGS
>4441_3_1_0.004%
MSFDHPRVMSYNFHCGSGSGS
>4442_3_1_0.004%
MPGGPLFLHFIDLRCGSGSGS
>4443_3_1_0.004%
MWHACVNMMPLGLARGSGSGS
>4444_3_1_0.004%
MFDCLVLLVNLLIQLCGSGSGS
>4445_3_1_0.004%
MHKVLMCMPDPPGIDCGSGRGS
>4446_3_1_0.004%
MRMLPVFIPYHCGSGSGS
>4447_3_1_0.004%
MYSCIASLFELILHQQCGSGSGS
>4448_3_1_0.004%
MQNTLFAHDPRFGYCGSGSGS
>4449_3_1_0.004%
MTMPHRCHKQDYYFSTCGSGSGS
>4450_3_1_0.004%
MGVKYSVYLSVSSSLCGSGSGS
>4451_3_1_0.004%
MNLSCTMASHSCGSGSGS
>4452_3_1_0.004%
MNHESLHLDPDVSCGSGSGS
>4453_3_1_0.004%
MRSSQALSIHKINDCGSGSGS
>4454_3_1_0.004%
MHDCIYMHPFNMSLCGSGSGS
>4455_3_1_0.004%
MGGGGGRDGGLDKRRHLCGRGSGS
>4456_3_1_0.004%
MTQPCRTFSPAFPGCGS
>4457_3_1_0.004%
MVHSPNLIDCGSGSGS
>4458_3_1_0.004%
MTSVRPPPWNPPHFCGSGSGS
>4459_3_1_0.004%
MEHCNGLSLPYMYDTSCGSGSGS
>4460_3_1_0.004%
MRFCDMCCPRVPSGHCGSGSGS
>4461_3_1_0.004%
MHCLTGFMTYCFQTCGSGSGS
>4462_3_1_0.004%
MKPVIYCLLWYVMGICGSGSGS
>4463_3_1_0.004%
MESPNTQHDNLFYNLCCGSGSGS
>4464_3_1_0.004%
MLPGSIWDHSYCGSGSGS
>4465_3_1_0.004%
MNNRFCSRCCAVSDCGSGSGS
>4466_3_1_0.004%
MRALFEFLHCTFPPVCGSGSGS
>4467_3_1_0.004%
MTTICLLPVALLLLFLCGSGSGS
>4468_3_1_0.004%
MSSSWMQRSNHTPCCCGSGSGS
>4469_3_1_0.004%
MSLRMPRRFAYNCGSGSGS
>4470_3_1_0.004%
MYRSQSFWCFLKLFVGCGSGSGS
>4471_3_1_0.004%
MKSMTSKNRPTNDNCGSGSGS
>4472_3_1_0.004%
MHPMHTEHRANNISCGSGSGS
>4473_3_1_0.004%
MFLCLIIFFFRGSGSGS
>4474_3_1_0.004%
MSLMPNKNRNDLWTLCGSGSGS
>4475_3_1_0.004%
MYPILPRDSYASFITCGSGSGS
>4476_3_1_0.004%
MACCLHAYFLFMACCCGSGSGS
>4477_3_1_0.004%
MPMRSNPPQPLSGRNCGSGSGS
>4478_3_1_0.004%
MMCLHLHHHNCGSGSGS
>4479_3_1_0.004%
MSRPLSCCGSGSGS
>4480_3_1_0.004%
MYECILFLIAWAVTTCGSGSGS
>4481_3_1_0.004%
MKTCTNMRANRPAPFCGSGSGS
>4482_3_1_0.004%
MRFHRTIKIRIISTFCGSGSGS
>4483_3_1_0.004%
MCTSWLSVDICGSGSGS
>4484_3_1_0.004%
MIPAFKMLLSYLSVNSCGSGSGS
>4485_3_1_0.004%
MTPYFLSMPERLAFNCGSGSGS
>4486_3_1_0.004%
MSSMVYRMGEPHVLCGSGSGS
>4487_3_1_0.004%
MRCMRDNPGNWSDHCGSGSGS
>4488_3_1_0.004%
MSHAYLLAPASTYCGSGSGS
>4489_3_1_0.004%
MGPWCMRNSKDSWFTCGSGSGS
>4490_3_1_0.004%
MPWCMMQPTPSCCCGSGSGS
>4491_3_1_0.004%
MTYMNINPSNCGSGSGS
>4492_3_1_0.004%
MDRTARRMHPTPDNCGSGSGS
>4493_3_1_0.004%
MSKSCGWLVMPGNLLCGSGSGS
>4494_3_1_0.004%
MPVHISFAKKLTSCGSGSGS
>4495_3_1_0.004%
MRRCLSLVFELILSVCGSGSGS
>4496_3_1_0.004%
MQMSILGQVVNTCCGSGSGS
>4497_3_1_0.004%
MHKMPTYSRIRSSNCGSGSGS
>4498_3_1_0.004%
MEQLTGMWCVMYHHNSCGSGSGS
>4499_3_1_0.004%
MRPMLGCTHNTYTSWCGSGSGS
>4500_3_1_0.004%
MEEVLNVHMHLFYSDWCGSGSGS
>4501_3_1_0.004%
MNSVCDLARLFTPCGSGSGS
>4502_3_1_0.004%
MFALRPLVGLLIVIIAAAAGS
>4503_3_1_0.004%
MDIQCLMYRTPYIPCGSGSGS
>4504_3_1_0.004%
MKQDSLRISSPTFTCGSGSGS
>4505_3_1_0.004%
MESRDDVLLHLVSPRACGSGSGS
>4506_3_1_0.004%
MSCSLNHYPFSMLVCGSGSGS
>4507_3_1_0.004%
MQPCYMRPSIDRTCGSGSGS
>4508_3_1_0.004%
MHPNHYFVCGSGSGS
>4509_3_1_0.004%
MAALWCASLMWRILTTCGSGSGS
>4510_3_1_0.004%
MSHRLPGSPRISNCGSGSGS
>4511_3_1_0.004%
MAPYVPDMCLTPPFACGSGSGS
>4512_3_1_0.004%
MGLMLPKSDLYHKQNCGSGSGS
>4513_3_1_0.004%
MSLSTMPNLPSFACGSGSGS
>4514_3_1_0.004%
MTVLCPLILLLSLFCGSGSGS
>4515_3_1_0.004%
MFPYPSLMLLWWFLNSCGSGSGS
>4516_3_1_0.004%
MYSGLDLTCGSGSGS
>4517_3_1_0.004%
MFSCVLLIYGMLYCGSGSGS
>4518_3_1_0.004%
MESTCEHLSVSPDIDCGSGSGS
>4519_3_1_0.004%
MTSTYHQCGPLSIYGCGSGSGS
>4520_3_1_0.004%
MTSPWHTFGMHATCGSGSGS
>4521_3_1_0.004%
MTLVPLADCGSGSGS
>4522_3_1_0.004%
MPLGHSTDCGSGSGS
>4523_3_1_0.004%
MCRRCLLQHNLNLSDCGSGSGS
>4524_3_1_0.004%
MSCSDTSSTVLCLCGSGSGS
>4525_3_1_0.004%
MISIWSTLCSILSNFTCGSGSGS
>4526_3_1_0.004%
MPHNNPTNPCGSGSGS
>4527_3_1_0.004%
MTPCGYALFLLFLYCGSGSGS
>4528_3_1_0.004%
MALCMLSLISTCGSGSGS
>4529_3_1_0.004%
MTWCYLGAWIALLCICGSGSGS
>4530_3_1_0.004%
MRLMHHRSTKRTPQCGSGSGS
>4531_3_1_0.004%
MCIDRDSRDNTCGSGSGS
>4532_3_1_0.004%
MYSTTTGCGSGSGS
>4533_3_1_0.004%
MFSCNLMLVAMIVLLCGSGSGS
>4534_3_1_0.004%
MTHKSSSCGSGSGS
>4535_3_1_0.004%
MPPPGLMQSLGLVTCGSGSGS
>4536_3_1_0.004%
MDAPMWRRDSINGHCGSGSGS
>4537_3_1_0.004%
MCRPFAGFCGSGSGS
>4538_3_1_0.004%
MHTCLSELWISIPECGSGSGS
>4539_3_1_0.004%
MRYRMLGDRPTNAPFVCGSGS
>4540_3_1_0.004%
MRSCLEMHHPRATLCGSGSGS
>4541_3_1_0.004%
MRHRKPTCMCGSGSGS
>4542_3_1_0.004%
MRGDSDMDLRMSLSYCGSGSGS
>4543_3_1_0.004%
MNSCLHYLSIYKKHCGSGSGS
>4544_3_1_0.004%
MTQCYLPIPRYTSLLCGSGSGSGS
>4545_3_1_0.004%
MWVCISSILSVYIVLCGSGSGS
>4546_3_1_0.004%
MKVCLLSMVIIACSLCGSGSGS
>4547_3_1_0.004%
MCCSVLSDPTCGSGSGS
>4548_3_1_0.004%
MYGPCLFLLLALYLFCGSGSGS
>4549_3_1_0.004%
MKTNSMRFPLYFFDTCGSGSGS
>4550_3_1_0.004%
MKEKPDERDVHIPYDICGSGSGS
>4551_3_1_0.004%
MVVFLFIYCGSGSGS
>4552_3_1_0.004%
MGDCTVLYMSYRYMFSCGSGSGS
>4553_3_1_0.004%
MSWLLDTVTRNCGSGSGS
>4554_3_1_0.004%
MMDFTCALILMFTFLYCGSGSGS
>4555_3_1_0.004%
MYRTFLAVSCCSGSGS
>4556_3_1_0.004%
MPSMPAKSFNTFSCGSGSGS
>4557_3_1_0.004%
MPCFVKWLLVMLNIFCGSGSGS
>4558_3_1_0.004%
MWNSSAMFHLTNFACGSGSGS
>4559_3_1_0.004%
MSARMRIAAPDTSCGSGSGS
>4560_3_1_0.004%
MTWTKWFLSYALLLWFCGSGSGS
>4561_3_1_0.004%
MNPNMHHVGRDLYSCGSGSGS
>4562_3_1_0.004%
MFRSDLLASVYINTLCGSGSGS
>4563_3_1_0.004%
MSFCSNCHVDRIIECGSGSGS
>4564_3_1_0.004%
MDSMYHNRVASVNLQCGSGSGS
>4565_3_1_0.004%
MRRMPVPYDMQRNGINCGSGS
>4566_3_1_0.004%
MTKCLYSLICVLICICGSGSGS
>4567_3_1_0.004%
MRSLMCLWQRIVSWFCGSGSGS
>4568_3_1_0.004%
MRTQWPFDNSTNCGSGSGS
>4569_3_1_0.004%
MHKCLAFFWLMAINRCGSGSGS
>4570_3_1_0.004%
MLCYILLPFYWMLTVCGSGSGS
>4571_3_1_0.004%
MAPRCPTPCNNSPIVRGSGSGS
>4572_3_1_0.004%
MLRWMYILWLIHFADCGSGSGS
>4573_3_1_0.004%
MHHMRMHTCGSVSGS
>4574_3_1_0.004%
MTRFCFCADTGQSYCGSGSGS
>4575_3_1_0.004%
MTPLRSLVSNDNKCGSGSGS
>4576_3_1_0.004%
MSRHICGYMRNLSIIICGSGSGS
>4577_3_1_0.004%
MYSRQFCRQYVDFFYICGSGSGS
>4578_3_1_0.004%
MTMRLFWYIDIKTPDCGSGSGS
>4579_3_1_0.004%
MYCTHAIWSLILMSLFCGSGSGS
>4580_3_1_0.004%
MLYALGTQFGYVINSSCGSGSGS
>4581_3_1_0.004%
MALCLFTVLWFVSALCGSGSGS
>4582_3_1_0.004%
MMRDWVMLLVYNNQCGSGSGS
>4583_3_1_0.004%
MSTLMMCILHTTNECGSGSGS
>4584_3_1_0.004%
MNGVHDVLHSSHCGSGSGS
>4585_3_1_0.004%
MPIPWMSMYCNSCDQCGSGSGS
>4586_3_1_0.004%
MRCSRNYFAPLRGPHPYAVPEYAASGS
>4587_3_1_0.004%
MLKNMLLVYHRDSSCCGSGSGS
>4588_3_1_0.004%
MTTFPMYHNSLFHCGSGSGS
>4589_3_1_0.004%
MRNMQCPLDDKLAANVCGSGSGS
>4590_3_1_0.004%
MFHPDNSFCGSGSGS
>4591_3_1_0.004%
MGLMHSSDSPQNLKFCGSGSGS
>4592_3_1_0.004%
MQLPSFADAPSRCGSGSGS
>4593_3_1_0.004%
MPFSLPMHPIANCGSGSGS
>4594_3_1_0.004%
MPQGYGRPPKSFSSDCGSGSGS
>4595_3_1_0.004%
MFNYTVGSDCGSGSGS
>4596_3_1_0.004%
MHIHPSPWTIFNYIKCGSGSGS
>4597_3_1_0.004%
MLPYLQSGARCGSGSGS
>4598_3_1_0.004%
MPYCTVMWPWLNPCYCGSGSGS
>4599_3_1_0.004%
MSWICWLKVFYLLSTLCGSGSGS
>4600_3_1_0.004%
MVNCTLYIILRLLSMICGSGSGS
>4601_3_1_0.004%
MNNVCYMWVHIILTDCGSSSGS
>4602_3_1_0.004%
MRINHDLSDLNLMPCGSGSGS
>4603_3_1_0.004%
MAFSCLKLRSNCPHCGSGSGS
>4604_3_1_0.004%
MILCSASWLVLWLWMCGSGSGS
>4605_3_1_0.004%
MPPGILHLSLYLLMWFCGSGSGS
>4606_3_1_0.004%
MEANSSYVLRAPNNSPCGSGSGS
>4607_3_1_0.004%
MTRCPLDLHYISFELTCGSGSGS
>4608_3_1_0.004%
MWSCMIVLSDHDCGSGSGS
>4609_3_1_0.004%
MAKQNSRVLCGSGSGS
>4610_3_1_0.004%
MLGCLAITTIMRDHFCGSGSGS
>4611_3_1_0.004%
MDLPRNSNLPDCGSGSGS
>4612_3_1_0.004%
MSMLGRASVAALYHVCGSGSGS
>4613_3_1_0.004%
MHRDRDPGTCGSGSGS
>4614_3_1_0.004%
MHRYHNRTCGSGSGS
>4615_3_1_0.004%
MFQLCYGSLLYHVILCGSGSGS
>4616_3_1_0.004%
MRHCFTSVALIYFHLLCGSGSGS
>4617_3_1_0.004%
MNMHPADRSYPWSSCGSGSGS
>4618_3_1_0.004%
MRVKSKHMTPHIDPNCGSGSGS
>4619_3_1_0.004%
MFYWTMRNTVDHKYCGSGSGS
>4620_3_1_0.004%
MPLMPLGYWPVYRIKYCGSGSGS
>4621_3_1_0.004%
MLALYKRVIRTSHYCGSGSGS
>4622_3_1_0.004%
MSCFLMWPIVQYITDCGSGSGS
>4623_3_1_0.004%
MPHSHTTVGNRSCSHCGSGSGS
>4624_3_1_0.004%
MTAMLIHPHCDCGSGSGS
>4625_3_1_0.004%
MYLCYYLIDVVCWIERCGSGSGS
>4626_3_1_0.004%
MREPIYHSPNNHCGSGSGS
>4627_3_1_0.004%
MRPKMPRPPTPDSNCGSGSGS
>4628_3_1_0.004%
MNLPVIRSSTSIDLCGSGSGS
>4629_3_1_0.004%
MTRHPQVDHGTTCGSGSGS
>4630_3_1_0.004%
MSLSYSDLGCEKTKGCGSGSGS
>4631_3_1_0.004%
MRLYSFLRANCGSGSGS
>4632_3_1_0.004%
MHNSSFNTNTFCSGSGS
>4633_3_1_0.004%
MACMRTPTKSGDIPLCGSGSGS
>4634_3_1_0.004%
MGWCLMWTLYLFAYDCGSGSGS
>4635_3_1_0.004%
MRRESIHLMFDLATFSCGSGSGS
>4636_3_1_0.004%
MSCFARVVLFLILCCGSGSGS
>4637_3_1_0.004%
MSKRHHHTLRCGSGSGS
>4638_3_1_0.004%
MMCLSMEHYIIPSCGSGSGS
>4639_3_1_0.004%
MEKNADALHFSDLSNCGSGSGS
>4640_3_1_0.004%
MHKMLEYIHRTTTCGSGSGS
>4641_3_1_0.004%
MKDKWSCVTFMPRSNLCGSGSGS
>4642_3_1_0.004%
MPLCPKNCGSGSGS
>4643_3_1_0.004%
MYAVTMCYRWLFTSYCGSGSGS
>4644_3_1_0.004%
MTNGMLLVVLSSCGSGSGS
>4645_3_1_0.004%
MWQCWPYLILLPLLLCGSGSGS
>4646_3_1_0.004%
MLTNLKVDTRCGSGSGS
>4647_3_1_0.004%
MTCMLLTKFLDPRCGSGSGS
>4648_3_1_0.004%
MRLMSATCGSGSGS
>4649_3_1_0.004%
MKIDEDWILDSSHCCGSGSGS
>4650_3_1_0.004%
MPIRDVARRTTLNCCGSGSGS
>4651_3_1_0.004%
MLCWTWYSLIGMLLHCGSGSGS
>4652_3_1_0.004%
MTINCTPEYPPCGSGSGS
>4653_3_1_0.004%
MLCMFFSHLVQYLCGSGSGS
>4654_3_1_0.004%
MTRGILHNLACNSLCGSGSGS
>4655_3_1_0.004%
MRSLTAVFCGSGSGS
>4656_3_1_0.004%
MDFFLWILFCCGSGSGS
>4657_3_1_0.004%
MLMCLFVKCRCATCGSGSGS
>4658_3_1_0.004%
MGMRPTFPKVAPASTCGSGSGS
>4659_3_1_0.004%
MTPLLLVYPVPHPECGSGSGS
>4660_3_1_0.004%
MHGHMWILVANTWTCGSGSGS
>4661_3_1_0.004%
MLPYHSRKCNCGSGSGS
>4662_3_1_0.004%
MGLLFLFAALMLLKICGSGSGS
>4663_3_1_0.004%
MQPMQCCVVDCFRYTCGSGSGS
>4664_3_1_0.004%
MSLRCFLGGLCILCIIAERQRS
>4665_3_1_0.004%
MLKCQPSPDPCCGSGSGS
>4666_3_1_0.004%
MSWNSRTNYFLCMCGSGSGS
>4667_3_1_0.004%
MNLSCLLIILLCGSGSGS
>4668_3_1_0.004%
MRHCIVCNIASALMCGSGSCS
>4669_3_1_0.004%
MLVADLFMLCGSGSGS
>4670_3_1_0.004%
MCSRKCLFVLTLMWLCGSGSGS
>4671_3_1_0.004%
MHKNCYMSSLHNHTCGSGSGS
>4672_3_1_0.004%
MSGASLAFCGSGSGS
>4673_3_1_0.004%
MHLGAIRCGSGSGS
>4674_3_1_0.004%
MYYNLPDNCGSGSGS
>4675_3_1_0.004%
MLTTIYTDRCGSGSGS
>4676_3_1_0.004%
MRMRFMLNVNRYLSCGSGSGS
>4677_3_1_0.004%
MRPTRMVKFNRMDYTCGSGSGS
>4678_3_1_0.004%
MHRCLSGLIQLLCGSGSGS
>4679_3_1_0.004%
MHYCTIMAILWYYALCGSGSGS
>4680_3_1_0.004%
MLIMVIGTNSCGSGSGS
>4681_3_1_0.004%
MDVCSKYGLLYSDLAHCGSGSGS
>4682_3_1_0.004%
MTDFMRQHRTFLAIRCGSGSGS
>4683_3_1_0.004%
MYTCEMLFFSKSSLCGSGSGS
>4684_3_1_0.004%
MYPPPTDTTCGSGSGS
>4685_3_1_0.004%
MTRCDDPCDMHLSAIHCGSGSGS
>4686_3_1_0.004%
MHIHPSNTVRPHCGSGSGS
>4687_3_1_0.004%
MLYCTFRQYPSIICMCGSGSGS
>4688_3_1_0.004%
MSPCLFMTLLFIYNRCGSGSGS
>4689_3_1_0.004%
MPWSLPSFMCLADVYCGSGSGS
>4690_3_1_0.004%
MMGCLYCNLRPCYSPRCGSGSGS
>4691_3_1_0.004%
MRPYFLLGYLYFAFFGCGSGSGS
>4692_3_1_0.004%
MLNLLILMYNCGSGSGS
>4693_3_1_0.004%
MYITTPWTCGSGSGS
>4694_3_1_0.004%
MPPHINVDMCGSGSGS
>4695_3_1_0.004%
MGFCLVTILYAIILCGSGSGS
>4696_3_1_0.004%
MIVWRVEKPSLHVHCGSGSGS
>4697_3_1_0.004%
MTWTCIMTPHIRNCGSGSGS
>4698_3_1_0.004%
MGLRPYIDCGSGSGS
>4699_3_1_0.004%
MICLLLSWIIISTLANCGSGSGS
>4700_3_1_0.004%
MHPLWPANLCCGSGSGS
>4701_3_1_0.004%
MVSSWQCLLTMCLRSKCGSGSGS
>4702_3_1_0.004%
MNWICFDLDIFAAEAAEARAGGGKGS
>4703_3_1_0.004%
MPFNMDHCGSGSGS
>4704_3_1_0.004%
MTSAFFPYTVNVHCGSGSGS
>4705_3_1_0.004%
MPSFCYYFVYSVRSGSGS
>4706_3_1_0.004%
MEYHPRTVCFPGTLVCGSGSGS
>4707_3_1_0.004%
MPGRNPAGHADLDICGSGSGS
>4708_3_1_0.004%
MSSNTLAPCGSGSGS
>4709_3_1_0.004%
MWLWCLFLLITSLCGSGSGS
>4710_3_1_0.004%
MRYLRFTYASNRKCGSGSGS
>4711_3_1_0.004%
MSFSKSCYSERRDPNCGSGSGS
>4712_3_1_0.004%
MLDWLYLSLIPYVCGSGSGS
>4713_3_1_0.004%
MPPLFPRLILKKWCGSGSGS
>4714_3_1_0.004%
MSRSLHSEPPYAFACGSGSGS
>4715_3_1_0.004%
MAPCLDVMCYRLIHFCGSGSGS
>4716_3_1_0.004%
MLNVSANVRVYLLGDFCGSGSGS
>4717_3_1_0.004%
MVYRRSLQCGSGSGS
>4718_3_1_0.004%
MSSATRLTKTASSPPCGSGSGS
>4719_3_1_0.004%
MVACLLPWVALFYSYCGSGSGS
>4720_3_1_0.004%
MDGAMPAGYIILMSDCGSGSGS
>4721_3_1_0.004%
MSCARSMHPAGVPICGSGSGS
>4722_3_1_0.004%
MDDVGSWMHRCELNCGSGSGS
>4723_3_1_0.004%
MSQTNRFQHMFIIDTCGSGSGS
>4724_3_1_0.004%
MFLHPLVCGSGSGS
>4725_3_1_0.004%
MAGLCHMRLHRWDLALCGSGSGS
>4726_3_1_0.004%
MGHWNDYMLRTQFCTCGSGSGS
>4727_3_1_0.004%
MSQHCWWICLLYSYICGSGSGS
>4728_3_1_0.004%
MLACWVWRIYNHTPCGSGSGS
>4729_3_1_0.004%
MYDTVLDYSSLFTSCGSGSGS
>4730_3_1_0.004%
MTKFMCTGTQYIVYLCGSGSGS
>4731_3_1_0.004%
MSKCLTAVAVYILMVLCGSGSGS
>4732_3_1_0.004%
MCHAFPDRLESPFSHCGSGSGS
>4733_3_1_0.004%
MKMHSYKNTERINCGSGSGS
>4734_3_1_0.004%
MARIPMFIQLDTTNSCGSGSGS
>4735_3_1_0.004%
MYPGTTAHGKLLSCGSGSGS
>4736_3_1_0.004%
MSICGMYRIFRYPMCGSGSGS
>4737_3_1_0.004%
MSHLLRCFCLLVLLAAGGSGS
>4738_3_1_0.004%
MLRPCMHPTPYCGSGSGS
>4739_3_1_0.004%
MSANPYLCGSGSGS
>4740_3_1_0.004%
MMHRSKSVKTSLCGSGSGS
>4741_3_1_0.004%
MCDLFNGKSEHLCGSGSGS
>4742_3_1_0.004%
MPQEHTQTSSYNNCGSGSGS
>4743_3_1_0.004%
MRSLHGLMPICMGLCGSGSGS
>4744_3_1_0.004%
MCCLDRRMLSRMHDCGSGSGS
>4745_3_1_0.004%
MPCRTIRLAHINCGSGSGS
>4746_3_1_0.004%
MTLKYPSDFVHIACGSGSGS
>4747_3_1_0.004%
MWLCTTVLLLSYVQMLCGSGSGS
>4748_3_1_0.004%
MSLTNCLIACGSGSGS
>4749_3_1_0.004%
MGTCVIMCIYRVAPCGSGSGS
>4750_3_1_0.004%
MLCLSAWVILWVLNAICGSGSGS
>4751_3_1_0.004%
MYYDNSWSCGSGSGS
>4752_3_1_0.004%
MCPARTRDNPSNCGSGSGS
>4753_3_1_0.004%
MWICVVETLINFTHFNCGSGSGS
>4754_3_1_0.004%
MKPCLIAWGMVLYLCGSGSGS
>4755_3_1_0.004%
MSHISSGCCGSGSGS
>4756_3_1_0.004%
MPPILLKIVDHCGSGSGS
>4757_3_1_0.004%
MQLSMFHSSRNKFICCGSGSGS
>4758_3_1_0.004%
MLWCALSDLVIATYPVCGRDSGS
>4759_3_1_0.004%
MEVLNSENMSIDIHLCGSGSGS
>4760_3_1_0.004%
MQYCTMPACFPNYFCGSGSGS
>4761_3_1_0.004%
MLSLVRNNCGSGSGS
>4762_3_1_0.004%
MRPFDVWLLPPRFTCGSGSGS
>4763_3_1_0.004%
MQRRLLTFYSDQSSDCGSGSGS
>4764_3_1_0.004%
MAVPMSRPHLDLSHCGSGSGS
>4765_3_1_0.004%
MSNRPHRMCGSGSGS
>4766_3_1_0.004%
MPYTLCVIVRYLLLICGSGSGS
>4767_3_1_0.004%
MISCSAYGMCNIRSLTCGSGSGS
>4768_3_1_0.004%
MPVLCSVLFLCLLFDCGSGSGS
>4769_3_1_0.004%
MLAYRTCTSCCGSGSGS
>4770_3_1_0.004%
MTYCLTTLWITIAVCGSGSGS
>4771_3_1_0.004%
MHPHLYPHHNNNCGSGSGS
>4772_3_1_0.004%
MFLTGMPSCSLPPICGSGSGS
>4773_3_1_0.004%
MQDLTCNMSSLFLHSCGSGSGS
>4774_3_1_0.004%
MYILVHNRYCGSGSGS
>4775_3_1_0.004%
MVNSPDRVYSLLSINCGSGCGS
>4776_3_1_0.004%
MTEMRIKLSHDTYSPMCGSGSGS
>4777_3_1_0.004%
MQAHSWNDMVMHTTLICGSGSGS
>4778_3_1_0.004%
MFCYLYTSLMLVFAARSGS
>4779_3_1_0.004%
MPFLRCHIVEFVWICGSGSGS
>4780_3_1_0.004%
MRACLFELACHILTLCGSGSGS
>4781_3_1_0.004%
MFPCSCYLMSTYAIFCGSGSGS
>4782_3_1_0.004%
MVEFDAGMFPPFPFRDCGSGSGS
>4783_3_1_0.004%
MEMHRSLRIDCGSGSGS
>4784_3_1_0.004%
MSAYPLPNCGSGSGS
>4785_3_1_0.004%
MTTLSCLMVLMPINCGSGSGS
>4786_3_1_0.004%
MLMDAAHCGSGSGS
>4787_3_1_0.004%
MRSDNLDTCYVGLAICGSGSGS
>4788_3_1_0.004%
MDYFYMWWIMSSLSILCGSGSGS
>4789_3_1_0.004%
MCSKYNTMSPINFFCGSGSGS
>4790_3_1_0.004%
MLTRCFTHCGSGSGS
>4791_3_1_0.004%
MSYCLILLLWCTVTNCGSGSGS
>4792_3_1_0.004%
MECILAVVYNLYKYSCGSGSGS
>4793_3_1_0.004%
MQTLRNVWRRISHPCGSGSGS
>4794_3_1_0.004%
MLQTLFRCGSGSGS
>4795_3_1_0.004%
MLRRVNICGSGSGS
>4796_3_1_0.004%
MSWLLSYVPYSASIGCGSGSGS
>4797_3_1_0.004%
MMEDTNRLLPFCGSGSGS
>4798_3_1_0.004%
MAWCTALLLLLGLMYCGSGSGS
>4799_3_1_0.004%
MVQHGKPIDCGSGSGS
>4800_3_1_0.004%
MAVWCRFIQLNFGYCGSGSGS
>4801_3_1_0.004%
MLTLPMPDEWPYYLTCGSGSGS
>4802_3_1_0.004%
MHCSQSYPWVFDLHRGSGSGS
>4803_3_1_0.004%
MSRTFTHDLMFATFSCGSGSGS
>4804_3_1_0.004%
MTHYTLCRDSWNPCGSGSGS
>4805_3_1_0.004%
MSDTELTALLDCGSGSGS
>4806_3_1_0.004%
MLQCLTKLWDSLYRFKCGSGSGS
>4807_3_1_0.004%
MGLSDRIACGSGSGS
>4808_3_1_0.004%
MNRLLIAILVLNSYMFGSGSGS
>4809_3_1_0.004%
MYACLALIYLVAQGMLCGSGSGS
>4810_3_1_0.004%
MFAMGCMRHLMYSVSCGSGSGS
>4811_3_1_0.004%
MLQPHSNGLLCFDCGSGSGS
>4812_3_1_0.004%
MRTNISDVSLSYTNSCGSGSGS
>4813_3_1_0.004%
MGRCMRHAIAIHCGSGSGS
>4814_3_1_0.004%
MMCIFSDSRVYPSRNCGSGSGS
>4815_3_1_0.004%
MQIPTYHCGSGSGS
>4816_3_1_0.004%
MLAMRNINMVPSTCGSGSGS
>4817_3_1_0.004%
MNLLVWVNLALRLVVCGSGSGS
>4818_3_1_0.004%
MMSVPHRFGCHSTPCGIGSGS
>4819_3_1_0.004%
MYFPINFCGSGSGS
>4820_3_1_0.004%
MGCVFLMRPWLCAISCGSGSGS
>4821_3_1_0.004%
MPLFDPLVAIKSNCLCGSGSGS
>4822_3_1_0.004%
MSMSLNNRSHSNPCGSGSGS
>4823_3_1_0.004%
MGYHRHHIRDLLSPNCGSGSGS
>4824_3_1_0.004%
MLTYWWPCLLLILYLCCDSGSGS
>4825_3_1_0.004%
MLDLELCGMANPYFCGSGSGS
>4826_3_1_0.004%
MLLTCDMWPPYSAIICGSGSGS
>4827_3_1_0.004%
MMMWQILHHIRNLNCGSGSGS
>4828_3_1_0.004%
MEEASKACPLYYACGSGSGS
>4829_3_1_0.004%
MPPELPPFCCGSGSGS
>4830_3_1_0.004%
MSCIRRYNSFPPTLCGSGSGS
>4831_3_1_0.004%
MSMQMDFLKCFVFNCGSGSGS
>4832_3_1_0.004%
MPREWCAPCTNNPSDCGSGSGS
>4833_3_1_0.004%
MPKMRSHIHMYICGSGSGS
>4834_3_1_0.004%
MSPWYPFICTISCGSGSGS
>4835_3_1_0.004%
MFHCLILLLSIALSLCGSGSGS
>4836_3_1_0.004%
MPPMLGSRQLLSHCGSGSGS
>4837_3_1_0.004%
MNGMLITLLTLRWYPLCGSGSGS
>4838_3_1_0.004%
MRATLTIWWYLMLCGSGIGS
>4839_3_1_0.004%
MAICLMCWTEYGKNLDCGSGSGS
>4840_3_1_0.004%
MSIRSSGCTYDCGSGSGS
>4841_3_1_0.004%
MLSMFPYSCLCTFCCGSGSGS
>4842_3_1_0.004%
MRPAQLYYQRFKTAGCGSGSGS
>4843_3_1_0.004%
MLHCLLWICVGGYLYCGSGSGS
>4844_3_1_0.004%
MGWIFRPYWDASNCGSGSGS
>4845_3_1_0.004%
MRNKQSFLAISHCGSGSGS
>4846_3_1_0.004%
MRPHTYISFSCGSGSGS
>4847_3_1_0.004%
MYPCLLTVLPLLIFCGSGSGS
>4848_3_1_0.004%
MLGEPAIDLPCGSGSGS
>4849_3_1_0.004%
MFACLTELWVLLISECGSGSGS
>4850_3_1_0.004%
MTYLCITLIILVAAAAAGS
>4851_3_1_0.004%
MRTPATCSLHLSNCCCGSGSGS
>4852_3_1_0.004%
MAQLLMNLLCAFTCGSGSGS
>4853_3_1_0.004%
MWLSMDWLTLIMFLLCGSGSGS
>4854_3_1_0.004%
MLWIPMHPRTVHFANCGSGSGS
>4855_3_1_0.004%
MRITPMGDCGSGSGS
>4856_3_1_0.004%
MRCMKASPHTGAYVCGSGSGS
>4857_3_1_0.004%
MAVGFVSVTYLQDSLCGSGSGS
>4858_3_1_0.004%
MLTHPRHPLHIMFMCGSGSGS
>4859_3_1_0.004%
MESAHGDLSFSNPRVCGSGSGS
>4860_3_1_0.004%
MSRYFCRLPVIHLMCGSGSGS
>4861_3_1_0.004%
MALMPDRHICAICGSGSGS
>4862_3_1_0.004%
MPYHPLFPDWVLTYSCGSGSGS
>4863_3_1_0.004%
MNSVLHSPRKVALRCGSGSGS
>4864_3_1_0.004%
MTSKCTRVTDILTYCGSGSGS
>4865_3_1_0.004%
MSNRLLEFPHLSPCGSGSGS
>4866_3_1_0.004%
MACSLRPCTSDSCNCCGSGSGS
>4867_3_1_0.004%
MSWYMFILRDSSWDCGSGSGS
>4868_3_1_0.004%
MPMRVSYTTGCGSGSGS
>4869_3_1_0.004%
MPERHTSHFYNPPCGSGSGS
>4870_3_1_0.004%
MHMFVYSGQACLKCGSGSGS
>4871_3_1_0.004%
MTLQVWIWPTFFAVCGSGSGS
>4872_3_1_0.004%
MPINCSYCGSGSGS
>4873_3_1_0.004%
MRHCFADFISVIVNLICGSGSGS
>4874_3_1_0.004%
MRSQLLIPTPITSGSASGS
>4875_3_1_0.004%
MLNGNNFCGSGSGS
>4876_3_1_0.004%
MHLNHTYCGSGSGS
>4877_3_1_0.004%
MIACYIAVLWTPYCCGSGSGS
>4878_3_1_0.004%
MPCLQVVVCYCGSGSGS
>4879_3_1_0.004%
MHWSDEMPCNPDGVFDCGSGSGS
>4880_3_1_0.004%
MMWRIMYLPEHSDTCGSGSGS
>4881_3_1_0.004%
MHIRALTLDCGSGSGS
>4882_3_1_0.004%
MHAQSVYLPYGLSVWCGSGSGS
>4883_3_1_0.004%
MEASFPYNVYLPHSLNCGSGSGS
>4884_3_1_0.004%
MLGAMSGLIACGSGSGS
>4885_3_1_0.004%
MSPLLAYHYCGSGSGS
>4886_3_1_0.004%
MSNVVELICGSGSVS
>4887_3_1_0.004%
MYTPNLSGQTYTCGSGSGS
>4888_3_1_0.004%
MYWSYCLNFGSGSGS
>4889_3_1_0.004%
MADFMGVFTTNVQCGSGSGS
>4890_3_1_0.004%
MWHIQSSSICGSGSGS
>4891_3_1_0.004%
MSFESLPNYIYGPCGSGSGS
>4892_3_1_0.004%
MHPRHCVNHCGSGSGS
>4893_3_1_0.004%
MFPCLLLWVSAVLCGSGSGS
>4894_3_1_0.004%
MGWYSETLCSVNSIDCGSGSGS
>4895_3_1_0.004%
MQSCVFTYAVFLLCLCGSGSGS
>4896_3_1_0.004%
MALCRARLHTFHTCGSGSGS
>4897_3_1_0.004%
MYWFPNLHNCGSGSGS
>4898_3_1_0.004%
MVDVPCLMPSVPFKHCGSGSGS
>4899_3_1_0.004%
MGYCLLRLIELVIVRCGSGSGS
>4900_3_1_0.004%
MHQCITTLILVAVSRCGSGSGS
>4901_3_1_0.004%
MVVCVGLLLICGSGSGS
>4902_3_1_0.004%
MKNENLCMLRTPPTICGSGSGS
>4903_3_1_0.004%
MLVCYFSIATWFLLKCGIGSGS
>4904_3_1_0.004%
MVLTLMKMHLQINYNNCGSGSGS
>4905_3_1_0.004%
MLLCMRATIPNNICCGSGSGS
>4906_3_1_0.004%
MMSHAIAWLVECIDICGSGSGS
>4907_3_1_0.004%
MDPRTPGSHLDFSCGSGSGS
>4908_3_1_0.004%
MSNLLEATCGSGSGS
>4909_3_1_0.004%
MYLPHWLLVDSVQFCGSGSGS
>4910_3_1_0.004%
MSSRHSYPIDCGSGSGS
>4911_3_1_0.004%
MSQCLFYLYVLVSGNLCGSGSGS
>4912_3_1_0.004%
MSCLPVYYVMPSPRSMCGSGSGS
>4913_3_1_0.004%
MMRFDELVHTRIPLCGSGSGS
>4914_3_1_0.004%
MLCCFLYISILTYASLCGSGSGS
>4915_3_1_0.004%
MVLNFTCSAVSLAFFVLGSAS
>4916_3_1_0.004%
MRTRLYNYLNRNPACGSGSGS
>4917_3_1_0.004%
MPNIANPILTCGSGSGS
>4918_3_1_0.004%
MNDLICWLLVLSMLTCGSGSGS
>4919_3_1_0.004%
MWRYRNVVLYCLDNCGSGSGS
>4920_3_1_0.004%
MCLHKHNPLVTLHCGSGSGS
>4921_3_1_0.004%
MILLTRNHYICGSGSGS
>4922_3_1_0.004%
MSNQSYSTCPCGSGSGS
>4923_3_1_0.004%
MPYEHHTSRKCGSGSGS
>4924_3_1_0.004%
MDWADSKHVSAIPSCGSGSGS
>4925_3_1_0.004%
MLTCILILLLYECGSGSGS
>4926_3_1_0.004%
MPRCMLRNNLPPASCGSGSGS
>4927_3_1_0.004%
MVLCYTILIWCSVHDCGSGSGS
>4928_3_1_0.004%
MPVPGPITDCGSGSGS
>4929_3_1_0.004%
MLCLMLAYLLAYLLNCGSGSGS
>4930_3_1_0.004%
MYMGNYTDVDLFNLDICGSGSGS
>4931_3_1_0.004%
MHLCVVSFLSAMFTACGSGSGS
>4932_3_1_0.004%
MSDQPNNVCGSGSGS
>4933_3_1_0.004%
MLMDYLANCGSGSGS
>4934_3_1_0.004%
MTTCSYRSNILDLASCGSGSGS
>4935_3_1_0.004%
MSQDPSGSVLSTCCGSGSGS
>4936_3_1_0.004%
MICYIQTLLRWFVSKICGSGSGS
>4937_3_1_0.004%
MSNTRRSSYTRGSGSGS
>4938_3_1_0.004%
MEFEYGLSYCTSASECGSGSGS
>4939_3_1_0.004%
MAFGCEVNNVLMSSYACGSGSGS
>4940_3_1_0.004%
MSFCSSLLLVYMIVHPCGSGSGS
>4941_3_1_0.004%
MFLCFLAFASVRCLICGSGSGS
>4942_3_1_0.004%
MEVLVHPKSHLLPLNCGSGSGS
>4943_3_1_0.004%
MPLDMRRVSTTDFKCGSGSGS
>4944_3_1_0.004%
MAFWLVVFVKLSEMACGSGSGS
>4945_3_1_0.004%
MPHGSSYNPCGSGSGS
>4946_3_1_0.004%
MWMYLFWSLISGSPFLFGSGSGS
>4947_3_1_0.004%
MYTRGTISSCGSGSGS
>4948_3_1_0.004%
MKHRPLLYFFMLLRNRGSGSGS
>4949_3_1_0.004%
MKLTCLMRPAVIGINCGSGSGS
>4950_3_1_0.004%
MGPCLPDADCPDPRCGSGSGS
>4951_3_1_0.004%
MVCMSFHRKDSAIVACGSGSGS
>4952_3_1_0.004%
MLSPDVCQFFDHYGCASGSGS
>4953_3_1_0.004%
METMPRHHRDHRHNCGSGSGS
>4954_3_1_0.004%
MKDNTDEFLALSFSCNCGSGSGS
>4955_3_1_0.004%
MDCRTEAATLASHCGSGSGS
>4956_3_1_0.004%
MHNMWTPRTTHMDCGSGTGS
>4957_3_1_0.004%
MMIRNRCDGLLLIYSNCGSGSGS
>4958_3_1_0.004%
MLMQYSYDHSECTCGSGSGS
>4959_3_1_0.004%
MLPCYVLQPNPFKFSCGSGSGS
>4960_3_1_0.004%
MHNPYPICGSGSGS
>4961_3_1_0.004%
MWQCTLLLLDLCGYGSGS
>4962_3_1_0.004%
MPTHNNSGMQCGSGSGS
>4963_3_1_0.004%
MTSCIIILAYLIDSLWCGSGSGS
>4964_3_1_0.004%
MACNFCPNTSSNCGSGSGS
>4965_3_1_0.004%
MASMCRQVPLFNLSPCGSGSGS
>4966_3_1_0.004%
MLVNTPINLWKTSCGSGSGS
>4967_3_1_0.004%
MLYFISLNRSCGSGSGS
>4968_3_1_0.004%
MLLPMDPNTSVSLCGSGSGS
>4969_3_1_0.004%
MSSNPDVYFNLAYCGSGSGS
>4970_3_1_0.004%
MHRCLVNMLLRICGSGSGS
>4971_3_1_0.004%
MDNPMLDRSHPTLDCGSGSGS
>4972_3_1_0.004%
MTSCLTIVVQLMRFYCGSGSGS
>4973_3_1_0.004%
MRKMWLYSRSHIRYNFCGSGSGS
>4974_3_1_0.004%
MKLLLYHPLSICGSGSGSGS
>4975_3_1_0.004%
MHPPMLTNPLCTYPCGSGSGS
>4976_3_1_0.004%
MSQFCSAHSAFVCGSGSGS
>4977_3_1_0.004%
MMWSQLYYLPVGVPACGSGSGS
>4978_3_1_0.004%
MSSMLCMRHCPDNNCGSGSGS
>4979_3_1_0.004%
MSSGCNLSAIALMFLLCGSGSGS
>4980_3_1_0.004%
MPPDKPVDVCGSGSGS
>4981_3_1_0.004%
MRGLFRVSNYRNCGSGSGS
>4982_3_1_0.004%
MLLAINAGCGSGSGS
>4983_3_1_0.004%
MMLRCYLWWMPLIMLLCGSGSGS
>4984_3_1_0.004%
MSRMRQLVPIEHHSNCGSGSGS
>4985_3_1_0.004%
MTCLRNNSSNNCGSGSGS
>4986_3_1_0.004%
MTSEYRMFCLYSYMSCGSGSGS
>4987_3_1_0.004%
MTFCVTVMCDMSNCGSGSGS
>4988_3_1_0.004%
MDYQSQASSSSPCGSGSGS
>4989_3_1_0.004%
MRTCVDMYHFNNICGSGSGS
>4990_3_1_0.004%
MPYRMLLLAALCGSGSGS
>4991_3_1_0.004%
MNPTSFMPSWPCNPLHCGSGSGS
>4992_3_1_0.004%
MHPVLNSFVAFACGSGSGS
>4993_3_1_0.004%
MSCSFSVPLMLLSNCGSGSGS
>4994_3_1_0.004%
MGGCLTSTLSWMLFSCGSGSGS
>4995_3_1_0.004%
MPCWNMCHLIYWHCGSGSGS
>4996_3_1_0.004%
MQVSLFTMTIWFFIHFCGSGSGS
>4997_3_1_0.004%
MEHFLPHSTLPPYECGSGSGS
>4998_3_1_0.004%
MAYLNSDCGSGSGS
>4999_3_1_0.004%
MAECRTATKTLHCGSGSGS
>5000_3_1_0.004%
MNLTVCCWIYLFDIMCGSGSGS
