# Supplementary material for: De novo macrocyclic peptides dissect energy coupling of a heterodimeric ABC transporter by multimode allosteric inhibition
Source: eLife. 2021 Apr 30;10:e67732. doi: 10.7554/eLife.67732 (PMC8116058; doi:10.7554/eLife.67732)
Supplement: Figure 1—source data 1. [file elife-67732-fig1-data1.zip › Sequencing data TmrAB selection 5th round.txt]

;Deep sequencing results of macrocyclic peptides against TmrAQEB 
;Naming convention: [number]_[rank]_[times identified]_[frequency in %]
;5th Round of selection
>1_1_13592_18.876%
MTPDFSGFLAFLRNACGSGSGS
>2_2_11153_15.489%
MSHCLENFWLTILCGSGSGS
>3_3_2779_3.859%
MDPSANWILVLLTCGSGSGS
>4_4_2073_2.879%
MFYVWNPFVFKCGSGSGS
>5_5_1934_2.686%
MHQCLYNLARLIVENCGSGSGS
>6_6_1036_1.439%
MSQCLSNLWLTASHFCGSGSGS
>7_7_776_1.078%
MSRCLTSLWVSLYDRCGSGSGS
>8_8_749_1.04%
MSSCLTSFWQQLYRQCGSGSGS
>9_9_675_0.937%
MSYCLTFWLTLSCGSGSGS
>10_10_619_0.86%
MHQCLYNLALLLSCGSGSGS
>11_11_592_0.822%
MSYCLTEFWSTLIHCGSGSGS
>12_12_583_0.81%
MSLFLDWWRGLLPFAKCGSGSGS
>13_13_582_0.808%
MSSCLTQFWTSWFTHCGSGSGS
>14_14_489_0.679%
MSVLLRFGLSMHLCGSGSGS
>15_15_461_0.64%
MTPCTQETWYHIILRICGSGSGS
>16_16_372_0.517%
MHPCLESLVLTLVKHCGSGSGS
>17_17_362_0.503%
MHECLQRLLVSYLHVCGSGSGS
>18_18_351_0.487%
MHQCLYDLFCVFSHSCGSGSGS
>19_19_319_0.443%
MHECVQSLLALWLHNCGSGSGS
>20_20_304_0.422%
MHECLANLWLTFCGSGSGS
>21_21_302_0.419%
MCTRLFSMNCGSGSGS
>22_22_299_0.415%
MSRRPIPPCGSGSGS
>23_23_282_0.392%
MHLCLTDLFVTVYKLHCGSGSGS
>24_24_260_0.361%
MSQCVTELWLTLYRSCGSGSGS
>25_25_255_0.354%
MHLCLERLVQLYAIRCGSGSGS
>26_26_252_0.35%
MFWYLWLPQTWDFETNCGSGSGS
>27_26_252_0.35%
MDVWSNYWLSTILSAFCGSGSGS
>28_27_245_0.34%
MHYCVQMLLESWLVNCGSGSGS
>29_28_207_0.287%
MHPCVSNLWTVILSRCGSGSGS
>30_29_205_0.285%
MTPDFSGFLAFLRNAFGSGSGS
>31_29_205_0.285%
MHACLQSFVHLWYTNYCGSGSGS
>32_30_203_0.282%
MHVCLTKFWWTLCGSGSGS
>33_31_200_0.278%
MSRCLTVFWLTASRCCGSGSGS
>34_32_197_0.274%
MSPCLTNLVELLFEHCGSGSGS
>35_33_186_0.258%
MHYCLSSFWSSWISYSCGSGSGS
>36_33_186_0.258%
MHCLYDLIQLYCGSGSGS
>37_34_183_0.254%
MHPCLTNFWLTICGSGSGS
>38_35_167_0.232%
MHECLYYLGLLLIETCGSGSGS
>39_36_164_0.228%
MHRCLETLVALYYRNCGSGSGS
>40_37_161_0.224%
MHECVTSFWKLLYCGSGSGS
>41_38_160_0.222%
MSLCLENLWGNFLLYCGSGSGS
>42_39_157_0.218%
MITSLWFPNSLFAYYYCGSGSGS
>43_40_155_0.215%
MHECMSNFVAILFTHTCGSGSGS
>44_41_154_0.214%
MHECLHRFILSAFLNCGSGSGS
>45_41_154_0.214%
MSYCLTSFWQTVMCGSGSGS
>46_42_152_0.211%
MSLFQFKWYHLIPLLCGSGSGS
>47_43_145_0.201%
MHSCLSSLFTSYFTYCGSGSGS
>48_44_141_0.196%
MFPDTCWLLLRWLCGSGSGS
>49_45_140_0.194%
MEPTWRGFVNFLQNKCGSGSGS
>50_46_139_0.193%
MSSCLSNFWTSLYQACGSGSGS
>51_47_137_0.19%
MHGCLQSLWSLWYLHCGSGSGS
>52_48_136_0.189%
MTCMLIGYTCGSGSGS
>53_48_136_0.189%
MSQCLSNLWVILCGSGSGS
>54_48_136_0.189%
MAYCLTSLWLNFYCGSGSGS
>55_49_135_0.187%
MTPTWSGFIRFLRSLCGSGSGS
>56_50_133_0.185%
MSWPMASCGSGSGS
>57_51_132_0.183%
MHPCLVLVWTVCGSGSGS
>58_52_129_0.179%
MNNVWYLDWLLCGSGSGS
>59_53_122_0.169%
MHECLYNLALMLYCGSGSGS
>60_53_122_0.169%
MHECLHNWVTLLCGSGSGS
>61_54_121_0.168%
MHWCLTNLVSLYINHCGSGSGS
>62_55_120_0.167%
MSTPMLLGYTCGSGSGS
>63_55_120_0.167%
MMFGRMMRICLSCGSGSGS
>64_56_117_0.162%
MHECLHHLFTSIWAKCGSGSGS
>65_57_116_0.161%
MHQCLHDFARQVYIWHCGSGSGS
>66_58_109_0.151%
MHECLLNLWDVFARNCGSGSGS
>67_59_108_0.15%
MSYCLTLWSTLFEAHCGSGSGS
>68_60_104_0.144%
MHVCLTNLWKLWLDCGSGSGS
>69_61_95_0.132%
MHPCLTSLFEQLISRSCGSGSGS
>70_61_95_0.132%
MSLCLTQLWTIWINHCGSGSGS
>71_61_95_0.132%
MHLCTTTFWATLFEHYCGSGSGS
>72_62_94_0.131%
MHHCLSDLFVTIFSTCGSGSGS
>73_63_93_0.129%
MHECLTLYWYTILNYCGSGSGS
>74_63_93_0.129%
MYLCLTNLWTTVYNTSCGSGSGS
>75_64_92_0.128%
MHICLSALWTRIYDACGSGSGS
>76_65_90_0.125%
MQFCLTNLWNVYLQASCGSGSGS
>77_66_89_0.124%
MSLTRWAWLDDMWCGSGSGS
>78_66_89_0.124%
MHECLYDLFLSLYETCGSGSGS
>79_67_86_0.119%
MHECLSNWVNTLLHQCGSGSGS
>80_68_85_0.118%
MSHCLENFWLTILFGSGSGS
>81_69_83_0.115%
MHVCLHNFFELLLDHCGSGSGS
>82_70_82_0.114%
MHQCLQSLVLAYYHLCGSGSGS
>83_70_82_0.114%
MHECLTNVVSMFLKNCGSGSGS
>84_70_82_0.114%
MHECLTALIGLYIGSCGSGSGS
>85_71_81_0.112%
MHFCLSAFWTNFAHPCGSGSGS
>86_72_79_0.11%
MHECLYNLISFASSCGSGSGS
>87_73_77_0.107%
MSPCLTSLWLTLLCGSGSGS
>88_73_77_0.107%
MHYCVSNLLNTWINYCGSGSGS
>89_74_76_0.106%
MSQCLTNFWTVLCGSGSGS
>90_75_75_0.104%
MHRCVYDLYLLYASTCGSGSGS
>91_75_75_0.104%
MHKCLSSLWTLLLTSNCGSGSGS
>92_76_71_0.099%
MHVCLHDLLLLYCGSGSGS
>93_77_70_0.097%
MHSCLAGLWLVFLNNCGSGSGS
>94_77_70_0.097%
MHQCLSEFVTGAYEFYCGSGSGS
>95_78_69_0.096%
MHACLEALWIHVYRSSCGSGSGS
>96_79_68_0.094%
MHECLSNLWLMYLHNCGSGSGS
>97_79_68_0.094%
MHECLSALLTKFFATCGSGSGS
>98_80_67_0.093%
MFPDTCWLLLLICGSGSGS
>99_81_66_0.092%
MHACLQNLAALLLYTCGSGSGS
>100_81_66_0.092%
MAQCLSELWLRIYVHHCGSGSGS
>101_82_64_0.089%
MSFGCFLLDLFCGSGSGS
>102_83_62_0.086%
MQQCLTVYWTSLLSYCGSGSGS
>103_83_62_0.086%
MHQCLSLLLDSFIRNCGSGSGS
>104_83_62_0.086%
MSTSGVWNLYFYGFEWCGSGSGS
>105_84_61_0.085%
MHACLSQLFLTLYSCGSGSGS
>106_84_61_0.085%
MMGCMSLCLCSCGSGSGS
>107_84_61_0.085%
MSVSRSLYCGSGSGS
>108_84_61_0.085%
MSQCLTAFFMTLCGSGSGS
>109_85_60_0.083%
MHQCVSNLWSNFFSLCGSGSGS
>110_86_58_0.081%
MHECLSNLWKTLICGSGSGS
>111_86_58_0.081%
MSRCLTELWHNLYLYCGSGSGS
>112_87_57_0.079%
MDTIGKQCGSGSGS
>113_88_56_0.078%
MSLFLDWWRGLLPFANCGSGSGS
>114_88_56_0.078%
MNACQSSLWLMLNLCGSGSGS
>115_89_54_0.075%
MHECFSNLFELLCCGSGSGS
>116_89_54_0.075%
MSECLTEFWTTVFLYCGSGSGS
>117_89_54_0.075%
MRSLLLWFVTSQFEWCGSGSGS
>118_90_52_0.072%
MILSSYCGSGSGS
>119_91_51_0.071%
MHECLTALLVTLCGSGSGS
>120_91_51_0.071%
MHECLSGLFGDLIASYCGSGSGS
>121_92_50_0.069%
MHYCMSNLAETLFTHFCGSGSGS
>122_92_50_0.069%
MKVCLTNFWLIFLSKCGSGSGS
>123_92_50_0.069%
MHPCVSSFWLALLKHCGSGSGS
>124_93_49_0.068%
MHECLYNLATLWSDFCGSGSGS
>125_93_49_0.068%
MHECLLKLFQTLSGCGSGSGS
>126_94_48_0.067%
MHACLEHLLHLYILHHCGSGSGS
>127_95_47_0.065%
MHQCLYNLFTNAICGSGSGS
>128_95_47_0.065%
MFYVWNPFVFKFGSGSGS
>129_95_47_0.065%
MHPCTTDFWQLFYNHWCGSGSGS
>130_95_47_0.065%
MHECLTKFIVYLTASCGSGSGS
>131_95_47_0.065%
MQIRTKYDFLLGIPLCGSGSGS
>132_96_46_0.064%
MFPYYGFDVKVVRWTCGSGSGS
>133_96_46_0.064%
MALCLTRLWQSLYLHTCGSGSGS
>134_97_45_0.062%
MHACLVDLWSLWHVACGSGSGS
>135_97_45_0.062%
MHWCLASLFEEFFQSCGSGSGS
>136_97_45_0.062%
MSKCLSEFWQLWINCGSGSGS
>137_97_45_0.062%
MHSCLSNFWDAIAKSVCGSGSGS
>138_98_44_0.061%
MSYCLSDLWKLAYRYCGSGSGS
>139_99_43_0.06%
MLRWWCPQLHWYLSDCGSGSGS
>140_99_43_0.06%
MHECLYNLLVILSTHCGSGSGS
>141_99_43_0.06%
MHECLYNLCIMTFCGSGSGS
>142_99_43_0.06%
MHECLTSFMQLLCGSGSGS
>143_99_43_0.06%
MSYCLTSFWQTVICGSGSGS
>144_100_42_0.058%
MHECVSNFWSMLLKVQCGSGSGS
>145_100_42_0.058%
MSQCLTNFLTLLCGSGSGS
>146_100_42_0.058%
MHQCLTGLWNRFYLTCGSGSGS
>147_100_42_0.058%
MQGCLVNLWHSLYLYKCGSGSGS
>148_101_41_0.057%
MHWCLYNLFVTACGSGSGS
>149_101_41_0.057%
MHTCLSDLFTLIYESCGSGSGS
>150_101_41_0.057%
MSQCLTNLISLLANTCGSGSGS
>151_102_40_0.056%
MSHCLTELWLTFSIYCGSGSGS
>152_102_40_0.056%
MSHCLENFWLTILCGSGRGS
>153_102_40_0.056%
MSHCLENFWLTILRGSGSGS
>154_102_40_0.056%
MHLCLSGLFISGYTLLCGSGSGS
>155_103_39_0.054%
MSWCLTGFWQSLFKTCGSGSGS
>156_103_39_0.054%
MSQCLTRFVTLIAKCGSGSGS
>157_103_39_0.054%
MYQCLDGLASLFLGCCGSGSGS
>158_103_39_0.054%
MHECLSGLFGDLIASCCGSGSGS
>159_104_38_0.053%
MSQCLTNLVSQILVKCGSGSGS
>160_104_38_0.053%
MPECVTNLWLLLLHECGSGSGS
>161_104_38_0.053%
MLVFMIFLCRTTRCGSGSGS
>162_104_38_0.053%
MCVCRIFSLSCGSGSGS
>163_105_37_0.051%
MQSCLTDVWPLLIGWYCGSGSGS
>164_105_37_0.051%
MSAFHDPLYFLTKYMCGSGSGS
>165_106_36_0.05%
MHPCLTDLVSRLLVYNCGSGSGS
>166_106_36_0.05%
MHECLYKLLIIACGSGSGS
>167_106_36_0.05%
MHQCLYEFFLLCGSGSGS
>168_106_36_0.05%
MAECVSGFWSALYLYCGSGSGS
>169_106_36_0.05%
MSRCLSDLWLMLLKCGSGSGS
>170_107_35_0.049%
MTPDFSGFLAFLRNACGRGSGS
>171_107_35_0.049%
MHECLANALSTYILWCGSGSGS
>172_108_34_0.047%
MHLCLTGFWERVFSKCGSGSGS
>173_108_34_0.047%
MNVCMIMSSCCGSGSGS
>174_108_34_0.047%
MHQCLYNFVLMCGSGSGS
>175_109_33_0.046%
MSRCLTEFIILLSKHCGSGSGS
>176_109_33_0.046%
MTWALYNLYVFGFKTCGSGSGS
>177_109_33_0.046%
MHECLYNLLFTFCGSGSGS
>178_109_33_0.046%
MHACLANLFISWVTSCGSGSGS
>179_109_33_0.046%
MSVLRMLLVSCCGSGSGS
>180_109_33_0.046%
MHECLSSFLACLMCGSGSGS
>181_109_33_0.046%
MGMRYTLTCGSGSGS
>182_109_33_0.046%
MHECLSSLVALLCGSGSGS
>183_109_33_0.046%
MSRELLHLCGSGSGS
>184_110_32_0.044%
MPCSLYPCGSGSGS
>185_110_32_0.044%
MWWNPNCTNTPWFYWLCGSGSGS
>186_110_32_0.044%
MHECLATFGSLLLSYCCGSGSGS
>187_110_32_0.044%
MNGDSWFGLLNVYLCGSGSGS
>188_110_32_0.044%
MSQCLHDLWITLFIGSCGSGSGS
>189_110_32_0.044%
MHQCLHNLFQVIVKHCGSGSGS
>190_111_31_0.043%
MSMQHHILICGSGSGS
>191_111_31_0.043%
MHPCLSALWTALYYTCGSGSGS
>192_111_31_0.043%
MSYCLESFWQTLWVNCGSGSGS
>193_111_31_0.043%
MSVFIRLFCFTCGSGSGS
>194_111_31_0.043%
MHPCLSGLWLNFLPYCGSGSGS
>195_111_31_0.043%
MHACLTDLWPLLFDKICGSGSGS
>196_111_31_0.043%
MDPSANWILVLLTFGSGSGS
>197_111_31_0.043%
MHQCAHSITTILVSYFCGSGSGS
>198_111_31_0.043%
MSHCLTELWLNLLACCGSGSGS
>199_112_30_0.042%
MHWCLSQFWMALYCGSGSGS
>200_112_30_0.042%
MHLCLSQLWITIATQCGSGSGS
>201_112_30_0.042%
MHECLSSLLILLCGSGSGS
>202_112_30_0.042%
MHQCLYGLALIFLPVCGSGSGS
>203_112_30_0.042%
MAFTQWWWPYELKGYPCGSGSGS
>204_112_30_0.042%
MHECLYNLVTRLCGSGSGS
>205_112_30_0.042%
MSQCLTDLVWLLYDTCGSGSGS
>206_113_29_0.04%
MPRLFAFWSYRFHTPCGSGSGS
>207_113_29_0.04%
MSYCLTDLWILVYQCGSGSGS
>208_113_29_0.04%
MSRCLTELWLCLCGSGSGS
>209_113_29_0.04%
MFYVWNPFVFNCGSGSGS
>210_113_29_0.04%
MDTLYSKLRKYWYGFCGSGSGS
>211_113_29_0.04%
MHRCLSDLLILYVNKCGSGSGS
>212_114_28_0.039%
MHPCLTTFWCTVFCGSGSGS
>213_114_28_0.039%
MHECVLRLAELYFSLCGSGSGS
>214_114_28_0.039%
MSQCVTQLWNTWINFCGSGSGS
>215_114_28_0.039%
MHGCLVQFVSLLYDSCGSGSGS
>216_114_28_0.039%
MNPFSRLWQLYYYGFDCGSGSGS
>217_114_28_0.039%
MHPCLESAFGLIISQWCGSGSGS
>218_115_27_0.037%
MHECLQHFIQCVYYHYCGSGSGS
>219_115_27_0.037%
MHSCLSQFLTMLYDYCGSGSGS
>220_115_27_0.037%
MSHCLENFLLTILCGSGSGS
>221_115_27_0.037%
MRPTFSSFLLFLASGACGSGSGS
>222_115_27_0.037%
MHVCLQDFVSAFWSKCGSGSGS
>223_115_27_0.037%
MSVCLTALWTLIHDYHCGSGSGS
>224_115_27_0.037%
MSHCLTHLWVLLMNEYCGSGSGS
>225_116_26_0.036%
MSHCLTDLWSSVYLHFCGSGSGS
>226_116_26_0.036%
MTECLTRLWVTMYAQCGSGSGS
>227_116_26_0.036%
MHYCLESLVLAYLVHCGSGSGS
>228_116_26_0.036%
MWSNPSCTNIPWWPWLCGSGSGS
>229_116_26_0.036%
MHSCLAGLISLYLCGSGSGS
>230_116_26_0.036%
MSHCLENFCLTILCGSGSGS
>231_116_26_0.036%
MHVCLTDFLVTLYRHCGSGSGS
>232_117_25_0.035%
MHECLVHLWIITLKHCGSGSGS
>233_117_25_0.035%
MSVWYHSSSTTMNCGSGSGS
>234_117_25_0.035%
MHACLHGLFSLLLEKCGSGSGS
>235_117_25_0.035%
MHPCYNLWGYQLSSWLCGSGSGS
>236_117_25_0.035%
MHACLENLFHLLCGSGSGS
>237_117_25_0.035%
MHQCVVETWHLWFLHCCGSGSGS
>238_117_25_0.035%
MHECVTSLWSLCLLYCGSGSGS
>239_117_25_0.035%
MTPDFSGFLAFLRNVCGSGSGS
>240_118_24_0.033%
MIPWWNALIRGFHNSCGSGSGS
>241_118_24_0.033%
MSSWAGSLCGSGSGS
>242_118_24_0.033%
MHVCLHNFLVTVCGSGSGS
>243_118_24_0.033%
MHQCLESLVYNLLTKCGSGSGS
>244_118_24_0.033%
MNEFLDYVRLYWFGFCGSGSGS
>245_118_24_0.033%
MVCIQTLAQSWVLSWCGSGSGS
>246_118_24_0.033%
MSPCLSGFWMSVYEYYCGSGSGS
>247_119_23_0.032%
MHECVSNFWPVFYTLMCGSGSGS
>248_119_23_0.032%
MHSCLVSLAAVYWNLCGSGSGS
>249_119_23_0.032%
MHLCVETFWVTLWSCCGSGSGS
>250_119_23_0.032%
MHECLYSLWLICLDSCGSGSGS
>251_119_23_0.032%
MHVCLVKFAHTFHTWYCGSGSGS
>252_119_23_0.032%
MTPTVRGFLLYLRGYCGSGSGS
>253_119_23_0.032%
MHECLTSAFTALYNICGSGSGS
>254_120_22_0.031%
MHACLEQFWLILLCGSGSGS
>255_120_22_0.031%
MSYCLTSFWQATLLYCGSGSGS
>256_120_22_0.031%
MWWCTALYGPLLFPLKCGSGSGS
>257_120_22_0.031%
MHPCLTGLWDILLSTCGSGSGS
>258_120_22_0.031%
MSRRPISPCGSGSGS
>259_120_22_0.031%
MTPDFSGFLVFLRNACGSGSGS
>260_120_22_0.031%
MSVFRSRFCFCGSGSGS
>261_120_22_0.031%
MHSCLQVFTLYYSSLCGSGSGS
>262_120_22_0.031%
MRCRFLDESCGSGSGS
>263_120_22_0.031%
MSVFLIYARHQSLGCGSGSGS
>264_121_21_0.029%
MSVCLTNLWVTFFNGCGSGSGS
>265_121_21_0.029%
MHSCLTAFWGTLIANCGSGSGS
>266_121_21_0.029%
MHECLLNAFLLWDFYNCGSGSGS
>267_121_21_0.029%
MHRCLETFWVTLCGSGSGS
>268_121_21_0.029%
MTPDFSGFLAFLRNACGSGRGS
>269_121_21_0.029%
MKRSWIIWFPMRSPYCGSGSGS
>270_121_21_0.029%
MHYCLYSFLQLCLKSCGSGSGS
>271_121_21_0.029%
MHQCVVQFWSLWVDNTCGSGSGS
>272_121_21_0.029%
MFEQFPLNCGSGSGS
>273_121_21_0.029%
MHSCISSLFEMYLLEYCGSGSGS
>274_121_21_0.029%
MHECMHNLFTSLYSSCGSGSGS
>275_121_21_0.029%
MHFCLSSVVHLYISNYCGSGSGS
>276_121_21_0.029%
MSRPQWYYILLKGFPCGSGSGS
>277_122_20_0.028%
MHECLSSFLACLICGSGSGS
>278_122_20_0.028%
MHDCLLRFFLTISENCGSGSGS
>279_122_20_0.028%
MTLCVLLADSLYQWHCGSGSGS
>280_122_20_0.028%
MHVCLSRLWLTYFCGSGSGS
>281_122_20_0.028%
MHLCLSNLWVHFYSACGSGSGS
>282_122_20_0.028%
MPSCLTFWPTLFATYCGSGSGS
>283_122_20_0.028%
MHVCLVNLFALYYKTCGSGSGS
>284_122_20_0.028%
MHPCLTNLAVLIISACGSGSGS
>285_122_20_0.028%
MHECLVNLLWTLNCGSGSGS
>286_122_20_0.028%
MTPDFSGFLAFRRNACGSGSGS
>287_122_20_0.028%
MHKCGADLVLLFLTHCCGSGSGS
>288_122_20_0.028%
MYECLSNLFMVFVENRCGSGSGS
>289_123_19_0.026%
MHQCLHDSLWCVYLKWCGSGSGS
>290_123_19_0.026%
MLCIQQIAYWWANNRYCGSGSGS
>291_123_19_0.026%
MHECLVQSVHLIYLGICGSGSGS
>292_123_19_0.026%
MHPCLVSFVLLCSTCCGSGSGS
>293_123_19_0.026%
MHECLYNLITLWLDCGSGSGS
>294_123_19_0.026%
MSQCLSNFWWTYWAASCGSGSGS
>295_123_19_0.026%
MSHFLENFWLTILCGSGSGS
>296_123_19_0.026%
MHECLSHLVNNFLRDCGSGSGS
>297_123_19_0.026%
MSLIWLLTVPQRSYFCGSGSGS
>298_123_19_0.026%
MFPNLQGFITWLRGGCGSGSGS
>299_124_18_0.025%
MHVCLTNFVLTICGSGSGS
>300_124_18_0.025%
MHECLQGYASLLLRWCGSGSGS
>301_124_18_0.025%
MHLCLESLFISFLYRCGSGSGS
>302_124_18_0.025%
MHPCLTMLWTLALKNCGSGSGS
>303_124_18_0.025%
MTWSLKDLWQLYVHGFCGSGSGS
>304_124_18_0.025%
MHECISNFWLVLFQRKCGSGSGS
>305_124_18_0.025%
MHECLHGLIAAWLNCCGSGSGS
>306_124_18_0.025%
MHPCLVNLSWIYWSRFCGSGSGS
>307_124_18_0.025%
MHQCFSNGWHAWYLLCGSGSGS
>308_124_18_0.025%
MHVCLTNLWVTVCGSGSGS
>309_124_18_0.025%
MHQCLTQVWQTLLVGCCGSGSGS
>310_124_18_0.025%
MWYTLFVRSLKTFESLCGSGSGS
>311_124_18_0.025%
MTPDLSGFLAFLRNACGSGSGS
>312_124_18_0.025%
MVYCLTNFWLLCGSGSGS
>313_124_18_0.025%
MSSVRSWWQALKYGFCGSGSGS
>314_124_18_0.025%
MHECVYDLLTLYLSCGSGSGS
>315_124_18_0.025%
MHECLERLLSNFVNMYCGSGSGS
>316_124_18_0.025%
MSRCLTDYWSLLLCSCGSGSGS
>317_125_17_0.024%
MTPDFSGFLAFLRNARGSGSGS
>318_125_17_0.024%
MTPDFSGFLSFLRNACGSGSGS
>319_125_17_0.024%
MHECLLNFVFVWCGSGSGS
>320_125_17_0.024%
MHACLQNLLVIWCGSGSGS
>321_125_17_0.024%
MSHCLENFWLTILCGSGS
>322_125_17_0.024%
MHSCLTNLWTLFIEYCGSGSGS
>323_125_17_0.024%
MHPCLTSLWLVLCCGSGSGS
>324_125_17_0.024%
MSWCDLYSHEFVRFLCGSGSGS
>325_125_17_0.024%
MTPDFSGFLAFLRNACGCGSGSGS
>326_125_17_0.024%
MHKCLVDLCALYLKTCGSGSGS
>327_125_17_0.024%
MHSCLVSLAQRLYDFCGSGSGS
>328_125_17_0.024%
MHECSVNLFHMWLIHLCGSGSGS
>329_125_17_0.024%
MSHRLENFWLTILCGSGSGS
>330_125_17_0.024%
MHECLTHLWMSGLSTFCGSGSGS
>331_125_17_0.024%
MHRCIADLFLLYTRCCGSGSGS
>332_125_17_0.024%
MSVLRLCGLIMLCCGSGSGS
>333_125_17_0.024%
MTQCLTHLWQSVFQFNCGSGSGS
>334_125_17_0.024%
MHECLSQLWTLICGSGSGS
>335_125_17_0.024%
MSRCLTEFWSRLVCGSGSGS
>336_125_17_0.024%
MSQCLTELFGLLLCGSGSGS
>337_125_17_0.024%
MHECLYNSLILLFCGSGSGS
>338_125_17_0.024%
MSVCLILIIFCGSGSGS
>339_125_17_0.024%
MHPCLENVVWHLYLSCGSGSGS
>340_125_17_0.024%
MDYPWCMNLLEWLCGSGSGS
>341_126_16_0.022%
MHECLVRLFSTICGSGSGS
>342_126_16_0.022%
MHVCLTSLWTSISLCCGSGSGS
>343_126_16_0.022%
MQECLANLWTLLSSCCGSGSGS
>344_126_16_0.022%
MWNWRQLKELYLHGFCGSGSGS
>345_126_16_0.022%
MHPCVTIVSPWLLYYCGSGSGS
>346_126_16_0.022%
MHQCLCNLATLFLCGSGSGS
>347_126_16_0.022%
MHYCPPTSTNWFWWFCGSGSGS
>348_126_16_0.022%
MTPDFSGFLAFLRNAGGSGSGS
>349_126_16_0.022%
MHHCFEELIRIVYSRCGSGSGS
>350_126_16_0.022%
MHECLSNYFVLYLTHCGSGSGS
>351_126_16_0.022%
MTPDFSGFLAFLRYACGSGSGS
>352_126_16_0.022%
MNPNDTSLLTVFWCGSGSGS
>353_126_16_0.022%
MRECLYNLWLTLCGSGSGS
>354_126_16_0.022%
MSHCLENFWLTSLCGSGSGS
>355_126_16_0.022%
MHACLTSFWTKLLCGSGSGS
>356_126_16_0.022%
MSHCLENFWLTILYGSGSGS
>357_126_16_0.022%
MTPFSRVFWLTPNWLCGSGSGS
>358_126_16_0.022%
MHECLHQFFVVLLSSCGSGSGS
>359_127_15_0.021%
MHECLYYLLLTFCGSGSGS
>360_127_15_0.021%
MSRCLENFWITSFMVCGSGSGS
>361_127_15_0.021%
MHVCLVNLVTIWCGSGSGS
>362_127_15_0.021%
MHSCLQEFVSLYFVSTCGSGSGS
>363_127_15_0.021%
MHACLTALWMGLLQSCGSGSGS
>364_127_15_0.021%
MSWWYYVIPVFEPQSCGSGSGS
>365_127_15_0.021%
MHVCLQSLIATIISNCGSGSGS
>366_127_15_0.021%
MSSYCPLALFALWAECGSGSGS
>367_127_15_0.021%
MHECLCNLAQVWLCGSGSGS
>368_127_15_0.021%
MTPDFSGFLAFLRNACGSGSGSGS
>369_127_15_0.021%
MHQCLYTVASLYLSWCGSGSGS
>370_127_15_0.021%
MHECLYSLIILAVCGSGSGS
>371_127_15_0.021%
MSHCLSNLWVALICGSGSGS
>372_127_15_0.021%
MTPDFSGFLAFLRNACGIGSGS
>373_127_15_0.021%
MHSCLTSIWQVLYSSCCGSGSGS
>374_127_15_0.021%
MTPDFSGILAFLRNACGSGSGS
>375_127_15_0.021%
MTPDFSGFLAFLRNASGSGSGS
>376_127_15_0.021%
MHECLTRLWLTYVGCCGSGSGS
>377_127_15_0.021%
MHLCLYNLTVLVVRCGSGSGS
>378_127_15_0.021%
MHSCLHELWATLYVYCGSGSGS
>379_127_15_0.021%
MHECLYGLILLCGSGSGS
>380_127_15_0.021%
MHQCLYDLVYLLCGSGSGS
>381_127_15_0.021%
MHQCISNFVSLLCGSGSGS
>382_127_15_0.021%
MLASNSGILAACGSGSGS
>383_127_15_0.021%
MHSCLTNLWLSSAYYCGSGSGS
>384_127_15_0.021%
MQKCLHDLLLSYVRYCGSGSGS
>385_127_15_0.021%
MHRCLTEAVDLFVKYHCGSGSGS
>386_127_15_0.021%
MTPDFSGFLAFLRNACGSGS
>387_128_14_0.019%
MSHCLENFWLTNLCGSGSGS
>388_128_14_0.019%
MHQCTSSLWSNLIIRWCGSGSGS
>389_128_14_0.019%
MPECLSKLWYIFISDCCGSGSGS
>390_128_14_0.019%
MHECLTNLMFNLSTRYCGSGSGS
>391_128_14_0.019%
MEPSANWILVLLTCGSGSGS
>392_128_14_0.019%
MHECLTNLVSVFLCGSGSGS
>393_128_14_0.019%
MHWCLERFVQSVLSHCGSGSGS
>394_128_14_0.019%
MQKVSPIDDLLFFVFLCGSGSGS
>395_128_14_0.019%
MSLCLENFWLTILCGSGSGS
>396_128_14_0.019%
MHECLHDYLILLLRCGSGSGS
>397_128_14_0.019%
MHECLTSFWLILCGSGSGS
>398_128_14_0.019%
MSPCLTAFWLLMYYKCGSGSGS
>399_128_14_0.019%
MHKCFADLLSTIISNCGSGSGS
>400_128_14_0.019%
MQFCLSQFWLHTFYSCCGSGSGS
>401_128_14_0.019%
MWCDHPSVLSFWLTICGSGSGS
>402_128_14_0.019%
MSSCLTSLWLSIIESCGSGSGS
>403_128_14_0.019%
MHECLYRFLLPLVCGSGSGS
>404_129_13_0.018%
MHQCVYDLFRVLCGSGSGS
>405_129_13_0.018%
MHACLQELVELFLRNCGSGSGS
>406_129_13_0.018%
MAQCLTNLWSSCLSVCGSGSGS
>407_129_13_0.018%
MDSSASTPHSCGSGSGS
>408_129_13_0.018%
MHECLYNLVNDSYTYFCGSGSGS
>409_129_13_0.018%
MHECLSYLFLPFLTMCGSGSGS
>410_129_13_0.018%
MLVCLWWLYLDCGSGSGS
>411_129_13_0.018%
MTPDLSGFLFLTSLCGSGSGS
>412_129_13_0.018%
MHPCLTKFFATILVNCGSGSGS
>413_129_13_0.018%
MHECVSALISLWLTSSCGSGSGS
>414_129_13_0.018%
MTPDFSVFLAFLRNACGSGSGS
>415_129_13_0.018%
MQHCLADLWSTYLKMFCGSGSGS
>416_129_13_0.018%
MHRCLEEFLSLWLCGSGSGS
>417_129_13_0.018%
MHQCLVSLLQTLCGSGSGS
>418_129_13_0.018%
MHECLQNLALILICGSGSGS
>419_129_13_0.018%
MDPSAHWILVLLTCGSGSGS
>420_129_13_0.018%
MHLCLYQFASLVIKHCGSGSGS
>421_129_13_0.018%
MRECLTNLIAMWYHNCGSGSGS
>422_129_13_0.018%
MVAPSWDDFLNFLAGMCGSGSGS
>423_129_13_0.018%
MHECLSRLVITWLYCGSGSGS
>424_129_13_0.018%
MHSCLEHLVRSYFKWCGSGSGS
>425_130_12_0.017%
MHQCLTWLAVACWYKCGSGSGS
>426_130_12_0.017%
MSCLTDLWFLYFTASCGSGSGS
>427_130_12_0.017%
MHPCLSAFWLILCGSGSGS
>428_130_12_0.017%
MHECLTSLVWSLYISCGSGSGS
>429_130_12_0.017%
MHACLASFWLVVNAHCGSGSGS
>430_130_12_0.017%
MHVCLSALWTRIYDACGSGSGS
>431_130_12_0.017%
MTPDFSGFLAFLRNACGSGIGS
>432_130_12_0.017%
MSQCLSTLWMVLYLNCGSGSGS
>433_130_12_0.017%
MHYCLHHLVQAVIDNCGSGSGS
>434_130_12_0.017%
MHECLYNLALMFYCGSGSGS
>435_130_12_0.017%
MQPTFTGFMRFLYNSCGSGSGS
>436_130_12_0.017%
MHPCLSAFWGNFMLNCGSGSGS
>437_130_12_0.017%
MSRCLSEFWGLLYCGSGSGS
>438_130_12_0.017%
MHQCVYSIVELWVDYCGSGSGS
>439_130_12_0.017%
MHVCLEKLVMLLAYKCGSGSGS
>440_130_12_0.017%
MAQCLSNLWWTLVLNCGSGSGS
>441_130_12_0.017%
MLKFRQWYKALLHGFCGSGSGS
>442_130_12_0.017%
MASCLAEFWTLLYLSSCGSGSGS
>443_130_12_0.017%
MHECLCNYFLLWCGSGSGS
>444_130_12_0.017%
MSSLWIWYPMSSSYCGSGSGS
>445_130_12_0.017%
MHECLYGLILTLSSCGSGSGS
>446_130_12_0.017%
MHKCLESFVLLYIGSVCGSGSGS
>447_131_11_0.015%
MTPTLQGFWLWLNDNCGSGSGS
>448_131_11_0.015%
MHACLHNLFLVGWSYCGSGSGS
>449_131_11_0.015%
MHQCLCNLVSSICGSGSGS
>450_131_11_0.015%
MHVCLTQFWIVLCGSGSGS
>451_131_11_0.015%
MHACLTKLFESALMFCGSGSGS
>452_131_11_0.015%
MHQCLYNLARLIVENFGSGSGS
>453_131_11_0.015%
MHPCLTFWHTVVLSCGSGSGS
>454_131_11_0.015%
MSRCVTQLWQLVYYHCGSGSGS
>455_131_11_0.015%
MSHCLENFWLTIMCGSGSGS
>456_131_11_0.015%
MFYVWNPFVFKRGSGSGS
>457_131_11_0.015%
MHPCFENLVLLLCGSGSGS
>458_131_11_0.015%
MHQCLYNLCFSFTSYCGSGSGS
>459_131_11_0.015%
MLCVSEYYSDILNLRYCGSGSGS
>460_131_11_0.015%
MSHCLENFWLTTLCGSGSGS
>461_131_11_0.015%
MHFCLSSFWITLCGSGSGS
>462_131_11_0.015%
MASCLSNFWLSLFTCCGSGSGS
>463_131_11_0.015%
MTPCLTDLWSTFLSWNCGSGSGS
>464_131_11_0.015%
MHACLHQFVATLSRFCGSGSGS
>465_131_11_0.015%
MHECATALWTIVLYHSCGSGSGS
>466_131_11_0.015%
MMYTQQPGFGFCGSGSGS
>467_131_11_0.015%
MHECLVSFLIVSYPWLCGSGSGS
>468_131_11_0.015%
MHACATDVLSIFLKYYCGSGSGS
>469_131_11_0.015%
MFDMWWTLGLFCGSGSGS
>470_131_11_0.015%
MSHCLENCWLTILCGSGSGS
>471_131_11_0.015%
MASCLTALWLTLCGSGSGS
>472_131_11_0.015%
MHQCLYNLALLLSRGSGSGS
>473_131_11_0.015%
MHECVSNFWSMLLKVHCGSGSGS
>474_131_11_0.015%
MHQCLERLVLVVYRNCGSGSGS
>475_131_11_0.015%
MDECLTNLWIHSYRHYCGSGSGS
>476_131_11_0.015%
MHVCLEKLTLIFVHKWCGSGSGS
>477_131_11_0.015%
MHHCLTSLITTFYANYCGSGSGS
>478_131_11_0.015%
MHECLAKLFLNCLATCGSGSGS
>479_132_10_0.014%
MSQCLTLFWLSSFQVSCGSGSGS
>480_132_10_0.014%
MAPCLWWLYLDICGSGSGS
>481_132_10_0.014%
MTPDFFGFLAFLRNACGSGSGS
>482_132_10_0.014%
MAPTFRGFYLYLIHRCGSGSGS
>483_132_10_0.014%
MSHCLNFWLTILCGSGSGS
>484_132_10_0.014%
MHYCLQRLTLLYITTCCGSGSGS
>485_132_10_0.014%
MHYCLSRLWQSLCNCCGSGSGS
>486_132_10_0.014%
MHACLVNLIQLYCGSGSGS
>487_132_10_0.014%
MSQCLTNLWISIGSTCGSGSGS
>488_132_10_0.014%
MHECISKTFTQILLKYCGSGSGS
>489_132_10_0.014%
MTLDFSGFLAFLRNACGSGSGS
>490_132_10_0.014%
MSVCPSFGQPGSTCGSGSGS
>491_132_10_0.014%
MHQCLDDLFRVFMLHCGSGSGS
>492_132_10_0.014%
MHACSQSLAEHLLLIFCGSGSGS
>493_132_10_0.014%
MPECLTNLWWNLARHCGSGSGS
>494_132_10_0.014%
MSACLTNLWISFLDVTCGSGSGS
>495_132_10_0.014%
MHECLSKLWLAVCYSCGSGSGS
>496_132_10_0.014%
MHECLYNLVRLMCGSGSGS
>497_132_10_0.014%
MHLCLTSLVHTLIQHCGSGSGS
>498_132_10_0.014%
MDPSANWILVLLTRGSGSGS
>499_132_10_0.014%
MSQCLETLWRGLYRWHCGSGSGS
>500_132_10_0.014%
MHPCLSRFFETWVYQKCGSGSGS
>501_132_10_0.014%
MTPDFSGFLAFLRNACGSGSCS
>502_132_10_0.014%
MHKCLSNFLEVLVEYHCGSGSGS
>503_132_10_0.014%
MHLCLHNFFLIICGSGSGS
>504_132_10_0.014%
MSQCFTNFIALLYHNCGSGSGS
>505_132_10_0.014%
MSACLTGFWLSCWHVCGSGSGS
>506_132_10_0.014%
MPSCLSFWTLLYSTSCGSGSGS
>507_132_10_0.014%
MHACLTGFWLAYCSLSCGSGSGS
>508_132_10_0.014%
MHQCLYEYLSLWCGSGSGS
>509_132_10_0.014%
MSLEWLCRLSLAWHVCGSGSGS
>510_132_10_0.014%
MHYCLYSLTLTYLTQCGSGSGS
>511_132_10_0.014%
MHQCLTSLIYTFLSHDCGSGSGS
>512_132_10_0.014%
MTPAFSGFLAFLRNACGSGSGS
>513_132_10_0.014%
MSECVTNLWLTWLCGSGSGS
>514_132_10_0.014%
MHECLYNLILVCGSGSGS
>515_132_10_0.014%
MSVLLPSGAFACGSGSGS
>516_132_10_0.014%
MHECLHRLWLSLVTHCGSGSGS
>517_133_9_0.012%
MHECTCSLAYLLYSLCGSGSGS
>518_133_9_0.012%
MPPDFSGFLAFLRNACGSGSGS
>519_133_9_0.012%
MHECLSSLLVTLMPKLCGSGSGS
>520_133_9_0.012%
MTPDFSGFLAFLRNECGSGSGS
>521_133_9_0.012%
MPQCLTQFWGNIYALCGSGSGS
>522_133_9_0.012%
MSVLLICGLFCGSGSGS
>523_133_9_0.012%
MVRCTSDLWTLFFSQCGSGSGS
>524_133_9_0.012%
MHQCIHDLVLLWCGSGSGS
>525_133_9_0.012%
MHPCLTNLWLLWINCGSGSGS
>526_133_9_0.012%
MTPDFSGFLACLRNACGSGSGS
>527_133_9_0.012%
MHECLYHFYVTVYHLRCGSGSGS
>528_133_9_0.012%
MISCLCALLCGSGSGS
>529_133_9_0.012%
MTPDFSGFLALLRNACGSGSGS
>530_133_9_0.012%
MHSCLTNLVSTAFIMYCGSGSGS
>531_133_9_0.012%
MGVWRLLLSWLCGSGSGS
>532_133_9_0.012%
MSLQPYSNCGSGSGS
>533_133_9_0.012%
MHACLTHLWTLSYANVCGSGSGS
>534_133_9_0.012%
MSLCLQNFWGIAFNFCGSGSGS
>535_133_9_0.012%
MSVPTFQDFLLFLQRKCGSGSGS
>536_133_9_0.012%
MHECLVSLMPILLSCCGSGSGS
>537_133_9_0.012%
MYLCLTSLWTLFAFNCGSGSGS
>538_133_9_0.012%
MSVFIIFMLLCIICGSGSGS
>539_133_9_0.012%
MSFCLSRLWHTVYNSCGSGSGS
>540_133_9_0.012%
MHLCVTSLWQAIYKCCGSGSGS
>541_133_9_0.012%
MRVLRLSSFYLCGSGSGS
>542_133_9_0.012%
MTISSNLDVFLWHVFLCGSGSGS
>543_133_9_0.012%
MSFCLETFWLNFLTECGSGSGS
>544_133_9_0.012%
MAPCLTKLWDNLINYCGSGSGS
>545_133_9_0.012%
MSSLRTWWMALKGFCGSGSGS
>546_133_9_0.012%
MHPCLVNLLNVFCGSGSGS
>547_133_9_0.012%
MHECLTKLWIMWYDATCGSGSGS
>548_133_9_0.012%
MGECLTSFWTLLSHSCCGSGSGS
>549_133_9_0.012%
MSHCLENFWLTIPCGSGSGS
>550_133_9_0.012%
MSVCLTSLWILLSNQCGSGSGS
>551_133_9_0.012%
MHECLYSLVITWCGSGSGS
>552_133_9_0.012%
MHECLSALLGLYLLSCGSGSGS
>553_133_9_0.012%
MHPCLYQLFLTFCGSGSGS
>554_133_9_0.012%
MHECLQKYLTTFILYCGSGSGS
>555_133_9_0.012%
MHYCLARLWTSLSSYNCGSGSGS
>556_133_9_0.012%
MHGCLHDLLITLCCGSGSGS
>557_133_9_0.012%
MRHWLRALLKGWCGSGSGS
>558_133_9_0.012%
MHECLTVLWHCVLFSCGSGSGS
>559_133_9_0.012%
MHLCLTSFLEQALQYHCGSGSGS
>560_133_9_0.012%
MHECLSNLIELWCGSGSGS
>561_133_9_0.012%
MPECVTNLWLLLLHDCGSGSGS
>562_133_9_0.012%
MTPDSSGFLAFLRNACGSGSGS
>563_133_9_0.012%
MTPDFSGFLAFLWNACGSGSGS
>564_133_9_0.012%
MHECLATWWTRVYALCGSGSGS
>565_133_9_0.012%
MHECLLNYLILFCGSGSGS
>566_134_8_0.011%
MTPEFSGFLAFLRNACGSGSGS
>567_134_8_0.011%
MHQCLTVYLTHLIHSCGSGSGS
>568_134_8_0.011%
MPTCLTELWTMAYINLCGSGSGS
>569_134_8_0.011%
MAQCVTNLWVTILCGSGSGS
>570_134_8_0.011%
MLYCLLLYDYSYLCGSGSGS
>571_134_8_0.011%
MHECLHNFFLTWVAGCGSGSGS
>572_134_8_0.011%
MHECLTLFIISLTSSCGSGSGS
>573_134_8_0.011%
MHECLSDYLYLLFSTCGSGSGS
>574_134_8_0.011%
MHQCVTTFWLNLLPSCGSGSGS
>575_134_8_0.011%
MSHCPENFWLTILCGSGSGS
>576_134_8_0.011%
MRECLTDLISLWFKANCGSGSGS
>577_134_8_0.011%
MHECLSAFIDSLLWNCGSGSGS
>578_134_8_0.011%
MHECLDRLVRMYIERCCGSGSGS
>579_134_8_0.011%
MHQCLYNLWSNLCLACGSGSGS
>580_134_8_0.011%
MHKCLYDLIVSTCGSGSGS
>581_134_8_0.011%
MTCIFESYWYDSYPVNCGSGSGS
>582_134_8_0.011%
MHQCLYNLLHTLCGSGSGS
>583_134_8_0.011%
MSHCLENFLTILCGSGSGS
>584_134_8_0.011%
MASCLSHFWVNFYRACGSGSGS
>585_134_8_0.011%
MDPSANWILVLLTYGSGSGS
>586_134_8_0.011%
MSECLTNMWILVLCGSGSGS
>587_134_8_0.011%
MHQCLYHLVTSLCGSGSGS
>588_134_8_0.011%
MSHGLENFWLTILCGSGSGS
>589_134_8_0.011%
MSHCLDNFWLTILCGSGSGS
>590_134_8_0.011%
MHQCLTYLWSNWYHNCGSGSGS
>591_134_8_0.011%
MTPDFSGFLASLRNACGSGSGS
>592_134_8_0.011%
MRSCLEDFLTLLYMNHCGSGSGS
>593_134_8_0.011%
MVLCLTRFWELTFTKCGSGSGS
>594_134_8_0.011%
MHSCLSQFWWNLYVLCGSGSGS
>595_134_8_0.011%
MSHCLENFWLTILSGSGSGS
>596_134_8_0.011%
MSHCLENFWLTILCGGGSGS
>597_134_8_0.011%
MPKSLGNCGSGSGS
>598_134_8_0.011%
MYILDFLFTKQQLLQLCGSGSGS
>599_134_8_0.011%
MHDCLRMFLETLIDNCGSGSGS
>600_134_8_0.011%
MHECISNFAQTLYHLCGSGSGS
>601_134_8_0.011%
MSHLENFWLTILCGSGSGS
>602_134_8_0.011%
MHPCLELVALLYNCGSGSGS
>603_134_8_0.011%
MSTCLTDFWSSLWKLCGSGSGS
>604_134_8_0.011%
MHECVYSLFTLVARCGSGSGS
>605_134_8_0.011%
MTPDFSGLLAFLRNACGSGSGS
>606_134_8_0.011%
MHECLTYFVAQFLACGSGSGS
>607_134_8_0.011%
MHPCLEFVITNFLYHCGSGSGS
>608_134_8_0.011%
MHPCTTNLWLVLTRCGSGSGS
>609_134_8_0.011%
MHSCLSAFWSTAIMLCGSGSGS
>610_134_8_0.011%
MHQCLHDFVARMFLNCGSGSGS
>611_134_8_0.011%
MSRCLTNLWISSFLSKCGSGSGS
>612_134_8_0.011%
MTPDFSGFLEFLRNACGSGSGS
>613_134_8_0.011%
MSRCLTELISLWLSKCGSGSGS
>614_134_8_0.011%
MHQCLNDLVTTAWAMYCGSGSGS
>615_134_8_0.011%
MHQCLYNLSRLIVENCGSGSGS
>616_134_8_0.011%
MHQCLTALADLWIQKTCGSGSGS
>617_134_8_0.011%
MSHCLENFWLTILCGSGIGS
>618_134_8_0.011%
MHTCLVDLLTLFANTCGSGSGS
>619_134_8_0.011%
MTLSFYELLALYRNGFCGSGSGS
>620_134_8_0.011%
MRSCLTGLWIAWYSSVCGSGSGS
>621_134_8_0.011%
MHECSLNLVSLLYVLCGSGSGS
>622_134_8_0.011%
MHECLTWLVSSLVSKCGSGSGS
>623_134_8_0.011%
MSFCLTDLWLLVGRFCGSGSGS
>624_135_7_0.01%
MAECLTEFWTRAYRTCCGSGSGS
>625_135_7_0.01%
MHKCLHDFFLRLSNHCGSGSGS
>626_135_7_0.01%
MHQCFAQFVAMYLCGSGSGS
>627_135_7_0.01%
MSHCLENFWLTILCGRGSGS
>628_135_7_0.01%
MSCSTVLACGSGSGS
>629_135_7_0.01%
MTPDFSGFLAVLRNACGSGSGS
>630_135_7_0.01%
MHSCLHDFVMQMYRHCGSGSGS
>631_135_7_0.01%
MHQCLSYLVTTAWILNCGSGSGS
>632_135_7_0.01%
MHPCVSNLWTVILSSCGSGSGS
>633_135_7_0.01%
MHGCLTSLWLDLIRYCGSGSGS
>634_135_7_0.01%
MHGCLQGLVELFCGSGSGS
>635_135_7_0.01%
MHQCLEAYLYLLISSCGSGSGS
>636_135_7_0.01%
MHECMTHLWSGILLSLCGSGSGS
>637_135_7_0.01%
MHHCLSDLVSLLLNHSCGSGSGS
>638_135_7_0.01%
MQSCLVDLWTALAYRYCGSGSGS
>639_135_7_0.01%
MDSYWLLGLPIETPYCGSGSGS
>640_135_7_0.01%
MEPTWRGFVNFLQNNCGSGSGS
>641_135_7_0.01%
MHQCLYNLLIICGSGSGS
>642_135_7_0.01%
MRECLYSFIVTWISHCGSGSGS
>643_135_7_0.01%
MSHCLENFWLTILCSSGSGS
>644_135_7_0.01%
MSVLLSSSVCGSGSGS
>645_135_7_0.01%
MNKCVTDLALLFVSQYCGSGSGS
>646_135_7_0.01%
MSFCLTSLWTVLLCGSGSGS
>647_135_7_0.01%
MHACLANLVATWFTCGSGSGS
>648_135_7_0.01%
MKVCLTTFFESLLDPYCGSGSGS
>649_135_7_0.01%
MYHCPTFLWSLFLSQCGSGSGS
>650_135_7_0.01%
MHRCLSDLLVAIALNCGSGSGS
>651_135_7_0.01%
MHECLYNLAALYVFVCGSGSGS
>652_135_7_0.01%
MTPDFSGFLTFLRNACGSGSGS
>653_135_7_0.01%
MQFCLVNLWSTLGSFCGSGSGS
>654_135_7_0.01%
MSHWLENFWLTILCGSGSGS
>655_135_7_0.01%
MHACLTSFWILCGSGSGS
>656_135_7_0.01%
MHACLEGLLIVYLLACGSGSGS
>657_135_7_0.01%
MHECLVLLASAFYDLCGSGSGS
>658_135_7_0.01%
MHPCLQLFETIWLGCGSGSGS
>659_135_7_0.01%
MHSCLSGLWQVILLSCGSGSGS
>660_135_7_0.01%
MSQCLSEFFVLVINCGSGSGS
>661_135_7_0.01%
MHYCLQSLVNLFCGSGSGS
>662_135_7_0.01%
MTPDFSGFLAFLRNTCGSGSGS
>663_135_7_0.01%
MTPDFPGFLAFLRNACGSGSGS
>664_135_7_0.01%
MHACLTNFWATWYCNLCGSGSGS
>665_135_7_0.01%
MHVCLSDFVLLICGSGSGS
>666_135_7_0.01%
MSVLLRFGLSMHLFGSGSGS
>667_135_7_0.01%
MNGRDTIGRILNRLLCGSGSGS
>668_135_7_0.01%
MHQCLQVFVDTLIGYGCGSGSGS
>669_135_7_0.01%
MHECLHNFVSHLLCGSGSGS
>670_135_7_0.01%
MSECLTRLIELLVSHCGSGSGS
>671_135_7_0.01%
MHPCLTALWANVYLEICGSGSGS
>672_135_7_0.01%
MICVQALAYAFTEYICGSGSGS
>673_135_7_0.01%
MHLCLELFFARMFLSCGSGSGS
>674_135_7_0.01%
MSACLQALSYRISSHYCGSGSGS
>675_135_7_0.01%
MNSWWSFNISYNTPYCGSGSGS
>676_135_7_0.01%
MHTCLSQLWYHLYVSCGSGSGS
>677_135_7_0.01%
MHQCVVNFWLTLCGSGSGS
>678_135_7_0.01%
MWPTTCEAVLRWFIHSCGSGSGS
>679_135_7_0.01%
MQYCLSSLWLTLLTCCGSGSGS
>680_135_7_0.01%
MHTCLYDLLLLVVEHNCGSGSGS
>681_135_7_0.01%
MHECLTYLWLTYLKKCGSGSGS
>682_135_7_0.01%
MTPDFSGFLAFLMNACGSGSGS
>683_135_7_0.01%
MWKCIDHYLETLTHFCGSGSGS
>684_135_7_0.01%
MDPSTNWILVLLTCGSGSGS
>685_135_7_0.01%
MHQCLYNLARLIVNCGSGSGS
>686_135_7_0.01%
MHWCLYNLTCSMVAYCGSGSGS
>687_135_7_0.01%
MHECLQQLVSLTCQKWCGSGSGS
>688_135_7_0.01%
MHHCLEQYLTLVIELCGSGSGS
>689_135_7_0.01%
MSQCLTNLVALAFGYCGSGSGS
>690_135_7_0.01%
MHPCLEHLVSSIITHCGSGSGS
>691_135_7_0.01%
MQDCLTSLWSLLLAHCGSGSGS
>692_135_7_0.01%
MHVCLENLWVKLFLLHCGSGSGS
>693_136_6_0.008%
MTPDFSGFLAFLRHACGSGSGS
>694_136_6_0.008%
MSHCLENFWLTILCCSGSGS
>695_136_6_0.008%
MHVCLSGLWSTILLYCGSGSGS
>696_136_6_0.008%
MQECLYYLVLTFCGSGSGS
>697_136_6_0.008%
MHPCFLNVVNLFLHCGSGSGS
>698_136_6_0.008%
MHHCLEALVRTIAEYCGSGSGS
>699_136_6_0.008%
MKQCLTDLVTSLYTKCCGSGSGS
>700_136_6_0.008%
MHLCLQWYFQTLLFNGCGSGSGS
>701_136_6_0.008%
MHQCLHNLFTTWFTCGSGSGS
>702_136_6_0.008%
MHACLTRFWVTICGSGSGS
>703_136_6_0.008%
MIFLCPMWPCGSGSGS
>704_136_6_0.008%
MDPGAHWFLQLLTNCGSGSGS
>705_136_6_0.008%
MHQCFAQLLDVLLLNCGSGSGS
>706_136_6_0.008%
MHYCLYHLFLLCGSGSGS
>707_136_6_0.008%
MHQCLMNLLLTFCGSGSGS
>708_136_6_0.008%
MTPDFSGFLAFLRNACGSDSGS
>709_136_6_0.008%
MLYVWNPFVFKCGSGSGS
>710_136_6_0.008%
MYRCLEDLWSVLLRNNCGSGSGS
>711_136_6_0.008%
MHHDCFGVGAFLLQRLCGSGSGS
>712_136_6_0.008%
MRFCDLLSQHWFPMNCGSGSGS
>713_136_6_0.008%
MQECLCKLLELYWSSCGSGSGS
>714_136_6_0.008%
MHDCVSQLWWTIICGSGSGS
>715_136_6_0.008%
MSHCLTQYWVTIFAMCGSGSGS
>716_136_6_0.008%
MQMCLSQFWSLLIFRSCGSGSGS
>717_136_6_0.008%
MHFCAHSFVLVLLQHCGSGSGS
>718_136_6_0.008%
MHECLSTLIATIFAGCGSGSGS
>719_136_6_0.008%
MHECLASLFFKLYTRCGSGSGS
>720_136_6_0.008%
MQQCLTNFWSALYLVCGSGSGS
>721_136_6_0.008%
MWSCLTWAVYEYPVYCGSGSGS
>722_136_6_0.008%
MHPCLIELTSLFAQHLCGSGSGS
>723_136_6_0.008%
MSVCVVFLRHVSCGSGSGS
>724_136_6_0.008%
MSPCLTELFTLLYNSCGSGSGS
>725_136_6_0.008%
MHECLSDLLNLYIAYKCGSGSGS
>726_136_6_0.008%
MHECLSNWVNTLLHHCGSGSGS
>727_136_6_0.008%
MTHDFSGFLAFLRNACGSGSGS
>728_136_6_0.008%
MHECITVAFLSILQSCGSGSGS
>729_136_6_0.008%
MSVFISFSLRSGSGS
>730_136_6_0.008%
MHYCLYSLTLTYLTHCGSGSGS
>731_136_6_0.008%
MHACLSQLWLDLYEHCGSGSGS
>732_136_6_0.008%
MHICLNQFALLLYTHSCGSGSGS
>733_136_6_0.008%
MHPCLESIFSTIFLNCGSGSGS
>734_136_6_0.008%
MTPDFSGFLAFLRDACGSGSGS
>735_136_6_0.008%
MTPDFSGFLAFLRNACCSGSGS
>736_136_6_0.008%
MSQPARNHLCGSGSGS
>737_136_6_0.008%
MTPDFSGFLAFLRNAYGSGSGS
>738_136_6_0.008%
MHQCLYTLVVSLSDFCGSGSGS
>739_136_6_0.008%
MTPDFSGFLAFLSNACGSGSGS
>740_136_6_0.008%
MSQCLSNLWLTASHFRGSGSGS
>741_136_6_0.008%
MSSCLTQFWTSWFTRCGSGSGS
>742_136_6_0.008%
MHLCLESLFISFLYSCGSGSGS
>743_136_6_0.008%
MHPCAVNLIWTFCGSGSGS
>744_136_6_0.008%
MHQCLSNFFVLTWCGSGSGS
>745_136_6_0.008%
MSICLSQFWELWFCGSGSGS
>746_136_6_0.008%
MLRTTRWSQDWFWLIFCGSGSGS
>747_136_6_0.008%
MSHCFENFWLTILCGSGSGS
>748_136_6_0.008%
MHSCLEALLLNFYAHACGSGSGS
>749_136_6_0.008%
MHNCLVSLWLTFCGSGSGS
>750_136_6_0.008%
MSLWCCLLDLKELCGSGSGS
>751_136_6_0.008%
MHQCLQSFIYLLACGSGSGS
>752_136_6_0.008%
MHLCLQQFLQMIYRHKCGSGSGS
>753_136_6_0.008%
MSQCLENFWLTILCGSGSGS
>754_136_6_0.008%
MHQCLVSYALALYNHCGSGSGS
>755_136_6_0.008%
MHECLATLWNLYIYGCGSGSGS
>756_136_6_0.008%
MAACLSELWITYMSFYCGSGSGS
>757_136_6_0.008%
MHLCLQSLTSLLLIYCGSGSGS
>758_136_6_0.008%
MHLCLELLWVTFYCGSGSGS
>759_136_6_0.008%
MHQCLVSLAHLYLMTCGSGSGS
>760_136_6_0.008%
MHECLHSLFFHVLAGCGSGSGS
>761_136_6_0.008%
MDPPANWILVLLTCGSGSGS
>762_136_6_0.008%
MTPDFSGFLAFLGNACGSGSGS
>763_136_6_0.008%
MHECLASLMSTFFPICGSGSGS
>764_136_6_0.008%
MSQCLTKFFTLLFVNACGSGSGS
>765_136_6_0.008%
MHSCLSDFWTSLFLQCGSGSGS
>766_136_6_0.008%
MHACLLEFLILCCGSGSGS
>767_136_6_0.008%
MHLCLENLFILLCGSGSGS
>768_136_6_0.008%
MHECLHNLVTLWTCGSGSGS
>769_136_6_0.008%
MTPDFSGFLAFPRNACGSGSGS
>770_136_6_0.008%
MHECFSSIISLILTHNCGSGSGS
>771_136_6_0.008%
MTPVFSGFLAFLRNACGSGSGS
>772_136_6_0.008%
MHECSVKLLTLYWLACGSGSGS
>773_136_6_0.008%
MHQCLVDYVRLISDVCCGSGSGS
>774_136_6_0.008%
MHECLYSLVVIVCGSGSGS
>775_136_6_0.008%
MHSCLHDLLVLWCCGSGSGS
>776_136_6_0.008%
MHSCLTNLWLTLICGSGSGS
>777_136_6_0.008%
MPSCLTDLWSSWWFCGSGSGS
>778_136_6_0.008%
MHECFAQFVELCIIACGSGSGS
>779_136_6_0.008%
MAPPYNYFDVYSFVWLRQRSGS
>780_136_6_0.008%
MHQCLYNLVRLIVENCGSGSGS
>781_136_6_0.008%
MHQCLYNLARLIVENCGRGSGS
>782_136_6_0.008%
MHPCLASFAMILWKCGSGSGS
>783_136_6_0.008%
MSHCLENFWLTILCDSGSGS
>784_136_6_0.008%
MSHCLENFWLTVLCGSGSGS
>785_136_6_0.008%
MSHCLIDLWTTYLKYCGSGSGS
>786_136_6_0.008%
MSECLTVFLTTIAKHCCGSGSGS
>787_136_6_0.008%
MKYCLQALASLILANCCGSGSGS
>788_136_6_0.008%
MHACLMGLWFVYTNHYCGSGSGS
>789_136_6_0.008%
MSYCLTQFWCRTFASCGSGSGS
>790_136_6_0.008%
MHPCVSALWTLLLSRCGSGSGS
>791_136_6_0.008%
MSHCLEKFWLTILCGSGSGS
>792_136_6_0.008%
MVYCLTKFWELWLECGSGSGS
>793_136_6_0.008%
MHECLTYFVAQFLVCGSGSGS
>794_137_5_0.007%
MHLCLYNVTTLFYNTYCGSGSGS
>795_137_5_0.007%
MHECISNFWLVLFQRNCGSGSGS
>796_137_5_0.007%
MSHCLENLWLTILCGSGSGS
>797_137_5_0.007%
MHNCLTDLWTNLAVHLCGSGSGS
>798_137_5_0.007%
MSHCLENFWLTILCGSVSGS
>799_137_5_0.007%
MHACLHEFLALFYTKCGSGSGS
>800_137_5_0.007%
MHECLYDLINNWVDLCGSGSGS
>801_137_5_0.007%
MHQCLEKFALVVLQFCGSGSGS
>802_137_5_0.007%
MYQCLTRLFLTYYDACGSGSGS
>803_137_5_0.007%
MSHCLENFWLTILCGSDSGS
>804_137_5_0.007%
MHQCLVLTLTTLWINCGSGSGS
>805_137_5_0.007%
MHPCLEALFQLLVSCGSGSGS
>806_137_5_0.007%
MPSWPCKISSLIYDSCGSGSGS
>807_137_5_0.007%
MHPCFESFLSSSIASFCGSGSGS
>808_137_5_0.007%
MSPCLENFWLTILCGSGSGS
>809_137_5_0.007%
MSYCLSEYWISLVQLCGSGSGS
>810_137_5_0.007%
MHACLHDFMIYLNCGSGSGS
>811_137_5_0.007%
MTPDFSGFLAFLRKCGSGSGS
>812_137_5_0.007%
MHACLQTLVSSWLIYCGSGSGS
>813_137_5_0.007%
MSQCLTDLWMRFTAICGSGSGS
>814_137_5_0.007%
MSYCLTTLWFSVYNACGSGSGS
>815_137_5_0.007%
MQKCLYDLILTWYRSCGSGSGS
>816_137_5_0.007%
MHECLHCLVLTLYQNCGSGSGS
>817_137_5_0.007%
MSGCLTNFWMLTYSLCGSGSGS
>818_137_5_0.007%
MHECLLSVTSLWLYDCCGSGSGS
>819_137_5_0.007%
MNVSSSYLAACGSGSGS
>820_137_5_0.007%
MHECLSRFVTLCLAYCGSGSGS
>821_137_5_0.007%
MHKCMEDFLTLLITFCGSGSGS
>822_137_5_0.007%
MSHCLENFLLTILFGSGSGS
>823_137_5_0.007%
MHACSCELLQLYVTYLCGSGSGS
>824_137_5_0.007%
MTWCLSNLWSTLWSSCGSGSGS
>825_137_5_0.007%
MHQCLEQAVLNFLRLSCGSGSGS
>826_137_5_0.007%
MHYCLQKWFETLHMSCGSGSGS
>827_137_5_0.007%
MHVCLVDLWQLWYTGCCGSGSGS
>828_137_5_0.007%
MSYCLENFWLTILCGSGSGS
>829_137_5_0.007%
MSHCLENFWLTLLCGSGSGS
>830_137_5_0.007%
MQACLSTFWISVYQWCGSGSGS
>831_137_5_0.007%
MSTWKQLIKTLLKGFCGSGSGS
>832_137_5_0.007%
MSAFDRWWHGFLRALCGSGSGS
>833_137_5_0.007%
MHKCFESLIVKYFLYCGSGSGS
>834_137_5_0.007%
MHACLQAFVISMYCGSGSGS
>835_137_5_0.007%
MSHCIENFWLTILCGSGSGS
>836_137_5_0.007%
MTPDFSGVLAFLRNACGSGSGS
>837_137_5_0.007%
MHHCMQSLLALWLCGSGSGS
>838_137_5_0.007%
MHYCLQLIERIAFDCGSGSGS
>839_137_5_0.007%
MHECLHHFISLVSYACGSGSGS
>840_137_5_0.007%
MYWCPHVARHIIIWCGSGSGS
>841_137_5_0.007%
MHTCLTGLWSLYMAHCGSGSGS
>842_137_5_0.007%
MYHCLENFWLTILCGSGSGS
>843_137_5_0.007%
MHECLQNFLEFTWQVCGSGSGS
>844_137_5_0.007%
MHECLYDLLVKALCGSGSGS
>845_137_5_0.007%
MHQCLTFIASLWFTNCGSGSGS
>846_137_5_0.007%
MHECLHDYLILLLSCGSGSGS
>847_137_5_0.007%
MHQCLYNLARLIVENCGSGRGS
>848_137_5_0.007%
MSHCLENFWLTILCGSGTGS
>849_137_5_0.007%
MSHCLENVWLTILCGSGSGS
>850_137_5_0.007%
MHQCLYNLARLFVENCGSGSGS
>851_137_5_0.007%
MSHCLENFWLTILCGSGSVS
>852_137_5_0.007%
MHKCLESLASLLFKCGSGSGS
>853_137_5_0.007%
MHRCLSDLYLTFWHCCGSGSGS
>854_137_5_0.007%
MNKCLASLAQILFQHYCGSGSGS
>855_137_5_0.007%
MHKCVTDLIVLALCGSGSGS
>856_137_5_0.007%
MHECLHKFILHLCGSGSGS
>857_137_5_0.007%
MQSCLVNLWTALAYRYCGSGSGS
>858_137_5_0.007%
MSTCLENFWSLLLDSRCGSGSGS
>859_137_5_0.007%
MRKCLQDLFLTYLNRCGSGSGS
>860_137_5_0.007%
MHLCTTNLWTTLYHLCGSGSGS
>861_137_5_0.007%
MHYCVQMLLESWLVKCGSGSGS
>862_137_5_0.007%
MSQCVTELWLTLYRSRGSGSGS
>863_137_5_0.007%
MTPDFSGFLAFLRNACGNGSGS
>864_137_5_0.007%
MAYCLTSFWQTIICGSGSGS
>865_137_5_0.007%
MSVCIIWLRGCGSGSGS
>866_137_5_0.007%
MYVCLTSLWTSAVQYCGSGSGS
>867_137_5_0.007%
MRSWKLLWNKYYLGFCGSGSGS
>868_137_5_0.007%
MHVCLSALFATGYGIWCGSGSGS
>869_137_5_0.007%
MDTLYLKLRKYWYGFCGSGSGS
>870_137_5_0.007%
MAYCLHNFVTLLAATCGSGSGS
>871_137_5_0.007%
MSECLASFWLLVYNSCGSGSGS
>872_137_5_0.007%
MTPTFSGFLEYLWNKCGSGSGS
>873_137_5_0.007%
MSFCLSQFWLTIYRCGSGSGS
>874_137_5_0.007%
MHECAASLASLLYVLCGSGSGS
>875_137_5_0.007%
MSLCLTAFWSRLLECGSGSGS
>876_137_5_0.007%
MHSCLVELTIILASYCGSGSGS
>877_137_5_0.007%
MALCLAQLWSMLYNHCGSGSGS
>878_137_5_0.007%
MSECLTSLWHLFCGSGSGS
>879_137_5_0.007%
MPCLQGLWYTWIDNLCGSGSGS
>880_137_5_0.007%
MSQCLTSFWSSLLSCCGSGSGS
>881_137_5_0.007%
MERKFHLLYYFLGTWCGSGSGS
>882_137_5_0.007%
MFYVWHPFVFKCGSGSGS
>883_137_5_0.007%
MVLCDLLADKLYRKVVCGSGSGS
>884_137_5_0.007%
MTPDFSGFHAFLRNACGSGSGS
>885_137_5_0.007%
MHECLSKILEILACGSGSGS
>886_137_5_0.007%
MNACQSSLWLMLNFCGSGSGS
>887_137_5_0.007%
MHCLYDLIHLYVCGSGSGS
>888_137_5_0.007%
MSHCLENFWLTILCGSGNGS
>889_137_5_0.007%
MHYCLTTLWANYFAKCGSGSGS
>890_137_5_0.007%
MHECLTAFVQVLFDHCGSGSGS
>891_137_5_0.007%
MSVLLLLFIFTSWNCGSGSGS
>892_137_5_0.007%
MHICLEQLVQIYISNQCGSGSGS
>893_137_5_0.007%
MHVCLQYVVSKLIELNCGSGSGS
>894_137_5_0.007%
MHYCLTQLIALCINRCGSGSGS
>895_137_5_0.007%
MHQCLYNYLNIWTDSLCGSGSGS
>896_137_5_0.007%
MKSLSQLLRLYWLGFCGSGSGS
>897_137_5_0.007%
MQGCLVNLWHSLYLYNCGSGSGS
>898_137_5_0.007%
MTPDFSGFLAFLRNACVSGSGS
>899_137_5_0.007%
MRYCLATFWHSVYHACGSGSGS
>900_137_5_0.007%
MSRCLTEIWSTILAHCGSGSGS
>901_137_5_0.007%
MSLCSWLDWYLNIEDTCGSGSGS
>902_137_5_0.007%
MHECLCNLWLTSLCGSGSGS
>903_137_5_0.007%
MHACLQTLVSIWYSCGSGSGS
>904_137_5_0.007%
MTPDFSGFLAFLRNACGSVSGS
>905_137_5_0.007%
MSHCLTEFWLTALTAYCGSGSGS
>906_137_5_0.007%
MTPDFSGFLAFLRTACGSGSGS
>907_138_4_0.006%
MHQCLEVFMVSWLSSCGSGSGS
>908_138_4_0.006%
MVCRLTSPPGNCGSGSGS
>909_138_4_0.006%
MSVLRCFIRFVLPNCGSGSGS
>910_138_4_0.006%
MHRCLTTFWINLCGSGSGS
>911_138_4_0.006%
MHECLHSLLNLICGSGSGS
>912_138_4_0.006%
MHVCLTKFWWTLFGSGSGS
>913_138_4_0.006%
MHSCLQDLLAQYLVICCGSGSGS
>914_138_4_0.006%
MHSCLVDLLRVYASHSCGSGSGS
>915_138_4_0.006%
MSRCLTSLWVSLYDRCGIGSGS
>916_138_4_0.006%
MIPDFSGFLAFLRNACGSGSGS
>917_138_4_0.006%
MHQCLHDSLWCVYLKCCGSGSGS
>918_138_4_0.006%
MHECLQSLCVLLLKTCGSGSGS
>919_138_4_0.006%
MQWCLERLVLLYFQHRCGSGSGS
>920_138_4_0.006%
MHKCLTDYFGLLFHSCGSGSGS
>921_138_4_0.006%
MNECLTHLTVLLTSWCGSGSGS
>922_138_4_0.006%
MHECVQSLLALWLHSCGSGSGS
>923_138_4_0.006%
MTPDFSGFLAFLRNACSSGSGS
>924_138_4_0.006%
MFYGWNPFVFKCGSGSGS
>925_138_4_0.006%
MHYCITKFVQTYYRSHCGSGSGS
>926_138_4_0.006%
MHHCLHYVTALFLKHSCGSGSGS
>927_138_4_0.006%
MTPDFSGFLAFLRNACGSCSGS
>928_138_4_0.006%
MHQCLVLYVETLISYCGSGSGS
>929_138_4_0.006%
MSTPMLLGYTFGSGSGS
>930_138_4_0.006%
MSLTRWAWLDDMCCGSGSGS
>931_138_4_0.006%
MHQCTSRFFETLFLACGSGSGS
>932_138_4_0.006%
MHYCSTELAILYIRYFCGSGSGS
>933_138_4_0.006%
MYPSANWILVLLTCGSGSGS
>934_138_4_0.006%
MYECIYSLTTLVISHCGSGSGS
>935_138_4_0.006%
MSSCLTSFWQQLYRQCGRGSGS
>936_138_4_0.006%
MHQCLCDLISTLCGSGSGS
>937_138_4_0.006%
MFYVWNPFVYKCGSGSGS
>938_138_4_0.006%
MHSRPMVTNCGSGSGS
>939_138_4_0.006%
MLVCRIFLRVISSLCGSGSGS
>940_138_4_0.006%
MSYCLTALWPLAFAVCGSGSGS
>941_138_4_0.006%
MFYVWTPFVFKCGSGSGS
>942_138_4_0.006%
MHYCLERFLSTIVQGCGSGSGS
>943_138_4_0.006%
MHECITRFFSCLICGSGSGS
>944_138_4_0.006%
MHRCMQSLIESLAACGSGSGS
>945_138_4_0.006%
MHKCLAELFTSVCLHACGSGSGS
>946_138_4_0.006%
MTPDFSGFLAFHRNACGSGSGS
>947_138_4_0.006%
MHECLCTTLLLICGSGSGS
>948_138_4_0.006%
MQIDHRWDNLLFIFFLCGSGSGS
>949_138_4_0.006%
MHYCLQSVIALFLDSCGSGSGS
>950_138_4_0.006%
MRKCLSDLITSFASYCGSGSGS
>951_138_4_0.006%
MHACLTDFWYKLIVTSCGSGSGS
>952_138_4_0.006%
MHYCLSSYFSSWVELRQRQGS
>953_138_4_0.006%
MYQCFAKLIDLVVANCGSGSGS
>954_138_4_0.006%
MVSCLTALWVTLCGSGSGS
>955_138_4_0.006%
MTVCLTEFWSLLYNSCGSGSGS
>956_138_4_0.006%
MHQCLYNLWTVAARYCGSGSGS
>957_138_4_0.006%
MPSCLSDLWGTLYKYCCGSGSGS
>958_138_4_0.006%
MHWCLEQLVYGCFQHCGSGSGS
>959_138_4_0.006%
MHECLHNVSILYLTLCGSGSGS
>960_138_4_0.006%
MNVCMIMSSCYCGSGSGS
>961_138_4_0.006%
MHQCLYNLCSLAIACGSGSGS
>962_138_4_0.006%
MHECLTDYVSTIWLFCGSGSGS
>963_138_4_0.006%
MHQCLYTLVLSMCGSGSGS
>964_138_4_0.006%
MHICLQRFIETAIYVCGSGSGS
>965_138_4_0.006%
MSECLTDLWLRLARNCGSGSGS
>966_138_4_0.006%
MHKCLDDLVSLYMSGVCGSGSGS
>967_138_4_0.006%
MHECLVHLWSSIIGHCGSGSGS
>968_138_4_0.006%
MYQCLHDLVSLYVCGSGSGS
>969_138_4_0.006%
MSHCLENFWLMILCGSGSGS
>970_138_4_0.006%
MHECLYNLFAMTTLAMCGSGSGS
>971_138_4_0.006%
MWWCTALYGPLLFPLNCGSGSGS
>972_138_4_0.006%
MSPDFSGFLAFLRNACGSGSGS
>973_138_4_0.006%
MHLCLEELLVAFYVRQRSGS
>974_138_4_0.006%
MYMPHRYTNCGSGSGS
>975_138_4_0.006%
MHACLQNFWWNLLITCGSGSGS
>976_138_4_0.006%
MSQCLSNLLTASHFCGSGSGS
>977_138_4_0.006%
MSYCLTQFFSMLFMHCGSGSGS
>978_138_4_0.006%
MCVLRICGLSCFCGSGSGS
>979_138_4_0.006%
MHQCAENLFLTIAQYYCGSGSGS
>980_138_4_0.006%
MHQCLSEFFNLWTNNCCGSGSGS
>981_138_4_0.006%
MSQCLQFLDRSCGSGSGS
>982_138_4_0.006%
MHECLYHLAIALMCGSGSGS
>983_138_4_0.006%
MTKWYRALIHGFCGSGSGS
>984_138_4_0.006%
MHYCLSSLFQEWFCGSGSGS
>985_138_4_0.006%
MSYCLTEFWSTLIHFGSGSGS
>986_138_4_0.006%
MSTWSVLSALFHGFCGSGSGS
>987_138_4_0.006%
MHQCLERLCLSWLATCGSGSGS
>988_138_4_0.006%
MHECTAKFVQGAYMYFCGSGSGS
>989_138_4_0.006%
MSFCLETFWLNFLSECGSGSGS
>990_138_4_0.006%
MHLCLTSLWSDYINWCGSGSGS
>991_138_4_0.006%
MNPTLSGFVKYLSGFCGSGSGS
>992_138_4_0.006%
MHYCLSSFLVTVAYCGSGSGS
>993_138_4_0.006%
MCLRFIFCGSGSGS
>994_138_4_0.006%
MHWCLQNLILTICGSGSGS
>995_138_4_0.006%
MHQCLANLWSCMLYNCGSGSGS
>996_138_4_0.006%
MHECVTALITLWVVHCGSGSGS
>997_138_4_0.006%
MHECLSHLFGLLIGCGSGSGS
>998_138_4_0.006%
MHLCLTSFLQLLCGSGSGS
>999_138_4_0.006%
MFPRTCTLFLSWLLSCGSGSGS
>1000_138_4_0.006%
MHQCLYNLALLLSSGSGSGS
>1001_138_4_0.006%
MFPTLPGFFAYLLNQCGSGSGS
>1002_138_4_0.006%
MSQCLTALWMAWLYCGSGSGS
>1003_138_4_0.006%
MLPCLWIVFLDCGSGSGS
>1004_138_4_0.006%
MHACLVDLLQRLHTCCGSGSGS
>1005_138_4_0.006%
MHACLVRLCEIVYDHCGSGSGS
>1006_138_4_0.006%
MHQCLTEWVQALYRHCGSGSGS
>1007_138_4_0.006%
MHQCLYNLARLIVENRGSGSGS
>1008_138_4_0.006%
MHVCLQDLLELLCGSGSGS
>1009_138_4_0.006%
MVHWFRALMYGWCGSGSGS
>1010_138_4_0.006%
MHHCMYNLWQSLSLYYCGSGSGS
>1011_138_4_0.006%
MHPCLVSVWALLLDIHCGSGSGS
>1012_138_4_0.006%
MTPDFSAFLAFLRNACGSGSGS
>1013_138_4_0.006%
MHQCLVNLTWIWCGSGSGS
>1014_138_4_0.006%
MHACLQNLWLTFRSCGSGSGS
>1015_138_4_0.006%
MHECIVSLVWTMCGSGSGS
>1016_138_4_0.006%
MYPCITALFSLYIENCGSGSGS
>1017_138_4_0.006%
MHQCLSQLFSEILFCGSGSGS
>1018_138_4_0.006%
MSRCLAEFWGMAFANCGSGSGS
>1019_138_4_0.006%
MHKCLSDLWASISRFCGSGSGS
>1020_138_4_0.006%
MVCISSILYHIVDHSCGSGSGS
>1021_138_4_0.006%
MYWCLPIAQAVVNAICGSGSGS
>1022_138_4_0.006%
MRECLYNLWLTFCGSGSGS
>1023_138_4_0.006%
MHPCLADLIARIVSSCGSGSGS
>1024_138_4_0.006%
MHSCLTHFVQLLATCGSGSGS
>1025_138_4_0.006%
MHYCLYNVAVLFQQWCGSGSGS
>1026_138_4_0.006%
MAPTWGFISWLRNECGSGSGS
>1027_138_4_0.006%
MHQCVSNLWSNFFSFCGSGSGS
>1028_138_4_0.006%
MSRCLTSLWVSLYDRRGSGSGS
>1029_138_4_0.006%
MFHCLENFWLTILCGSGSGS
>1030_138_4_0.006%
MVCLQIILYNLVASNCGSGSGS
>1031_138_4_0.006%
MHACLYDLLSLFVASCGSGSGS
>1032_138_4_0.006%
MHNCLTNFWSALICSSCGSGSGS
>1033_138_4_0.006%
MRSYWLLWLKIDTPYCGSGSGS
>1034_138_4_0.006%
MHQCLTGFLSLLCGSGSGS
>1035_138_4_0.006%
MHQCVAELWSMLLSCGSGSGS
>1036_138_4_0.006%
MTPDFSGFLAFLRNACDSGSGS
>1037_138_4_0.006%
MHVCLVDLMYSVYLHNCGSGSGS
>1038_138_4_0.006%
MPSCLQGFLSLLIQNCGSGSGS
>1039_138_4_0.006%
MHECTTALWKVLSVHFCGSGSGS
>1040_138_4_0.006%
MHFCFSSFIELLVSSHCGSGSGS
>1041_138_4_0.006%
MHQCLYNLWAVAARYCGSGSGS
>1042_138_4_0.006%
MSHCLENFWLTILCGSGSSS
>1043_138_4_0.006%
MHRCLDLFSNWIKCGSGSGS
>1044_138_4_0.006%
MHECLYNILTKIFHDCGSGSGS
>1045_138_4_0.006%
MQECLTHLFMLISNHCGSGSGS
>1046_138_4_0.006%
MHFCLYRLVHTFYCGSGSGS
>1047_138_4_0.006%
MHSCLHDLFLTLCGSGSGS
>1048_138_4_0.006%
MDVWACRLSDLLYFRLCGSGSGS
>1049_138_4_0.006%
MSSYCPLALFALWADCGSGSGS
>1050_138_4_0.006%
MHECLYRFLTLAFDACGSGSGS
>1051_138_4_0.006%
MSCVSDFWLLVFASCGSGSGS
>1052_138_4_0.006%
MHYCVTSLWLLWHCGSGSGS
>1053_138_4_0.006%
MHACLTRFWVFALSNCGSGSGS
>1054_138_4_0.006%
MHYCLSEFLVMFVACCGSGSGS
>1055_138_4_0.006%
MTECLTAFWSLWFNPLCGSGSGS
>1056_138_4_0.006%
MDPSANWFLVLLTCGSGSGS
>1057_138_4_0.006%
MTPDFSGFLAFLRNACGSGGGS
>1058_138_4_0.006%
MRFWHQFISLYIKGFECGSGSGS
>1059_138_4_0.006%
MPWCDALDFLLASFCGSGSGS
>1060_138_4_0.006%
MHQCLSELLTVYFNTCGSGSGS
>1061_138_4_0.006%
MSRCLTSLWVSLYYRCGSGSGS
>1062_138_4_0.006%
MRPSLKSFIRFLELGCGSGSGS
>1063_138_4_0.006%
MHECLYQLVCTTLEICGSGSGS
>1064_138_4_0.006%
MHQCLYYLCWTALSCCGSGSGS
>1065_138_4_0.006%
MGVFSLFGLFGICGSGSGS
>1066_138_4_0.006%
MIECLTGYWSTLYYKYCGSGSGS
>1067_138_4_0.006%
MHQRLYNLARLIVENCGSGSGS
>1068_138_4_0.006%
MSPCLSALWERVFDLCGSGSGS
>1069_138_4_0.006%
MHECLSQLWGACFSLCGSGSGS
>1070_138_4_0.006%
MHSCLTHFWSHILFECGSGSGS
>1071_138_4_0.006%
MNQCLTALLSTYIFHCCGSGSGS
>1072_138_4_0.006%
MHPCLVSLWLDVFHNCGSGSGS
>1073_138_4_0.006%
MHECLQSLFLPYIYYCGSGSGS
>1074_138_4_0.006%
MHLCLSQLWITIATHCGSGSGS
>1075_139_3_0.004%
MHNCLSSLWTAFISACGSGSGS
>1076_139_3_0.004%
MHSCLQDYTRTLLLFYCGSGSGS
>1077_139_3_0.004%
MHQCLSLSITPWLLYACGSGSGS
>1078_139_3_0.004%
MHPCLTEALFLAISRYCGSGSGS
>1079_139_3_0.004%
MDWLMWAWLSDPWCGSGSGS
>1080_139_3_0.004%
MHPCLTHFLALFVYKDCGSGSGS
>1081_139_3_0.004%
MQYCFQNFIVTVLLNCGSGSGS
>1082_139_3_0.004%
MHQCISELTEFFLFSCGSGSGS
>1083_139_3_0.004%
MHECLTGWWHIFLCGSGSGS
>1084_139_3_0.004%
MHGCLTGLWMTLATLNCGSGSGS
>1085_139_3_0.004%
MPECLTLFWGTWFRASCGSGSGS
>1086_139_3_0.004%
MTPDFSGFVAFLRNACGSGSGS
>1087_139_3_0.004%
MHACLHYFPWYWLLMCGSGSGS
>1088_139_3_0.004%
MSRCLTSLWVSLYDRFGSGSGS
>1089_139_3_0.004%
MHVCLSDLVALYALFCGSGSGS
>1090_139_3_0.004%
MVDWYHFLCWKDLVHCGSGSGS
>1091_139_3_0.004%
MSPCLTNLVELLFEHCGRGSGS
>1092_139_3_0.004%
MHACLTLLWSRLICGSGSGS
>1093_139_3_0.004%
MNSLRDFIQLYIKGFCGSGSGS
>1094_139_3_0.004%
MHACLADVFIRFCNICGSGSGS
>1095_139_3_0.004%
MQQCLYNLARLIVENCGSGSGS
>1096_139_3_0.004%
MHQCIYNLFQILCGSGSGS
>1097_139_3_0.004%
MHPCIADLWSLYYRYKCGSGSGS
>1098_139_3_0.004%
MTHCLENFWLTILCGSGSGS
>1099_139_3_0.004%
MTPDFSGFLAFLRNAFGIGSGS
>1100_139_3_0.004%
MSYCLTECWSTLIHCGSGSGS
>1101_139_3_0.004%
MHECLASLIFHAWEYCGSGSGS
>1102_139_3_0.004%
MHQCLYNLARPIVENCGSGSGS
>1103_139_3_0.004%
MRECPVNLWRNLHAYFCGSGSGS
>1104_139_3_0.004%
MSQCLTNLFLLWSTIYCGSGSGS
>1105_139_3_0.004%
MHECLSQLLQLYICGSGSGS
>1106_139_3_0.004%
MHLCTTLFIQTAYEMLCGSGSGS
>1107_139_3_0.004%
MTPDFSGFLAFLRNACGSGTGS
>1108_139_3_0.004%
MRPGFRSMYRLYYYGFCGSGSGS
>1109_139_3_0.004%
MHECFHRTITLYMNTLCGSGSGS
>1110_139_3_0.004%
MVCIQSLAYYWSYRYCGSGSGS
>1111_139_3_0.004%
MHRCLTSLLLMYCGSGSGS
>1112_139_3_0.004%
MDPLANWILVLLTCGSGSGS
>1113_139_3_0.004%
MDPSATWILVLLTCGSGSGS
>1114_139_3_0.004%
MSHCLENFWPTILCGSGSGS
>1115_139_3_0.004%
MRPSLKSFIRFLELGYCGSGSGS
>1116_139_3_0.004%
MHDCLTNVLTVYISICGSGSGS
>1117_139_3_0.004%
MHECLTLFFTHMCTLCGSGSGS
>1118_139_3_0.004%
MSHCLETFWLTILCGSGSGS
>1119_139_3_0.004%
MSLCLQKLAYDFSVTYCGSGSGS
>1120_139_3_0.004%
MSHCLENFWLTILFGIGSGS
>1121_139_3_0.004%
MHTCLSHLWLVLYCGSGSGS
>1122_139_3_0.004%
MHQCLSDLWCHVWKVCGSGSGS
>1123_139_3_0.004%
MFVLLSFGLRCGSGSGS
>1124_139_3_0.004%
MTPDFSGILACLRNACGSGSGS
>1125_139_3_0.004%
MHRCLEQLFSTMYDYCGSGSGS
>1126_139_3_0.004%
MSSCLTLLWVVACSHYCGSGSGS
>1127_139_3_0.004%
MTPYFSGFLAFLRNACGSGSGS
>1128_139_3_0.004%
MHSCLTDFVTLYYLCGSGSGS
>1129_139_3_0.004%
MHECIYQLTRSLLTYCGSGSGS
>1130_139_3_0.004%
MHQCLSDLWLHIVSYCGSGSGS
>1131_139_3_0.004%
MHYCLHLFLTLCGSGSGS
>1132_139_3_0.004%
MYQCLESVVYLLYASCGSGSGS
>1133_139_3_0.004%
MHFCLHNTVTLFLAYCGSGSGS
>1134_139_3_0.004%
MHECLNSLITTLYLSCGSGSGS
>1135_139_3_0.004%
MHYCLSSYFSSWVELRSGSGS
>1136_139_3_0.004%
MHYCLTSLWHSVLNSYCGSGSGS
>1137_139_3_0.004%
MDPTAEWYLALLVSNICGSGSGS
>1138_139_3_0.004%
MHLCLQNFLLTLCGSGSGS
>1139_139_3_0.004%
MTVCLTDFWSRLFRCGSGSGS
>1140_139_3_0.004%
MHLCLTDLFVTVYKLHFGSGSGS
>1141_139_3_0.004%
MHVCLTNLWMSYCGSGSGS
>1142_139_3_0.004%
MHECLHRLFDVVLSSCCGSGSGS
>1143_139_3_0.004%
MSSCLTNFVTLVLYSCGSGSGS
>1144_139_3_0.004%
MTPDFSGFLAFLRNSFGSGSGS
>1145_139_3_0.004%
MSSCIQEIAHFLSTQLCGSGSGS
>1146_139_3_0.004%
MHECLTHLVRLLCGSGSGS
>1147_139_3_0.004%
MSYFDLYAEALYVRRGSGS
>1148_139_3_0.004%
MSFDCLYILFRLLESCGSGSGS
>1149_139_3_0.004%
MAYCLTEFWLSLSSYCGSGSGS
>1150_139_3_0.004%
MHLCLTGFWLSIWAGCGSGSGS
>1151_139_3_0.004%
MTPCTQETWYHSILRICGSGSGS
>1152_139_3_0.004%
MHECVQSLLALLLHNCGSGSGS
>1153_139_3_0.004%
MRFWIFHYCCGSGSGS
>1154_139_3_0.004%
MHECLANFLSLIALQCGSGSGS
>1155_139_3_0.004%
MHWYLSDCGSGSGS
>1156_139_3_0.004%
MHHCLSNLFANWSAVYCGSGSGS
>1157_139_3_0.004%
MHQCLTTSMWMWYTLCGSGSGS
>1158_139_3_0.004%
MHQCLSNLIQLWCGSGSGS
>1159_139_3_0.004%
MHECLYNLVASVIASNCGSGSGS
>1160_139_3_0.004%
MHECLSTFISVLILNCGSGSGS
>1161_139_3_0.004%
MHECVHNLLLVLCGSGSGS
>1162_139_3_0.004%
MHLCLTLFWGKAYSWCGSGSGS
>1163_139_3_0.004%
MTSDFSGFLAFLRNACGSGSGS
>1164_139_3_0.004%
MSYCLTFWLTLSFGSGSGS
>1165_139_3_0.004%
MHQCLYNLARLIVVNCGSGSGS
>1166_139_3_0.004%
MHPCLERFALIWLTSCGSGSGS
>1167_139_3_0.004%
MHSCLHTYFLNLYHLCGSGSGS
>1168_139_3_0.004%
MHVCLAQFWHTICGSGSGS
>1169_139_3_0.004%
MHTCLSGLWRMVYLNCGSGSGS
>1170_139_3_0.004%
MHECVQSLLALWLHNFGSGSGS
>1171_139_3_0.004%
MAYCLTNLWDLYSRYCGSGSGS
>1172_139_3_0.004%
MHECLQSLILWSQCGSGSGS
>1173_139_3_0.004%
MHQCVYQFTLAITSFCGSGSGS
>1174_139_3_0.004%
MHECLVSYWIGWYNQCGSGSGS
>1175_139_3_0.004%
MTLCALWGDALYVYWCGSGSGS
>1176_139_3_0.004%
MSHCLENFCLTILYGSGSGS
>1177_139_3_0.004%
MSHCLENFWLTILCGCGSGSGS
>1178_139_3_0.004%
MSLFLDWWRGLLPFVKCGSGSGS
>1179_139_3_0.004%
MHRCLSDLVNHFALLCCGSGSGS
>1180_139_3_0.004%
MSNTWQVFLDPWCYCGSGSGS
>1181_139_3_0.004%
MHKCVVDLFAMYLVPCGSGSGS
>1182_139_3_0.004%
MPECLTNLWTNLFSQCGSGSGS
>1183_139_3_0.004%
MDVWSNYWLSTILSAFRGSGSGS
>1184_139_3_0.004%
MHSCLVSFFSTLITHCGSGSGS
>1185_139_3_0.004%
MHLCLYHLAMLFCGSGSGS
>1186_139_3_0.004%
MHECITHLLSLWLCKCGSGSGS
>1187_139_3_0.004%
MHECLSSFASLFLVSLCGSGSGS
>1188_139_3_0.004%
MHRCLTSLFTSWLCGSGSGS
>1189_139_3_0.004%
MYECLSAFWVILCGSGSGS
>1190_139_3_0.004%
MHECLANALSTYILWFGSGSGS
>1191_139_3_0.004%
MSYCLTEFWSTLIYHCGSGSGS
>1192_139_3_0.004%
MRSCLTQFWVLLSSHCGSGSGS
>1193_139_3_0.004%
MGLEGDIHMTPDFSGFLAFLRNACGSGSGS
>1194_139_3_0.004%
MSHCLQNLWIALYLSRCGSGSGS
>1195_139_3_0.004%
MSHCLENFWLTFLCGSGSGS
>1196_139_3_0.004%
MHQCLYDLLWVYNRTPCGSGSGS
>1197_139_3_0.004%
MHCMSWNFTWLTTLYCGSGSGS
>1198_139_3_0.004%
MTPDFSGFLAFRRNACGIGSGS
>1199_139_3_0.004%
MHQCLYHLFIAACKTCGSGSGS
>1200_139_3_0.004%
MSHCLENFWLTILGSGSGS
>1201_139_3_0.004%
MHQCVTSLWPKLVQLCGSGSGS
>1202_139_3_0.004%
MHPCLESLMIMLMQKCGSGSGS
>1203_139_3_0.004%
MHECVTKLWCLILCGSGSGS
>1204_139_3_0.004%
MSYCLTSFWQTVMRGSGSGS
>1205_139_3_0.004%
MIVCLSWLWLDLCGSGSGS
>1206_139_3_0.004%
MHHCLTQLFLTICGSGSGS
>1207_139_3_0.004%
MSQCLTTLITIICNHCGSGSGS
>1208_139_3_0.004%
MPHCLTQFWGNIYALCGSGSGS
>1209_139_3_0.004%
MNECITSLANLLLLNVCGSGSGS
>1210_139_3_0.004%
MHQCLYDLFCVFSHSCGRGSGS
>1211_139_3_0.004%
MDSSANWILVLLTCGSGSGS
>1212_139_3_0.004%
MFYVWNPFVFKCGCGSGSGS
>1213_139_3_0.004%
MHFCLARFMSNFSSLYCGSGSGS
>1214_139_3_0.004%
MHACLYNFLTPIVSRTCGSGSGS
>1215_139_3_0.004%
MHYCLAQLVQLYMNNCGSGSGS
>1216_139_3_0.004%
MVACLTELWVTLYTCGSGSGS
>1217_139_3_0.004%
MSQCLRNLWLTASHFCGSGSGS
>1218_139_3_0.004%
MHYCLQQTLVTLITACGSGSGS
>1219_139_3_0.004%
MHLCLYNLTLSLWTWSCGSGSGS
>1220_139_3_0.004%
MHQCFHDLLSLWSKCGSGSGS
>1221_139_3_0.004%
MHVCLTNLWCLMCGSGSGS
>1222_139_3_0.004%
MPHCLENFWLTILCGSGSGS
>1223_139_3_0.004%
MWSAPQLWTLYLKGFCGSGSGS
>1224_139_3_0.004%
MHPCLECLVSTFVVFCGSGSGS
>1225_139_3_0.004%
MHECLVYLWLCGSGSGS
>1226_139_3_0.004%
MSHCLENFWLSILCGSGSGS
>1227_139_3_0.004%
MHQCLSGLAHLFFDVCGSGSGS
>1228_139_3_0.004%
MDPSANWILVLLTCDSGSGS
>1229_139_3_0.004%
MDPSANWILVLLTCGSDSGS
>1230_139_3_0.004%
MTFCDLLAEKLYNCLCGSGSGS
>1231_139_3_0.004%
MFPDWIELLRIPQVSCGSGSGS
>1232_139_3_0.004%
MHSCLESFALILLTTCGSGSGS
>1233_139_3_0.004%
MFYVWWTLGLWCGSGSGS
>1234_139_3_0.004%
MSRCLEAFWLVLLKCGSGSGS
>1235_139_3_0.004%
MHACLEHLLHLYILHHRGSGSGS
>1236_139_3_0.004%
MHACLQSLWITYLNSGCGSGSGS
>1237_139_3_0.004%
MHSCLARLWFAVYNHCGSGSGS
>1238_139_3_0.004%
MPVCLQNFWLLIYSSCGSGSGS
>1239_139_3_0.004%
MHHCLQALVEVFISCGSGSGS
>1240_139_3_0.004%
MDPSANWILVLLTCGSGIGS
>1241_139_3_0.004%
MVQCLSQFWQILASKCGSGSGS
>1242_139_3_0.004%
MTPDLSGFLAFLRNACGSGSCS
>1243_139_3_0.004%
MTPDFSGFLAFLRNACGS
>1244_139_3_0.004%
MTPDFSGCLAFLRNACGSGSGS
>1245_139_3_0.004%
MSHCLENFWLTILCGSSSGS
>1246_139_3_0.004%
MHACLVDLAATVYTLCGSGSGS
>1247_139_3_0.004%
MHECLLHFLTLFCGSGSGS
>1248_139_3_0.004%
MSSCLTSFWQQLYRHCGSGSGS
>1249_139_3_0.004%
MHECLCSLLASWVSHCGSGSGS
>1250_139_3_0.004%
MHPCLSNFWNRIYLHHCGSGSGS
>1251_139_3_0.004%
MHHCLYELVYPFMLNGCGSGSGS
>1252_139_3_0.004%
MHQCLTSFLHTYLNVCCGSGSGS
>1253_139_3_0.004%
MHTCFEGLIHIIYLHCGSGSGS
>1254_139_3_0.004%
MHKCLYDLLRTICGSGSGS
>1255_139_3_0.004%
MHECMTYLWQLLASRCGSGSGS
>1256_139_3_0.004%
MHYCLESLFLVFAHHCGSGSGS
>1257_139_3_0.004%
MHSCLSSFWEILERCGSGSGS
>1258_139_3_0.004%
MHPCLSLWTTLCGSGSGS
>1259_139_3_0.004%
MSHCLDNFWLTILFGSGSGS
>1260_139_3_0.004%
MSVCLADFWVNFYNLCGSGSGS
>1261_139_3_0.004%
MHECMTYILTPLLLYWCGSGSGS
>1262_139_3_0.004%
MHYCLSSFWVTVFCGSGSGS
>1263_139_3_0.004%
MSHSLENFWLTILCGSGSGS
>1264_139_3_0.004%
MTPDFSGFLAFLKNACGSGSGS
>1265_139_3_0.004%
MHSCLVTVTHVWLNYYCGSGSGS
>1266_139_3_0.004%
MHFCLSNFWISLCGSGSGS
>1267_139_3_0.004%
MSYCLTFWLTLSCGRGSGS
>1268_139_3_0.004%
MLCIENPFWSWIAHLCGSGSGS
>1269_139_3_0.004%
MSHCLENFWLTILCGIGSGS
>1270_139_3_0.004%
MKLCALWASELHEFLHCGSGSGS
>1271_139_3_0.004%
MFCSLYNLWSYSCGSGSGS
>1272_139_3_0.004%
MSVCIVLFCMRCGSGSGS
>1273_139_3_0.004%
MSRCLENFWLTILCGSGSGS
>1274_139_3_0.004%
MHNCMSNLISLWLCGSGSGS
>1275_139_3_0.004%
MYECLFQLTMTALSHFCGSGSGS
>1276_139_3_0.004%
MHLCLESLCHNWIIHLCGSGSGS
>1277_139_3_0.004%
MAQCLTLLWSNLWRDCGSGSGS
>1278_139_3_0.004%
MSQCLTNFLTLVYGYTCGSGSGS
>1279_139_3_0.004%
MHPCVSNLWTVILSRFGSGSGS
>1280_139_3_0.004%
MSTFTEILRELLGFCGSGSGS
>1281_139_3_0.004%
MHQCLERYVSIYLNVWCGSGSGS
>1282_139_3_0.004%
MSRCLTHLWTICGSGSGS
>1283_139_3_0.004%
MFYVWNPFVLNCGSGSGS
>1284_139_3_0.004%
MHACIHDLFALYFTHCCGSGSGS
>1285_139_3_0.004%
MTPDFSWFLAFLRNACGSGSGS
>1286_139_3_0.004%
MHACLLDLVTLLCGSGSGS
>1287_139_3_0.004%
MHSCLTGLWSLFHTACGSGSGS
>1288_139_3_0.004%
MVVFRVLLSFFCGSGSGS
>1289_139_3_0.004%
MKWYYLYWYGFCGSGSGS
>1290_139_3_0.004%
MVVLNMPYLCIVLCGSGSGS
>1291_139_3_0.004%
MHECLLHLVNTLCGSGSGS
>1292_139_3_0.004%
MHLCLNLFQAAFCGSGSGS
>1293_139_3_0.004%
MHSCLVGLCNAYLRFCGSGSGS
>1294_139_3_0.004%
MHQCVVSFFQTLCGSGSGS
>1295_139_3_0.004%
MHECLVSFLIVSYPWFCGSGSGS
>1296_139_3_0.004%
MSFFFLCGSGSGS
>1297_139_3_0.004%
MSYVWNPFVFKFGSGSGS
>1298_139_3_0.004%
MHPCLESLVLTLVKHCGSSSGS
>1299_139_3_0.004%
MYECLTSLAVACWTHCGSGSGS
>1300_139_3_0.004%
MSHCLENFWMTILCGSGSGS
>1301_139_3_0.004%
MDPSAPWILVLLTCGSGSGS
>1302_139_3_0.004%
MQLCLSGLWTLLISRCGSGSGS
>1303_139_3_0.004%
MTPDFSGFLAFFRNACGSGSGS
>1304_139_3_0.004%
MDPSANWILVLLTCGSCSGS
>1305_139_3_0.004%
MHQCLQGLVLEFAFLCGSGSGS
>1306_139_3_0.004%
MQLCLSNLWQLYFFPCGSGSGS
>1307_139_3_0.004%
MHYCLASLFTTAYSVKCGSGSGS
>1308_139_3_0.004%
MHLCLEELLVAFYVRSGSGS
>1309_139_3_0.004%
MSVFLIGILFCGSGSGS
>1310_139_3_0.004%
MHYCLTGLWKNLLDNACGSGSGS
>1311_139_3_0.004%
MSHCLENFCLTILFGSGSGS
>1312_139_3_0.004%
MSFCLTNLWEPLIIKVCGSGSGS
>1313_139_3_0.004%
MHACLQSFVEHLFSSCGSGSGS
>1314_139_3_0.004%
MHQCLYNLSLLLSCGSGSGS
>1315_139_3_0.004%
MHYCLQHLVSIYLSSCGSGSGS
>1316_139_3_0.004%
MHACLTQLFDNMYHLCGSGSGS
>1317_139_3_0.004%
MHLCLYNLMTTCWLHCGSGSGS
>1318_139_3_0.004%
MTPDYSGFLAFLRNACGSGSGS
>1319_139_3_0.004%
MHACLLDLFLTITRCGSGSGS
>1320_139_3_0.004%
MSACVTQLWTLLYTHCGSGSGS
>1321_139_3_0.004%
MHECIMTLWHTLLIPYCGSGSGS
>1322_139_3_0.004%
MHSCLASLFTLWLVHCGSGSGS
>1323_139_3_0.004%
MHQCLSNFWTSLFCGSGSGS
>1324_139_3_0.004%
MHPCVQNFLQSCFRYCGSGSGS
>1325_139_3_0.004%
MSHCLEDFWLTILCGSGSGS
>1326_139_3_0.004%
MTPDFSVFLAFLRNAFGSGSGS
>1327_139_3_0.004%
MSYCLTEFWSTVIHCGSGSGS
>1328_139_3_0.004%
MHECMTKLFDHMYKSYCGSGSGS
>1329_139_3_0.004%
MHECLTLYWYTILNYFGSGSGS
>1330_139_3_0.004%
MHTCFAAFVDLFLAHCGSGSGS
>1331_139_3_0.004%
MTPTWSGFIRFLRSLFGSGSGS
>1332_139_3_0.004%
MHYCLSSYFSSWVELRQRSGS
>1333_139_3_0.004%
MTSLSELFRKYWYGYCGSGSGS
>1334_139_3_0.004%
MHWCMENFLRVLFVQCGSGSGS
>1335_139_3_0.004%
MHECLSILLSNWLAYCGSGSGS
>1336_139_3_0.004%
MLYCPLFWLDCCGSGSGS
>1337_139_3_0.004%
MHWCLTSLWLLCGSGSGS
>1338_139_3_0.004%
MSCLSDLWFTFLKSCGSGSGS
>1339_139_3_0.004%
MHQCLYNLALLLSCGSGRGS
>1340_139_3_0.004%
MHSCLERFLSMVVSRCGSGSGS
>1341_139_3_0.004%
MVVCLTNLWYVYSAHCCGSGSGS
>1342_139_3_0.004%
MSSCLTSFWQQRYRQCGSGSGS
>1343_139_3_0.004%
MHYCLSSYFSSWVELRHGSGS
>1344_139_3_0.004%
MSHCLENIWLTILCGSGSGS
>1345_139_3_0.004%
MHSCMTDLWLLLAKCGSGSGS
>1346_139_3_0.004%
MSACLTSFWHNFVYRCGSGSGS
>1347_139_3_0.004%
MHQCLYTLVLSICGSGSGS
>1348_139_3_0.004%
MHYCLYSLATLMWSSECGSGSGS
>1349_139_3_0.004%
MRLCVLVAESMYRKYNCGSGSGS
>1350_139_3_0.004%
MSVFRSFGRPLLRSGSGS
>1351_139_3_0.004%
MVRCLTALWITLSEHCGSGSGS
>1352_139_3_0.004%
MSYFDLYAEALYVRHGSGS
>1353_139_3_0.004%
MSHYIWLPWYLYWYYCGSGSGS
>1354_139_3_0.004%
MTPDFSGFLAFLRNSCGSGSGS
>1355_139_3_0.004%
MGLEGDIHMSHCLENFWLTILCGSGSGS
>1356_139_3_0.004%
MHQCLYSFLVLLQQHCGSGSGS
>1357_139_3_0.004%
MHECLTWLFLPLLNCGSGSGS
>1358_139_3_0.004%
MHSCLTDFWMALFANCGSGSGS
>1359_139_3_0.004%
MHECVHNYLISLFYACGSGSGS
>1360_139_3_0.004%
MSHCLENFWLTILCGSGGGS
>1361_139_3_0.004%
MTPDFSGFLAFLRNACGGGSGS
>1362_139_3_0.004%
MIVLGFLSFGDMNCGSGSGS
>1363_139_3_0.004%
MHSCLTNVWLNLFRWCGSGSGS
>1364_139_3_0.004%
MHTCLSALWSTLLSCGSGSGS
>1365_139_3_0.004%
MQQCLSSLLDLWLRTCGSGSGS
>1366_139_3_0.004%
MHSCLCDLFQLFLCGSGSGS
>1367_139_3_0.004%
MHLCLTRTWLTIFSYCGSGSGS
>1368_139_3_0.004%
MHECVYNITSHVLYYCGSGSGS
>1369_139_3_0.004%
MIVCLSTFWSNFTSCGSGSGS
>1370_139_3_0.004%
MDPSANWILVLLTCGSGRGS
>1371_139_3_0.004%
MHQCLYNLARLSVENCGSGSGS
>1372_139_3_0.004%
MHPCLSDYVTLLIKRYCGSGSGS
>1373_139_3_0.004%
MSYCLTNFVWLLSTCCGSGSGS
>1374_140_2_0.003%
MHPCIETFVQLLLANCGSGSGS
>1375_140_2_0.003%
MSRRPIPPCGRGSGS
>1376_140_2_0.003%
MHQCLYNLARLIVENCCSGSGS
>1377_140_2_0.003%
MSNSSRISGCGSGSGS
>1378_140_2_0.003%
MHPCLTNLIWIFCGSGSGS
>1379_140_2_0.003%
MSVRIAFYYLRQRQRS
>1380_140_2_0.003%
MSGLIPYTHTCGSGSGS
>1381_140_2_0.003%
MAFCRFLDDWLRIVDDCGSGSGS
>1382_140_2_0.003%
MLALCPTNTCGSGSGS
>1383_140_2_0.003%
MELCLTLWQTIYNVCGSGSGS
>1384_140_2_0.003%
MHGCLAGLWMLLLFNDCGSGSGS
>1385_140_2_0.003%
MHACLYNLFYAWAYKCGSGSGS
>1386_140_2_0.003%
MAYCLEQFWGMFLCGSGSGS
>1387_140_2_0.003%
MPCYEIRWLLSLHSNCGSGSGS
>1388_140_2_0.003%
MSLDCWQVIYTLLQSTCGSGSGS
>1389_140_2_0.003%
MHQCLQNFLCTLWCGSGSGS
>1390_140_2_0.003%
MHQCISDLFAVILCGSGSGS
>1391_140_2_0.003%
MTADFSGFLAFLRNACGSGSGS
>1392_140_2_0.003%
MHPCLYNLFTPVLFHLCGSGSGS
>1393_140_2_0.003%
MSHCLENFCLTILCGSGRGS
>1394_140_2_0.003%
MHACLEALFSRWLSACGSGSGS
>1395_140_2_0.003%
MSRCLTVFWLTSSRCCGSGSGS
>1396_140_2_0.003%
MHSCLYDLTLLLWCGSGSGS
>1397_140_2_0.003%
MHHCLVDYIMLLHAYCGSGSGS
>1398_140_2_0.003%
MSSCLTSFWQQLYRQCGSGSCS
>1399_140_2_0.003%
MHACLTRAFEQIFLKCGSGSGS
>1400_140_2_0.003%
MHKCLSQFFTLCCGSGSGS
>1401_140_2_0.003%
MHNCVYDLLILLCGSGSGS
>1402_140_2_0.003%
MHVCLSDFIVSYWRWCGSGSGS
>1403_140_2_0.003%
MDPSANWILVLLTSGSGSGS
>1404_140_2_0.003%
MHECLYSLLNLWCSMCGSGSGS
>1405_140_2_0.003%
MSSYCPLALFALWADYLGSSPNCGSGSGS
>1406_140_2_0.003%
MDPSANWILVLLTCGCGSGS
>1407_140_2_0.003%
MSRCLTQLWLTVLHCGSGSGS
>1408_140_2_0.003%
MHKFLSSLWTLLLTSNCGSGSGS
>1409_140_2_0.003%
MSSCLTQFWTSWFMHCGSGSGS
>1410_140_2_0.003%
MSPCVTRLWYVLAYHCGSGSGS
>1411_140_2_0.003%
MSHLLENFWLTILCGSGSGS
>1412_140_2_0.003%
MVVCLTGLWTTYASWCGSGSGS
>1413_140_2_0.003%
MHYCLTCLLVSVIDHCGSGSGS
>1414_140_2_0.003%
MHECLAKLIHHCILRCGSGSGS
>1415_140_2_0.003%
MNYLSTSGSGSGS
>1416_140_2_0.003%
MHKCLEDLTALLVLYCGSGSGS
>1417_140_2_0.003%
MSHCLTELFLYIRTCGSGSGS
>1418_140_2_0.003%
MQIRTKYDFLLGIPLFGSGSGS
>1419_140_2_0.003%
MHTCLTDLWQLYLLSCGSGSGS
>1420_140_2_0.003%
MHPCLSDLWKILLCGSGSGS
>1421_140_2_0.003%
MSLFQFKWYHLIPLPCGSGSGS
>1422_140_2_0.003%
MFYVWNPFLFKCGSGSGS
>1423_140_2_0.003%
MSQCVTELWLTLYRSCGSGRGS
>1424_140_2_0.003%
MHECLHNFVSHLLFGSGSGS
>1425_140_2_0.003%
MTPDFSGFLAFLRNACGSSSGS
>1426_140_2_0.003%
MTPDLSGFLAVLRNACGSGSGS
>1427_140_2_0.003%
MHECLHHLFTSIWANCGSGSGS
>1428_140_2_0.003%
MHVCLTKLWCEFYLACGSGSGS
>1429_140_2_0.003%
MHECLANYLTKVMTFCGSGSGS
>1430_140_2_0.003%
MHRCLVDLVTHGITLYCGSGSGS
>1431_140_2_0.003%
MHECIVNLTWLIWCGSGSGS
>1432_140_2_0.003%
MKWCLQNVCDLIIRSYCGSGSGS
>1433_140_2_0.003%
MHLCTTTFWATLFEHYCGSGS
>1434_140_2_0.003%
MFVTSYSTWWPFIYCGSGSGS
>1435_140_2_0.003%
MHECLFDLIVTLTTPCGSGSGS
>1436_140_2_0.003%
MSRRPIPPFGSGSGS
>1437_140_2_0.003%
MSQCLTSLWYALYRLRCGSGSGS
>1438_140_2_0.003%
MHHCCVQFAHLLWSTCGSGSGS
>1439_140_2_0.003%
MSHRLENFWLTILFGSGSGS
>1440_140_2_0.003%
MSQCLSNLWLTASHLCGSGSGS
>1441_140_2_0.003%
MHWCLQNWFHMLFECCGSGSGS
>1442_140_2_0.003%
MHACLFSFIMLMQSEYCGSGSGS
>1443_140_2_0.003%
MGECLSRLWQTIYTQCGSGSGS
>1444_140_2_0.003%
MSSCLTSFWQHLYRQCGSGSGS
>1445_140_2_0.003%
MSVCIIFFLELRSGSGS
>1446_140_2_0.003%
MSLFLDWWRGLLPFAKSGSGSGS
>1447_140_2_0.003%
MHPCLSRFWVSALFTCGSGSGS
>1448_140_2_0.003%
MSLCDVAIHVLLLWLCGSGSGS
>1449_140_2_0.003%
MAECLTLWGLYLSDCCGSGSGS
>1450_140_2_0.003%
MHECLTSLFHTFVLPNCGSGSGS
>1451_140_2_0.003%
MHPCLVQLVWNYCTLCGSGSGS
>1452_140_2_0.003%
MTYDLYFWRYRFYTPCGSGSGS
>1453_140_2_0.003%
MSYCLTRLWYSLSDTYCGSGSGS
>1454_140_2_0.003%
MHHCLTSLWNVLMCGSGSGS
>1455_140_2_0.003%
MYACLEHYFVTLYKVCGSGSGS
>1456_140_2_0.003%
MSQCVTELWLTLYRSFGSGSGS
>1457_140_2_0.003%
MHQCLYGLLLAWHICGSGSGS
>1458_140_2_0.003%
MHVCLVHLWTCYLQSCGSGSGS
>1459_140_2_0.003%
MTPDFSVFLSFLRNACGSGSGS
>1460_140_2_0.003%
MHQLYNLARLIVENCGSGSGS
>1461_140_2_0.003%
MHVCLPNFVLTICGSGSGS
>1462_140_2_0.003%
MHRCLYNLARLIVENCGSGSGS
>1463_140_2_0.003%
MTPNFSGFLAFLRNACGSGSGS
>1464_140_2_0.003%
MQYCLSRFWVTFAFRNCGSGSGS
>1465_140_2_0.003%
MSLCLTNLWWACYTSSCGSGSGS
>1466_140_2_0.003%
MTPDFSAFLAFLRNAFGSGSGS
>1467_140_2_0.003%
MHECLSHFWTAIYAHSCGSGSGS
>1468_140_2_0.003%
MHRCASDFVSLVWQQYCGSGSGS
>1469_140_2_0.003%
MSVLLRLGLSMHLCGSGSGS
>1470_140_2_0.003%
MHFCAEQLAVCILYYCGSGSGS
>1471_140_2_0.003%
MHPCLTNFCLTICGSGSGS
>1472_140_2_0.003%
MHQCLYNLARLIVENCGSGSCS
>1473_140_2_0.003%
MTWWRKFVTNYLKGFPCGSGSGS
>1474_140_2_0.003%
MHECVSNVVKLWFSLCGSGSGS
>1475_140_2_0.003%
MSLCLSSYWTLLYTMNCGSGSGS
>1476_140_2_0.003%
MHQCFSEAVCLILFTPCGSGSGS
>1477_140_2_0.003%
MSYCLTELWSTLIHCGSGSGS
>1478_140_2_0.003%
MHYCLSSYFSSWVELRQRQRS
>1479_140_2_0.003%
MEPTLKGFVLFLRTGCGSGSGS
>1480_140_2_0.003%
MSHCLENFCLTILCGSGIGS
>1481_140_2_0.003%
MFYVWNPFVFKCVSGSGS
>1482_140_2_0.003%
MSVLLIFLFCGSGSGS
>1483_140_2_0.003%
MHPCLTSLFALLICGSGSGS
>1484_140_2_0.003%
MSQCLTFLWTELMSVCGSGSGS
>1485_140_2_0.003%
MSVFRSFGRPLLRQRSGS
>1486_140_2_0.003%
MQECLYNFSQLLYTSYCGSGSGS
>1487_140_2_0.003%
MHKCLHDLLMQYIKKCGSGSGS
>1488_140_2_0.003%
MHSCLQNLIHLYAYVCGSGSGS
>1489_140_2_0.003%
MFPDTCWLLLLTCGSGSGS
>1490_140_2_0.003%
MHACLESLVRLWCGSGSGS
>1491_140_2_0.003%
MHVCLQNFWTMILPKCGSGSGS
>1492_140_2_0.003%
MLCWTDVYFLDRYTNCCGSGSGS
>1493_140_2_0.003%
MSVCIIFFLELRQRSGS
>1494_140_2_0.003%
MDPAANWILVLLTCGSGSGS
>1495_140_2_0.003%
MDQCLSGFWTLVLQKCGSGSGS
>1496_140_2_0.003%
MHVCLSGLFKTMLLSCGSGSGS
>1497_140_2_0.003%
MDPSANLILVLLTCGSGSGS
>1498_140_2_0.003%
MVSCILLLYAALCGSGSGS
>1499_140_2_0.003%
MSSCLPQFWTSWFTHCGSGSGS
>1500_140_2_0.003%
MSSCLTQFWTSWFTHRGSGSGS
>1501_140_2_0.003%
MSSCLTQFCTSWFTHCGSGSGS
>1502_140_2_0.003%
MHQCLYNLARLIVENCGNGSGS
>1503_140_2_0.003%
MHQCLYDLFCAFSHSCGSGSGS
>1504_140_2_0.003%
MQSCLFDFTVLCLSKCCGSGSGS
>1505_140_2_0.003%
MHRCLYNLTCTFYVWCGSGSGS
>1506_140_2_0.003%
MHECLHRFILSACLNCGSGSGS
>1507_140_2_0.003%
MSSCLTQFWTSLFTHCGSGSGS
>1508_140_2_0.003%
MHPCLESFFRTLCGSGSGS
>1509_140_2_0.003%
MFYGPWWHTLYYPVPCGSGSGS
>1510_140_2_0.003%
MHHCLVHLFTLWFSDCGSGSGS
>1511_140_2_0.003%
MHYCLSTLADLLLLCGSGSGS
>1512_140_2_0.003%
MTPDFSGFLAFLRNACGSGSSS
>1513_140_2_0.003%
MPRLFAFWSYRFHTPFGSGSGS
>1514_140_2_0.003%
MHECLYNLISFASSCGRGSGS
>1515_140_2_0.003%
MSVLLRFGLSMHPCGSGSGS
>1516_140_2_0.003%
MAYCLTKFWTVSQACGSGSGS
>1517_140_2_0.003%
MHVCVYNLFLLCCGSGSGS
>1518_140_2_0.003%
MHPCLESLVLTLVKHCGRGSGS
>1519_140_2_0.003%
MDPSANWILVLPTCGSGSGS
>1520_140_2_0.003%
MHQCLYNLARLNVENCGSGSGS
>1521_140_2_0.003%
MAPCLTNFWSALFHSCGSGSGS
>1522_140_2_0.003%
MSHCLTALWIVVNYCGSGSGS
>1523_140_2_0.003%
MHVCLSHLWETIICGSGSGS
>1524_140_2_0.003%
MSHCLENFWLTILCVSGSGS
>1525_140_2_0.003%
MHWCLSDLIVTLSDWYCGSGSGS
>1526_140_2_0.003%
MSQCLSKLWLTASHFCGSGSGS
>1527_140_2_0.003%
MTPDFYGFLAFLRNACGSGSGS
>1528_140_2_0.003%
MSVLLRFGLSMHLRGSGSGS
>1529_140_2_0.003%
MSYCLTSLWWTLVCGSGSGS
>1530_140_2_0.003%
MHRCLTELFLYFTENCGSGSGS
>1531_140_2_0.003%
MSRCPTSLWVSLYDRCGSGSGS
>1532_140_2_0.003%
MPPARIGCGSGSGS
>1533_140_2_0.003%
MSSCLTSFWQQLYRQCGSSSGS
>1534_140_2_0.003%
MHECLTMLWQVCIKSWCGSGSGS
>1535_140_2_0.003%
MSYCLESFWQTLWDNCGSGSGS
>1536_140_2_0.003%
MQWCLSQLWIDLFQMTCGSGSGS
>1537_140_2_0.003%
MHCLHRFILSAFLNCGSGSGS
>1538_140_2_0.003%
MHQCLYDLFCVFSPSCGSGSGS
>1539_140_2_0.003%
MHQCFYRLTEVFILHYCGSGSGS
>1540_140_2_0.003%
MNFQYGHLLDLINLLCGSGSGS
>1541_140_2_0.003%
MHQCIHNVFVLYLCGSGSGS
>1542_140_2_0.003%
MHACLTNLWLTNLGWICGSGSGS
>1543_140_2_0.003%
MTQCLSNLWLTASHFCGSGSGS
>1544_140_2_0.003%
MHECLVNFLWIAQHTCGSGSGS
>1545_140_2_0.003%
MSHCPENFWLTIMCGSGSGS
>1546_140_2_0.003%
MHQLYNLALLLSCGSGSGS
>1547_140_2_0.003%
MHHCLEGLFMHSIAHFCGSGSGS
>1548_140_2_0.003%
MSRQRLALSCGSGSGS
>1549_140_2_0.003%
MTPCTQETGYHIILRICGSGSGS
>1550_140_2_0.003%
MSLWSYGPWSWMRWIQCGSGSGS
>1551_140_2_0.003%
MHECLTNVVSMFLKNRGSGSGS
>1552_140_2_0.003%
MSCLQQLAYDWMKSYCGSGSGS
>1553_140_2_0.003%
MSVLLRFGLSMHLCGSGS
>1554_140_2_0.003%
MDLCISAVLASYYLWCCGSGSGS
>1555_140_2_0.003%
MHHCLTALWFTIYNKCGSGSGS
>1556_140_2_0.003%
MHYCLSSFWSSWISYSRGSGSGS
>1557_140_2_0.003%
MSLDHPCFNCGSGSGS
>1558_140_2_0.003%
MHPCLVDLATNIFMSACGSGSGS
>1559_140_2_0.003%
MHQWLYNLARLIVENCGSGSGS
>1560_140_2_0.003%
MHQCLTALFAIWLPDCGSGSGS
>1561_140_2_0.003%
MHECLYEIAVLFFPICGSGSGS
>1562_140_2_0.003%
MTPCTQEPWYHIILRICGSGSGS
>1563_140_2_0.003%
MSSCLTSFLQQLYRQCGSGSGS
>1564_140_2_0.003%
MTPDFSGFLAFLRNCGSGSGS
>1565_140_2_0.003%
MHECLLMFFNMALTGCCGSGSGS
>1566_140_2_0.003%
MSLTRWAWLDDMWFGSGSGS
>1567_140_2_0.003%
MHFCLSALWASLYSYCGSGSGS
>1568_140_2_0.003%
MSSCLTSFWQQLYRCGSGSGS
>1569_140_2_0.003%
MHSCLSSLFETLFRCGSGSGS
>1570_140_2_0.003%
MHACLQNLAALLLYTFGSGSGS
>1571_140_2_0.003%
MSHFLENFCLTILCGSGSGS
>1572_140_2_0.003%
MNRCLTDLWMSLARCCGSGSGS
>1573_140_2_0.003%
MHQCLAHLLTLVAQTACGSGSGS
>1574_140_2_0.003%
MHSCLYNLIVSALTYCGSGSGS
>1575_140_2_0.003%
MSFCLTNLWTSVYRLYCGSGSGS
>1576_140_2_0.003%
MHQCLYYLWLSVCGSGSGS
>1577_140_2_0.003%
MSRCLTTLWVSLYDRCGSGSGS
>1578_140_2_0.003%
MWTYHQVRSLILHGFCGSGSGS
>1579_140_2_0.003%
MQRCLYNFTVTLLANCGSGSGS
>1580_140_2_0.003%
MTPDFSGFLAFIRNACGSGSGS
>1581_140_2_0.003%
MFPSTCWSLLQFLFRCGSGSGS
>1582_140_2_0.003%
MHQCLYNLARLIVEKCGSGSGS
>1583_140_2_0.003%
MHSCLYNLLLLWCGSGSGS
>1584_140_2_0.003%
MHECLTTLWMTSFLLCGSGSGS
>1585_140_2_0.003%
MHLCLQEFMVSVISYCGSGSGS
>1586_140_2_0.003%
MHECFYNLVVHICGSGSGS
>1587_140_2_0.003%
MLVEFDWLDKLLNFLSCGSGSGS
>1588_140_2_0.003%
MYLCLENLLNTLYLNHCGSGSGS
>1589_140_2_0.003%
MVQCLSLLWLNFCGSGSGS
>1590_140_2_0.003%
MHACLTSFWILFGSGSGS
>1591_140_2_0.003%
MCGLFICMCGSGSGS
>1592_140_2_0.003%
MTPDFSGFLSFLRNAFGSGSGS
>1593_140_2_0.003%
MTCMLIGYTFGSGSGS
>1594_140_2_0.003%
MSSCVWTLLTLLSVICGSGSGS
>1595_140_2_0.003%
MHQCLSHLLSHLLIPCGSGSGS
>1596_140_2_0.003%
MQYCLQCFLEHVLCGSGSGS
>1597_140_2_0.003%
MHSCLEDYLTRVLNAYCGSGSGS
>1598_140_2_0.003%
MHVCLSNLWAVYIFQCGSGSGS
>1599_140_2_0.003%
MHQCLVLLGQTYWLYSCGSGSGS
>1600_140_2_0.003%
MHSCLAFISSVWLHCGSGSGS
>1601_140_2_0.003%
MDPSANWILVLLTGGSGSGS
>1602_140_2_0.003%
MHECLSNWVNTLLHQFGSGSGS
>1603_140_2_0.003%
MAHCLENFWLTILCGSGSGS
>1604_140_2_0.003%
MSHCLENFWLTILCGSCSGS
>1605_140_2_0.003%
MHHCVACLWQVLYTNSCGSGSGS
>1606_140_2_0.003%
MHECTSRLWLAHWYFCGSGSGS
>1607_140_2_0.003%
MHQCLVNLTHAACFYCGSGSGS
>1608_140_2_0.003%
MHQCISEFWLRLISKCGSGSGS
>1609_140_2_0.003%
MAYCLTSLWLNFYSGSGSGS
>1610_140_2_0.003%
MSQCLSNLWLTASHFCGSGSCS
>1611_140_2_0.003%
MSQFCGYWLVPSSLYCCGSGSGS
>1612_140_2_0.003%
MFPDTCWLLLRWLYGSGSGS
>1613_140_2_0.003%
MSQCLTSLWTELWKSCGSGSGS
>1614_140_2_0.003%
MFPFRWNELPGRDLTCGSGSGS
>1615_140_2_0.003%
MFYVWNPFVLKCGSGSGS
>1616_140_2_0.003%
MYECAYSLIITLCGSGSGS
>1617_140_2_0.003%
MHQCLYNLSRLIVENFGSGSGS
>1618_140_2_0.003%
MHQCLSMFWYTLYSACGSGSGS
>1619_140_2_0.003%
MHECLVLLVQCLAHRCGSGSGS
>1620_140_2_0.003%
MHWCLHNLFTNMLNTCGSGSGS
>1621_140_2_0.003%
MSHCLGNFWLTILCGSGSGS
>1622_140_2_0.003%
MTPCTQETWYHIILRICGSGS
>1623_140_2_0.003%
MMFGRMMRICLSFGSGSGS
>1624_140_2_0.003%
MHYCLHQTILLWYHACGSGSGS
>1625_140_2_0.003%
MYDILLNELYRALRWHCGSGSGS
>1626_140_2_0.003%
MFYVWNPFVIKCGSGSGS
>1627_140_2_0.003%
MHDCLTNLWYVLSMGYCGSGSGS
>1628_140_2_0.003%
MHSCLYDFFITFCGSGSGS
>1629_140_2_0.003%
MHTCLEALLATYISHLCGSGSGS
>1630_140_2_0.003%
MHFCLSAFWTNFAHPFGSGSGS
>1631_140_2_0.003%
MHLCLERLFQLYAIRCGSGSGS
>1632_140_2_0.003%
MHACLVNLWMITLKCGSGSGS
>1633_140_2_0.003%
MHYCLSNVMYLFLVCGSGSGS
>1634_140_2_0.003%
MHACLYGLILLLDLDCGSGSGS
>1635_140_2_0.003%
MTPDFSEFLAFLRNACGSGSGS
>1636_140_2_0.003%
MHQCLSTIWTRLYYVYCGSGSGS
>1637_140_2_0.003%
MHQCLYNLYVTIYSSCGSGSGS
>1638_140_2_0.003%
MHRCVYDLYLLYASTCGNGSGS
>1639_140_2_0.003%
MSYCLTNLFTQLLHQCGSGSGS
>1640_140_2_0.003%
MFYVWKPFVFKCGSGSGS
>1641_140_2_0.003%
MHVCFQDIVCLYVYGVCGSGSGS
>1642_140_2_0.003%
MHRCLSTFLVLTYTLCGSGSGS
>1643_140_2_0.003%
MSQCLHDLVTLLCQTCGSGSGS
>1644_140_2_0.003%
MHACLTSFLSISFSTYCGSGSGS
>1645_140_2_0.003%
MHACLQLLIDHFLRSCGSGSGS
>1646_140_2_0.003%
MDPSANSILVLLTCGSGSGS
>1647_140_2_0.003%
MSLFLDWWRGLLPFAKCGSGSDS
>1648_140_2_0.003%
MSYCLTYFWLTLSCGSGSGS
>1649_140_2_0.003%
MDPSAHWILVLLTCGSGRGS
>1650_140_2_0.003%
MSSCLTQFWTSWFTYCGSGSGS
>1651_140_2_0.003%
MTPDFSGFLSFLSNACGSGSGS
>1652_140_2_0.003%
MNPDFYGFLAFLRNACGSGSGS
>1653_140_2_0.003%
MHGCNLLLIFALCGSGSGS
>1654_140_2_0.003%
MHRCLYDLFVICGSGSGS
>1655_140_2_0.003%
MHQCLTGYLMVLYRACGSGSGS
>1656_140_2_0.003%
MLSHTNPICGSGSGS
>1657_140_2_0.003%
MSLFLDCWRGLLPFAKCGSGSGS
>1658_140_2_0.003%
MAPPYNYFDVYSFVWLRSGSGS
>1659_140_2_0.003%
MSSCLTSFWQQLYRQRGSGSGS
>1660_140_2_0.003%
MHQCLYNLALLLSCGSGS
>1661_140_2_0.003%
MHYCLESLVFAYLVHCGSGSGS
>1662_140_2_0.003%
MHPCLEVLMSRFYQLCGSGSGS
>1663_140_2_0.003%
MHPCLESLVLTLVKHFGSGSGS
>1664_140_2_0.003%
MYVCLHDLFQLYLCGSGSGS
>1665_140_2_0.003%
MHYCLVSFWQSVYKNCGSGSGS
>1666_140_2_0.003%
MTPDFSGFLAFLRNASGSGTGS
>1667_140_2_0.003%
MHECLTTLIMRLSSFCGSGSGS
>1668_140_2_0.003%
MHQCVADFVFTLLNCGSGSGS
>1669_140_2_0.003%
MHLCLYNLLNSILSDGCGSGSGS
>1670_140_2_0.003%
MLPDFNTCGSGSGS
>1671_140_2_0.003%
MSRCLTDLWSHVLSLCGSGSGS
>1672_140_2_0.003%
MSTYDVYADWLYLRQRQRS
>1673_140_2_0.003%
MSWSMASCGSGSGS
>1674_140_2_0.003%
MHDCLQRLLVSYLHACGSGSGS
>1675_140_2_0.003%
MHACLQSFVHLWYTNYRGSGSGS
>1676_140_2_0.003%
MHSCLSRLWVLLYSCGSGSGS
>1677_140_2_0.003%
MHECLARFVFLLSTYTCGSGSGS
>1678_140_2_0.003%
MSRCLTDLWHSCFELTCGSGSGS
>1679_140_2_0.003%
MSHCLTHLWVVLMNEYCGSGSGS
>1680_140_2_0.003%
MHACLMDLYPYVYRLFCGSGSGS
>1681_140_2_0.003%
MTPDFSGFPAFLRNACGSGSGS
>1682_140_2_0.003%
MTPDFSGFLAFLRNACGSGNGS
>1683_140_2_0.003%
MHSCLTKLWTLYRHCGSGSGS
>1684_140_2_0.003%
MQDSYMHCGSGSGS
>1685_140_2_0.003%
MSYCLTEFWSTLIYCGSGSGS
>1686_140_2_0.003%
MGQCLQEFLTVLLHNCGSGSGS
>1687_140_2_0.003%
MSRCLTSLRVSLYDRCGSGSGS
>1688_140_2_0.003%
MHQCLVNLWSGFFDACGSGSGS
>1689_140_2_0.003%
MILLVFCGSGSGS
>1690_140_2_0.003%
MSHFLENFWLTILCGSGRGS
>1691_140_2_0.003%
MSVCVILLRFGCGSGSGS
>1692_140_2_0.003%
MDPSANWLLVLLTCGSGSGS
>1693_140_2_0.003%
MTPDFSGFLAFVRNACGSGSGS
>1694_140_2_0.003%
MSLFQLKWYHLIPLLCGSGSGS
>1695_140_2_0.003%
MHKCVTSLWLLLCGSGSGS
>1696_140_2_0.003%
MFILGFFTTCCGSGSGS
>1697_140_2_0.003%
MTPDFSGFLAILRNACGSGSGS
>1698_140_2_0.003%
MYLLGLPVCGSGSGS
>1699_140_2_0.003%
MTPDFSGFFAFLRNACGSGSGS
>1700_140_2_0.003%
MHPCLTDLVSRLLVYNFGSGSGS
>1701_140_2_0.003%
MSHWLENFWLTILFGSGSGS
>1702_140_2_0.003%
MHECVADLLSLYHSWWCGSGSGS
>1703_140_2_0.003%
MHECLLKLFQTLSGCGSGS
>1704_140_2_0.003%
MHYCLTTLMEYMLHACGSGSGS
>1705_140_2_0.003%
MHVCLSQLWSTLCGSGSGS
>1706_140_2_0.003%
MTPDFCGFLAFLRNACGSGSGS
>1707_140_2_0.003%
MSNLGSLWMALIYGFCGSGSGS
>1708_140_2_0.003%
MHQCTYNILKLLLDCGSGSGS
>1709_140_2_0.003%
MTPYFSGFLAFLRNACGRGSGS
>1710_140_2_0.003%
MHACLYNLIHLMVSNCGSGSGS
>1711_140_2_0.003%
MHACIQSFVHMWYLSYCGSGSGS
>1712_140_2_0.003%
MHECLVTLISSYWAHCGSGSGS
>1713_140_2_0.003%
MHQCLSSLVELCCGSGSGS
>1714_140_2_0.003%
MTPCTQETWYHIILRICGRGSGS
>1715_140_2_0.003%
MNRCLTDFWASAFLWCGSGSGS
>1716_140_2_0.003%
MYECLYNLIQTVCGSGSGS
>1717_140_2_0.003%
MMFMLMHYMSGLCGSGSGS
>1718_140_2_0.003%
MHVCLTALWHTIGRHCGSGSGS
>1719_140_2_0.003%
MSQCLTNFWNLILLCGSGSGS
>1720_140_2_0.003%
MHHCLYNFATGVYLLCGSGSGS
>1721_140_2_0.003%
MSLCELLIELFALYVCGSGSGS
>1722_140_2_0.003%
MSHCLENFWLTILCGNGSGS
>1723_140_2_0.003%
MHECLYNLLLSLCGSGSGS
>1724_140_2_0.003%
MHYCLLQLVNTLAQHGCGSGSGS
>1725_140_2_0.003%
MHQCLYNLARLIFENCGSGSGS
>1726_140_2_0.003%
MHLCLMTFWQMCYDVCGSGSGS
>1727_140_2_0.003%
MHYCLSHLVQVYFLHCGSGSGS
>1728_140_2_0.003%
MTPDFSGFLAFLRNAFGSGRGS
>1729_140_2_0.003%
MHPCTTDFWQLCYNHWCGSGSGS
>1730_140_2_0.003%
MHYCIQSLVEMLYNSCGSGSGS
>1731_140_2_0.003%
MHKCLSSLITLFATGCGSGSGS
>1732_140_2_0.003%
MHGCLQSLWSLWYLHRGSGSGS
>1733_140_2_0.003%
MIVCLTSFWVTAYARCGSGSGS
>1734_140_2_0.003%
MHECLHWLVTHVLDKCGSGSGS
>1735_140_2_0.003%
MSVSSACGSELRQRSGS
>1736_140_2_0.003%
MFYVWNPFGFKFGSGSGS
>1737_140_2_0.003%
MQFCLTNLWNVYLQASFGSGSGS
>1738_140_2_0.003%
MTPDFSGFLAFLRNACGSGSAS
>1739_140_2_0.003%
MSWYQKVWHAIMYGFSCGSGSGS
>1740_140_2_0.003%
MHPCLEYLWSAFLSSCGSGSGS
>1741_140_2_0.003%
MFDVWWPFAQCCGSGSGS
>1742_140_2_0.003%
MHPCLVDLVTLLCGSGSGS
>1743_140_2_0.003%
MTPDFSGFLAFLRNACGTGSGS
>1744_140_2_0.003%
MQLCLTRLWIAYYTRVCGSGSGS
>1745_140_2_0.003%
MYPSANLILVLLTCGSGSGS
>1746_140_2_0.003%
MVECLSRFWSIFCCGCGSGSGS
>1747_140_2_0.003%
MNECLTRFWTRLFSCCGSGSGS
>1748_140_2_0.003%
MHECLVSWVSTIYIRCGSGSGS
>1749_140_2_0.003%
MHPFHSNSCGSGSGS
>1750_140_2_0.003%
MEYCLTELIRSWWRVCGSGSGS
>1751_140_2_0.003%
MHECLHDLIVSLCGSGSGS
>1752_140_2_0.003%
MSPCLTTFWVSLATVCGSGSGS
>1753_140_2_0.003%
MFYVWNPFVCKCGSGSGS
>1754_140_2_0.003%
MHQCLYHLIMLYCGSGSGS
>1755_140_2_0.003%
MHECLSYLFLPFLTICGSGSGS
>1756_140_2_0.003%
MHPCLVTLATAVFLACGSGSGS
>1757_140_2_0.003%
MDPSANWILVLLTCGSGSCS
>1758_140_2_0.003%
MHLCLSNLVAIAVGICGSGSGS
>1759_140_2_0.003%
MHLCLHNFFSSIMCGSGSGS
>1760_140_2_0.003%
MHLCLEALAYRFIIACGSGSGS
>1761_140_2_0.003%
MHACLQSFVHLWYTNYFGSGSGS
>1762_140_2_0.003%
MSPCLTNLVELLFEHFGSGSGS
>1763_140_2_0.003%
MHVCLATLVELWLTKCGSGSGS
>1764_140_2_0.003%
MHKCLYSLTRLLIHCGSGSGS
>1765_140_2_0.003%
MHRCLTLLAESYIDYYCGSGSGS
>1766_140_2_0.003%
MHRCLENYVFLFMANCGSGSGS
>1767_140_2_0.003%
MHECLQRLLVSYLHVRGSGSGS
>1768_140_2_0.003%
MSVCVICGLVFCGSGSGS
>1769_140_2_0.003%
MSYFDLYAEALYVRQRQGS
>1770_140_2_0.003%
MHACLHILFNIAVQQWCGSGSGS
>1771_140_2_0.003%
MHACLSEFMYTWFSCRCGSGSGS
>1772_140_2_0.003%
MHQCLTGFMSLWLDACGSGSGS
>1773_140_2_0.003%
MHECIFHLTSLWICHCCGSGSGS
>1774_140_2_0.003%
MNPDFSGFLAFLRNACGSGSGS
>1775_140_2_0.003%
MHPCLSSLWSHFFDLCGSGSGS
>1776_140_2_0.003%
MFYVNPFVFKCGSGSGS
>1777_140_2_0.003%
MWTCIDSWLTSLTCGSGSGS
>1778_140_2_0.003%
MSYCLSGFWLSVAHHICGSGSGS
>1779_140_2_0.003%
MSHGLENIWLTILCGSGSGS
>1780_140_2_0.003%
MSQCLSNLWLTASHFFGSGSGS
>1781_140_2_0.003%
MHPCLVSLWGTTFNLYCGSGSGS
>1782_140_2_0.003%
MSVCPTFMWNILYEYHCGSGSGS
>1783_140_2_0.003%
MHPCLESLVLTLVKHCGSGRGS
>1784_140_2_0.003%
MHACLVHLMSLYCGSGSGS
>1785_140_2_0.003%
MHFCLTNLWWIPFLRTCGSGSGS
>1786_140_2_0.003%
MHACLVEFWYLVGGCGSGSGS
>1787_140_2_0.003%
MGLEGDIHMDPSANWILVLLTCGSGSGS
>1788_140_2_0.003%
MHECTTSFVITLLNVCGSGSGS
>1789_140_2_0.003%
MSHCHENFWLTILCGSGSGS
>1790_140_2_0.003%
MHQCLTVFMGQLLTNCGSGSGS
>1791_140_2_0.003%
MHVCLTRLFSHVLSLNCGSGSGS
>1792_140_2_0.003%
MCTRLFSMNCGSGRGS
>1793_140_2_0.003%
MHQCLCSLIQTVYFEYCGSGSGS
>1794_140_2_0.003%
MQLWQVSSSWFWLIFCGSGSGS
>1795_140_2_0.003%
MSVLLRFWLSMHLCGSGSGS
>1796_140_2_0.003%
MTPDFSRFLAFLRNACGSGSGS
>1797_140_2_0.003%
MSQCLSNLWLTASHFCGRGSGS
>1798_140_2_0.003%
MSQCLTLLWWTLFCGSGSGS
>1799_140_2_0.003%
MFPDTCWLLLRWFCGSGSGS
>1800_140_2_0.003%
MHACLTLFWTRLCGSGSGS
>1801_140_2_0.003%
MHACLQYFFDMIAKHYCGSGSGS
>1802_140_2_0.003%
MSHCLENFLTILCGSGNGS
>1803_140_2_0.003%
MGLCLTQLWTILFLNPCGSGSGS
>1804_140_2_0.003%
MHNCLATFWVTWATNTCGSGSGS
>1805_140_2_0.003%
MHECIVHLLWTWCGSGSGS
>1806_140_2_0.003%
MHQCMHDYLSIYFQCGSGSGS
>1807_140_2_0.003%
MSRCLTTLWTLYFHLNCGSGSGS
>1808_140_2_0.003%
MHKCLVELWYHMYCVGCGSGSGS
>1809_140_2_0.003%
MWWCTALYGPLLFPLKRGSGSGS
>1810_140_2_0.003%
MTPDFSGFLAFLRNDCGSGSGS
>1811_140_2_0.003%
MSYRLENFWLTILCGSGSGS
>1812_140_2_0.003%
MSHCLANFWLTILCGSGSGS
>1813_140_2_0.003%
MSLCLCTLWQSTYIFCCGSGSGS
>1814_140_2_0.003%
MTPAFSGFLAFLRNAFGSGSGS
>1815_140_2_0.003%
MSWPMASRGSGSGS
>1816_140_2_0.003%
MSRCLTTLWTSYFHLNCGSGSGS
>1817_140_2_0.003%
MHQCLSRLFGHLICGSGSGS
>1818_140_2_0.003%
MTTDFSGFLAFLRNACGSGSGS
>1819_140_2_0.003%
MHECLYNVVAASLNFACGSGSGS
>1820_140_2_0.003%
MSQCLSNLCLTASHFCGSGSGS
>1821_140_2_0.003%
MWTPRAIWLVLKNGFCGSGSGS
>1822_140_2_0.003%
MSCLIWWYLLSDSPTCGSGSGS
>1823_140_2_0.003%
MHYCLERLIQRWWISCGSGSGS
>1824_140_2_0.003%
MCTRLFSMNCGRGSGS
>1825_140_2_0.003%
MPECLTEFWILLCGSGSGS
>1826_140_2_0.003%
MSYCLPFWLTLSCGSGSGS
>1827_140_2_0.003%
MDPSANWILVLLTCGRGSGS
>1828_140_2_0.003%
MHYCVQMLLESWLVSCGSGSGS
>1829_140_2_0.003%
MYLCLESLARMAYELCGSGSGS
>1830_140_2_0.003%
MSTYDVYADWLYLRSGSGS
>1831_140_2_0.003%
MSLCLIVLYILLDVYCGSGSGS
>1832_140_2_0.003%
MHECLHTWLLTLFNLNCGSGSGS
>1833_140_2_0.003%
MSHCLENFRLTILCGSGSGS
>1834_140_2_0.003%
MHQGLYNLARLIVENCGSGSGS
>1835_140_2_0.003%
MHECLYHLICVFTTCGSGSGS
>1836_140_2_0.003%
MLNNRTRDSCGSGSGS
>1837_140_2_0.003%
MSHCLENFLLTSLCGSGSGS
>1838_140_2_0.003%
MHLCLDAFVYILVKHCCGSGSGS
>1839_140_2_0.003%
MWSNSSCTNIPWWPWLCGSGSGS
>1840_140_2_0.003%
MEPSAHWILVLLTCGSGSGS
>1841_140_2_0.003%
MCHCLENFWLTILCGSGSGS
>1842_140_2_0.003%
MILSSYYCGSGSGS
>1843_140_2_0.003%
MTCCDLYSYHPYFLFLCGSGSGS
>1844_140_2_0.003%
MSACLTELWFSCWSYCGSGSGS
>1845_140_2_0.003%
MSQCLSNLWHTASHFCGSGSGS
>1846_140_2_0.003%
MHKCLYDVILVLCGSGSGS
>1847_140_2_0.003%
MHHCLYNLALLLSCGSGSGS
>1848_140_2_0.003%
MHLCLERLVQLYAIRCGRGSGS
>1849_140_2_0.003%
MTIVQNMWNLYLKGFYCGSGSGS
>1850_140_2_0.003%
MSLCVSEFWGALFSHACGSGSGS
>1851_140_2_0.003%
MSLFLAWWRGLLPFAKCGSGSGS
>1852_140_2_0.003%
MSRCLTSLCVSLYDRCGSGSGS
>1853_140_2_0.003%
MFGILLCLSAAAGSGS
>1854_140_2_0.003%
MTQCLTSFFEHIILDSCGSGSGS
>1855_140_2_0.003%
MSRCLTSLWVSLYDRCGSGSAS
>1856_140_2_0.003%
MPFCLSQLWLLLYTNSCGSGSGS
>1857_140_2_0.003%
MHKCLVDLLIVFCGSGSGS
>1858_140_2_0.003%
MHHCLTSFWVTVLDMCGSGSGS
>1859_140_2_0.003%
MHVCLSNFFQLFLANRCGSGSGS
>1860_140_2_0.003%
MQHCLTELWKRLFQCCGSGSGS
>1861_140_2_0.003%
MWWNPNCTNTPWFYLLCGSGSGS
>1862_140_2_0.003%
MHFCLSAIWTNFAHPCGSGSGS
>1863_140_2_0.003%
MHPCLSNLFITLCGSGSGS
>1864_140_2_0.003%
MSHCLESFWLTILCGSGSGS
>1865_140_2_0.003%
MTACLSNYWCLLYTYCGSGSGS
>1866_140_2_0.003%
MSSYLLLFVIPQFTWCGSGSGS
>1867_140_2_0.003%
MHECLALYMNTLARFLCGSGSGS
>1868_140_2_0.003%
MDPRAPKILRLLTCGSGSGS
>1869_140_2_0.003%
MHKCVTSLWLLFCGSGSGS
>1870_140_2_0.003%
MYSVHSVDCGSGSGS
>1871_140_2_0.003%
MSHCRENFWLTILCGSGSGS
>1872_140_2_0.003%
MVAISADLCGSGSGS
>1873_140_2_0.003%
MDPSANWSLVLLTCGSGSGS
>1874_140_2_0.003%
MSYCLTEFSTLIHCGSGSGS
>1875_140_2_0.003%
MHTCLSSLWVLILPHCCGSGSGS
>1876_140_2_0.003%
MHSCLIDLVTASYFIYCGSGSGS
>1877_140_2_0.003%
MSYCFTFWLTLSCGSGSGS
>1878_140_2_0.003%
MDPSAYWILVLLTCGSGSGS
>1879_140_2_0.003%
MHPCLSRFFETWVYQNCGSGSGS
>1880_140_2_0.003%
MFYVWNPFVFKCGSDSGS
>1881_140_2_0.003%
MHYCLLGLTNLIFNHCGSGSGS
>1882_140_2_0.003%
MSQCLSNLWLTASHFCCSGSGS
>1883_140_2_0.003%
MSHCLENFWLTILGGSGSGS
>1884_140_2_0.003%
MDHSANWILVLLTCGSGSGS
>1885_140_2_0.003%
MHECMTALAMILLYQCGSGSGS
>1886_140_2_0.003%
MSRCLTRLWVSLYDRCGSGSGS
>1887_140_2_0.003%
MSSCLTSFWQQLYRQGGSGSGS
>1888_140_2_0.003%
MQYCLSRFWVTFAFRACGSGSGS
>1889_140_2_0.003%
MHQCLSSLLDLFCGSGSGS
>1890_140_2_0.003%
MTACLAGLWVSLYQICGSGSGS
>1891_140_2_0.003%
MHLCLTSLWDTWAKHWCGSGSGS
>1892_140_2_0.003%
MTNECWNLLYEWLCGSGSGS
>1893_140_2_0.003%
MSALCAFWFWLACGSGSGS
>1894_140_2_0.003%
MHECLSLLWQAYLLCGSGSGS
>1895_140_2_0.003%
MFPSLTGFMAYLRRGCGSGSGS
>1896_140_2_0.003%
MLCTQWLAYSWASHWCGSGSGS
>1897_140_2_0.003%
MHVCLQSLIEVLMLSCGSGSGS
>1898_140_2_0.003%
MHQCLYNFVLMFGSGSGS
>1899_140_2_0.003%
MSVLRLLLVCVFCGSGSGS
>1900_140_2_0.003%
MSSCSTQFWTSWFTHCGSGSGS
>1901_140_2_0.003%
MLVFMIFLCRTTRFGSGSGS
>1902_140_2_0.003%
MNFCLSQLLETYMRYSCGSGSGS
>1903_140_2_0.003%
MAQCLTLFWPIWFPTLCGSGSGS
>1904_140_2_0.003%
MTPDFSGFLAFLRNACGSGSVS
>1905_140_2_0.003%
MHECVQILLALWLHNCGSGSGS
>1906_140_2_0.003%
MLCSLSDALEYWQYFCGSGSGS
>1907_140_2_0.003%
MSRCLTSLWESLYDRCGSGSGS
>1908_140_2_0.003%
MCMLRLCMIMCGSGSGS
>1909_140_2_0.003%
MHRCLSGLFQAMYKHCGSGSGS
>1910_140_2_0.003%
MSQCLSNLWLTASHFCGSGSGSGS
>1911_140_2_0.003%
MSHCLENFWLTILCGSGSDS
>1912_140_2_0.003%
MHQCLQSYVILVASWCGSGSGS
>1913_140_2_0.003%
MHSCLAGLISLYLCGSGRGS
>1914_140_2_0.003%
MSHCLENFGLTILCGSGSGS
>1915_140_2_0.003%
MHECLTSAFILLTRLYCGSGSGS
>1916_140_2_0.003%
MSLTRWAWLDDMCGSGSGS
>1917_140_2_0.003%
MRPTLRHFLHFINLGRCGSGSGS
>1918_140_2_0.003%
MHQCLYNLALLLCCGSGSGS
>1919_140_2_0.003%
MHQCLESLILKFVNACGSGSGS
>1920_140_2_0.003%
MFRCLTSLWVSLYDRCGSGSGS
>1921_140_2_0.003%
MHPCLTNLVVLCGSGSGS
>1922_140_2_0.003%
MSVFISFSLRQRQRS
>1923_140_2_0.003%
MSQLPLDNCGSGSGS
>1924_140_2_0.003%
MHPCTTDFWQLFYNHCCGSGSGS
>1925_140_2_0.003%
MTPDFSGFLAFLRNAFVSGSGS
>1926_140_2_0.003%
MSRRPIPLCGSGSGS
>1927_140_2_0.003%
MHHCLEAFLVHVVFRCGSGSGS
>1928_140_2_0.003%
MRQCLQELTYLLLAKYCGSGSGS
>1929_140_2_0.003%
MSDCLENFWLTILCGSGSGS
>1930_140_2_0.003%
MSECVTGLWLTWASVVCGSGSGS
>1931_140_2_0.003%
MHECVEYLWGVWFSRCGSGSGS
>1932_140_2_0.003%
MHACLSNLWLMYLHNCGSGSGS
>1933_140_2_0.003%
MYQCLYNLVILCGSGSGS
>1934_140_2_0.003%
MHQCLVNVFSHYLFRCGSGSGS
>1935_140_2_0.003%
MLGVFPDLTWLWYGFCGSGSGS
>1936_140_2_0.003%
MCVCRIFSLSFGSGSGS
>1937_140_2_0.003%
MHECLLNLWDVFARNCGSGS
>1938_140_2_0.003%
MSVLLSSSVLRQRSGS
>1939_140_2_0.003%
MHQCLYDLFCVFSHSRGSGSGS
>1940_140_2_0.003%
MHNCLSELWQSIFNMCGSGSGS
>1941_140_2_0.003%
MHACLYAFTILLVKHQCGSGSGS
>1942_140_2_0.003%
MDPWIWWPEVYWLCGSGSGS
>1943_140_2_0.003%
MPQCLYNLARLIVENCGSGSGS
>1944_140_2_0.003%
MHQCMESFLISFSSWCGSGSGS
>1945_140_2_0.003%
MSRCLTDLWSRVLSLCGSGSGS
>1946_140_2_0.003%
MCVFRVLLRFITCGSGSGS
>1947_140_2_0.003%
MHPCTSLFWSNLYIFYCGSGSGS
>1948_140_2_0.003%
MVECLSRFWSIFCCGSGSGS
>1949_140_2_0.003%
MHECLYCLIETLCGSGSGS
>1950_140_2_0.003%
MHRCLYNLVVAYCGSGSGS
>1951_140_2_0.003%
MHGCLTNLWSLYASCGSGSGS
>1952_140_2_0.003%
MHLCLEQFLQMSVLAFCGSGSGS
>1953_140_2_0.003%
MSVFRIFGVCCLRCGSGSGS
>1954_140_2_0.003%
MSVCFLCFRIICGSGSGS
>1955_140_2_0.003%
MHEFVTSFWKLLYCGSGSGS
>1956_140_2_0.003%
MSHCLENFWLTLLFGSGSGS
>1957_140_2_0.003%
MSYCLTFWLTLSRGSGSGS
>1958_140_2_0.003%
MHECLTSWLVVWLSQCGSGSGS
>1959_140_2_0.003%
MSQCVTELWLILYRSCGSGSGS
>1960_140_2_0.003%
MHYCLEGFWKNILKTCGSGSGS
>1961_140_2_0.003%
MSLFLDGWRGLLPFAKCGSGSGS
>1962_140_2_0.003%
MHQCLSNLARLIVENCGRGSGS
>1963_140_2_0.003%
MSSCLTNLWLALTRHCGSGSGS
>1964_140_2_0.003%
MFYVWNPFVFKCGIGSGS
>1965_140_2_0.003%
MNGDSWFGLLNVYLRGSGSGS
>1966_140_2_0.003%
MSFCLTQLWWTALLACGSGSGS
>1967_140_2_0.003%
MWSFTQLFLLYNKGFCGSGSGS
>1968_140_2_0.003%
MPECLTNLWWNLARHCGRGSGS
>1969_140_2_0.003%
MSRCLTSLWVSLYDRCGSGIGS
>1970_140_2_0.003%
MSHCLNFWLTILCGSGSVS
>1971_140_2_0.003%
MHECFTNLMSLICGSGSGS
>1972_140_2_0.003%
MHQCLYNLARLIVENCGSDSGS
>1973_140_2_0.003%
MTPDFSGFLAWLRNACGSGSGS
>1974_140_2_0.003%
MFLSWTDWYFSTIQCGSGSGS
>1975_140_2_0.003%
MHQCLEALIRLYCGSGSGS
>1976_140_2_0.003%
MSVLLRFGLSMPLCGSGSGS
>1977_140_2_0.003%
MHQCLTTLCMQWYLKCGSGSGS
>1978_140_2_0.003%
MHQCISVLGSYLIEYWCGSGSGS
>1979_140_2_0.003%
MFYVWYPFVFKCGSGSGS
>1980_140_2_0.003%
MSPCLTSLWLTLLCGRGSGS
>1981_140_2_0.003%
MHECIATLVTTFWLLKCGSGSGS
>1982_140_2_0.003%
MHQGLYNLALLLSCGSGSGS
>1983_140_2_0.003%
MHECLTRYVTSLLCSACGSGSGS
>1984_140_2_0.003%
MHSCLANLWLLIHSSCGSGSGS
>1985_140_2_0.003%
MHYCLISLWQQVYRNCGSGSGS
>1986_140_2_0.003%
MHACLESLLVLYCKSCGSGSGS
>1987_140_2_0.003%
MFYDWNPFVFKCGSGSGS
>1988_140_2_0.003%
MSQCLHNLVLSCWNYCGSGSGS
>1989_140_2_0.003%
MAKCLSDLFLVYFSACGSGSGS
>1990_140_2_0.003%
MHECLTSLFELICGSGSGS
>1991_140_2_0.003%
MHRCLYALVSLGYSFCGSGSGS
>1992_140_2_0.003%
MILWNPYCGSGSGS
>1993_140_2_0.003%
MHACLTGFLCLALVNYCGSGSGS
>1994_140_2_0.003%
MHRCLYTLVLLCGSGSGS
>1995_140_2_0.003%
MTPWGPLLVLHGYWSCGSGSGS
>1996_140_2_0.003%
MHPCVSALWTLLLSSCGSGSGS
>1997_140_2_0.003%
MHECLVSWVSTIYISCGSGSGS
>1998_140_2_0.003%
MHSCVVNLWHAILCGSGSGS
>1999_140_2_0.003%
MHECLHNFLYSVWCGSGSGS
>2000_140_2_0.003%
MFPGYELPLWLALIICGSGSGS
>2001_140_2_0.003%
MHCLYELIQLYCGSGSGS
>2002_140_2_0.003%
MDYPTECEWTYVFNWLCGSGSGS
>2003_140_2_0.003%
MHVCLHDLVMTLFASCGSGSGS
>2004_140_2_0.003%
MHECLEHLVYLYWCGSGSGS
>2005_140_2_0.003%
MHECLYDLLVKALYCGSGSGS
>2006_140_2_0.003%
MSQCLTNFWTVLCGSGCGS
>2007_140_2_0.003%
MTPDFSGFLAFLRNSCCSGSGS
>2008_140_2_0.003%
MTTPACFWFWLVFCGSGSGS
>2009_140_2_0.003%
MFWYLWLPQTWVFETNCGSGSGS
>2010_140_2_0.003%
MVGCLSQFWQLILDPYCGSGSGS
>2011_140_2_0.003%
MNNVWYLDWLLFGSGSGS
>2012_140_2_0.003%
MSYFLTFWLTLSCGSGSGS
>2013_140_2_0.003%
MHRCLVELLHVWCGSGSGS
>2014_140_2_0.003%
MHSCLAKFMEHLTVYYCGSGSGS
>2015_140_2_0.003%
MHECLSSLLVTLMPKFCGSGSGS
>2016_140_2_0.003%
MMYMPQYFTICGSGSGS
>2017_140_2_0.003%
MKQCLAELISTVYFHYCGSGSGS
>2018_140_2_0.003%
MHECLHSLIHLWCGSGSGS
>2019_140_2_0.003%
MSSCLTQFWTSWFTHCGCGSGSGS
>2020_140_2_0.003%
MGECLTFWVSSFRFCGSGSGS
>2021_140_2_0.003%
MHECLQYLVTLFCGSGSGS
>2022_140_2_0.003%
MHECLYNFLSLIAPVCGSGSGS
>2023_140_2_0.003%
MHECLQSIVPLLFGFCGSGSGS
>2024_140_2_0.003%
MSYCLTEFCSTLIHCGSGSGS
>2025_140_2_0.003%
MHPCLTELLLTVCKVCGSGSGS
>2026_140_2_0.003%
MTPDFSGFLGFLRNACGSGSGS
>2027_140_2_0.003%
MHLCLTDLFVTVYKLHCGSDSGS
>2028_140_2_0.003%
MHHCLESFVLLWCGSGSGS
>2029_140_2_0.003%
MHYCLHNVIAHLLYNCGSGSGS
>2030_140_2_0.003%
MHQCLTALWWYYLMCGSGSGS
>2031_140_2_0.003%
MHECLVSTWTMLFRACGSGSGS
>2032_140_2_0.003%
MHQCLQSFLLVLFSNTCGSGSGS
>2033_140_2_0.003%
MSRELHQLTCGSGSGS
>2034_140_2_0.003%
MRPAITYFFLFLTTWNCGSGSGS
>2035_140_2_0.003%
MLCRVRDYFPLWFKHCGSGSGS
>2036_140_2_0.003%
MSHCLEHFWLTILCGSGSGS
>2037_140_2_0.003%
MDPSADWILVLLTCGSGSGS
>2038_140_2_0.003%
MSHCATEFWGTFFNLVCGSGSGS
>2039_140_2_0.003%
MSHCLENLWLTNLCGSGSGS
>2040_140_2_0.003%
MHQCLYNLARLIVEDCGSGSGS
>2041_140_2_0.003%
MHRCLSELFVLYLHDCGSGSGS
>2042_140_2_0.003%
MHYCMQTLFSNLLMHCGSGSGS
>2043_140_2_0.003%
MHKCLESFWTQVMYDLCGSGSGS
>2044_140_2_0.003%
MSHCLENFWLAILCGSGSGS
>2045_140_2_0.003%
MFYVCNPFVFKCGSGSGS
>2046_140_2_0.003%
MHECLHHLVMALLCGSGSGS
>2047_140_2_0.003%
MTQCLTDYWISAYNHVCGSGSGS
>2048_140_2_0.003%
MHCLYDLIQLYFGSGSGS
>2049_140_2_0.003%
MSYFLTEFWSTLIHCGSGSGS
>2050_140_2_0.003%
MHECFANLWLTFCGSGSGS
>2051_140_2_0.003%
MSQCLSNLWLTASHVCGSGSGS
>2052_140_2_0.003%
MHQCLSEFVTGAYEFYCGSDSGS
>2053_140_2_0.003%
MHECVQSLLALWLHNCGSGSDS
>2054_140_2_0.003%
MRVRICGRFLMLMFCGSGSGS
>2055_140_2_0.003%
MHPCLSALWSAVFRSCGSGSGS
>2056_140_2_0.003%
MHACLTNLLHLWIYDCGSGSGS
>2057_140_2_0.003%
MHPCVVNLFLLYVKYCGSGSGS
>2058_140_2_0.003%
MGKCLSEYWQLWIPHACGSGSGS
>2059_140_2_0.003%
MFPDTCWLLLRWLCGSGRGS
>2060_140_2_0.003%
MDPSANWILVLLTCGSGS
>2061_140_2_0.003%
MSSYLTQFWTSWFTHCGSGSGS
>2062_140_2_0.003%
MSYCLTFCLTLSCGSGSGS
>2063_140_2_0.003%
MGLEGDIHMHQCLYNLARLIVENCGSGSGS
>2064_140_2_0.003%
MSVCLTNFWSTVLRACGSGSGS
>2065_140_2_0.003%
MTPDFSGFLEFLRNECGSGSGS
>2066_140_2_0.003%
MSWPMASCGSGRGS
>2067_140_2_0.003%
MSHCLVNFWLTILCGSGSGS
>2068_140_2_0.003%
MSVFLLRLFFCGSGSGS
>2069_140_2_0.003%
MHDCVTKFWLTVVHICGSGSGS
>2070_140_2_0.003%
MHECLVAFVQTCWLTCGSGSGS
>2071_140_2_0.003%
MSLFLDWWRGLLPFAKFGSGSGS
>2072_140_2_0.003%
MHACLVDLLNNLSWCCGSGSGS
>2073_140_2_0.003%
MHACLTGLWLKFFSNHCGSGSGS
>2074_140_2_0.003%
MHECFASFTYTLLIRCGSGSGS
>2075_140_2_0.003%
MHHCFANVLTMYIVYHCGSGSGS
>2076_140_2_0.003%
MDPSANWIFVLLTCGSGSGS
>2077_140_2_0.003%
MHQCLSDFLSLWFPHCGSGSGS
>2078_140_2_0.003%
MSHRLENIWLTILCGSGSGS
>2079_140_2_0.003%
MHACLSGLWCHLIGKLCGSGSGS
>2080_140_2_0.003%
MHWCLTGLLELYMYDFCGSGSGS
>2081_140_2_0.003%
MHECLSSLLSSIISCSCGSGSGS
>2082_140_2_0.003%
MHECLSALWSVLLNPMCGSGSGS
>2083_140_2_0.003%
MFYVWNPFVFKCGSGSDS
>2084_140_2_0.003%
MSYCLTFLLTLSCGSGSGS
>2085_141_1_0.001%
MHPCTTNFWLLLCGSGSGS
>2086_141_1_0.001%
MSQCLSNLWLTASHFCGSGRGS
>2087_141_1_0.001%
MSVFLDYGCLRQRRGS
>2088_141_1_0.001%
MHACLANLFISWLTSCGSGSGS
>2089_141_1_0.001%
MSRCLTSLWVSLYERSGTGSGS
>2090_141_1_0.001%
MHECIQEFLNVLIHNCGSGSGS
>2091_141_1_0.001%
MRYPSPSVLCGSGSGS
>2092_141_1_0.001%
MRYTYALSEVDHHICGSGSGS
>2093_141_1_0.001%
MSYCLTSFWQTVMCGCGSGSGS
>2094_141_1_0.001%
MTPDFSGILKFLRNECGRDSCS
>2095_141_1_0.001%
MHPCVTNFWLTISGSGSGS
>2096_141_1_0.001%
MHESLYDLFLSLYTCGIGSCS
>2097_141_1_0.001%
MMFGRLLRICLSCGSGSGS
>2098_141_1_0.001%
MTPHLPGFLALLRNACGSGSGS
>2099_141_1_0.001%
MHQCLYEFFLLGGSGSGS
>2100_141_1_0.001%
MHECVTSLWYLCLLYCGSGSGS
>2101_141_1_0.001%
MYLCLTSLWTLFVFNCGSGSGS
>2102_141_1_0.001%
MHQCLYALCLTAFWQCGSGSGS
>2103_141_1_0.001%
MSLFLDWWRGLLPFAKRGSGSGS
>2104_141_1_0.001%
MHPCLIELTSLFAQHFSGSGSGS
>2105_141_1_0.001%
MHQCLTGLWNRFYLTFGSGSGS
>2106_141_1_0.001%
MHECLTHLMWLLCGSGSGS
>2107_141_1_0.001%
MAECLTLLWSVVISSCGSGSGS
>2108_141_1_0.001%
MFYVWNPFVFRCGSGSGS
>2109_141_1_0.001%
MPECLTNLWWNLARHCGSGS
>2110_141_1_0.001%
MHQCLTKLVGTMYNTCGRGSGS
>2111_141_1_0.001%
MHECLTLYWYTIRNYCGSGSGS
>2112_141_1_0.001%
MHQWLYNLARRSVNCGSGSGS
>2113_141_1_0.001%
MHPCVSNLWTVFLSRCGSGSGS
>2114_141_1_0.001%
MHFCTTTFWCTCLHYCGSGSGS
>2115_141_1_0.001%
MYQCLSNLWVILCGSGSGS
>2116_141_1_0.001%
MSVSSACGSELRQGSGS
>2117_141_1_0.001%
MHECLSNLWLMYLHNCGCGSGSGS
>2118_141_1_0.001%
MHECLSSLVALLCDSGSGS
>2119_141_1_0.001%
MVSCLAAFCSNFLSVCGRGSGS
>2120_141_1_0.001%
MSHCLENFWLPILCGSGSGS
>2121_141_1_0.001%
MSLCLVNLLGNFLLYCGSGSGS
>2122_141_1_0.001%
MSRDFSGFLAFLRNACGSGSGS
>2123_141_1_0.001%
MRTVHDYWRLFYYGFCGSGSGS
>2124_141_1_0.001%
MSSCLTSFWQQLYRQFGSGSGS
>2125_141_1_0.001%
MHECLTMFWSPWICGSGSGS
>2126_141_1_0.001%
MHPCLSSFVVVVFNYCGSGSGS
>2127_141_1_0.001%
MHRCLETLVALYYRNCGSGSGSGS
>2128_141_1_0.001%
MVLCLTSFWQLIYCGSGSGS
>2129_141_1_0.001%
MHKCLYDLVYLLCGSGSGS
>2130_141_1_0.001%
MHQCLSLVTEFLSYCGSGSGS
>2131_141_1_0.001%
MSLFQFKWYHFIPLLCGSGSGS
>2132_141_1_0.001%
MTLFQIWKSLYITGFACGSGSGS
>2133_141_1_0.001%
MHECLHHLLIALCQSCGSGSGS
>2134_141_1_0.001%
MSLWFNQPCGSGSGS
>2135_141_1_0.001%
MHECMYTLTLSAWWICCGSGSGS
>2136_141_1_0.001%
MHERLQRLLVSYLHVCGIGSGS
>2137_141_1_0.001%
MSYCPFSKCHCGSGSGS
>2138_141_1_0.001%
MILRFGLCGSGSGS
>2139_141_1_0.001%
MPPDFSRFLAFRRYACGIRSGS
>2140_141_1_0.001%
MHRCLTSVWLTYYKYCGSGSGS
>2141_141_1_0.001%
MSLCPQYLGGKVLFYCGSGSCS
>2142_141_1_0.001%
MHYCLSSYFSSWVELRRGSGS
>2143_141_1_0.001%
MNGDSWFGLLNVYLFGSGRGS
>2144_141_1_0.001%
MHVCLTQFWIVFCGSGSGS
>2145_141_1_0.001%
MSTCLTEFFLVLYSACGSGSGS
>2146_141_1_0.001%
MTPDFSWFLAFLRNAFCSVSGS
>2147_141_1_0.001%
MHDCLQHLAMVLLWLCGSGSGS
>2148_141_1_0.001%
MTSYAEIDPPCTCGSGS
>2149_141_1_0.001%
MSHCLDNFWLTILGGSGSGS
>2150_141_1_0.001%
MQGCTSHHTLCSYPYDVPAYAGSGS
>2151_141_1_0.001%
MMFGRMIRICLSCGSGSGS
>2152_141_1_0.001%
MEPTWRGFVNFLQNKCSSGSGS
>2153_141_1_0.001%
MDPSANWILFLLTSGSGSGS
>2154_141_1_0.001%
MYHRLENFWLTILCGSGSGS
>2155_141_1_0.001%
MTYVLYFWRYRFYTPCGSGSGS
>2156_141_1_0.001%
MHQCLYNLALLIVEHCGSGSGS
>2157_141_1_0.001%
MYHWCETIWLTGLCGSGSGS
>2158_141_1_0.001%
MWWLLWYGFSDRANCGSGSGS
>2159_141_1_0.001%
MHQCLHNLARLIVENCGSGSCS
>2160_141_1_0.001%
MHLCLERLVQLYAIRRGSGSGS
>2161_141_1_0.001%
MHRCLQELFTTFLSPCGSGSGS
>2162_141_1_0.001%
MCMRLFSMNCGSGSGS
>2163_141_1_0.001%
MTECLSNLWTLLCQCGSGSGS
>2164_141_1_0.001%
MHYCVQMLLESWLENCGSGSGS
>2165_141_1_0.001%
MHPCLALVWTVCGSGSGS
>2166_141_1_0.001%
MHECLYNLSRPMCGSASGS
>2167_141_1_0.001%
MSDCPENSCMTVIYGSGSGS
>2168_141_1_0.001%
MIVLGFLSFGDMNCGSGSCS
>2169_141_1_0.001%
MRVLRLSSFYLRGSGSGS
>2170_141_1_0.001%
MCCEPNHYPCGSGSGS
>2171_141_1_0.001%
MFTISPACGSGSGS
>2172_141_1_0.001%
MHDCVSNLLNTGINYCGSGSGS
>2173_141_1_0.001%
MAVSSPYCGSGSGS
>2174_141_1_0.001%
MTPDFSVFLTFLRNACGSGSGS
>2175_141_1_0.001%
MSYFLTFWLTLSFGSGSGS
>2176_141_1_0.001%
MHQCLHDFVARMFFNCGSGSGS
>2177_141_1_0.001%
MHKCGADLLLLFLILCCGSGSGS
>2178_141_1_0.001%
MYTACIVLCGSGSGS
>2179_141_1_0.001%
MHQLYNLYVTIYSSCGSGSCS
>2180_141_1_0.001%
MTQCSTHMWQSVIQFNCGSGSGS
>2181_141_1_0.001%
MSECASNLWLTWRCGSGSGS
>2182_141_1_0.001%
MCPDHPELLANNCGSGSGS
>2183_141_1_0.001%
MPRRLENSWLTILCGSGRGS
>2184_141_1_0.001%
MYEPPNMWKTLICGRGSGS
>2185_141_1_0.001%
MSQCLSNLWVILCGSGIGS
>2186_141_1_0.001%
MFWYLWLPQTWDFETNFGSGSGS
>2187_141_1_0.001%
MHEFLLNLWDVFARNCGSGSGS
>2188_141_1_0.001%
MRVLRLSSFYLCGSGSGSGS
>2189_141_1_0.001%
MYNLTFPFPCGSGSGS
>2190_141_1_0.001%
MHQGLNRALRVSYGSGSGS
>2191_141_1_0.001%
MTPDISKFLAFHRYALGGGSGS
>2192_141_1_0.001%
MHQSLYHLFIAACKTCSSGHGS
>2193_141_1_0.001%
MHNCLSQFWSTLLCGSGSGS
>2194_141_1_0.001%
MHEASSFWPVVYNLMCGRGRGS
>2195_141_1_0.001%
MYVLSITDCGSGSGS
>2196_141_1_0.001%
MSHCLEDFLLTILSGTGSGS
>2197_141_1_0.001%
MNRRYTYVMLSDSNQHCPFCGSGSGS
>2198_141_1_0.001%
MPLFLDWWRGLLPFAKCGSGSGS
>2199_141_1_0.001%
MCHPNIFSTCGSGSGS
>2200_141_1_0.001%
MHACLTEFWQTLMCGSGSGS
>2201_141_1_0.001%
MHQCLASFFNRVVNTCGSGSGS
>2202_141_1_0.001%
MHSCLVNLIQLYCGSGSGS
>2203_141_1_0.001%
MHACLHDLVVGLFQTNCGSGSGS
>2204_141_1_0.001%
MSRCLTSLWVSLYDHCGSGSGS
>2205_141_1_0.001%
MHECLLNVFCLICGSGSGS
>2206_141_1_0.001%
MHYCLVLLVTDWIKDFRGSGSGS
>2207_141_1_0.001%
MHRCLETFVALYYRNCGSGSGS
>2208_141_1_0.001%
MSLCLSQLWTIWINHCGSGSGS
>2209_141_1_0.001%
MHHSLGNLNRISARCRNGTGS
>2210_141_1_0.001%
MSRLLRPDSTNSSCGSGSGS
>2211_141_1_0.001%
MHSCLTNLWTLFIEYFGSGSGS
>2212_141_1_0.001%
MHQCVYNYLILILPHLCGSGSGS
>2213_141_1_0.001%
MHECVTSLWSLCLLYSGSGSGS
>2214_141_1_0.001%
MHVCLTNLWLLFGSGSGS
>2215_141_1_0.001%
MSHCLENFWLLILFGSGTGS
>2216_141_1_0.001%
MHRCLSDLLILYVNNCGSGSGS
>2217_141_1_0.001%
MCVCRTFSLSCGSGSGS
>2218_141_1_0.001%
MTPDFSGFLAVLRNACGSGSCS
>2219_141_1_0.001%
MHLCLTLLAESYIDYYCGSGSGS
>2220_141_1_0.001%
MSRCLSRLWLSFALMCGSGSGS
>2221_141_1_0.001%
MHECLTHLLFSLSSYCGSGSGS
>2222_141_1_0.001%
MSLCALSLWVWLIASLCGSGSGS
>2223_141_1_0.001%
MLPGLRSTRFCGSGGGS
>2224_141_1_0.001%
MFVTSYSTWWPFIYCYPVCGSGSGS
>2225_141_1_0.001%
MHALVSGVLRQRQGS
>2226_141_1_0.001%
MHAFLQNLLVIWCGSGSGS
>2227_141_1_0.001%
MHQCLYDLFCVFSDSCGSGSGS
>2228_141_1_0.001%
MHLCVETFWVTLWSCCGGGSGS
>2229_141_1_0.001%
MHQCLEYFVGTMLDHCGSGSGS
>2230_141_1_0.001%
MHLCLTGFWERVFSKFGSGSGS
>2231_141_1_0.001%
MTPAFSGVLAFLRNACGSGSGS
>2232_141_1_0.001%
MHACLYDLLMSYYYKTCGSGSGS
>2233_141_1_0.001%
MSLFLEWWRGLLPFAKCGSGSGS
>2234_141_1_0.001%
MHYCLSSFWSSWISYSCGSSSGS
>2235_141_1_0.001%
MHVCPLNLWDVFARNCGSGSGS
>2236_141_1_0.001%
MSRCLTELCNNWYLYCGSGSGS
>2237_141_1_0.001%
MSMQHHILICGCGSGSGS
>2238_141_1_0.001%
MFWCPRLASWFVDAVCGSGSGS
>2239_141_1_0.001%
MHSCVTHIWNRCFLCGRGSGS
>2240_141_1_0.001%
MHQCLESLVYNLLTNCGSGSGS
>2241_141_1_0.001%
MHGCLAHFWSVVLFCGSGSGS
>2242_141_1_0.001%
MLRWWCPQLHWYLSDRGSGSGS
>2243_141_1_0.001%
MTFDFSGFLAFFMNASGSGSGS
>2244_141_1_0.001%
MHECLTALFRVFAPFCGSGSGS
>2245_141_1_0.001%
MSHDLENFWMTILCGSGNGS
>2246_141_1_0.001%
MDVWSNYWLSTILSAFFGSGSGS
>2247_141_1_0.001%
MSRCLENFWLTILSCSGSGS
>2248_141_1_0.001%
MHGCLTSFFILLTPCGSGSGS
>2249_141_1_0.001%
MRVFQTWSRSSNPCGSGSGS
>2250_141_1_0.001%
MCRLFRNYPESHNLCGSGGGS
>2251_141_1_0.001%
MLRWRCPQLHWYLSDCGSGSGS
>2252_141_1_0.001%
MPHSPQNIWLTILCGSGSGS
>2253_141_1_0.001%
MSRCLTSLGVSLYDRCGSGSGS
>2254_141_1_0.001%
MHWCLYNLFVTAFGSGSGS
>2255_141_1_0.001%
MTPDFSGFLTLLRNACGSGSGS
>2256_141_1_0.001%
MHHCLTELWLIYCGSGSGS
>2257_141_1_0.001%
MHQCLYNLARLIAENCGSGSGS
>2258_141_1_0.001%
MSLFQFKWYHLIPLLSGSGSGS
>2259_141_1_0.001%
MSRCLTSLVSLYDRCGSGSGS
>2260_141_1_0.001%
MPSNPPIKQHCGSGSGS
>2261_141_1_0.001%
MSVLRMLLVSCCGSGS
>2262_141_1_0.001%
MLRWSSPQFHCYLSDCGSGSGS
>2263_141_1_0.001%
MSTFMDTCGSGSGS
>2264_141_1_0.001%
MTPDFSGFLTFLRNASCSGSGS
>2265_141_1_0.001%
MSVFSVFWCLMLICGSGSGS
>2266_141_1_0.001%
MSFCLSQFWLTISRCGSGSGS
>2267_141_1_0.001%
MHWYLYNLFVTACGSGSGS
>2268_141_1_0.001%
MHQCLYNMALLLSCGSGSGS
>2269_141_1_0.001%
MNPRWNAMIRGFHNSCGSGSGS
>2270_141_1_0.001%
MLRWWCPKLNWYLSDCGSGSGS
>2271_141_1_0.001%
MAHSLENFWLTILCGSGSGS
>2272_141_1_0.001%
MSVWCFWRLLFMICGSGSGS
>2273_141_1_0.001%
MLCRSFMSRGCGSGSGS
>2274_141_1_0.001%
MHVCLSNFLVILLEHSCGSGSGS
>2275_141_1_0.001%
MFFVWNPFGYKFGSGSGS
>2276_141_1_0.001%
MFYVWNPFVFKCGSVSGS
>2277_141_1_0.001%
MHLCTTTFWATLFEHYCRSGCCS
>2278_141_1_0.001%
MHFCLEQFANVLYGSLCGSGSGS
>2279_141_1_0.001%
MTPAFSGFLAFLRNACGNGSDS
>2280_141_1_0.001%
MHRCFQNVWPLLLSYYCGSGSGS
>2281_141_1_0.001%
MFYPLVNWILSRCGSGSGS
>2282_141_1_0.001%
MFVFMIFLCRNTRCGSGRGS
>2283_141_1_0.001%
MRWCDLYSLWLNQFLCGSGSGS
>2284_141_1_0.001%
MHECFSTFCMPILLSVCGSGSGS
>2285_141_1_0.001%
MSQLSNLWVILCGSGSGS
>2286_141_1_0.001%
MHQCLYNLARLIVENYGSGSGS
>2287_141_1_0.001%
MTPVFSGFLAFRRHACGSGSGS
>2288_141_1_0.001%
MTPKFSGILACVRNACGRGSGS
>2289_141_1_0.001%
MHQCLTNVLLVGLHVCCGSGSGS
>2290_141_1_0.001%
MHECLTWLVSSLVSKGGSGSGS
>2291_141_1_0.001%
MHQCLYNLALLLSCGCGSGS
>2292_141_1_0.001%
MHVCYPLIILAACGSGSGS
>2293_141_1_0.001%
MHICLQSFIETASYVCGSGSGS
>2294_141_1_0.001%
MHSGLTSIWKVLYSSCWGSGSGS
>2295_141_1_0.001%
MHPCLTNFWLMICGSGSGS
>2296_141_1_0.001%
MHACLTSFWTKPLCGSGSGS
>2297_141_1_0.001%
MEPSANWILVLLTFGSGSGS
>2298_141_1_0.001%
MHKCLQDYVSMFFRPDCGSGSGS
>2299_141_1_0.001%
MSLCWLNILNLLSWLCGSGSGS
>2300_141_1_0.001%
MHLCLEELLVAFYVRQRQRQRS
>2301_141_1_0.001%
MSHRLENFWLTILCGGGSGS
>2302_141_1_0.001%
MSHRLENCWLTILCGSGSGS
>2303_141_1_0.001%
MHECLTNLWLRWCCGSGSGS
>2304_141_1_0.001%
MTPDFSGFLAFLRNAFGSGTGS
>2305_141_1_0.001%
MTPDFSGILAFLTNACGSGSGS
>2306_141_1_0.001%
MHECLQQLFPLTCQKWCGSGSGS
>2307_141_1_0.001%
MQSCLTDVWPLLIGWYCGSGIGS
>2308_141_1_0.001%
MHYCLTSAFILMQSFCGSGSGS
>2309_141_1_0.001%
MHECLSYLFLPFLTKCGSGSGS
>2310_141_1_0.001%
MEPTWRGFVTFLQNTYGSGGGS
>2311_141_1_0.001%
MTPDFSGFLPFLRNACGSGSGS
>2312_141_1_0.001%
MHECLTHLVTSYFYPFCGSGSGS
>2313_141_1_0.001%
MHQFLSNLIQLWCGSGSGS
>2314_141_1_0.001%
MQASVTWILVFLSYPCGSRSYAGSRS
>2315_141_1_0.001%
MTPTWSGFIRFLRSLCVSGSGS
>2316_141_1_0.001%
MQGKYNCTQLTGSYPYDVPDYAGSGS
>2317_141_1_0.001%
MPVSPPNYFGSGSCS
>2318_141_1_0.001%
MSYCLTTLWDTCFYACGSGSGS
>2319_141_1_0.001%
MDPLANGILVLLTCGSGSGS
>2320_141_1_0.001%
MYECLYNLLMVACGSGSGS
>2321_141_1_0.001%
MHECVSNFWPVFYTLICGSGSGS
>2322_141_1_0.001%
MHPCVSNLWTAILSRCGSGSGS
>2323_141_1_0.001%
MTPDFSWFLAYRRNAYGIGDDS
>2324_141_1_0.001%
MQECVANLWTLLSYCCGSVSGS
>2325_141_1_0.001%
MHPCASESLQLVLWFWCGSGSGS
>2326_141_1_0.001%
MHRCLHDWFLLLSKTCGSGSGS
>2327_141_1_0.001%
MCQCRTKLLTLSGSGSGS
>2328_141_1_0.001%
MSYCLTEYWSTSIHCGSGSGS
>2329_141_1_0.001%
MHYCLESLVLAYLVHFGSGSGS
>2330_141_1_0.001%
MHQCLYNLARLIVGNCGSGSGS
>2331_141_1_0.001%
MSPTLENIWLTVMYGGGSGS
>2332_141_1_0.001%
MSYCLPSIGQTVIYGSGSGS
>2333_141_1_0.001%
MHQCLSLLLESCIRSCGSGSGS
>2334_141_1_0.001%
MPSCRTSFWQQLYRQCGSGSGS
>2335_141_1_0.001%
MHECLVNAVSMFYNLCGSGSGS
>2336_141_1_0.001%
MAYCLTSLWLNYYCGSGSGS
>2337_141_1_0.001%
MNVGTIMLFCCGSGSGS
>2338_141_1_0.001%
MSFCLTNLWKPLIIKVCGSGSGS
>2339_141_1_0.001%
MSACLTGFWLSCWHVYGSGSGS
>2340_141_1_0.001%
MHCLYDLVQLYCGSGSGS
>2341_141_1_0.001%
MWSNPSCTNIPWWPWLYGCGSGSGS
>2342_141_1_0.001%
MPNIPTVTCGSGSGS
>2343_141_1_0.001%
MFPCLVKIVLWFCGSGSGS
>2344_141_1_0.001%
MSNCLINNCGSGSGS
>2345_141_1_0.001%
MSVCLRFLRSFLLCGSGSGS
>2346_141_1_0.001%
MPRLTRNCGSGSGS
>2347_141_1_0.001%
MSSPMAFSGSGSGS
>2348_141_1_0.001%
MTPDFSVFLAFLRNSCGSGSGS
>2349_141_1_0.001%
MHPCLSAFWLILCGRGSGS
>2350_141_1_0.001%
MHTCLSDLFTLIESCGSGSGS
>2351_141_1_0.001%
MFPDPCWLLLLICGSGSGS
>2352_141_1_0.001%
MHYCLHKFVTLMHFRVCGSGSGS
>2353_141_1_0.001%
MPQSLQLFMKHCCGSGSGS
>2354_141_1_0.001%
MHQCVASLASLLHVLCGSGSGS
>2355_141_1_0.001%
MHECLHRFILSAFLNCGSGIGS
>2356_141_1_0.001%
MHQRAHSITTILVSYFCGSGSGS
>2357_141_1_0.001%
MTPDFSGFLAFLTTLCGSGSGS
>2358_141_1_0.001%
MHFCLEKLVEAIYSYCGSGSGS
>2359_141_1_0.001%
MDPSATWILVLLTCGSGSCS
>2360_141_1_0.001%
MHACLQTYFESWIKYKCGSGSGS
>2361_141_1_0.001%
MSYFDLYAEALYLRSGSGS
>2362_141_1_0.001%
MQACLRDNMLAIPCGSGSGS
>2363_141_1_0.001%
MHECLANLWLTFCGSSSGS
>2364_141_1_0.001%
MHQRLQTLANYILMSCGSGSGS
>2365_141_1_0.001%
MHPCFSFLSSSIASFLRRQRS
>2366_141_1_0.001%
MSHCLENFWQTILCGSGSGS
>2367_141_1_0.001%
MHECVYNLLCLAERSGS
>2368_141_1_0.001%
MSLFLDWWLGLLPFACGSGSGS
>2369_141_1_0.001%
MSVFSDSSYDLRSGSGS
>2370_141_1_0.001%
MHRFIADLFLLYTRCCGSGSGS
>2371_141_1_0.001%
MSHDFSKFFPIPSHSCGSGSGS
>2372_141_1_0.001%
MTPDFSGFLTCLRNACGSGSGS
>2373_141_1_0.001%
MFHTSTHLECGSGSGS
>2374_141_1_0.001%
MSQCVTELFQLFWRCGSGSGS
>2375_141_1_0.001%
MTPCTQETWYHIILRICGSGSDS
>2376_141_1_0.001%
MNVSSSYLAALRSGSGS
>2377_141_1_0.001%
MPPDFSGFLAFLRNAYGSGSGS
>2378_141_1_0.001%
MHLCLSKFIVYLTASCGSVGGS
>2379_141_1_0.001%
MHQCLHGLFLAFSRSCGSGSGS
>2380_141_1_0.001%
MSLFLDWWRGVLPFAKCGSGSGS
>2381_141_1_0.001%
MHWFLTNLVSLYINHCGSGSGS
>2382_141_1_0.001%
MHPCIHDLAVLLFLKCGSGSGS
>2383_141_1_0.001%
MHECLYSFLACLMCGSGSGS
>2384_141_1_0.001%
MSYVWNPFVFKCGSGSGS
>2385_141_1_0.001%
MHVCLQDLFSLYLDLCGSGSGS
>2386_141_1_0.001%
MQGCLVNLWRSLYLYKCGSGSGS
>2387_141_1_0.001%
MSQCVTELLLTLYRSCGSGSGS
>2388_141_1_0.001%
MSLFQIKWYHLIPLLCGSGSGS
>2389_141_1_0.001%
MCVFSLLFSWSFCCGSGSGS
>2390_141_1_0.001%
MSLSSVCQHCGSGSGS
>2391_141_1_0.001%
MHECVHSLLALWLHNCGSGSGS
>2392_141_1_0.001%
MHQCLHNLARLIVENGGSGSGS
>2393_141_1_0.001%
MPSSFIRFLSFLLISSSAAPASAGGGS
>2394_141_1_0.001%
MYECLSNLFMVFVNRCGSGSGS
>2395_141_1_0.001%
MHVCLTKFWWTLRGSGSGS
>2396_141_1_0.001%
MSRCLTTLWTSYFHLNYGIGSCS
>2397_141_1_0.001%
MSCTLDMLLAIWLLSYCGSGSGS
>2398_141_1_0.001%
MHKCLYYLFIGLSSKPCGSGSGS
>2399_141_1_0.001%
MLYQPLTRCGSGSGS
>2400_141_1_0.001%
MHECLTNVVCMFLKNCGSGSGS
>2401_141_1_0.001%
MSSCLTSFCQQLYCQCGSGSGS
>2402_141_1_0.001%
MSSCLTSFLQQLYRQCGTGSGS
>2403_141_1_0.001%
MYLHHNTSCGSGSGS
>2404_141_1_0.001%
MHQCLYTVASLYLSWCGSGSVS
>2405_141_1_0.001%
MPWNQFGYDVVSAYLRQRSGS
>2406_141_1_0.001%
MKVCLTNFWLIFLSKFGSGSGS
>2407_141_1_0.001%
MSCDLEFLHVLLYLWCGSGSGS
>2408_141_1_0.001%
MHPCLSDYWLSVMSYMCGSGSGS
>2409_141_1_0.001%
MHACLHSFFLSGFNLYVRDSGS
>2410_141_1_0.001%
MSQCLSNLWLTASHVSGSASGS
>2411_141_1_0.001%
MHACVYGLLITFVRLKCGSGSGS
>2412_141_1_0.001%
MSHCLENIWQTIRYGSGSGS
>2413_141_1_0.001%
MHSCLVLVQTYVSFCGSGSGS
>2414_141_1_0.001%
MHACLVNLLQLDCGSGSGS
>2415_141_1_0.001%
MQGRLENFWLTILCGSDGGRDGGRNS
>2416_141_1_0.001%
MHICLVNLLYTICGSGSGS
>2417_141_1_0.001%
MKGYATRCCTLIRYDWCGVRGYEDGGS
>2418_141_1_0.001%
MLWYLWLPQTWDFETNCGSGSGS
>2419_141_1_0.001%
MTPDFSGFLAFLRNACGSRSGS
>2420_141_1_0.001%
MHECLQSFLSALMHCCGSGSGS
>2421_141_1_0.001%
MHECLYNLALMLYGGSGSGS
>2422_141_1_0.001%
MFPYSGFDVKVVRWTCGSGSGS
>2423_141_1_0.001%
MHQCLSEFVTGVYEFYCGSGTGS
>2424_141_1_0.001%
MQLCLSNFWYSALLLTCGSGSGS
>2425_141_1_0.001%
MQQGLYNLALLLSCGSGSGS
>2426_141_1_0.001%
MPPDFSVLLSFRWYAYGVGDDS
>2427_141_1_0.001%
MRLYPGTCGSGSGS
>2428_141_1_0.001%
MHQCLSNFFLKLYGRCGSGSGS
>2429_141_1_0.001%
MVCFPYGSCGSGSGS
>2430_141_1_0.001%
MDPSAHWIVVLLTCGSGSGS
>2431_141_1_0.001%
MSPYFSGFLVSLMNACGSGSGS
>2432_141_1_0.001%
MHECLANFWLTFCGSGNGS
>2433_141_1_0.001%
MHQCLYNLARLIVENCGCGSGS
>2434_141_1_0.001%
MHECLVNLLGTLDCGCGCGS
>2435_141_1_0.001%
MDPSANCILVLLTCGSGSGS
>2436_141_1_0.001%
MTPDFSGFPAFFRNAFGSGSGS
>2437_141_1_0.001%
MHCLANMWLTFCGSGSGS
>2438_141_1_0.001%
MHNIENFPTISYPCGIPSYAGSRS
>2439_141_1_0.001%
MSHCLENFWLTILFGSGTGS
>2440_141_1_0.001%
MHPCLTNFWLTVCGSGSGS
>2441_141_1_0.001%
MCSTWSFHLDCGSGSGS
>2442_141_1_0.001%
MHRCLEEFLSLWLCGSGRGS
>2443_141_1_0.001%
MLVCIIFFWWGDLLVSCLTACGSGSGS
>2444_141_1_0.001%
MWCLLYRDAADQNLLFCGSGSGS
>2445_141_1_0.001%
MHHCLSELFVTIFSTCGSGSGS
>2446_141_1_0.001%
MHPCTTDFWQLFYNYWCGSGSGS
>2447_141_1_0.001%
MHLCLSNLRVHFYYACGSGSGS
>2448_141_1_0.001%
MYYVWNPFVFKCGSGSGS
>2449_141_1_0.001%
MHECMSSLLNIWLFCGSGSGS
>2450_141_1_0.001%
MSSCSSNFWTSLYQACGSGSGS
>2451_141_1_0.001%
MHYCLQLIERIAFGCGSGSGS
>2452_141_1_0.001%
MTPDFSGFLAFLRNAYCSGSGS
>2453_141_1_0.001%
MHPCVINLLTVILSSCGTGSGS
>2454_141_1_0.001%
MSHCLENFLTGLCGSGSGS
>2455_141_1_0.001%
MSVCRILLICSCGSGSGS
>2456_141_1_0.001%
MHECLTLYWYTFLNYCGSGSGS
>2457_141_1_0.001%
MHQCLYDPFCVFSHSCGSGSGS
>2458_141_1_0.001%
MTKCTSLLWISLYRFYCGSGSGS
>2459_141_1_0.001%
MYVCLTNFWWLLCGSGSGS
>2460_141_1_0.001%
MTPDFSGFLAFLRNACGSGSDS
>2461_141_1_0.001%
MHPCLSSLLYVWWTNGCGSGSGS
>2462_141_1_0.001%
MSLTRWAWLDDMWCGSDSGS
>2463_141_1_0.001%
MAYCLTNLWDLYSRYFGSGSGS
>2464_141_1_0.001%
MTCKHSRIGHSSSHCGSGSGS
>2465_141_1_0.001%
MTPDFFTFLAFLRNAYGSGNGS
>2466_141_1_0.001%
MSCLTNFWTVLCGSGSGS
>2467_141_1_0.001%
MFYVWNPFVFKCGGGSGS
>2468_141_1_0.001%
MTPDFSVFLAFPRTASGSGSGS
>2469_141_1_0.001%
MSVSSGCYSFRSGSGS
>2470_141_1_0.001%
MNQCLYNLARLIVENCGSGSGS
>2471_141_1_0.001%
MHPCLSAFWGNFMLNRGSGSGS
>2472_141_1_0.001%
MGLTLRRRYTYELPPQLLANRFYCGRGSGS
>2473_141_1_0.001%
MHPCGSSFCLALLKHCGIGSGS
>2474_141_1_0.001%
MHECLAMLWKTLVCGSGSGS
>2475_141_1_0.001%
MKVSLTNSWLRLLSKGGSGSGS
>2476_141_1_0.001%
MSLFLDWWRGLLPFAKCASGSGS
>2477_141_1_0.001%
MTPDFSGILAFLRNAYGSGSGS
>2478_141_1_0.001%
MHKCLTDFVAFVYSRCGSGSGS
>2479_141_1_0.001%
MHECLQRFVVRLAAGHGS
>2480_141_1_0.001%
MTPDFSGFLAFLRTASGSGSGS
>2481_141_1_0.001%
MHECVQRLLALWLPNRGSGSGS
>2482_141_1_0.001%
MSLNVPLVLCGSGSGS
>2483_141_1_0.001%
MSRLTVFWLTASRCCGSGSGS
>2484_141_1_0.001%
MNSDFSGFLAFLRTAYGSGRGS
>2485_141_1_0.001%
MYSCLTSFWQQLYRQCGSGSGS
>2486_141_1_0.001%
MHYCLSNLFVCFLCRNCGSGSGS
>2487_141_1_0.001%
MSYLTFWLTLSCGSGSGS
>2488_141_1_0.001%
MPSCLTFWPTLFATYCASGSGS
>2489_141_1_0.001%
MCVLIYFCYVRSGSGS
>2490_141_1_0.001%
MSHCLSNLWLTASHFCGSGSGS
>2491_141_1_0.001%
MSQCLTAFFMTLFGSGSGS
>2492_141_1_0.001%
MIFICFMRRCGSGSGS
>2493_141_1_0.001%
MTPDFSGFRAFLRNACGCGRGSGS
>2494_141_1_0.001%
MTTSVCLLLLVYFLWCGSGSGS
>2495_141_1_0.001%
MHQCLTSLIYTFLSHDRGSGSGS
>2496_141_1_0.001%
MSQCFENFWLTILCGSGSGS
>2497_141_1_0.001%
MTTCVWLDRILYIHDCGSGSGS
>2498_141_1_0.001%
MSSSCSIMCPYHLSNCGSGSGS
>2499_141_1_0.001%
MHPCYNLWGYQLSSWLCGSGRGS
>2500_141_1_0.001%
MWSLLLWFVTSQFEWCGSGSGS
>2501_141_1_0.001%
MSVLLRFGLSMHLCGRGSGS
>2502_141_1_0.001%
MHVCLPKFWWALCGSGGGS
>2503_141_1_0.001%
MHECLCSLFEACFLRHGSGS
>2504_141_1_0.001%
MHLCLTGFWERVFSKRGSGSGS
>2505_141_1_0.001%
MYHCLENLFLIAARSGS
>2506_141_1_0.001%
MSRCLTSLWVSLYDRCVSGSGS
>2507_141_1_0.001%
MTHDFYKFFLSLMNASGSGSGS
>2508_141_1_0.001%
MTTPWWLVVFSWYPSDCGSGSGS
>2509_141_1_0.001%
MSLFECRVGFLFLDITCGRGSGS
>2510_141_1_0.001%
MSALVDFFSELRSGSGS
>2511_141_1_0.001%
MSRYLENCWLTILCGSGSGS
>2512_141_1_0.001%
MHECVYNLLTLIYHPCGSGSGS
>2513_141_1_0.001%
MSHCLENFWLMMLCGSGSGS
>2514_141_1_0.001%
MHPCLEGFLGVLASFCGSGSGS
>2515_141_1_0.001%
MTLCTQDTWYHIILRICGNGSGS
>2516_141_1_0.001%
MHECLYNVVSASLNFSCGSGIGS
>2517_141_1_0.001%
MSHCLTHLWVLLINEYCGSGSGS
>2518_141_1_0.001%
MQQCLAALWYSIYACGSGSGS
>2519_141_1_0.001%
MQGNRNHCEYKGSYPYDVPDYAGSGS
>2520_141_1_0.001%
MTADFSGFLAVVRNACGSGSGS
>2521_141_1_0.001%
MSTPMLLGLSCGSGSGS
>2522_141_1_0.001%
MVFCETGWVNFCTDCGRGSGS
>2523_141_1_0.001%
MDPSANWILVLLTCCSGSVS
>2524_141_1_0.001%
MFHCLEIFWLTILFGSGSGS
>2525_141_1_0.001%
MHRCLVDLTELIFHCCGSGSGS
>2526_141_1_0.001%
MHLCLARLVQLYAIRCGSGSGS
>2527_141_1_0.001%
MHEFLQNFALILICGSCSAS
>2528_141_1_0.001%
MHVCLTNFFISWKCGSGSGS
>2529_141_1_0.001%
MHYCLQNLVSLLQQFCGSGSGS
>2530_141_1_0.001%
MGLEGDIHLLRWWCPQLHWYLSDCGSGSGS
>2531_141_1_0.001%
MAWPMASCGIGSGS
>2532_141_1_0.001%
MHQCLATFFQLCAHCCGSGSGS
>2533_141_1_0.001%
MTMLVCILLTLWMLVCGSGSGS
>2534_141_1_0.001%
MYPCLESLVLTLVKHCGSGSGS
>2535_141_1_0.001%
MYQCLYNLYILASAHCGSGSGS
>2536_141_1_0.001%
MHQCLYNLALLLSCGRGSGS
>2537_141_1_0.001%
MHVCLESLVFLFLNCGSGSGS
>2538_141_1_0.001%
MHQCLYQLFMTFCCGSGSGS
>2539_141_1_0.001%
MHECLSVFFVAYAEFVRQRQGS
>2540_141_1_0.001%
MHDVCYPFVFKCCCGSGS
>2541_141_1_0.001%
MAQCLPNLWSSCLSVCGSGSGS
>2542_141_1_0.001%
MVECVTRLWHSTFVFHCGSGSGS
>2543_141_1_0.001%
MHACLLNLLQIFAHQCGSGSGS
>2544_141_1_0.001%
MTPDFSGFLAFYRNACGSGSGS
>2545_141_1_0.001%
MTPDFSAFLAFLRNACGSGIGS
>2546_141_1_0.001%
MHPCLTDLLSRILNACGSGSGS
>2547_141_1_0.001%
MFGCLQWQAVYAILASCGSGSGS
>2548_141_1_0.001%
MHQCLYNLARLVVENCGSGSGS
>2549_141_1_0.001%
MSYCLTFLLTLRCCSGSGS
>2550_141_1_0.001%
MHSCLTSYWGAIYRYCGSGSGS
>2551_141_1_0.001%
MSHCLENFWLAYCSLSCGSGSGS
>2552_141_1_0.001%
MSHCPENIWQTILCGSGSGS
>2553_141_1_0.001%
MTLCLSQFWQKLYVTYCGSGSGS
>2554_141_1_0.001%
MHQCLTNWVTVLFRSCGSGSGS
>2555_141_1_0.001%
MSPCLTSLWLTLQCGSGSGS
>2556_141_1_0.001%
MHQCLTWLAVACWYNCGSGSGS
>2557_141_1_0.001%
MSTPMLLGYMCGSGSGS
>2558_141_1_0.001%
MQYCLSRFWVTFAFRNGSGSGS
>2559_141_1_0.001%
MHECLVALMAMWVSKCGSGSGS
>2560_141_1_0.001%
MTPDFSGFLAFLRNAFGSGSGSGS
>2561_141_1_0.001%
MSHCLENFCLMILFGSGSGS
>2562_141_1_0.001%
MNYLSTCGSGSGS
>2563_141_1_0.001%
MHSCQSSLFNSDSTYFGSGSGS
>2564_141_1_0.001%
MIPAFSGFVEFLRYACGRGSCS
>2565_141_1_0.001%
MHPDVTEVRGILRNAYGSGGGS
>2566_141_1_0.001%
MCHCQPLTDCGSGSGS
>2567_141_1_0.001%
MHYCVSNLLNAWINYCGSGSGS
>2568_141_1_0.001%
MHDCLSQLLTWIRGSGSGS
>2569_141_1_0.001%
MHECISKTFTQILLKYCGSDSGS
>2570_141_1_0.001%
MHPCVSKLWTVMLSRCGSGSGS
>2571_141_1_0.001%
MYPCLTTLWTNVWLSCGSGSGS
>2572_141_1_0.001%
MSQCLTQFHTLLYRICGSGSGS
>2573_141_1_0.001%
MCRCIEPFWIAFFNCSSSYGS
>2574_141_1_0.001%
MHSCLYSFLTTCFQFCGSGSGS
>2575_141_1_0.001%
MHECLHNWFTLLCGSGSGS
>2576_141_1_0.001%
MSHCLENVWLTSLCGSGSGS
>2577_141_1_0.001%
MSTDRCHISSLFIISCGSGSGS
>2578_141_1_0.001%
MHPCLTSLFDQLISRSCGSGSGS
>2579_141_1_0.001%
MHSCLHDLILTFCGSGSGS
>2580_141_1_0.001%
MHECAENLFLTIAQYYCGSGSGS
>2581_141_1_0.001%
MHFCLSAFWTNFSHPCGSGSGS
>2582_141_1_0.001%
MYRQLCPNNCGSGSGS
>2583_141_1_0.001%
MSHCLTEFWLTFSIYCGSGSGS
>2584_141_1_0.001%
MWWNPNCTNTPWFYWLRGSGSGS
>2585_141_1_0.001%
MHCFTTFAVTVFSLCGSGSGS
>2586_141_1_0.001%
MLVFMIFLCRTTSCGSGSGS
>2587_141_1_0.001%
MSHCLTELFRIWLTQCGSGSGS
>2588_141_1_0.001%
MSFCLTNLWETFFNGCGSGSGS
>2589_141_1_0.001%
MHFCLSAFWNKVAHPGGRGSWS
>2590_141_1_0.001%
MSHCLENIWQTIMCGSGSGS
>2591_141_1_0.001%
MVYVNPFVFKFCNGSGS
>2592_141_1_0.001%
MHWCLHELFSLVWTQCGSGSGS
>2593_141_1_0.001%
MSHCLENFCLTIRYGSGSGS
>2594_141_1_0.001%
MHECMSNFVAILFTHTCGGGSGS
>2595_141_1_0.001%
MHQCLEGFLLLAVGNCCGSGSGS
>2596_141_1_0.001%
MSCILPYLALVWLLTCGSGSGS
>2597_141_1_0.001%
MIFFVFFRIVAARSGS
>2598_141_1_0.001%
MFYVWNPFVFKCGSGSVS
>2599_141_1_0.001%
MHECLVRLLSTICGSGSGS
>2600_141_1_0.001%
MYVCLDRFFMTAYLSWCGSGS
>2601_141_1_0.001%
MISCLCALLRGSGSGS
>2602_141_1_0.001%
MSHCFENLWLTILCGSGTGS
>2603_141_1_0.001%
MPCVQYIFHLVSNRFCGSGSGS
>2604_141_1_0.001%
MSDCLEKFGRTSLCGSGSGS
>2605_141_1_0.001%
MHECMSGLLSLLLLSCGSGSGS
>2606_141_1_0.001%
MSVLLSSSVLRSGSGS
>2607_141_1_0.001%
MFPDTFWLLIRLLCGSGSGS
>2608_141_1_0.001%
MHVCLSNFVLIINSCGSGSGS
>2609_141_1_0.001%
MDLCMPLRSLPCRFCGSGSGS
>2610_141_1_0.001%
MSSCLATCCGRGSGS
>2611_141_1_0.001%
MTPDFPGFLAFLRNACGGGGGS
>2612_141_1_0.001%
MHECLSRLVITLLFCGSGSGS
>2613_141_1_0.001%
MTCSYESYTLEFWCGSGSGS
>2614_141_1_0.001%
MHLTRSLVCGSGSGS
>2615_141_1_0.001%
MWYCTPTHYLFCGSGSGS
>2616_141_1_0.001%
MFWYLWLPQTWDFETNCSSGSGS
>2617_141_1_0.001%
MSVCIICLLLRQRSGS
>2618_141_1_0.001%
MSRGLTSLWESLYDRCGSGSGS
>2619_141_1_0.001%
MFYCMVPHYSHCDILDCGIGSGS
>2620_141_1_0.001%
MSNHLYCLRLGATSCGSGSGS
>2621_141_1_0.001%
MHRCLQEFVSLFLNCGSGSGS
>2622_141_1_0.001%
MSHCLENFWLTILCGCGLGS
>2623_141_1_0.001%
MPQCLSTHWMVLYLHYDSGSDS
>2624_141_1_0.001%
MHPSLGSPVFTLVNHRGSGSVS
>2625_141_1_0.001%
MSSSSLFDDLLFIIFLCGSGSGS
>2626_141_1_0.001%
MSPDFSVFLAFLRNACGSGDGS
>2627_141_1_0.001%
MHECLSVLFGDLIASCCGSGSGS
>2628_141_1_0.001%
MTPCTQGTWNHIILRICGSGSGS
>2629_141_1_0.001%
MSYCLTKFWWTLCGSGSGS
>2630_141_1_0.001%
MRICIICFSLCSSLAPAAAS
>2631_141_1_0.001%
MPECVTSFYKLLYFGSGSGS
>2632_141_1_0.001%
MHFCYEWYYIYPVASWNCGSGSGS
>2633_141_1_0.001%
MHQCINHHARQVVDTYGGGNGS
>2634_141_1_0.001%
MAYGLTEFWSTLIHCGSGSGS
>2635_141_1_0.001%
MHICLSALWTRIYDACGSGSDS
>2636_141_1_0.001%
MHVCLTKCWWTLCGSGSGS
>2637_141_1_0.001%
MYSPHIDCCGSGSGS
>2638_141_1_0.001%
MSYCLTSFCQTVMCGSGSGS
>2639_141_1_0.001%
MHQCLSLLLDSFIQNCGSGSGS
>2640_141_1_0.001%
MHGCLTAFVYETYKFCGSGSGS
>2641_141_1_0.001%
MHPCLESLVLTLVKHCGCGSGSGS
>2642_141_1_0.001%
MHQCLTGLALLFMSYCGSGSGS
>2643_141_1_0.001%
MYECVYRLAELILRDCGSGSGS
>2644_141_1_0.001%
MFYVCNPFVFKCGSVSGS
>2645_141_1_0.001%
MTEWRARLVTRYDQYGIGSGS
>2646_141_1_0.001%
MHDCVSNFWPVFYTLMCGSGSGS
>2647_141_1_0.001%
MTYCLTSLWLNFYCGSGSGS
>2648_141_1_0.001%
MHKCLMDLLVTYYYPCGSGSGS
>2649_141_1_0.001%
MYLCLQNLVTVFLSQKCGSGSGS
>2650_141_1_0.001%
MYECLSSLVALLCGSGSGS
>2651_141_1_0.001%
MSLCLENFWQTILCGSGSGS
>2652_141_1_0.001%
MHECLHGLIAAWLNSCGSGSGS
>2653_141_1_0.001%
MLFCRLLSDCLMSWQKCGSGSGS
>2654_141_1_0.001%
MHPSANWILVLLTCGSGSGS
>2655_141_1_0.001%
MLFCIHLFISALVSLCGSGSGS
>2656_141_1_0.001%
MYPIPVQFSCGSGSGS
>2657_141_1_0.001%
MQGSYLCTLMCGSYPYDVPDYAGSGS
>2658_141_1_0.001%
MHRCLTSFWWTYYAMCGSGSGS
>2659_141_1_0.001%
MAYCLTYFWLTLSCGSGSGS
>2660_141_1_0.001%
MLYVWYHFVFKFGSGSGS
>2661_141_1_0.001%
MTPDFSALLAFLRNAYGIARGS
>2662_141_1_0.001%
MCVCLTNFWFTIYNCGSGSGS
>2663_141_1_0.001%
MPKCLYDLVVLYCYRCGSGSGS
>2664_141_1_0.001%
MHECLYNLANLWSDFCGSGRDS
>2665_141_1_0.001%
MHGCLTSYIALVLESCGSGSGS
>2666_141_1_0.001%
MSRYLTSLWVSLYDRYGIGSGS
>2667_141_1_0.001%
MHPCVSSFWLALLKHCVSGSGS
>2668_141_1_0.001%
MHCLSTFWTALLSTCGSGSGS
>2669_141_1_0.001%
MQSKKRCKSAGCPDDLTEGGSGS
>2670_141_1_0.001%
MYECISNLFQLAFVCCGSGSGS
>2671_141_1_0.001%
MSHCLENFCLTILFGSGRGS
>2672_141_1_0.001%
MHQCLYSFTEHLLLLYCGSGSGS
>2673_141_1_0.001%
MHGCLESFALLVHKLCGSGSGS
>2674_141_1_0.001%
MQTCLTDLWIMYSELICGSGSGS
>2675_141_1_0.001%
MPSCLTLFFETLIARCGSGSGS
>2676_141_1_0.001%
MHECVYKLWFTVVELCGSGSGS
>2677_141_1_0.001%
MNECLANLLVTFWYCGSGSGS
>2678_141_1_0.001%
MHECLVCLWLCGSGSGS
>2679_141_1_0.001%
MDPSANWLLVLLTFGSGSGS
>2680_141_1_0.001%
MHYCMSNLSETLFTHFCGSGSGS
>2681_141_1_0.001%
MHVCLTLVSIWLSNCGSGSGS
>2682_141_1_0.001%
MYRHSISPLCGSGSGS
>2683_141_1_0.001%
MTPDFSGFLAFLRNPCGSGSGS
>2684_141_1_0.001%
MHPCVSNLWTVILSRCGSGSSS
>2685_141_1_0.001%
MPQRIPSCGSGSGS
>2686_141_1_0.001%
MAVTLTSMLFGCGSGSGS
>2687_141_1_0.001%
MSQCLSNLLLTSSHFCGSGNGS
>2688_141_1_0.001%
MFPNTCHMLTFFVSVCGSGSGS
>2689_141_1_0.001%
MRSTNTQLCCSGSGS
>2690_141_1_0.001%
MPECLSKLRYIFISDCCGSGSGS
>2691_141_1_0.001%
MHAGLEALWIHVYRSSCGSGSGS
>2692_141_1_0.001%
MHERLANLWLTFCGSGSGS
>2693_141_1_0.001%
MTYCEFMWPINPCGSGSGS
>2694_141_1_0.001%
MHSCLSNFWDAFAKSVCGSGSGS
>2695_141_1_0.001%
MSTPMLLGYTCGSGSGSGSGS
>2696_141_1_0.001%
MHRDLLALCSTCGSGSGS
>2697_141_1_0.001%
MSRCLTSLWVSRYDRCGIGNGS
>2698_141_1_0.001%
MDVWSNYWLSTILSAFCGSGSDS
>2699_141_1_0.001%
MHVCLHNWVTLLCGSGSGS
>2700_141_1_0.001%
MSHCLENIWLTIRCGSGSGS
>2701_141_1_0.001%
MTPCTQETWYHIILRTCGSGSGS
>2702_141_1_0.001%
MSHCLTELWLNLLACCDSGSGS
>2703_141_1_0.001%
MHHWGTFNLLYHLNYCGSGSGS
>2704_141_1_0.001%
MTFMLTGYTCGSGSGS
>2705_141_1_0.001%
MSVCLIFWPVFYTLMCGSGSGS
>2706_141_1_0.001%
MTPDFYGFLAFLRYACGIGSGS
>2707_141_1_0.001%
MHQCLSNLIQLWFGSGSGS
>2708_141_1_0.001%
MYVCLTEFFDGVLSRCGSGSGS
>2709_141_1_0.001%
MHHPPMDASCGSGSGS
>2710_141_1_0.001%
MSHFLDNFLLTILCGNGSGS
>2711_141_1_0.001%
MTPDFYGFLAFLRNASGSGSGS
>2712_141_1_0.001%
MCVSTFSGKTRSYCGSGSGS
>2713_141_1_0.001%
MSVCIIWLMILILIFCGSGSGS
>2714_141_1_0.001%
MHHCLTALWFTIYNKCGSGRGS
>2715_141_1_0.001%
MKYCLQTFITLLCGSGSGS
>2716_141_1_0.001%
MSHTADHPNCGSGSGS
>2717_141_1_0.001%
MSQCLSNLYLTPSHFCGSGSGS
>2718_141_1_0.001%
MHSCLSYLFVTVAKACGSGSGS
>2719_141_1_0.001%
MSHCLENFWLTILYGGGRGS
>2720_141_1_0.001%
MHPCLISFWHTVVLSCGGGSGS
>2721_141_1_0.001%
MHQCLSNFLTLLFGSGSGS
>2722_141_1_0.001%
MLKCPYPNCGSGSGS
>2723_141_1_0.001%
MTPDFSGFLAFLRNACGSGGAS
>2724_141_1_0.001%
MHWCLSQVWMALDGGSGSGS
>2725_141_1_0.001%
MWDSPAPTYCGSVSGS
>2726_141_1_0.001%
MFRHNRHSLLCGSGSGS
>2727_141_1_0.001%
MLRCLYPACYRCFSHYDVAGYGYGGS
>2728_141_1_0.001%
MQLCLENLFLLSFPPNFGSGSGS
>2729_141_1_0.001%
MSFAMASFCGSGSGS
>2730_141_1_0.001%
MHQCLSELMTPCGSGSGS
>2731_141_1_0.001%
MSLCLENLWGNFLLYCGSGSSS
>2732_141_1_0.001%
MSSGLTQFWTSWVRHCGSGGGS
>2733_141_1_0.001%
MSYVYFDDFSAYFGLRQGSGS
>2734_141_1_0.001%
MSHCLEIFLLTLLCGSGSGS
>2735_141_1_0.001%
MHPCLELLMSIMTACGSGSGS
>2736_141_1_0.001%
MHRCLSSLWDLALYGCCGSGSGS
>2737_141_1_0.001%
MHECFFQSLHFIYLGICGSGSGS
>2738_141_1_0.001%
MWPTTCAVIRWFIHSCGSGSGS
>2739_141_1_0.001%
MHECLLNLYWLALCGSGSGS
>2740_141_1_0.001%
MHPCLVNLLNNLTVSWCGSGSGS
>2741_141_1_0.001%
MPRNDFIYGCGSGSGS
>2742_141_1_0.001%
MHECLQSPSQYCGSGSGS
>2743_141_1_0.001%
MHECLANYLTLALHRYFGSGSGS
>2744_141_1_0.001%
MSCRSILPCGRGSGS
>2745_141_1_0.001%
MAECLSTFWLSLYHLCGSGSGS
>2746_141_1_0.001%
MTPDFSRFLAFLRTSDSGRGS
>2747_141_1_0.001%
MSNFVAILFTHTCGSGSGS
>2748_141_1_0.001%
MNCFENFWMMLLGRGWGS
>2749_141_1_0.001%
MSHGPEGSCLTILYDSGRGS
>2750_141_1_0.001%
MHWCLESFLRVLIHNCGSGSGS
>2751_141_1_0.001%
MSHNYNLHCGSGSGS
>2752_141_1_0.001%
MHQCLYHLFIAACKTCGIGSGS
>2753_141_1_0.001%
MQFCLTNLWNVYLQASSGSGSGS
>2754_141_1_0.001%
MTLVFSGILAFLRNACGSGSGS
>2755_141_1_0.001%
MWYHIPVTNCGSGSGS
>2756_141_1_0.001%
MSLFLDWWQTVMCGSGSGS
>2757_141_1_0.001%
MSFCLETFWLNFLSECGIGSGS
>2758_141_1_0.001%
MPWCLTNLWSVLLRDCGSGSGS
>2759_141_1_0.001%
MEFELRAPNCGSGSGS
>2760_141_1_0.001%
MSHCFENFWLTILCGSDSGS
>2761_141_1_0.001%
MHRCVYDLYLLYATTCGSGSGS
>2762_141_1_0.001%
MSPNMHGFLFIPYICGSGSGS
>2763_141_1_0.001%
MHACLQSFLSALMHCCGSGSCS
>2764_141_1_0.001%
MSECLTRLWILFSGSFCGSGSGS
>2765_141_1_0.001%
MHDCLSSFWKAIFYMCGSGSGS
>2766_141_1_0.001%
MDDSLLNRGDVVGRNCGSGSGS
>2767_141_1_0.001%
MHECLLNLGDVFARNCGSGSGS
>2768_141_1_0.001%
MALFLEWWRGLLPFAKCGSGSGS
>2769_141_1_0.001%
MITSLWFPNSLFAYYYCGCGSGSGS
>2770_141_1_0.001%
MEPSANWILVLLTYGSGSGS
>2771_141_1_0.001%
MYLCEYRADTYFICGSGSGS
>2772_141_1_0.001%
MHQCLPRLFGHLICGSGSGS
>2773_141_1_0.001%
MHRCVNDLFLLVIKKCGSGSGS
>2774_141_1_0.001%
MHPCLESRVLTLVKHCGSGSGS
>2775_141_1_0.001%
MHEYLTLYWYTILNYCGSGSGS
>2776_141_1_0.001%
MTPDFSGFLAFFRTASATGTGS
>2777_141_1_0.001%
MDPSVNWILVLLTCGSGSGS
>2778_141_1_0.001%
MHQCLSTLVDLYVSFCGSGSGS
>2779_141_1_0.001%
MFLHPLVCGSGSGS
>2780_141_1_0.001%
MHACLVDLWSLWHVSCGSGSGS
>2781_141_1_0.001%
MPLWPSMPILSDCGSGSGS
>2782_141_1_0.001%
MSRRPIPPGGSGSGS
>2783_141_1_0.001%
MTPDFSGFLAFHRTACGSGRGS
>2784_141_1_0.001%
MHYCCVTFLSSLTSFCGSGSGS
>2785_141_1_0.001%
MHPCLTNFWLTICGSGSRS
>2786_141_1_0.001%
MHECLAALLQSLLECGSGSGS
>2787_141_1_0.001%
MRSWKLLWYMYYLGFCGSGSGS
>2788_141_1_0.001%
MYLCLTNFWTTVYNTSCGSGSGS
>2789_141_1_0.001%
MHACLSQLFLTRYSCGSGSGS
>2790_141_1_0.001%
MHSCIRSLVEMLLEDCGSGSGS
>2791_141_1_0.001%
MHLCLERLVQLYSILCCSGSGS
>2792_141_1_0.001%
MTPCTQETWNHIILRICGSGSGS
>2793_141_1_0.001%
MHECLSHLVNNFLRSGSGS
>2794_141_1_0.001%
MSQCVTQLWNTWINYCGSGSGS
>2795_141_1_0.001%
MHPCLESLELTLVKHCGSGSCS
>2796_141_1_0.001%
MSHCIENFLLTILCGSGSGS
>2797_141_1_0.001%
MHECLATLWVTVFPVCGSGSGS
>2798_141_1_0.001%
MSTCLTHLWETLLTYCGSGSGS
>2799_141_1_0.001%
MSCLTEFWSTLSHCGSGSGS
>2800_141_1_0.001%
MITSLWFPNSLLAYYYCGSGSGS
>2801_141_1_0.001%
MHYCLALFLFTFCVSGSGS
>2802_141_1_0.001%
MPPDFSNLLRFLVNTCGSGSGS
>2803_141_1_0.001%
MHYCLERFLSTIVQGGGSGSGS
>2804_141_1_0.001%
MPHGLEDFCLAIRCDRGSGS
>2805_141_1_0.001%
MHLCLESLFISFLYRFGSGSGS
>2806_141_1_0.001%
MHECLYNLVNDSYTYFCGNGSGS
>2807_141_1_0.001%
MSRCLTRFVTLIAKCGSGSGS
>2808_141_1_0.001%
MHKCLYDLMSEYFWQCGSGSGS
>2809_141_1_0.001%
MSVCIICCGSGSGS
>2810_141_1_0.001%
MAQCLSELWLRIYVHHCGSVSGS
>2811_141_1_0.001%
MHLCLTDFFVAVYKLHGGSDNGS
>2812_141_1_0.001%
MHECLQYLVTLFCACGSGSGS
>2813_141_1_0.001%
MTPDFSWFLAFLRNAYGIGSGS
>2814_141_1_0.001%
MHQCLAYLWSTLYDSCGSGSGS
>2815_141_1_0.001%
MTPDFSGFLAFLSNAFGSGSGS
>2816_141_1_0.001%
MSHSPYNAFLTSLFGSCSGS
>2817_141_1_0.001%
MALCLTRLWQSLYLHLRQRQGS
>2818_141_1_0.001%
MMFGRMMRICLSCGSGSRS
>2819_141_1_0.001%
MSRRPRPPCGSGSGS
>2820_141_1_0.001%
MPTNSPPNCGSGSGS
>2821_141_1_0.001%
MQACLTQLWTILYACGSGSGS
>2822_141_1_0.001%
MHWCLTLFWINLCGSGSGS
>2823_141_1_0.001%
MHKCVTLFHELLLSYYCGSGSGS
>2824_141_1_0.001%
MHECLFRLFIVACGSGSGS
>2825_141_1_0.001%
MHSCLEALLLNFYAHACVSGSGS
>2826_141_1_0.001%
MSVCRVFLLFGCGSGSGS
>2827_141_1_0.001%
MSHCLESFWPTFLCGIGSGS
>2828_141_1_0.001%
MTWASYNLYVFGFKTCGSGSGS
>2829_141_1_0.001%
MSHCLENFCLTILCGSGSVS
>2830_141_1_0.001%
MFPNPCWLLLRWLCGSGRGS
>2831_141_1_0.001%
MTTDFSGILEFLRNACGSGSGS
>2832_141_1_0.001%
MHLCTTTFWATWFKHYCGSGSGS
>2833_141_1_0.001%
MHLCLHDVLILINKGCGSGSGS
>2834_141_1_0.001%
MHGRWCTMHWDVSDCGSGSGS
>2835_141_1_0.001%
MVCVIILHHWSDYWCGSGSGS
>2836_141_1_0.001%
MHACLHNLFLVGSYCGSGSGS
>2837_141_1_0.001%
MSVCRRFWGCICGSGSGS
>2838_141_1_0.001%
MSYCLTSFSQATLLYCGSGSVS
>2839_141_1_0.001%
MTPDFSGFQYSCGSGSGS
>2840_141_1_0.001%
MHACSCELLQLYVTYLCGSVSGS
>2841_141_1_0.001%
MIFDFFGFLALFRNACGSGRGS
>2842_141_1_0.001%
MSRRLTSLWVSLYDRCGSGSGS
>2843_141_1_0.001%
MHPCLQNALCIVFQYCGSGSGS
>2844_141_1_0.001%
MLEWVTNRGLAVRGGGSGS
>2845_141_1_0.001%
MKVCPTNLCLIFLSKCGSGSCS
>2846_141_1_0.001%
MHVCLHNFFELLLDHCGCGSGSGS
>2847_141_1_0.001%
MSYCLTFWLTLNCGSGSGS
>2848_141_1_0.001%
MLSLYEYYPVFASFTCGSGSGS
>2849_141_1_0.001%
MHACLTDLWHRMVQKCGSGSGS
>2850_141_1_0.001%
MTARWSGFSRGLRSVCGSGSGS
>2851_141_1_0.001%
MHNCLEQLLRSWLYNCGSGSGS
>2852_141_1_0.001%
MSLGYLAGLCGSGSGS
>2853_141_1_0.001%
MHFCLNVFEIYLLCCGSGSGS
>2854_141_1_0.001%
MQGCLMQDTCNGSYPYDVPDYAGSGS
>2855_141_1_0.001%
MTPDFSGFLATLRTSSGNGSGS
>2856_141_1_0.001%
MHLGLTDLFVTVYKLHCGSGSGS
>2857_141_1_0.001%
MHLCFERLVQLYAIRCGSGSGS
>2858_141_1_0.001%
MHSCLTNFWLTICGSGSGS
>2859_141_1_0.001%
MYQCLYDLFCVFSHSCGSGSAS
>2860_141_1_0.001%
MPDSLAHNPCGSGSGS
>2861_141_1_0.001%
MLSHVTVDWFWLIFCGSGSGS
>2862_141_1_0.001%
MLRGWCPQLHWYLSDCGSGSGS
>2863_141_1_0.001%
MSHCLENFWLTILFCSGSGS
>2864_141_1_0.001%
MHRCMYNLVLLCGSGSGS
>2865_141_1_0.001%
MVLEWLFANSSVDLICGSGSGS
>2866_141_1_0.001%
MPAHLLSIRCGSGSGS
>2867_141_1_0.001%
MHECLYKLLFTFCGSGSGS
>2868_141_1_0.001%
MHRCLSWTIDLYASYICGSGSGS
>2869_141_1_0.001%
MSSHPDYSGGSGSGS
>2870_141_1_0.001%
MHLCLEELLVAFYVRQRHGS
>2871_141_1_0.001%
MTLCLPDICSGLSRCGGGNGS
>2872_141_1_0.001%
MHQCLTELLNSLWCGSGSGS
>2873_141_1_0.001%
MHLCLTSLVHTLIQHCGSGSGSGS
>2874_141_1_0.001%
MHGCLVQFVSLLYYSCGSGSGS
>2875_141_1_0.001%
MHACLTKFWWTLCCSGSGS
>2876_141_1_0.001%
MHLCLTGFWERVFSKYGSGSGS
>2877_141_1_0.001%
MGLEGDIHMKRSWIIWFPMRSPYCGSGSGS
>2878_141_1_0.001%
MSCIQLAYSCVISVTCGSGSGS
>2879_141_1_0.001%
MQYYVQRRLESLLVNFGGGSGS
>2880_141_1_0.001%
MHECLLNFVFVCCGSGSGS
>2881_141_1_0.001%
MHECLCGLITALYCGSGSGS
>2882_141_1_0.001%
MCPISYLCGSGSGS
>2883_141_1_0.001%
MSVFMIICRFCFLSCGSGSGS
>2884_141_1_0.001%
MSHCLENFWLTILFGSGIGS
>2885_141_1_0.001%
MHQCLYHLARFIVANSASSTGS
>2886_141_1_0.001%
MHQCLHNLARLIGNWGSGSGS
>2887_141_1_0.001%
MHHCLTALWFTIYNNFGSGSGS
>2888_141_1_0.001%
MSACFLGCGSGSGS
>2889_141_1_0.001%
MQGQTITCHRKAGAYPYDVPDYGGGSS
>2890_141_1_0.001%
MTPDFSWFLAFLKYACGSGSGS
>2891_141_1_0.001%
MHLCVESLVTLGVYLYCGSGSGS
>2892_141_1_0.001%
MFDVWNPFVIKCGSGSGS
>2893_141_1_0.001%
MHYCLSSFGTSWIRYSCGSGSGS
>2894_141_1_0.001%
MTPDFPGILAVLRNACGSGSGS
>2895_141_1_0.001%
MHQCLYYLPRLMVVNCGSGSGS
>2896_141_1_0.001%
MYKPIVPNCGSGSGS
>2897_141_1_0.001%
MFPCLDEWLTSLTCGSGSGS
>2898_141_1_0.001%
MSRCVTETMVTLFSYYCGSGSGS
>2899_141_1_0.001%
MHSCLQSLAKLWYIQCGSGSGS
>2900_141_1_0.001%
MHYCLSSFWSSWISYTCGSGSGS
>2901_141_1_0.001%
MSSELVPGCGSGSGS
>2902_141_1_0.001%
MHYCLQMLLESWLVNCGSGSGS
>2903_141_1_0.001%
MSWCLSSLWMVLCGSGSGS
>2904_141_1_0.001%
MTRDLSGFLTFLRYAWGSGSAS
>2905_141_1_0.001%
MQDCLTSLCSLLLSHCGIGSGS
>2906_141_1_0.001%
MYRITTLPCGSGSGS
>2907_141_1_0.001%
MTPDFSGFLAFLWNAFGSGSGS
>2908_141_1_0.001%
MNGDSWFGLLNVYLCGSGSCS
>2909_141_1_0.001%
MEPSANWFLVLQTCGTGNGS
>2910_141_1_0.001%
MHRCLHFLLDLCGSGSGS
>2911_141_1_0.001%
MSSCLTSFWQQLYLQCGSGSGS
>2912_141_1_0.001%
MAPCLTFSVLVLFLLCGSGSGS
>2913_141_1_0.001%
MTPAFSWFLSFLRNAFGTGSGS
>2914_141_1_0.001%
MHECLVQYAYMYLNQLCGSGSGS
>2915_141_1_0.001%
MHECLVRLFWSCGSGSGS
>2916_141_1_0.001%
MSLCLTQLGTIWINHCGSGSGS
>2917_141_1_0.001%
MVILGFSYVFLFSCGSGSGS
>2918_141_1_0.001%
MLRWWSPQVHWLLSDCGSGSGS
>2919_141_1_0.001%
MFSCLTSFWQQLYRQCGSGSGS
>2920_141_1_0.001%
MSHCLEYICLTILYGCGRGS
>2921_141_1_0.001%
MQACLSTFWISVYQCCGSGSGS
>2922_141_1_0.001%
MVCGRLMRIGLSCGSGSGS
>2923_141_1_0.001%
MLVASPLCCGSGSGS
>2924_141_1_0.001%
MYVCLHDLLLLYCGSGSGS
>2925_141_1_0.001%
MHECVQSLLALWLHNCGRGSGS
>2926_141_1_0.001%
MQRCVSNLWTFSLSRCGIGSYS
>2927_141_1_0.001%
MYCFYGLLIDLVSLLCGSGSGS
>2928_141_1_0.001%
MSLFLDLWRGLLPFAKCGRGSGS
>2929_141_1_0.001%
MAFTQGWWPYELKGYPCGSGSGS
>2930_141_1_0.001%
MSVRIMSTNRNCGSGSGS
>2931_141_1_0.001%
MSLEHSSNHCGSGSGS
>2932_141_1_0.001%
MHQCLYNLALLIVENFCSGSGS
>2933_141_1_0.001%
MSQCLSNLWVIPCGSGSGS
>2934_141_1_0.001%
MTPDFSGFLAFLRNACGCVIGSGS
>2935_141_1_0.001%
MHLCLTVFWTTLVARCGSGSGS
>2936_141_1_0.001%
MHICMSLVDYPDCFCGTGSGS
>2937_141_1_0.001%
MHECLYYLGLLLIETCCSGSGS
>2938_141_1_0.001%
MHECVNSLFTLVARCGSGSGS
>2939_141_1_0.001%
MHLCLSDLLILYVNKCGSGSGS
>2940_141_1_0.001%
MHPCLSNLAVLIISACGSGSGS
>2941_141_1_0.001%
MLYVWNPCGFKCGSGSGS
>2942_141_1_0.001%
MPCILSLIPILLLWVLCGSGSGS
>2943_141_1_0.001%
MSVSSGCYSLRQRQRS
>2944_141_1_0.001%
MPWDAFPYQLYPWRSCGSGSGS
>2945_141_1_0.001%
MSRFLTSLWVSLYYRCGSGSGS
>2946_141_1_0.001%
MQGRTPVRVRCGSYPYDVPDYAGSGS
>2947_141_1_0.001%
MSRCVTELFLLLFYKCGSGSGS
>2948_141_1_0.001%
MHQCLYNLARQIVENCGSGSGS
>2949_141_1_0.001%
MHYCLSSLFMTFLLNCGIASCS
>2950_141_1_0.001%
MRPTMTDFLTFLRYWSCGSGSGS
>2951_141_1_0.001%
MSQWLENCWLTILCGSGSGS
>2952_141_1_0.001%
MHECLTGLILNIWNTCGSGSGS
>2953_141_1_0.001%
MFYCLLQTIILMYDLTCGSGSGS
>2954_141_1_0.001%
MALFLDWWRGLLPFAKCGSGSGS
>2955_141_1_0.001%
MTPALSGFLAFLWNACGSGTGS
>2956_141_1_0.001%
MSVRLILLIIFCGSGSGS
>2957_141_1_0.001%
MSLLQLSAHRCGSGSGS
>2958_141_1_0.001%
MFPDACWLLLRWLCGSGSGS
>2959_141_1_0.001%
MLVFMIFLCRTTMCGSGSGS
>2960_141_1_0.001%
MHECLQRLLVSYLHVCGSGSCS
>2961_141_1_0.001%
MPDCSYYLGLLLIETCGSGSGS
>2962_141_1_0.001%
MTVPWLIWIWTQGFCGSGSGS
>2963_141_1_0.001%
MHECLSHFWTAIYAHRCGSGSGS
>2964_141_1_0.001%
MHVCLERLFPLYANRCGSGSGS
>2965_141_1_0.001%
MYPWVEYFCLPLTCGSGSGS
>2966_141_1_0.001%
MHSCLGLVQTYVSFCGSGSGS
>2967_141_1_0.001%
MHFCITGLFQLFTCSCCGSGSGS
>2968_141_1_0.001%
MIPDFSAFLAFLWNACGSVIGS
>2969_141_1_0.001%
MAPSANWILVLPTCGSGSGS
>2970_141_1_0.001%
MGYLAFLFKEPFRCGSGSGS
>2971_141_1_0.001%
MLLCVFYVLLLFSTYCGGGSGS
>2972_141_1_0.001%
MDFSANWILVLLMCGSGSGS
>2973_141_1_0.001%
MPPAPSGFLAFLRNACGSGTGS
>2974_141_1_0.001%
MWCWLPLIFLACGSGSGS
>2975_141_1_0.001%
MHQCVYGLALTFLPVCGSGSGS
>2976_141_1_0.001%
MDPSANWILVLLSCGSGSGS
>2977_141_1_0.001%
MHQCLYNLARLVVENCGSGSAS
>2978_141_1_0.001%
MHQCVYNFALIYLGSGSGS
>2979_141_1_0.001%
MGTIGKQCGSGSGS
>2980_141_1_0.001%
MHGCLLNLVLAVRDACGSGSGS
>2981_141_1_0.001%
MPYYPVDCGSGSGS
>2982_141_1_0.001%
MQQCLTNLWWNITTSFCGSGSGS
>2983_141_1_0.001%
MHGCLQSFCESCWLVWCGSGSGS
>2984_141_1_0.001%
MHACLTLIWERLYSQCGSGSGS
>2985_141_1_0.001%
MTPDFSGIVACLRNAWGSGNGS
>2986_141_1_0.001%
MILRLFCGSGSGS
>2987_141_1_0.001%
MPPDFTAFLAFRRNACDSGSGS
>2988_141_1_0.001%
MHPCLTSLWDLLIAHCGSGSGS
>2989_141_1_0.001%
MTPDFSGFLEWLRKACGSGSGS
>2990_141_1_0.001%
MQKCLHDFLLSYVRYRGSGSGS
>2991_141_1_0.001%
MYPHDTSLLNVFWCGSGSSS
>2992_141_1_0.001%
MHACRQSFVHLWYTNYCGSGSGS
>2993_141_1_0.001%
MTLCLLVVLCVELFSNCGSGSGS
>2994_141_1_0.001%
MTFWSLFRPDPFWLIYCGSGSGS
>2995_141_1_0.001%
MHECVTSFWKLFYFGSGSGS
>2996_141_1_0.001%
MHECIDNLWLTFGSGSGS
>2997_141_1_0.001%
MSLFLDGWRGLLPIAKCGSGSGS
>2998_141_1_0.001%
MSYCLSDLWKLAYRYCGSDSGS
>2999_141_1_0.001%
MHECVTSFWKLLHCGSGSGS
>3000_141_1_0.001%
MQEETNLDCLCNLNLCGSGSGS
>3001_141_1_0.001%
MHVCLTNLWCVVCGSGSGS
>3002_141_1_0.001%
MDPSANWVLVLLTCGSGSGS
>3003_141_1_0.001%
MQTCLSDFWATCCHIVCGRGSGS
>3004_141_1_0.001%
MHKCLSSLWTLLLTSKCGSGSGS
>3005_141_1_0.001%
MHPCLTNFWLTICGRGSGS
>3006_141_1_0.001%
MHYGLSSFLVTVAYCGSGSGS
>3007_141_1_0.001%
MDPSATWLLVLLPCGSGSGS
>3008_141_1_0.001%
MTCMLIGYTFCSGIGS
>3009_141_1_0.001%
MVLCALLADKLYRKVVCGSGSGS
>3010_141_1_0.001%
MSLCFLSLLTIVLALCGSGSGS
>3011_141_1_0.001%
MSPCLTNLWLMSLGWCGSGSGS
>3012_141_1_0.001%
MHQCLYDLFCVFSHSCGSGS
>3013_141_1_0.001%
MTPTLQRCWLWRNDNYGSGSCS
>3014_141_1_0.001%
MHECLTAFVLVLFDHFGIVSGS
>3015_141_1_0.001%
MLTVPTQLCGSGSGS
>3016_141_1_0.001%
MSFCSTIDEYLVDWLECGSGSGS
>3017_141_1_0.001%
MHECLANFLSLIALHCGSGSGS
>3018_141_1_0.001%
MHRCFSMLVTHLINNCGSGSGS
>3019_141_1_0.001%
MHECLTIALSSWFLLCGSGGGS
>3020_141_1_0.001%
MHSLSQFWRNLYVLCGSGSGS
>3021_141_1_0.001%
MSHWLENVWLTSLGGSGSGS
>3022_141_1_0.001%
MHYCLSSFWSSWFSYSYGSGSGS
>3023_141_1_0.001%
MPECVTNLLLLLLHECGSGSGS
>3024_141_1_0.001%
MPLFLDWWLGLLPFATSGSGSGS
>3025_141_1_0.001%
MYYKHPHHCGSGSGS
>3026_141_1_0.001%
MYWHLHPPHSCGSGSGS
>3027_141_1_0.001%
MHECLAGLVSTLLYFCGSGSGS
>3028_141_1_0.001%
MSSVWCLFPLLLLILCGSGSGS
>3029_141_1_0.001%
MSCLTFCLTLSCGSGRGS
>3030_141_1_0.001%
MTPDASGFLACVSYACGSGSGS
>3031_141_1_0.001%
MSFCLGWTDTRPYRFCGSGSGS
>3032_141_1_0.001%
MHQCTSSLWSNLTIRWCGSGSGS
>3033_141_1_0.001%
MPMWLPISCGSGSGS
>3034_141_1_0.001%
MSACLILIMSSLVLLCGSGSGS
>3035_141_1_0.001%
MHYCLSNYWLSLINNCGSGSGS
>3036_141_1_0.001%
MPTSLADHSCGSGSGS
>3037_141_1_0.001%
MHQCMYDLTVIILRCGSGSGS
>3038_141_1_0.001%
MSHCLENFWLTILCGSGSCS
>3039_141_1_0.001%
MPDSSLHWIHCGSGSGS
>3040_141_1_0.001%
MSFCDALDSFLFNLFPCGSGSGS
>3041_141_1_0.001%
MHKCLTELFTSVCLHACGSGSGS
>3042_141_1_0.001%
MTPCLTDLWSTLLSWNCGRGSGS
>3043_141_1_0.001%
MSQCLTSLWTELWKKCGSGSGS
>3044_141_1_0.001%
MHKCLMEVLWTYYTACGSGSGS
>3045_141_1_0.001%
MHECLPNLWKTLICGSGSGS
>3046_141_1_0.001%
MSHNPISHNCGSGSGS
>3047_141_1_0.001%
MSYCLTFWLILSFGSGSGS
>3048_141_1_0.001%
MCYCFTILTLFRVSASGS
>3049_141_1_0.001%
MHQCLYNLARLIVENFGSGRGS
>3050_141_1_0.001%
MHECLYNLRVILSTHCGSGSGS
>3051_141_1_0.001%
MSPDCAGVLAVPAYECGRGIGS
>3052_141_1_0.001%
MSPAFSGFLEVHTSACGGGDGS
>3053_141_1_0.001%
MHVCLHDLLLLYCGSGSCS
>3054_141_1_0.001%
MHECLTLYCYTILNYCGSGSGS
>3055_141_1_0.001%
MSHCLENFWLTILCGSGCGS
>3056_141_1_0.001%
MLTATCIFLCGYLGWCGSGSGS
>3057_141_1_0.001%
MHPCLSAFAIDLYLWCGSGSGS
>3058_141_1_0.001%
MSQCLTNFWTDLCGSVSGS
>3059_141_1_0.001%
MTPDFSGFLAFLRNAGSGSGS
>3060_141_1_0.001%
MHYCVSNLLNTWISYCGSGSGS
>3061_141_1_0.001%
MHECLYNLSLLVGCGNGIRS
>3062_141_1_0.001%
MVYCLTKFSELWLECGCGSGS
>3063_141_1_0.001%
MFEQFPLNFGSGSGS
>3064_141_1_0.001%
MHSCLSNLISSYYFTCGSGSGS
>3065_141_1_0.001%
MSQCLSNLWITASHFCGSGSGS
>3066_141_1_0.001%
MHLCTTTFWSTLFEHYCGSGSGS
>3067_141_1_0.001%
MHPCLESTVLTMVQHCGSGSGS
>3068_141_1_0.001%
MHQCLYNLARLIGENCGSGSGS
>3069_141_1_0.001%
MTPDFSGFLVLLRNSCGSGSGS
>3070_141_1_0.001%
MHPCVSNLWTVILSRCGSDSGS
>3071_141_1_0.001%
MHYCVQMLLESWLVNGGSGSGS
>3072_141_1_0.001%
MFWYLWLPQTLDFETNCGSGSGS
>3073_141_1_0.001%
MSQCVSDLWIRVFVFCGSGSGS
>3074_141_1_0.001%
MQPCLENVVWHLYLSCGSGSCS
>3075_141_1_0.001%
MTPDFSGFLALLRNAFGSGSGS
>3076_141_1_0.001%
MHACLVNLVMLAYLTRGSGSGS
>3077_141_1_0.001%
MYVEFCCYSVYSYLRQRSGS
>3078_141_1_0.001%
MLHWLCLALYLSILSCGSGSGS
>3079_141_1_0.001%
MTVRLIGYTCCSGSGS
>3080_141_1_0.001%
MHQCLYNLALLFSCGSGSGS
>3081_141_1_0.001%
MTPDFSGFLASLRTACGSGSGS
>3082_141_1_0.001%
MTACTYILFEHFLLNFCSGSGS
>3083_141_1_0.001%
MLLWLYPLLLWFLSASATASAS
>3084_141_1_0.001%
MHECLTLFIISLTSSFGSGSGS
>3085_141_1_0.001%
MSSSFTPFWTSCFTPCGSGSGS
>3086_141_1_0.001%
MSHCLENFWLTLLCGRGSGS
>3087_141_1_0.001%
MHECLVHLVRIFSCGSGSGS
>3088_141_1_0.001%
MLCILIAFLDAILSNVCGSGSGS
>3089_141_1_0.001%
MTPEFSGYLPFLRNACGSGSGS
>3090_141_1_0.001%
MYVCLHNLVVLLCGSGSGS
>3091_141_1_0.001%
MSLCLTNLWSVLFLQCGSGSGS
>3092_141_1_0.001%
MCSIELISPLHCGCGSGS
>3093_141_1_0.001%
MHECLHHWFTSIWAKCGSGSGS
>3094_141_1_0.001%
MTPVFSGSVEFLRNECGSGSGS
>3095_141_1_0.001%
MEQDPYPTCGSGSGS
>3096_141_1_0.001%
MHVCLPNVVSMFLKNRGRGSAS
>3097_141_1_0.001%
MHPCTTVVTVLLNYLCGSGSGS
>3098_141_1_0.001%
MHPFENLVLLLCGSGSGS
>3099_141_1_0.001%
MTSRVDLWEKLLFKYLCGSGSGS
>3100_141_1_0.001%
MDPAAKWMLVHLSYACGVGS
>3101_141_1_0.001%
MTPDFSGFLAFLGNACGSDSGS
>3102_141_1_0.001%
MLSINRKSRRENFGSGSGS
>3103_141_1_0.001%
MHPCLTYICHSVVLSCGSGSCS
>3104_141_1_0.001%
MSHCLEKFWLTSLCGSGSGS
>3105_141_1_0.001%
MSHCLTELWLTFSNYCGSGSGS
>3106_141_1_0.001%
MHECLHNLILVCGSGSGS
>3107_141_1_0.001%
MSHRLENFWMTILCGSGRGS
>3108_141_1_0.001%
MTPDFSGFLASLSNACGSGSGS
>3109_141_1_0.001%
MSHTESAPYCGSGSGS
>3110_141_1_0.001%
MRSLLLRFVTSQFEWCGSGSGS
>3111_141_1_0.001%
MHQCLDQVCRMYMSYLCGSGSGS
>3112_141_1_0.001%
MHLCLVKLWSSFYRSCCGSGSGS
>3113_141_1_0.001%
MSYCLSQFWLLLYDEICGSGSGS
>3114_141_1_0.001%
MHARRYGLILLLEDLDCGGGSGS
>3115_141_1_0.001%
MSHCPENIWLTILCGSGSGS
>3116_141_1_0.001%
MHKCLQGMVELFLRNCGSGSGS
>3117_141_1_0.001%
MSECLTRLYWTIICGSGSGS
>3118_141_1_0.001%
MHQCITSMLVTIARYCGSGSGS
>3119_141_1_0.001%
MPNLLVHCLTWPSYRYDASDCARNGS
>3120_141_1_0.001%
MVICWWPKLYLSDCGSGSGS
>3121_141_1_0.001%
MTSCAEFLLLFLALCGSGSGS
>3122_141_1_0.001%
MSSLLLWFVTSQFEWSGSGSGS
>3123_141_1_0.001%
MQECLTALITLWYCGSGSGS
>3124_141_1_0.001%
MNSYLFYRPNCTPICGSGSGS
>3125_141_1_0.001%
MHECVTSLWSLCLLYCGSGSDS
>3126_141_1_0.001%
MHQCLAGLMTSLYRRCGSGSGS
>3127_141_1_0.001%
MHKCLTLLIISLCGSGSGS
>3128_141_1_0.001%
MSSWDGSLCGSVSRS
>3129_141_1_0.001%
MHFCLNVFEIYLLCRGSGSGS
>3130_141_1_0.001%
MSCIQELAYSWVISVTCGSGSGS
>3131_141_1_0.001%
MHRCLTMYFETVLLSCGSGSGS
>3132_141_1_0.001%
MSLTRWAWLDEMWYGSGRGS
>3133_141_1_0.001%
MSRFLTCLLVSLYVLSATGSGS
>3134_141_1_0.001%
MIPDFSRFLAFLMNACGSGSGS
>3135_141_1_0.001%
MTPDFSGFLAFLRNAFGSGSS
>3136_141_1_0.001%
MTPDLPGFLEFLRNACGSGSGS
>3137_141_1_0.001%
MHLCLTRLFLLVHSCCGSGSGS
>3138_141_1_0.001%
MSVFSDSSYDLRQRSGS
>3139_141_1_0.001%
MHQCLYNYLNIWTDSLRGSGSGS
>3140_141_1_0.001%
MHGCLTVFWLALIRICGSGSGS
>3141_141_1_0.001%
MSRCLTSLWVSLYDCCGSGSGS
>3142_141_1_0.001%
MCGPHSSFCGSGSGS
>3143_141_1_0.001%
MSFSPWWCAIFPLLRCGSGSGS
>3144_141_1_0.001%
MSHCLENFCLTSLFGSGSGS
>3145_141_1_0.001%
MHACLQSFVHLWYNNYCGSGSGS
>3146_141_1_0.001%
MSHCLENFWLTILCGCGIGS
>3147_141_1_0.001%
MTCMATGHTGGSGSDS
>3148_141_1_0.001%
MSHCLENSWPSILCGNGIRS
>3149_141_1_0.001%
MFLCTLLETLIALYCGSGSGS
>3150_141_1_0.001%
MPPDFSGFLAFLSYACGSGSSS
>3151_141_1_0.001%
MHVCLQDFVSAFWSKCGRGSGS
>3152_141_1_0.001%
MHACLQNLSALLLYTCGSGSGS
>3153_141_1_0.001%
MSQCLTAFFMTLSGSGSAS
>3154_141_1_0.001%
MHKCFADLFSTIISNCGSGSGS
>3155_141_1_0.001%
MHQCASNLGSSFFSLCGSGSGS
>3156_141_1_0.001%
MSRCLTSLWVSLYDRCGSGRGS
>3157_141_1_0.001%
MHSCLVRATLLIAEHFCGSGSGS
>3158_141_1_0.001%
MHSCLSSLFTSYFTYCGIGSGS
>3159_141_1_0.001%
MHCGTLATECGSGSGS
>3160_141_1_0.001%
MLVFMIFFLCRTTRCGSGSGS
>3161_141_1_0.001%
MHYCLYDLFVRAIPFCGSGSGS
>3162_141_1_0.001%
MCVLLICGLRFCGSGSGS
>3163_141_1_0.001%
MHECMSNFVALLFTHTCGSGSGS
>3164_141_1_0.001%
MSVFSVFWCLICGSGSGS
>3165_141_1_0.001%
MHECCANMFMLLLKSCGSGSGS
>3166_141_1_0.001%
MDPSSNWILFLLTYCCGSGS
>3167_141_1_0.001%
MHFCLCNLVVTLCGSGSGS
>3168_141_1_0.001%
MSHCLQEFWTSLFMKCGSGSGS
>3169_141_1_0.001%
MCVLRVWLIFLCGSGSGS
>3170_141_1_0.001%
MSHDFSGFRMSLRCGCGSGS
>3171_141_1_0.001%
MHKSLSSLITLFATGCGSGSGS
>3172_141_1_0.001%
MSVFISFSLRQGSGS
>3173_141_1_0.001%
MSVRIAFYYLRQRQGS
>3174_141_1_0.001%
MDPTANWILVLLTCGSGSGS
>3175_141_1_0.001%
MDPSAHWILVLLTWGSGSGS
>3176_141_1_0.001%
MSRCPIPPCGSGSGS
>3177_141_1_0.001%
MSLFQFKWYHLIPLLCGSGS
>3178_141_1_0.001%
MSQCLSNLWLTASYFCGSGSGS
>3179_141_1_0.001%
MDPSANWIHVLLTCGSGSGS
>3180_141_1_0.001%
MHYCLSSCWTSLSRYSCGSGSGS
>3181_141_1_0.001%
MPPLIIYCGSGSDS
>3182_141_1_0.001%
MVTCTLLAYYILISICGSGSGS
>3183_141_1_0.001%
MSLFLSGCRGVLRFANCGIGAGS
>3184_141_1_0.001%
MFYVWNPFVFKCGSGRGS
>3185_141_1_0.001%
MSFCLESFFAHVIKICGSGIGS
>3186_141_1_0.001%
MVPSVSVVGNCGSGSGS
>3187_141_1_0.001%
MDPSANWILVLLTCGSGCGS
>3188_141_1_0.001%
MSPCLTSFWQQLYRQCGSGSGS
>3189_141_1_0.001%
MHLCLERLVQLYAICCGSGSGS
>3190_141_1_0.001%
MDNVPAWFVYFLWPHCGSGSGS
>3191_141_1_0.001%
MHCLRGLISAYIVHCGRGSAS
>3192_141_1_0.001%
MFQLSNMWITVSHFCGSGRGS
>3193_141_1_0.001%
MHRCLHDLVGLMFLPCGSGSGS
>3194_141_1_0.001%
MSYCLTEFWSTLIHFGSGICS
>3195_141_1_0.001%
MQACLTCLCEQLNIRCGGSSSGS
>3196_141_1_0.001%
MHPCVVSLVIIYSQWCGSGSGS
>3197_141_1_0.001%
MHECLSNLWTTLICCPGSGS
>3198_141_1_0.001%
MHEGLVHFLQLTYMVCGSGSGS
>3199_141_1_0.001%
MHLCLVHLWWTYCGSGSGS
>3200_141_1_0.001%
MQDCLIRFWTTCFHVCGSGSGS
>3201_141_1_0.001%
MWHCLSRYITRRSGCGSGSDS
>3202_141_1_0.001%
MHECLTNLMFNLSTRYRGSGSGS
>3203_141_1_0.001%
MRSLLLWFVTSHFEWCGSGSGS
>3204_141_1_0.001%
MHPCLQLGETIWLGCGSGSGS
>3205_141_1_0.001%
MCPFATCILVLLTCGSGSGS
>3206_141_1_0.001%
MFQCLSNLWNTASYYCGSGRGS
>3207_141_1_0.001%
MHQFIHDLVLLWCGSGSGS
>3208_141_1_0.001%
MCGLFFPCGSGSGS
>3209_141_1_0.001%
MSELHSDSCGSGSGS
>3210_141_1_0.001%
MAYCLTEFLLSLSSYCGSGSGS
>3211_141_1_0.001%
MHECLLKLFQTLSCCGSGSGS
>3212_141_1_0.001%
MQQCLYNLALLLSCGSGSGS
>3213_141_1_0.001%
MHECLYYLGLLLIETRGSGSGS
>3214_141_1_0.001%
MSLFLYWWLGLLPFAKCGSVSGS
>3215_141_1_0.001%
MHGVPQPLPDSCSDNVS
>3216_141_1_0.001%
MTPDFSGFLAGLRNACGSGSGS
>3217_141_1_0.001%
MWYCLTSFWQTVMCGGGSGS
>3218_141_1_0.001%
MQHCLADLWSTYLKMSCGSGSGS
>3219_141_1_0.001%
MNGDSRFGLLNVYLCGSGSGS
>3220_141_1_0.001%
MSHWLEKFWRTSLCGSGSGS
>3221_141_1_0.001%
METSANWSLVLLTCGSGSGS
>3222_141_1_0.001%
MSSCLTSFCHQLYRQCGRGSGS
>3223_141_1_0.001%
MMFGRMFRICLSFGSVSGS
>3224_141_1_0.001%
MMFGRMMRICFCGSGSGS
>3225_141_1_0.001%
MCSRWCSLLLITLIYLCGSGSGS
>3226_141_1_0.001%
MSHCLENSWLTILCGSGSGS
>3227_141_1_0.001%
MHYYLSSFWSSWISYSCGSGSGS
>3228_141_1_0.001%
MHSCLENLMWTFCCGSGSGS
>3229_141_1_0.001%
MHECLSNLCLMYLHTCGSCRGS
>3230_141_1_0.001%
MLFTEAQCDLLPYLTFCGSGSGS
>3231_141_1_0.001%
MCIDIDPPTCGSGSGS
>3232_141_1_0.001%
MSSCLTSFWQQLYCQCGSGSGS
>3233_141_1_0.001%
MSYCLTAFWSTLIHCGSGSGS
>3234_141_1_0.001%
MSHCPTHLWVLLMNEYCGSGTGS
>3235_141_1_0.001%
MPDSSHNSCGSGSGS
>3236_141_1_0.001%
MNQCLTELFTGLISITCGSGSGS
>3237_141_1_0.001%
MSSRLPQFWTSWFTHCGSGSGS
>3238_141_1_0.001%
MSFCLTDLCLLVGRFCGSGSGS
>3239_141_1_0.001%
MTPDFSGYLAFLRNACGSGSGS
>3240_141_1_0.001%
MHECVTSFWKLLYCGSGSSS
>3241_141_1_0.001%
MHYCLSQLLTWICGSGSGS
>3242_141_1_0.001%
MSHCLENFWLTILCGS
>3243_141_1_0.001%
MLDPKSPHSCGSGSGS
>3244_141_1_0.001%
MHHCLYSFVTLLTLKSCGSGSGS
>3245_141_1_0.001%
MSYCLTCWLTLSCGSGSGS
>3246_141_1_0.001%
MHECMSHLVAIRFTHTCGSGSGS
>3247_141_1_0.001%
MHQCVTFFITTMHKICGSGSGS
>3248_141_1_0.001%
MHNCLTTFFETVYKSCGSGSGS
>3249_141_1_0.001%
MHQCSSGLGYLILCIWCGSGSGS
>3250_141_1_0.001%
MHHCLSDLFVTIFSTRGSGSGS
>3251_141_1_0.001%
MSVRLFGFCLGGSGS
>3252_141_1_0.001%
MHRCLQELLKSWCLYCGSGSGS
>3253_141_1_0.001%
MHACLVDLTSSMYAWCGSGSGS
>3254_141_1_0.001%
MHQCLTWLAVACWYNCGCGSGS
>3255_141_1_0.001%
MTWCDLLDHLLFYCGSGSGS
>3256_141_1_0.001%
MHPCLSGLRLNFLPYCGSGSGS
>3257_141_1_0.001%
MHQGLSEAVCLILFTPCGSGSGS
>3258_141_1_0.001%
MHSCLHNLLVLFCGSGSGS
>3259_141_1_0.001%
MLVCTLLIMCWLCGSGSGS
>3260_141_1_0.001%
MHACLEQFWLILMCGSGSGS
>3261_141_1_0.001%
MLYCPYFWSPCYCYDCGSGSGS
>3262_141_1_0.001%
MQSCLTDVWPLLIGWYCGSGGGS
>3263_141_1_0.001%
MHYLLNHLFDPSCVNCGSGSGS
>3264_141_1_0.001%
MHECLANLWLTFCRSGSGS
>3265_141_1_0.001%
MHVCLSRLWLTYSCGSGSGS
>3266_141_1_0.001%
MHACLHDLVLGLFQTNCGSGSGS
>3267_141_1_0.001%
MHVCLHNFFELLLDPHFCGSGSGS
>3268_141_1_0.001%
MSHWPENFWLTILCGSGSGS
>3269_141_1_0.001%
MHLCLTGFWERVVSKCGSGSGS
>3270_141_1_0.001%
MKPFSRRWQLYYGVDCRNGSGS
>3271_141_1_0.001%
MARCLTGCCLTATRGGGRGS
>3272_141_1_0.001%
MSHCLDNFLRTSLCGSGIGS
>3273_141_1_0.001%
MHQCLYNLARLIVDNCGIGSGS
>3274_141_1_0.001%
MLPEPHPDICGSGSGS
>3275_141_1_0.001%
MSHCLENFWLTILFGRGRGS
>3276_141_1_0.001%
MTPDFSGFLEFHRNAFGSGSGS
>3277_141_1_0.001%
MHEWLHNVSILYLTLCGSGSGS
>3278_141_1_0.001%
MSHCLENFWLTILYGSGSDS
>3279_141_1_0.001%
MSRCLQNLIEIFMCGSGSGS
>3280_141_1_0.001%
MLYCPYYWNRFTYCGSGSGS
>3281_141_1_0.001%
MHWCLTNLVSLYINHCGSGSCS
>3282_141_1_0.001%
MLECLSALLTKFFATCGSGSGS
>3283_141_1_0.001%
MHQCLYNLARLLVENCCSGSGS
>3284_141_1_0.001%
MPPCVSNLWTVILSRCGSGSGS
>3285_141_1_0.001%
MSTLFDQRYCGSGSGS
>3286_141_1_0.001%
MYYCLTFSLTLSCGSGSGS
>3287_141_1_0.001%
MSRCLTVFCLTASRCCGSGSGS
>3288_141_1_0.001%
MSHCVNNFWLIIVAATAAAS
>3289_141_1_0.001%
MYRCLADLTSLLIFTYCGSGSGS
>3290_141_1_0.001%
MHECVSNFWPVFYTLMRGSGSGS
>3291_141_1_0.001%
MHQCLPDFARQSIWHCGSGSGS
>3292_141_1_0.001%
MHDCLLRFFLTISESCGSGSGS
>3293_141_1_0.001%
MHHCLQYIVTPLLHLGCGSGSGS
>3294_141_1_0.001%
MSWCDLYSHEFVRFLCGSGIGS
>3295_141_1_0.001%
MNEFLDYVRLYWFGFSGSGSGS
>3296_141_1_0.001%
MHVCLVNLVTICCGSGSGS
>3297_141_1_0.001%
MHVCLTRLFSHVLSLNCASGSGS
>3298_141_1_0.001%
MTPDFSGFLALHRNSCGSGRGS
>3299_141_1_0.001%
MPAGTSYYCGSGSGS
>3300_141_1_0.001%
MSSCLPYFCQQLYYPCGSGSGS
>3301_141_1_0.001%
MTPCTLETWYHIILRICGSGSGS
>3302_141_1_0.001%
MFTQTRDPWRYSCGSGSGS
>3303_141_1_0.001%
MHYCAVEIVSLYFRCCGSGSGS
>3304_141_1_0.001%
MHACLTTLWTWFSYACGSGSGS
>3305_141_1_0.001%
MSYCLQRLWQTYLNLPCGSGSGS
>3306_141_1_0.001%
MSHGLENVWLTILCGSGSGS
>3307_141_1_0.001%
MQQGLNPARLGAYNYDIGGDS
>3308_141_1_0.001%
MNECLHNWVTLLCGSGSGS
>3309_141_1_0.001%
MSSWLLPSCGSGSGS
>3310_141_1_0.001%
MSHCLSTLWMTLWMCGSGSGS
>3311_141_1_0.001%
MHACLVSLWQSWLNHSCGSGSGS
>3312_141_1_0.001%
MHQCLYDLFCFFSHSCGSGSGS
>3313_141_1_0.001%
MSVLLRFGLSIHLCGSGSGS
>3314_141_1_0.001%
MSHCLENFLMTILCGSGSGS
>3315_141_1_0.001%
MHDGLANLWLTFCGSGSGS
>3316_141_1_0.001%
MSSCLTRLWETVIHSYCGSGSGS
>3317_141_1_0.001%
MHDSVLPLAYLYLSLCGIGGGS
>3318_141_1_0.001%
MSLTCWAWLDGMWCGNGSGS
>3319_141_1_0.001%
MDPSANSILYLTLCGSGSGS
>3320_141_1_0.001%
MHKCLSSLWALLLTSNCGSGSGS
>3321_141_1_0.001%
MYQCLYNLALLLSCGSGSGS
>3322_141_1_0.001%
MHACLPDLCSLLHFACGSGSCS
>3323_141_1_0.001%
MSHCLENLWLTMLCGSGSGS
>3324_141_1_0.001%
MHHRLYNLARRIVENGGSGSAS
>3325_141_1_0.001%
MSICLLLYWLSLWAYCGSGSGS
>3326_141_1_0.001%
MITSLWFPNSLFAYYYFGSGSGS
>3327_141_1_0.001%
MNEFLDYVRLWFGFCGSGSGS
>3328_141_1_0.001%
MSRDTPNYCGSGSGS
>3329_141_1_0.001%
MHRCVTSFIAVLANYCGSGSGS
>3330_141_1_0.001%
MYILGPCPWNCGSGSGS
>3331_141_1_0.001%
MSDWLLESSCGSGSGS
>3332_141_1_0.001%
MTPDFSGFLAFLRNVCGIGSGS
>3333_141_1_0.001%
MHECLTDYVYSWLIHCGSGSGS
>3334_141_1_0.001%
MHECLVLFWQLSYTACGSGSGS
>3335_141_1_0.001%
MSVWRSLRFFCCGSGSGS
>3336_141_1_0.001%
MHACLTVFWETIHAHPCGSGSGS
>3337_141_1_0.001%
MYPCLTDLVSLLLVYNCGSGSGS
>3338_141_1_0.001%
MHECLHGLIAAWLNCCCSGSGS
>3339_141_1_0.001%
MHYCLTTLWANYFAKCCSGSGS
>3340_141_1_0.001%
MDSVSLICGSGSGS
>3341_141_1_0.001%
MLRRCSHLHWYLSDCGSGSGS
>3342_141_1_0.001%
MVYGWNPFVFKGGSGSGS
>3343_141_1_0.001%
MSHCLANCWLTIRWGSGSGS
>3344_141_1_0.001%
MSQCLTNFLTLLCGSRNGS
>3345_141_1_0.001%
MSSRALPCGSCSGS
>3346_141_1_0.001%
MHKCLVDLMSLYAYCGSGSGS
>3347_141_1_0.001%
MSCWRRTDRSYRNCGSGTGS
>3348_141_1_0.001%
MSHCLENFCLTVRWGSGSGS
>3349_141_1_0.001%
MTPDFYGFIAFLRNACGSGSGS
>3350_141_1_0.001%
MPSCLAGLWLVFLCNCDSVSGS
>3351_141_1_0.001%
MSVLLGFGLSMHLCGSGSGS
>3352_141_1_0.001%
MSVFSVFWCLTCGSGSGS
>3353_141_1_0.001%
MTPVFSGFLEFLRNACGSGSGS
>3354_141_1_0.001%
MFPDTCLLLLLWLCGSGSGS
>3355_141_1_0.001%
MTQDFTGLLTLLSGTCGSSKGS
>3356_141_1_0.001%
MHQCATTLMSYLFSSCGSGSGS
>3357_141_1_0.001%
MSQCMSNLWLIASHPYGGGGGS
>3358_141_1_0.001%
MSRCLPEIWSTILAHCGSGSGS
>3359_141_1_0.001%
MSYCLPFWLTLSCGNGIGS
>3360_141_1_0.001%
MSPDFSGFLAFLRNACASGTGS
>3361_141_1_0.001%
MHEFLTNVVSMFLKNCGSGSGS
>3362_141_1_0.001%
MLRAWCPQFHWYLSDCGSGSCS
>3363_141_1_0.001%
MHECVSALISLWLTSSRGSGSGS
>3364_141_1_0.001%
MSHGLENFCLTILCGSGRGS
>3365_141_1_0.001%
MTPDFSGLLSFLRNACGIGNGS
>3366_141_1_0.001%
MALCLPRLWQSLYLHTCGSGSGS
>3367_141_1_0.001%
MMFGRMMRICLSCGNGSGS
>3368_141_1_0.001%
MQNPDRSNYNSCGSGSGS
>3369_141_1_0.001%
MYVCLENFFILMCGSGSGS
>3370_141_1_0.001%
MTPEFSVFLACLGNACGGGSGS
>3371_141_1_0.001%
MHSRLTLLFCNWVHWCGSGRGS
>3372_141_1_0.001%
MHCLYRFLLPLEFGHRNGS
>3373_141_1_0.001%
MFGILLCLSAAASGS
>3374_141_1_0.001%
MHACAPDVLSIFLKYYCGSGSGS
>3375_141_1_0.001%
MQFCLSQFLHTFYSCCGSGSGS
>3376_141_1_0.001%
MHQCLHDFSRQVYIWHCGSGSGS
>3377_141_1_0.001%
MIVLLRFGLSMHLCGSGSGS
>3378_141_1_0.001%
MSDSSLCHCGSGSGS
>3379_141_1_0.001%
MTPDLPGFLACVRYACGSGSGS
>3380_141_1_0.001%
MWYCVLPNMDLTYVSCGSGSGS
>3381_141_1_0.001%
MHSCFKGYVDLLLGFYCGSGSGS
>3382_141_1_0.001%
MNNVWILDYLLCGSGSGS
>3383_141_1_0.001%
MNSCLVSLVVFCTGCGSGSGS
>3384_141_1_0.001%
MLRWWCPQLHWYLSACGSGSGS
>3385_141_1_0.001%
MSQCVTELWLTLYRSCGSGSGSGS
>3386_141_1_0.001%
MHSCLTSIWQVLYSSCCGSDSGS
>3387_141_1_0.001%
MHCLSSLLVTLMPKLCGSGSGS
>3388_141_1_0.001%
MHQCLVNFCNTLFLCGSGSGS
>3389_141_1_0.001%
MHHCLTGRWNLSYRTCGSGGGS
>3390_141_1_0.001%
MSHFLENFLLTILCGSGTGS
>3391_141_1_0.001%
MISAFSYCLRQRSGS
>3392_141_1_0.001%
MFWLWLPQNWDLETKCGSGSGS
>3393_141_1_0.001%
MTPDFSEFLTCLRNCDNGSGS
>3394_141_1_0.001%
MHLCLCNFVSLVLDHCGSGSGS
>3395_141_1_0.001%
MAPCLWLTLLCGSGSGS
>3396_141_1_0.001%
MDPSANWMLLRLTCRSGSGS
>3397_141_1_0.001%
MHECVQSLLALWLHNCGSGSSS
>3398_141_1_0.001%
MHCLYNLFLLSYDMACGSGSGS
>3399_141_1_0.001%
MSHVLQNFCLTILYGSGSSS
>3400_141_1_0.001%
MSMSRSPLCGSGSGS
>3401_141_1_0.001%
MSSCLTSLWQTYISLLCGSGSGS
>3402_141_1_0.001%
MTPDFSGFLAFLRNAFCSCIGS
>3403_141_1_0.001%
MWWCTALYGHLLIHLKCGSGSGS
>3404_141_1_0.001%
MDCDLWFPLLFLFYLCGSGSGS
>3405_141_1_0.001%
MFGILLCLSAHGSGS
>3406_141_1_0.001%
MHRCLEELMATLLTSFCGSGSGS
>3407_141_1_0.001%
MSHCLENFWLTFFCGSGSGS
>3408_141_1_0.001%
MSNLDPLPICGSGSGS
>3409_141_1_0.001%
MYSADHSCGSGSGS
>3410_141_1_0.001%
MNKCWYNLFKKDICGSGSGS
>3411_141_1_0.001%
MFYVWNPIVFKCGSGSGS
>3412_141_1_0.001%
MTPDSSGFLEFLRNACGSGSGS
>3413_141_1_0.001%
MSHCMTHLWVLRMTAYSGSGSGS
>3414_141_1_0.001%
MLAPYRECTCGSGSGS
>3415_141_1_0.001%
MVACLTDYWISAYLLCGSGSGS
>3416_141_1_0.001%
MHRCLSQLFSYLALCGSGSGS
>3417_141_1_0.001%
MHQRLYNLWSNLCLACGSGSGS
>3418_141_1_0.001%
MVCRLTFPPEENCGSGSGS
>3419_141_1_0.001%
MHPCLTALWTALYYTCGVGSYS
>3420_141_1_0.001%
MLFFLGDSVTCGSGSGS
>3421_141_1_0.001%
MHACLQSLVSIWYSCGSGSGS
>3422_141_1_0.001%
MHVCVSDFLAMLITHCGSGSGS
>3423_141_1_0.001%
MNQCLYNIARLIVENCGSGSGS
>3424_141_1_0.001%
MHICLSALWTRIYDACGRGSGS
>3425_141_1_0.001%
MALCLTLLWQSRYLHTCGSGCGS
>3426_141_1_0.001%
MHRGLETLGALYYRNCGSGSGS
>3427_141_1_0.001%
MSSSLPSFCQVVYHQFGSASSS
>3428_141_1_0.001%
MITSLWFPNSLFAYYYRGSGSGS
>3429_141_1_0.001%
MHVCAVWIVPMLFSLCGSGSGS
>3430_141_1_0.001%
MTPDSPGFLAFLRNACGSGSGS
>3431_141_1_0.001%
MSVWRLFLLLRCGSGSGS
>3432_141_1_0.001%
MWLSHPNCGSGSGS
>3433_141_1_0.001%
MHQCLYDLFCGFSHSCGSGSGS
>3434_141_1_0.001%
MHCMTYLWSILLLNCGSGSGS
>3435_141_1_0.001%
MHECLYYLGLLLIETCGSSSGS
>3436_141_1_0.001%
MSHCLKNFWLMILCGSGIGS
>3437_141_1_0.001%
MLYVWNPFLFKCGSGSGS
>3438_141_1_0.001%
MSRRPILPCGSGSGS
>3439_141_1_0.001%
MHNCMSNLISLLRCGSGSGS
>3440_141_1_0.001%
MSHCQNFWLTILYGSGSGS
>3441_141_1_0.001%
MTPDVSGFLAFLRYACGSGSGS
>3442_141_1_0.001%
MSQCLTSLWILLNHSCGSGSGS
>3443_141_1_0.001%
MHICLSALWTRIYDACGSDSGS
>3444_141_1_0.001%
MHRCLEEFLSLRLCGSGSGS
>3445_141_1_0.001%
MMGCMSLCLCSSCGCGSGS
>3446_141_1_0.001%
MHDCFPFLVVALFRSGSGS
>3447_141_1_0.001%
MTPDFSGFLAFLRNACGIGNGS
>3448_141_1_0.001%
MSAFDAPWLPLWCWICGSGSGS
>3449_141_1_0.001%
MSECLAGFLTLMLTHCGSGSGS
>3450_141_1_0.001%
MQWGLTKLVSPYINHCGSGSGS
>3451_141_1_0.001%
MSPCLTKLVELLCEHCGSGSGS
>3452_141_1_0.001%
MHSCLQSLFSLMLANRCGSGSGS
>3453_141_1_0.001%
MHEGLYNLLVILSTHCGSGSGS
>3454_141_1_0.001%
MTECPTRLWGTMYAQCGSGSGS
>3455_141_1_0.001%
MRCSHQFFVIGSYPYDVPDYAGSGS
>3456_141_1_0.001%
MHRCLCGLIFSWHSLCCGSGSGS
>3457_141_1_0.001%
MTPDFSGFLAFLMNASGSGSGS
>3458_141_1_0.001%
MHSCLVQLWPLYYSLVCGSGSGS
>3459_141_1_0.001%
MHQCLLNLFQSWCGSGSGS
>3460_141_1_0.001%
MDPSAYWILVLLSCVSVSGS
>3461_141_1_0.001%
MSYVWNPFGFKCGSGSGS
>3462_141_1_0.001%
MHQCLHDFARHVYIWHCGIGSGS
>3463_141_1_0.001%
MHECLQRLLVFYLHVCGSGSGS
>3464_141_1_0.001%
MARPHSACGSGSGS
>3465_141_1_0.001%
MSHCLNYWPSSLCGNGSGS
>3466_141_1_0.001%
MFSYYWFDVKVVRWTCGSGSGS
>3467_141_1_0.001%
MTPDFSGFLAFLRDWPNPCFSCGSGSGS
>3468_141_1_0.001%
MSQCLHELWMTPFIGSCGSGSGS
>3469_141_1_0.001%
MQQCLAALWATLLISCGSGSGS
>3470_141_1_0.001%
MHECLYILVSTIVSCGSGSGS
>3471_141_1_0.001%
MSSCLTSFWQQLYRRCGSGSGS
>3472_141_1_0.001%
MLLFLSYLWFTLLSICGSGNGS
>3473_141_1_0.001%
MYKPYSSHPICGSGSGS
>3474_141_1_0.001%
MSECLTVFLTTISKHCCGSGSGS
>3475_141_1_0.001%
MTSDFSGILAFLRNAGGSGSCS
>3476_141_1_0.001%
MDWLCDLLYLLFSKFYCGSGSGS
>3477_141_1_0.001%
MQGMAMNADCKGSYPYGVPDYAASGS
>3478_141_1_0.001%
MAFTCWWPYDPKGYSCGSGSGS
>3479_141_1_0.001%
MHQCLSNLWSLILHCGSGSGS
>3480_141_1_0.001%
MHPFLVLVWTVCGSGSGS
>3481_141_1_0.001%
MSSCLSIFLPSLYQASGSGSGS
>3482_141_1_0.001%
MPRMVPLSCCGSGSGS
>3483_141_1_0.001%
MCPCMHVCLFMPVSDCGSGSGS
>3484_141_1_0.001%
MSFCFLIIAASGSGS
>3485_141_1_0.001%
MHYCVYEFAVLTLKFCGSGSGS
>3486_141_1_0.001%
MHQCLVTYMQTLLSNCGSGSGS
>3487_141_1_0.001%
MIVCLIFAYEQLCGSGSGS
>3488_141_1_0.001%
MVECLVSLWQTAYDACGSGSGS
>3489_141_1_0.001%
MSSCLTSFWQQLYRQCGSGSGSGS
>3490_141_1_0.001%
MHQGLYNLARPIVEHCGSGSGS
>3491_141_1_0.001%
MFWYLWLPQTWYFETNCGSGSGS
>3492_141_1_0.001%
MGMRYTFTCGSGSGS
>3493_141_1_0.001%
MQGVCSPFMVKCCSGSGS
>3494_141_1_0.001%
MHECLTNWVTQLRIWNCGSGSGS
>3495_141_1_0.001%
MTPYFLVFLVLLMIASGSGSGS
>3496_141_1_0.001%
MSHCLNFWLTILYGSGSVS
>3497_141_1_0.001%
MHECFQKYLTTFILYFGSGSGS
>3498_141_1_0.001%
MTPHSMLDSWLWILFLCGSGSGS
>3499_141_1_0.001%
MTHGFYNLVPLIMNDCGSGSGS
>3500_141_1_0.001%
MNASLGSYWCGSGSGS
>3501_141_1_0.001%
MHYCMSNLAETVLDSVDCGSGSGS
>3502_141_1_0.001%
MSPCLTNFVELLFEHCGSGSGS
>3503_141_1_0.001%
MKPCLTMFWSTYLNYCGSGSGS
>3504_141_1_0.001%
MTPDFSGLLSLLRNAGRGSGS
>3505_141_1_0.001%
MSQCLTELFLSVADACGSGSGS
>3506_141_1_0.001%
MSHCLENIWLTILYGSGSGS
>3507_141_1_0.001%
MHECLSALLSTLFVICGSGSGS
>3508_141_1_0.001%
MSYCLTELWLAFLSGCGSGSGS
>3509_141_1_0.001%
MSRCLTSIWVSLYDRFSGSGS
>3510_141_1_0.001%
MSQCLSNLWLTAAHFCSSGSGS
>3511_141_1_0.001%
MNNVWYLDWLLCSSGSGS
>3512_141_1_0.001%
MSQCLSNPWVILCGSGSGS
>3513_141_1_0.001%
MHQCLVSFTLTLLDCGSGSGS
>3514_141_1_0.001%
MPGCVTNFWLLLLHECGSGSGS
>3515_141_1_0.001%
MWWCTVLYGPLLFPLKCGSGSGS
>3516_141_1_0.001%
MLYCPLFWLDCFGSGSGS
>3517_141_1_0.001%
MHPCLSSLFELLITRSSATGSAS
>3518_141_1_0.001%
MHYCLTALFQQFVLVCGSGSGS
>3519_141_1_0.001%
MHSCLQALIECYIKHFGSGSGS
>3520_141_1_0.001%
MHACLTDLWPWLFDKICGSGSGS
>3521_141_1_0.001%
MQPCLENVVWHLYLSCGSGSGS
>3522_141_1_0.001%
MHQCVYEFTQLLALYCGSGSGS
>3523_141_1_0.001%
MHPCLVHFWQMALCGSGSGS
>3524_141_1_0.001%
MQKVSPIGDLLFFVFLCGSGSGS
>3525_141_1_0.001%
MRECLYNFMVSICGSGSGS
>3526_141_1_0.001%
MPPDFSGFVAFLRNECGRGSGS
>3527_141_1_0.001%
MHYCIEQAVYMFFKICGSGSGS
>3528_141_1_0.001%
MHQCLYELFCVSSHSCGSGSGS
>3529_141_1_0.001%
MSHCLTSLWKTAYLFCGSGSGS
>3530_141_1_0.001%
MHRCMYDLYLLYASTCGSGSGS
>3531_141_1_0.001%
MSHCLNLWLTILCGSGSGS
>3532_141_1_0.001%
MLLLVIPSCGSGSGS
>3533_141_1_0.001%
MPPDFSGFLAFLRTASCSGTGS
>3534_141_1_0.001%
MHECLSNLWLMYLHICGSGSGS
>3535_141_1_0.001%
MSQCLENCGRTIRLGSGSGS
>3536_141_1_0.001%
MCVASKPCGIKFSNGRGS
>3537_141_1_0.001%
MIVCRLTSPPGNCGSGSGS
>3538_141_1_0.001%
MSQCLHELVTLLCQTCGSGSGS
>3539_141_1_0.001%
MNIFLSGLRTRIRDACGSGSGS
>3540_141_1_0.001%
MYFINPHSCGSGSGS
>3541_141_1_0.001%
MHECLLNFVFVWCGSGS
>3542_141_1_0.001%
MHQGLYNLFTNAICGSGIGS
>3543_141_1_0.001%
MPPDFIGFLAFLRNACGAGRGS
>3544_141_1_0.001%
MHECLYYPGLLLIETCGSGSGS
>3545_141_1_0.001%
MHECVSTFWSMLLKVHCGSGSGS
>3546_141_1_0.001%
MLREFFPFDLLLSYCGSGSGS
>3547_141_1_0.001%
MHECLTRLCLTYVGCCGSGSGS
>3548_141_1_0.001%
MHQCLHDFARQVYIWHRGSGSGS
>3549_141_1_0.001%
MHQCLTSFLHTYLNVFCGSGSGS
>3550_141_1_0.001%
MHPCLSELVILWIQTCGSGSGS
>3551_141_1_0.001%
MHSCLSDLWWRCLAICGSGSGS
>3552_141_1_0.001%
MHECLSNMWLMYLHNCGSGSGS
>3553_141_1_0.001%
MHPCRTNLWLTSCGSGSGS
>3554_141_1_0.001%
MSASLTGFSLSCWPLCGSGSGS
>3555_141_1_0.001%
MHECLASLFLSFYTRCGSGSGS
>3556_141_1_0.001%
MQGSNHNPCRSGSYPYDVPDYAGSGS
>3557_141_1_0.001%
MLQGLYNLARLIVNCGSGSGS
>3558_141_1_0.001%
MNYLLDPTRKYCGSGRGS
>3559_141_1_0.001%
MSRELLHRCGSGSGS
>3560_141_1_0.001%
MHQSLHNLARLIVENCGSDSGS
>3561_141_1_0.001%
MSRCLTSLWVSLYDRCGSGSDS
>3562_141_1_0.001%
MHHCLTGLWEAMIIPLCGSGSGS
>3563_141_1_0.001%
MPKVNNRSPNTCGSGSGS
>3564_141_1_0.001%
MSFWFPSTLWIYYSYGCGSGSGS
>3565_141_1_0.001%
MYLLCRLSHPCCGSGSGS
>3566_141_1_0.001%
MHECLHHLFTSIWANCCGSGSGS
>3567_141_1_0.001%
MTTGFSGFLEFLRYACGSGRGS
>3568_141_1_0.001%
MHECFLSLVNVWLCGSGSGS
>3569_141_1_0.001%
MLISRRCCLTSLNCGSGSGS
>3570_141_1_0.001%
MLARYNLHTCGSGSGS
>3571_141_1_0.001%
MSSNSPLTCGSGSGS
>3572_141_1_0.001%
MMFVRMMRICLSCGSGSGS
>3573_141_1_0.001%
MSTPMLLGYTRGSGSGS
>3574_141_1_0.001%
MSSCLTFFWQLMYCQCGSGSGS
>3575_141_1_0.001%
MTHCLENFLLTILCRATGS
>3576_141_1_0.001%
MPVPSPTCGSGSGS
>3577_141_1_0.001%
MWPTWSGFMNYLYSLCGSGSGS
>3578_141_1_0.001%
MSHCLENFWLTILCGSASGS
>3579_141_1_0.001%
MHRCLYTLTAALIYNCGSGSGS
>3580_141_1_0.001%
MHCLCDLIQLYCGSGSGS
>3581_141_1_0.001%
MHECLQQLVSLTQKWSGSGSGS
>3582_141_1_0.001%
MHVFLVNLVLIWFGSGAAS
>3583_141_1_0.001%
MTPAFSGFLAFLRNPCGSGSGS
>3584_141_1_0.001%
MHECLSAFIDSLLWNCGSGSCS
>3585_141_1_0.001%
MSLCLTQLWTIWINHGGSGSGS
>3586_141_1_0.001%
MSLGWHISTCGSGSGS
>3587_141_1_0.001%
MHQCLYDLFCVFSHSCGSASGS
>3588_141_1_0.001%
MSSCLSPLLHQLSDCGSGSGS
>3589_141_1_0.001%
MHACLTSFWILCGSGRGS
>3590_141_1_0.001%
MTPDSSGFLPFLRNACGSGSGS
>3591_141_1_0.001%
MHTCFEWLMSHILHASCGSGSGS
>3592_141_1_0.001%
MHCLYYLLLTSCGSGSGS
>3593_141_1_0.001%
MHSCLHSFWSICLSYCGSGSGS
>3594_141_1_0.001%
MRVCLTTFVEHLFLSCGSGSGS
>3595_141_1_0.001%
MSYKKFFQHVCGSGSGS
>3596_141_1_0.001%
MHECLFNLIVTLCGSGSGS
>3597_141_1_0.001%
MHRCLTKIWEQWFTSCGSGSGS
>3598_141_1_0.001%
MHQCIVSLWNMWFNHCGSGSGS
>3599_141_1_0.001%
MSVCVILIRIGCGSGSGS
>3600_141_1_0.001%
MHECLYKLFVRLMHNCGSGSGS
>3601_141_1_0.001%
MAPDFSAFLASLWYACDSCIGS
>3602_141_1_0.001%
MHQSLYDLVYLLCGSGSGS
>3603_141_1_0.001%
MPVLLRFWLSIHLFGSGRCS
>3604_141_1_0.001%
MFAFVCSLSFCGSGSGS
>3605_141_1_0.001%
MRACLAGLVCIYFSHMCGSGSGS
>3606_141_1_0.001%
MHSCLEGLFSLFYDYCGSGSGS
>3607_141_1_0.001%
MEASAHWILFLVTYACGGAS
>3608_141_1_0.001%
MTPDSSGFLALLRNACGSGSGS
>3609_141_1_0.001%
MICGLLIILRFCGSGSGS
>3610_141_1_0.001%
MTECLTRLWVTMYARCGSGSGS
>3611_141_1_0.001%
MSSCLTQFWTSCVTRFCGGSGS
>3612_141_1_0.001%
MYLQSYNNNLCGSGSGS
>3613_141_1_0.001%
MHQCLTGLWPRFYLTSGTGSGS
>3614_141_1_0.001%
MSQCLSELLSLYIDFKCGSGSGS
>3615_141_1_0.001%
MHYCLSSFWSSWISYSSGCGSGSGS
>3616_141_1_0.001%
MFYVWNPFVFKFGSGCGS
>3617_141_1_0.001%
MTHDFSGLRVIQRNVFGSGSGS
>3618_141_1_0.001%
MYTINPNSCGSGSGS
>3619_141_1_0.001%
MYWSYRRLSSCGSGSGS
>3620_141_1_0.001%
MPSCLTQFWILLSTHCGSGSGS
>3621_141_1_0.001%
MYSSATWILVLLTYGSGSGS
>3622_141_1_0.001%
MPGNFIWTCAPGSYPYYVPDYAGCGS
>3623_141_1_0.001%
MRECLTRRLYTDMQDCGSGRGS
>3624_141_1_0.001%
MSHCLSNFWLTLLFGSGSGS
>3625_141_1_0.001%
MPPCLTPLWVAYVPVCRSGSGS
>3626_141_1_0.001%
MSQSVTDLCLTLYRSCGSGSGS
>3627_141_1_0.001%
MFVYWTPSPWFPLLRCGSGSGS
>3628_141_1_0.001%
MAYCLTDFWVTTTRIVCGSGSGS
>3629_141_1_0.001%
MHQCLSLLLDSFIRNGGSGSGS
>3630_141_1_0.001%
MHECLSKVIATLLCGSGSGS
>3631_141_1_0.001%
MTPVFSGMVAFLRNACGSGSGS
>3632_141_1_0.001%
MHKCLVELVTKYISCGSGSGS
>3633_141_1_0.001%
MHACLRNLAALLLYTCGSGSGS
>3634_141_1_0.001%
MHRCLQSLAHLFTFCGSGSGS
>3635_141_1_0.001%
MHPCLVELLHLICGSGSGS
>3636_141_1_0.001%
MSVLTSGVELRQRSGS
>3637_141_1_0.001%
MEPPDNWILVLLTCGSGSGS
>3638_141_1_0.001%
MHECLSNRVNTLLQQCGSGSGS
>3639_141_1_0.001%
MHPCLEYLWSAFLSICGSGSVS
>3640_141_1_0.001%
MAQCLSELWLRIYLQHCGSGSGS
>3641_141_1_0.001%
MHLCLTDLFVTVYKLHCGIGSGS
>3642_141_1_0.001%
MHECVVLLWTLLHTCGSGSGS
>3643_141_1_0.001%
MFYVWNPFVFKCGICSGS
>3644_141_1_0.001%
MHPCLESITMLIACHICGSGSGS
>3645_141_1_0.001%
MPYCDNSCGSGSGS
>3646_141_1_0.001%
MHPAFSGFLAFRWYACGSGSGS
>3647_141_1_0.001%
MSPCLSGFWMSVYEYYFGSGSGS
>3648_141_1_0.001%
MHACLVDLWSLWHVACGRGSGS
>3649_141_1_0.001%
MHQCFAELFIRYLTLCGSGSGS
>3650_141_1_0.001%
MPHCLNLWLTSQCGCGSGS
>3651_141_1_0.001%
MSHWLENFGLTILCGSGSGS
>3652_141_1_0.001%
MLLPPIDCGSGSGS
>3653_141_1_0.001%
MHECMYTLTLSAWWIYCGSGSGS
>3654_141_1_0.001%
MSHCLTDLWMRFTAICGSGSGS
>3655_141_1_0.001%
MFYVRNPCVFKCGGGSGS
>3656_141_1_0.001%
MHQCVVNFWLTLFGSGSGS
>3657_141_1_0.001%
MYRCLMDLCHLVCGSGSGS
>3658_141_1_0.001%
MSCLLEKVTLWFLRYICGSGSGS
>3659_141_1_0.001%
MIFDPPGFVACFRYEWGRGSAS
>3660_141_1_0.001%
MSRLTCTHSDCGSGSGS
>3661_141_1_0.001%
MHSLYDLIQLYCGSASGS
>3662_141_1_0.001%
MHFCLLSFVTTMPWSHCGSGSGS
>3663_141_1_0.001%
MQNLSALWTRIYDACGTGSGS
>3664_141_1_0.001%
MHRCLTEFVEKYLRCCGSGSGS
>3665_141_1_0.001%
MDVWSHDWLSAILSAVCGNGRDS
>3666_141_1_0.001%
MHPCLSGLWLNFLPYCGSGS
>3667_141_1_0.001%
MPLSLENIWQTILCGSGSGS
>3668_141_1_0.001%
MAECLSSLWSIAFRFCGSGSGS
>3669_141_1_0.001%
MHQCLHDFVARMLLNCGSGSGS
>3670_141_1_0.001%
MWFALLLWFLSDCGSGSGS
>3671_141_1_0.001%
MELCLWLTICTLSLNCGSGSGS
>3672_141_1_0.001%
MHPCIYQLAVLYIEDYCGSGSGS
>3673_141_1_0.001%
MHECLYDLFSQLYMHNCGSGSGS
>3674_141_1_0.001%
MDASANWILDLLTCGSGRGS
>3675_141_1_0.001%
MTQCLTQLWQSVFQFNCGSGSGS
>3676_141_1_0.001%
MQHTSSSAHLCGSGSGS
>3677_141_1_0.001%
MTPYFSGFLAGLRKACGSGSGS
>3678_141_1_0.001%
MHPCLTEFWHRFIEYCGSGSGS
>3679_141_1_0.001%
MYSSYRDHNNCGSGSGS
>3680_141_1_0.001%
MHYCLLSYFSSWVELRQRSGS
>3681_141_1_0.001%
MSHCLENFWLTIMGSGSGS
>3682_141_1_0.001%
MIFFVFFRIVAAAAAAS
>3683_141_1_0.001%
MSWPMSSCGSGSGS
>3684_141_1_0.001%
MHKCLQNLLSSAIYACGSGSGS
>3685_141_1_0.001%
MHQCVYNFALIYLRQRSGS
>3686_141_1_0.001%
MHPCIEGLVFRIWHVCGSGSGS
>3687_141_1_0.001%
MHACLVRLCEIVYDHCCSGSGS
>3688_141_1_0.001%
MSVLLSSSVLRQRQGS
>3689_141_1_0.001%
MHQCMYNLALLLSCGSGNGS
>3690_141_1_0.001%
MFPDICYWLLLQLMSSCGSGSGS
>3691_141_1_0.001%
MVLSANWILVLLTCGSGSGS
>3692_141_1_0.001%
MHVCLETLILSFFAQCGSGSGS
>3693_141_1_0.001%
MSHCVTDFWLLLSCGSGSGS
>3694_141_1_0.001%
MDPSASWILVLLTSGSGSGS
>3695_141_1_0.001%
MLYFMNISPDFDWVHYWRSGSGS
>3696_141_1_0.001%
MHVCLEKLVMLLAYNCGSGSGS
>3697_141_1_0.001%
MPSCLTELLSTISHCGSGSGS
>3698_141_1_0.001%
MSRCLTSLWLSLYDRCGSGSGS
>3699_141_1_0.001%
MHLCLASLWMNLLQCCGSGSGS
>3700_141_1_0.001%
MSRCLSDLWLMLLRFGSGSGS
>3701_141_1_0.001%
MHECLYGLWSTMHGHICGSGSGS
>3702_141_1_0.001%
MHACLHHLTIEFLHAYCGSGSGS
>3703_141_1_0.001%
MIPDFSGFLAFLRNACGIGSGS
>3704_141_1_0.001%
MHQCLMNLTNIVAQNVCGIGSGS
>3705_141_1_0.001%
MNRCLTQFVSLFIDRYCGSGSGS
>3706_141_1_0.001%
MSHCLTFLTILCGSGSGS
>3707_141_1_0.001%
MEYCFHNLVTRLADTYGVGGDS
>3708_141_1_0.001%
MPVSPPNYCGSGSGS
>3709_141_1_0.001%
MHECAVWIVPMLFSLCGSGSGS
>3710_141_1_0.001%
MDPSANWILVLLSYGSGIAS
>3711_141_1_0.001%
MSLFLENLWGNFLLYCGSGSGS
>3712_141_1_0.001%
MFCDLTSLFLLICALCGSGSGS
>3713_141_1_0.001%
MHECLSSLLFLWVRSCGSGSGS
>3714_141_1_0.001%
MHMHECLTKFIVYLTASCGSGSGS
>3715_141_1_0.001%
MHYCVQMLLESWLVNRGSGSGS
>3716_141_1_0.001%
MHQCLYNLARLLVENCGSGSGS
>3717_141_1_0.001%
MHCLYRLWNVWVTCGSGSGS
>3718_141_1_0.001%
MHQCLHNLFQVIVKQGGSGSGS
>3719_141_1_0.001%
MHRCLTDLVQLFCKSCGSGSGS
>3720_141_1_0.001%
MVHGLENFWLTIRCGSGSGS
>3721_141_1_0.001%
MVCHSTSGYCGSGSGS
>3722_141_1_0.001%
MYECVYHLTLLMCGSGSGS
>3723_141_1_0.001%
MHPCLTSLWLLLSRCCGSGSGS
>3724_141_1_0.001%
MDYPWCMNLLEWPCGSGSGS
>3725_141_1_0.001%
MSVWYHSSSTTMNCGCGSGSGS
>3726_141_1_0.001%
MHWCLHNLIITLCGSGSGS
>3727_141_1_0.001%
MPPQCNLSSLLWILMRRGSGSGS
>3728_141_1_0.001%
MHQCLYDLFAQYVLIHCGSGSDS
>3729_141_1_0.001%
MHLCFFACGSGSGS
>3730_141_1_0.001%
MHECVSNFCSMLLKEQCGSGSGS
>3731_141_1_0.001%
MHELTIALSSWFLLCGSGSGS
>3732_141_1_0.001%
MHSCLASLFTLWLVHCGSGSGSGS
>3733_141_1_0.001%
MSFDFSGFFVFFRTACGSGSGS
>3734_141_1_0.001%
MSQCLTAFFLTLCGSGSGS
>3735_141_1_0.001%
MHECLHHLFTSIWTKCGSGSGS
>3736_141_1_0.001%
MQPCLTDVWLLLGGCYCGSGSGS
>3737_141_1_0.001%
MQGHILLTKCIGSYPYDVPDYAGSGS
>3738_141_1_0.001%
MSVLLRFGLSMHLCVSGSCS
>3739_141_1_0.001%
MHPCLASLVAAAWNLKCGSGSGS
>3740_141_1_0.001%
MFLAFLLDGPLAAYLTCGSGSGS
>3741_141_1_0.001%
MHECISNLLFLICGSGSGS
>3742_141_1_0.001%
MTPNCRWISSVAPNICGSGSGS
>3743_141_1_0.001%
MHLCLVNLVYIVCGSGSGS
>3744_141_1_0.001%
MHQCLYNLALLVSYGSGSGS
>3745_141_1_0.001%
MHLCPEELLVAFYVRQRSGS
>3746_141_1_0.001%
MSSYFPLALFALWAECGSGSGS
>3747_141_1_0.001%
MYQCSYNLASLIVENCGSGRGS
>3748_141_1_0.001%
MTPGDSGGHAVLRNACGRGSGS
>3749_141_1_0.001%
MHQCLNDFVARMFLNCGSGSGS
>3750_141_1_0.001%
MSLFLDWWCGLLPFAKCGSGSGS
>3751_141_1_0.001%
MSVHPFCGCGSGSGS
>3752_141_1_0.001%
MSVLFSSFSYLRHGSGS
>3753_141_1_0.001%
MTPDFSVSLAFLRNACGSGSGS
>3754_141_1_0.001%
MLQCLSECFLVFGYDSGS
>3755_141_1_0.001%
MSYCLTEFWSTLISHSGSGSGS
>3756_141_1_0.001%
MHVCLTKLWWTLCGSGSGS
>3757_141_1_0.001%
MHHLTTVHCGSGSGS
>3758_141_1_0.001%
MSHRLENIWLTILYGSGSGS
>3759_141_1_0.001%
MHECLTIALSSWFLLCGSGSGS
>3760_141_1_0.001%
MQGGQSTRLYCCSYEYDVPDYAGSGS
>3761_141_1_0.001%
MHECHHNWVTLLYGSGSGS
>3762_141_1_0.001%
MHECLYKLLIIVCGSGSGS
>3763_141_1_0.001%
MTPCTQETWYHIILRIGSGSGS
>3764_141_1_0.001%
MHELYNLSTLWLDCGSGSGS
>3765_141_1_0.001%
MSSCLSSFWQQLYRQCGSGSGS
>3766_141_1_0.001%
MSVCPSFGQPGSIFGSGSGS
>3767_141_1_0.001%
MHQCLYNLALLWSCGSGSGS
>3768_141_1_0.001%
MHWCLTNLVSPYINHCGSGSGS
>3769_141_1_0.001%
MHQCLYKLALLLSCGSGSGS
>3770_141_1_0.001%
MHLCLSKFAELLFKSCGSGSGS
>3771_141_1_0.001%
MHSCISGLWQVILLSCGSGSGS
>3772_141_1_0.001%
MTTDFSGFLAFLRNECGRGSGS
>3773_141_1_0.001%
MHECLYNLCSMTFCGSGSGS
>3774_141_1_0.001%
MVADCGTCGSGSGS
>3775_141_1_0.001%
MHLFLHNFFLIICGSGSGS
>3776_141_1_0.001%
MHLCLERLVQLYAIRGGSGSGS
>3777_141_1_0.001%
MHHCLQGLVEQIYLMCGSGSGS
>3778_141_1_0.001%
MTPDFSGFLACLRNVCGSGSGS
>3779_141_1_0.001%
MHQCVYNFALIYLRHGSGS
>3780_141_1_0.001%
MTPDFAGLLAFLRNACGSGSGS
>3781_141_1_0.001%
MFYVWNPFVFKGGSGSGS
>3782_141_1_0.001%
MSVCIIFFLELRQGSGS
>3783_141_1_0.001%
MSSCLTQFCTSLFTHCGSGSGS
>3784_141_1_0.001%
MHHCLTSLWTTLYHACGSGSGS
>3785_141_1_0.001%
MCSSLTKHTLCGSGSGS
>3786_141_1_0.001%
MSYCLTSFWPTVICGSGSGS
>3787_141_1_0.001%
MHKCLYDMIVSTSGSGSGS
>3788_141_1_0.001%
MHVCLVNLFALYYKTFGSGSGS
>3789_141_1_0.001%
MSPETCFVYLYPIFPCGSGSGS
>3790_141_1_0.001%
MHECLSHFWTAIYAHRCGSGSGSGS
>3791_141_1_0.001%
MHYCLSSVWSSWISYSCGSGSGS
>3792_141_1_0.001%
MSYCLTFWLTLSCGSGIGS
>3793_141_1_0.001%
MHECFHNMIISHISYLCGSGSGS
>3794_141_1_0.001%
MHACFLNLFTLIATCGSGSGS
>3795_141_1_0.001%
MYACLTQLWQTIIMKCGSGSGS
>3796_141_1_0.001%
MHECLTALIGLYIGSCGIGSGS
>3797_141_1_0.001%
MHWLSLAWVQKYVSGFCGSGSGS
>3798_141_1_0.001%
MTPAFSGFLAFPRNACGNGSGS
>3799_141_1_0.001%
MHYCLSNVTQTLYMYFCGRGSGS
>3800_141_1_0.001%
MFACGLIYAMFLAYLCGSGSGS
>3801_141_1_0.001%
MSPCWASAILILLALCGSGSGS
>3802_141_1_0.001%
MNEFLDVRLYWFGFCGSGSGS
>3803_141_1_0.001%
MSTYDVYADWLYLRQGSGS
>3804_141_1_0.001%
MHQCLGALVDSMVALKCGSGSGS
>3805_141_1_0.001%
MSECLTAFWTTVFLYCGSGSGS
>3806_141_1_0.001%
MHYCLQMFILKLLIDCGSGSGS
>3807_141_1_0.001%
MTPFFSGILNFLRYACGRERGS
>3808_141_1_0.001%
MQGRFPIPDCGSYPYVVPDYAGTGS
>3809_141_1_0.001%
MFWYLGLPQTWDFETNCGSGSGS
>3810_141_1_0.001%
MSHRLENFLTIPCSSGSGS
>3811_141_1_0.001%
MCVCRIFSLWSCGSGSGS
>3812_141_1_0.001%
MQPCLTNFCPTICCCHSGS
>3813_141_1_0.001%
MHCLYDLIKLDCGSGSGS
>3814_141_1_0.001%
MSHCLENCWLTILFGSGSGS
>3815_141_1_0.001%
MHQCLSELSTVYFNTCGSGSGS
>3816_141_1_0.001%
MFPCLHDLALLLILVCGSGSGS
>3817_141_1_0.001%
MAPCLLIILDLIISCCGSGSGS
>3818_141_1_0.001%
MSVFRSCFCFCGSGSGS
>3819_141_1_0.001%
MSHCLENFCPTILCGSGSGS
>3820_141_1_0.001%
MNSYSRICGSGSGS
>3821_141_1_0.001%
MYYCLTEFWSTLIHCGSGSGS
>3822_141_1_0.001%
MNACLTGFWLAYCSLSCGSGSGS
>3823_141_1_0.001%
MHQCLSYLVTTAWILNCGSGS
>3824_141_1_0.001%
MHSCLTAFWGTLIANFGSGSGS
>3825_141_1_0.001%
MHACLTGFWLAYFSLSYGSGRGS
>3826_141_1_0.001%
MSYCLTESWSTLIHCGSGSGS
>3827_141_1_0.001%
MHECFASYLSVLTLCGSGSGS
>3828_141_1_0.001%
MQRCFSMLATHLIYNCGSVSGS
>3829_141_1_0.001%
MHLCLSQFMALFLPVCGSGSGS
>3830_141_1_0.001%
MHECLTLYWYTILNYCASGSGS
>3831_141_1_0.001%
MSQCLEKCWLTIFVGSGAAS
>3832_141_1_0.001%
MHECLHMLFLSLVTHSGSGSGS
>3833_141_1_0.001%
MHACLEDLWHKVAAWCGSGSGS
>3834_141_1_0.001%
MSRFLTSLWVSLYDRCGSGSGS
>3835_141_1_0.001%
MHECILSLLESYCRFCGSGSGS
>3836_141_1_0.001%
MTPDFSGGLAFLRNACGSGSGS
>3837_141_1_0.001%
MQLILEWWPGLLPFAKCGRGNGS
>3838_141_1_0.001%
MLTITPHLCGSGSGS
>3839_141_1_0.001%
MTPDFSAFLVFLRNACGSGSGS
>3840_141_1_0.001%
MFHKYLVLIDCGSGSGS
>3841_141_1_0.001%
MPQPNPDTCGSGSGS
>3842_141_1_0.001%
MHGCLTQFWVTFLCGSGSGS
>3843_141_1_0.001%
MPSWPSNHRCGSGSGS
>3844_141_1_0.001%
MPPHFSGFLAFLTNACGGGSGS
>3845_141_1_0.001%
MHPCPTSPFEQLISSSCGSGSGS
>3846_141_1_0.001%
MSHCLTSLWKTAYMFYGSGSGS
>3847_141_1_0.001%
MHPCLEKLFLVLCHKCGSGSGS
>3848_141_1_0.001%
MHAGLEKLVCTILYKCGSGSGS
>3849_141_1_0.001%
MSVCLWCLLFFLYCGSGSGS
>3850_141_1_0.001%
MHQCFFDVIVLLCGSGSGS
>3851_141_1_0.001%
MYCVPCVSCGSGSGS
>3852_141_1_0.001%
MHLCVETFWVTQLSCCGSGSGS
>3853_141_1_0.001%
MTPEFSGFLAFRRNACGSGSGS
>3854_141_1_0.001%
MHECFQRLCLMILAQCGSGSGS
>3855_141_1_0.001%
MHACLAAYFHSILTLCGSGSGS
>3856_141_1_0.001%
MHECLYYLGLHLIETCGSGSGS
>3857_141_1_0.001%
MHECVSNLWRIYWHGCGSGSGS
>3858_141_1_0.001%
MHRCLSELLVMWVCGSGSGS
>3859_141_1_0.001%
MSHSLENIWQTVLYGSGSGS
>3860_141_1_0.001%
MSCSNWFSYSLLLYAVCGSGSGS
>3861_141_1_0.001%
MHQCLYDLFCVFSHSFRSGSGS
>3862_141_1_0.001%
MSACLTELWSTLFACGSGSGS
>3863_141_1_0.001%
MHECIVSPLWTICGSGSGS
>3864_141_1_0.001%
MPHCLENFWLTIMCGSGSGS
>3865_141_1_0.001%
MASCLTSFWLLMCGSGSGS
>3866_141_1_0.001%
MQECLYKLVILLCGSGSGS
>3867_141_1_0.001%
MHGCLTSFWYAIMSNCGSGSGS
>3868_141_1_0.001%
MHECLFSFALCWSHRGSGSGS
>3869_141_1_0.001%
MHGCLASLFEEVFQSCGSGSGS
>3870_141_1_0.001%
MTPCTQETWYHIILRFCGSGSGS
>3871_141_1_0.001%
MQYCLQGLMSLVVQTCGSGSGS
>3872_141_1_0.001%
MSHFLENFWLTIICGSGSGS
>3873_141_1_0.001%
MHQCVVETLILLVATCGSGSGS
>3874_141_1_0.001%
MSQCLSNLWLTASHFCGIGSDS
>3875_141_1_0.001%
MNSRLTNLVRRYINHCGSGSGS
>3876_141_1_0.001%
MHECLTALIGLYIGYCGSGSGS
>3877_141_1_0.001%
MTPDFSGFLSLLRNACGSGSGS
>3878_141_1_0.001%
MSHLQNFWLTILCGSGSGS
>3879_141_1_0.001%
MNECLTSLFNWLWPCGSGSGS
>3880_141_1_0.001%
MHQCVYNFALIYLRQRQGS
>3881_141_1_0.001%
MYSALPRNYRCGSGSGS
>3882_141_1_0.001%
MSVCILLFWLFCGSGSGS
>3883_141_1_0.001%
MLVLYWWLKWDLCGSGSGS
>3884_141_1_0.001%
MSQCLSNLWVILCCSGSGS
>3885_141_1_0.001%
MPYTLRTCGSGSGS
>3886_141_1_0.001%
MHLCVTSLWPAIYKCCGSGSGS
>3887_141_1_0.001%
MYACLTNLWISFLAVTCGSGSGS
>3888_141_1_0.001%
MACLSELWLSIYVHHCGSGRGS
>3889_141_1_0.001%
MHMHQCLYNLALLLSCGSGSGS
>3890_141_1_0.001%
MHECLTSAFTALYNTCGSGSGS
>3891_141_1_0.001%
MSLFLDWWRGLLHFAKCGSGSGS
>3892_141_1_0.001%
MHECIAALWTLAFFSCGSGSGS
>3893_141_1_0.001%
MHVCLVQLAQHLHVYFCGSGSGS
>3894_141_1_0.001%
MHYCVYSLFMTLCGSGSGS
>3895_141_1_0.001%
MHECLSTLIASIFAGFGSGSGS
>3896_141_1_0.001%
MLRWSCPQLHWYLSDCGSGSGS
>3897_141_1_0.001%
MSHHPENIWMRVLYGSGGGS
>3898_141_1_0.001%
MLTPMLLGYTCGSGSGS
>3899_141_1_0.001%
MSHCLENFLTILCGRCSGS
>3900_141_1_0.001%
MHECLSLYWSTFLNYCDSGGGS
>3901_141_1_0.001%
MRSCLQNFVSLYACHICGSGSGS
>3902_141_1_0.001%
MHACHAHTIELYLISFCGCGSAS
>3903_141_1_0.001%
MSTWKQLIKTLLKGFCGSGTGS
>3904_141_1_0.001%
MAVWSNYFLSTILSAFCGSGSGS
>3905_141_1_0.001%
MLFQLYAILCFIGSGS
>3906_141_1_0.001%
MYSCTPTCGSGSGS
>3907_141_1_0.001%
MSLTPWAWLYDMWCGSGSGS
>3908_141_1_0.001%
MHECLNRFILSAFLNCGSGSGS
>3909_141_1_0.001%
MYQCLLNLMSLLARTCGSGSGS
>3910_141_1_0.001%
MSDCLTESWSTLIHCGSGSGS
>3911_141_1_0.001%
MHQCLSHLLSHLLIPFGSGSGS
>3912_141_1_0.001%
MVSLLPCVSCGSGSGS
>3913_141_1_0.001%
MHPCLYNLALLLSCGSGRGS
>3914_141_1_0.001%
MHYCPPTSTNRFWWFCGSGSGS
>3915_141_1_0.001%
MFYVWTATVFKCGYGCGS
>3916_141_1_0.001%
MHECLYYLVLLLIETCGSGSGS
>3917_141_1_0.001%
MSVLLRFWLSMHLCGSGSRS
>3918_141_1_0.001%
MSRRPIPPYVSGSGS
>3919_141_1_0.001%
MSLLISSSLTCGSGSGS
>3920_141_1_0.001%
MDPSANWILVLLTCVSGSGS
>3921_141_1_0.001%
MHECVPGLLAVWLHDCGSGSAS
>3922_141_1_0.001%
MKACEQYAYLILFLLLCGSGSGS
>3923_141_1_0.001%
MQGKHCSVDERGSYPYDVPDYAGSGS
>3924_141_1_0.001%
MNKIKHYWYLLYYGFCGSGSGS
>3925_141_1_0.001%
MSRCLTDYWSLFLCSCGSGSGS
>3926_141_1_0.001%
MQKCLHDLLLSYVRYCGCGSGSGS
>3927_141_1_0.001%
MSRFLTSLWVSLYERCGSGSGS
>3928_141_1_0.001%
MHLCITSLVSLWWHQSCGSGSGS
>3929_141_1_0.001%
MSFCLSTCCLTILSDSGCVS
>3930_141_1_0.001%
MSYCLTSLWQVLIHACGSGSGS
>3931_141_1_0.001%
MAFARTTPLCGSGSGS
>3932_141_1_0.001%
MHECLQLLLVSYLHVCGSRSGS
>3933_141_1_0.001%
MKYTLRPCPSSCGSGSGS
>3934_141_1_0.001%
MSLCIRLLWWPYHVCGSGSGS
>3935_141_1_0.001%
MHCLYDLIQPYCGCGSGS
>3936_141_1_0.001%
MHLCVSGLLETFIQYCGSGSGS
>3937_141_1_0.001%
MHGCLQSPWSLWYLHCGSGSGS
>3938_141_1_0.001%
MTPDFSGFLSFLWNACGIGSGS
>3939_141_1_0.001%
MSVFRGFLQVLCGSGSGS
>3940_141_1_0.001%
MDTIGKHCGSGSGS
>3941_141_1_0.001%
MHLSTTDFCHLVYNHWCGSGCGS
>3942_141_1_0.001%
MPSCLSFLTLLYSTSCGSGSGS
>3943_141_1_0.001%
MLGGRSTKLYWYLYDCGSGSDS
>3944_141_1_0.001%
MPPDFSGFLASLRNACDSGSGS
>3945_141_1_0.001%
MDQCLTELWNRCYLLYCGSGSGS
>3946_141_1_0.001%
MHQCLYDLFCVFSHSYGSGSGS
>3947_141_1_0.001%
MTSDFSGILAVLRNACGRGSGS
>3948_141_1_0.001%
MTPDFSGSLAFFRNACGIGSGS
>3949_141_1_0.001%
MFYVWNTFVFQCGSRSGS
>3950_141_1_0.001%
MRNLHVYLYYTSVCGSGSGS
>3951_141_1_0.001%
MNECLYHLTLNYLMFTCGSGSGS
>3952_141_1_0.001%
MHQSLQSLVLAYYHLCGSGSGS
>3953_141_1_0.001%
MWRLACCVLCGSGSGS
>3954_141_1_0.001%
MTRSWFILFPMRSPYCGSGSGS
>3955_141_1_0.001%
MHECISKSFTHILLSYSDCVSGS
>3956_141_1_0.001%
MDPSANWILVLLTCGSGSS
>3957_141_1_0.001%
MSNNPPTCGSGSGS
>3958_141_1_0.001%
MHYCLSSLWSLWISYSCGIGSGS
>3959_141_1_0.001%
MSQCLTNLCIAIGSTCGSGSGS
>3960_141_1_0.001%
MQACQVELIELYCGSGSGS
>3961_141_1_0.001%
MCTRLFAMNCGSGSGS
>3962_141_1_0.001%
MHECLANALSTFILWCGSGSGS
>3963_141_1_0.001%
MHECLAKLLLTFCGTGTAS
>3964_141_1_0.001%
MYVCLNKFWRTLFGSSSGS
>3965_141_1_0.001%
MNACQSSLWLMLTLCGSGSDS
>3966_141_1_0.001%
MSQCLANLWILLGSSAAGGSGS
>3967_141_1_0.001%
MHYCLESLVLAYLVHCCSVSGS
>3968_141_1_0.001%
MSVCVVSLRHVSCGSGSGS
>3969_141_1_0.001%
MVHCTSSFLELLYQHWCGSGRGS
>3970_141_1_0.001%
MHPLILPHPTCGSGSGS
>3971_141_1_0.001%
MHKCVDLILLLCGSGSGS
>3972_141_1_0.001%
MFYVWNPIVFKFGSGSGS
>3973_141_1_0.001%
MHSCLVLFEIMYVRCGSGSGS
>3974_141_1_0.001%
MFPCLIWLCLLFPEICGSGSGS
>3975_141_1_0.001%
MSLTRWAWLDDMSCGSGSGS
>3976_141_1_0.001%
MRVIFVLLLLLSDTGNGS
>3977_141_1_0.001%
MHYCLQNVFSINSSSPSASRSGS
>3978_141_1_0.001%
MHAFLQSFVHLWYTNYCGSGSGS
>3979_141_1_0.001%
MSRVPREYCGSGSGS
>3980_141_1_0.001%
MSLVSTSCGSGSGS
>3981_141_1_0.001%
MSYFLTEFCSTLIHCGSGSGS
>3982_141_1_0.001%
MIIFFCTYRTLCGSGSGS
>3983_141_1_0.001%
MSHICNLIRVLWFYICGSGSGS
>3984_141_1_0.001%
MHLCIYNLTILHRHLCGSGSGS
>3985_141_1_0.001%
MHQSLYILSLLLSFGSGSGS
>3986_141_1_0.001%
MSQCLRNLCLTASHFCGSGSCS
>3987_141_1_0.001%
MHSCLVNLVNAFVPYLGGSGSGS
>3988_141_1_0.001%
MYECLTSFVYLLVSNCGSGSGS
>3989_141_1_0.001%
MHYCLESLLLAYLVHCGSGNGS
>3990_141_1_0.001%
MLQCLYNLARLIVENCGSGSGS
>3991_141_1_0.001%
MSHCVKFLTILCGSGSGS
>3992_141_1_0.001%
MHYCLSSFWSSWISYSFGSGSGS
>3993_141_1_0.001%
MHLCLYRFASLVIKHCGSGSGS
>3994_141_1_0.001%
MHYCLYDFLIFCFSECGSGSGS
>3995_141_1_0.001%
MFTHFPFALCGSGSGS
>3996_141_1_0.001%
MPRCVYDLYLLYATCGRGSGS
>3997_141_1_0.001%
MHSCLAGLWLVFLNNFGSGSGS
>3998_141_1_0.001%
MSSWLTSFWQQLYRCGSGSGS
>3999_141_1_0.001%
MHRCLEEFLSLWLCCSGSGS
>4000_141_1_0.001%
MPYISCLACGSGSGS
>4001_141_1_0.001%
MSLFQPKWYHLIPLLCGSGSGS
>4002_141_1_0.001%
MFYVWTPFVFKCGICSGS
>4003_141_1_0.001%
MHVWLTNLWELWLDCGSGSGS
>4004_141_1_0.001%
MDPSANWTLVLLTCGNGSGS
>4005_141_1_0.001%
MTPDFSGFLAFLRYACGSGSWS
>4006_141_1_0.001%
MLCYLLILGFTTFLVLCGSGSGS
>4007_141_1_0.001%
MHLYPERLDRLYAIRSGSVSGS
>4008_141_1_0.001%
MSHYFSRFLALLRSTSGSGSGS
>4009_141_1_0.001%
MTISTFTLMSCGSGSGS
>4010_141_1_0.001%
MYECLTSLFSLYVNGQCGSGSGS
>4011_141_1_0.001%
MATNFLRWLESLRYGFCGSGSGS
>4012_141_1_0.001%
MLYCILLYDYSYLCGSGSGS
>4013_141_1_0.001%
MSTCFILLFALCCGSGSGS
>4014_141_1_0.001%
MEPSANIIVLLTYGSGSGS
>4015_141_1_0.001%
MLCLFNLARLIVENCGSGSGS
>4016_141_1_0.001%
MHQCSYNLFTNAICGSGSGS
>4017_141_1_0.001%
MPPDSPGVLATLRYAYGRGSGS
>4018_141_1_0.001%
MHVCLEKLVMLLAYKCGSSSGS
>4019_141_1_0.001%
MRPPIYSMDCGSGSGS
>4020_141_1_0.001%
MSVCLTALWTLIHDYHFGSGSGS
>4021_141_1_0.001%
MSLCLSDYWSLLYRLCGSGSGS
>4022_141_1_0.001%
MHFCLQSLLVSYVTFCGSGIGS
>4023_141_1_0.001%
MHYCVTTLFLTWFPNCGSGSGS
>4024_141_1_0.001%
MHQCLYNLALLLSCGSGSGSGS
>4025_141_1_0.001%
MHVCLHNFFELLLHCGSGSGS
>4026_141_1_0.001%
MNVCLHGVVTLYLTYYCGSGSGS
>4027_141_1_0.001%
MLVSLLCGLCICGSGSGS
>4028_141_1_0.001%
MTPVFSGFLAIRRNACGSGSGS
>4029_141_1_0.001%
MPECLTELWSTFLTCGSGSGS
>4030_141_1_0.001%
MHECLCAFVTLWSCGSGSGS
>4031_141_1_0.001%
MTPEFSGFLAFRRNAYGGGSDS
>4032_141_1_0.001%
MPVYNFYFCGSGSGS
>4033_141_1_0.001%
MEPTWRGFVNFLQNKFGSGSGS
>4034_141_1_0.001%
MYRCLENFWLTIRCDSGGGS
>4035_141_1_0.001%
MLLRPLTGVFCGSGSGS
>4036_141_1_0.001%
MPPMDLPNCGSGSGS
>4037_141_1_0.001%
MHGCLTGLWMTLATLNCGSSSGS
>4038_141_1_0.001%
MFPDTCWLLLRWLFGSGSGS
>4039_141_1_0.001%
MTPDFSGFLACLRKACGSGRGS
>4040_141_1_0.001%
MPDISPITCGSGSGS
>4041_141_1_0.001%
MCVFRVLLCFITFGSDSGS
>4042_141_1_0.001%
MHECLHKFFVIAGSGSGS
>4043_141_1_0.001%
MVCIQTLVQSWVLSWGTGSGS
>4044_141_1_0.001%
MHRVLTMLWNLALNCGSGSCS
>4045_141_1_0.001%
MYRHHTTPNCGSGSGS
>4046_141_1_0.001%
MCAVTLRAFCTCGSGSGS
>4047_141_1_0.001%
MSHCFENFLLTNLCCTGGVS
>4048_141_1_0.001%
MHACLEALWNHVYRSSCGSGSGS
>4049_141_1_0.001%
MQRRWCPQVHWYLSDCGSGSGS
>4050_141_1_0.001%
MTRALSGFLAFLRYEGGSGSGS
>4051_141_1_0.001%
MFSPANWILVLLTCGSGSGS
>4052_141_1_0.001%
MYLCLTTLWTTVYNTSCGSGTGS
>4053_141_1_0.001%
MSYCLTEFWSTLIYLCGIGSGS
>4054_141_1_0.001%
MRRCLVDLTHNIYLYYCGSGSGS
>4055_141_1_0.001%
MQLCLTNLATLFIEYYCGSGSGS
>4056_141_1_0.001%
MPLISPNSCGSGSGS
>4057_141_1_0.001%
MTPDFSGCLAFVRNACGSGSGS
>4058_141_1_0.001%
MSYCLTLLSTLFEAHCGSGSGS
>4059_141_1_0.001%
MFGLWFPQTWDFETNCGSGSGS
>4060_141_1_0.001%
MRFWIFHCCCGSGSGS
>4061_141_1_0.001%
MHCVYNLALLLSCGSGSGS
>4062_141_1_0.001%
MGLEGDIHMFYVWNPFVFKFGSGSGS
>4063_141_1_0.001%
MSECLTEFWTTVFLYGGSGSGS
>4064_141_1_0.001%
MHPCLTDLVSRLPVYNSGSGSGS
>4065_141_1_0.001%
MHYCLSNFLLTTLQFCGSGSGS
>4066_141_1_0.001%
MSHCLENFWLTIPCGSGIGS
>4067_141_1_0.001%
MFPETCRQLLLYFVSSCGSGSGS
>4068_141_1_0.001%
MHPCLDSLVLTLVKHCGSGSGS
>4069_141_1_0.001%
MSHCLENFWLTILCGSSNGS
>4070_141_1_0.001%
MHPCFENLLLLLFGSVSGS
>4071_141_1_0.001%
MYGSKSAPIICGSGSGS
>4072_141_1_0.001%
MYCGWNPFVFKFGCGSGS
>4073_141_1_0.001%
MHACLHDLVAIWTLLCGSGSGS
>4074_141_1_0.001%
MHECDSNFWRMLLKVQCGSGSGS
>4075_141_1_0.001%
MHECMSNFVAILFTHSCGSGSGS
>4076_141_1_0.001%
MHECLCTLWSSFCGRYSVS
>4077_141_1_0.001%
MFPFPASMVCGSGSGS
>4078_141_1_0.001%
MSHCLENFWLTLLCGRDSGS
>4079_141_1_0.001%
MQGSSSHCDSCGSYPYDVPDYAGSGS
>4080_141_1_0.001%
MTPDFSGFLVFLRNAFGSGSGS
>4081_141_1_0.001%
MSHSLENFCLTILYGSGRGS
>4082_141_1_0.001%
MYACLTNVWIQLYLYCGSGSGS
>4083_141_1_0.001%
MNNVWYLDWLPCGSGSGS
>4084_141_1_0.001%
MHQVPNLWSNLFSLCGSGSGS
>4085_141_1_0.001%
MHQCLYDLCLVLYCGSGSGS
>4086_141_1_0.001%
MPNPPLDNCGSGSGS
>4087_141_1_0.001%
MSWPMASCGSGSDS
>4088_141_1_0.001%
MRVFSLLCICGILIIASGSGS
>4089_141_1_0.001%
MSLCLEGFWLLLTSKCCGSGSGS
>4090_141_1_0.001%
MLVLRILSYLRQRSGS
>4091_141_1_0.001%
MTPTWSGFIRFLRSLCGS
>4092_141_1_0.001%
MHCCLQSLVALFSQHCGSGSGS
>4093_141_1_0.001%
MHECLHGFLHGLTIHFCGSGSGS
>4094_141_1_0.001%
MHQCLYNLALLFSCSSGSGS
>4095_141_1_0.001%
MHQCLYNIARLIVENCGSGSGS
>4096_141_1_0.001%
MHSCLVRLYTTYYEICGSGSGS
>4097_141_1_0.001%
MASLPCLLSELLYGSCGSGSGS
>4098_141_1_0.001%
MMIAWWLVVNSWYHSDCGRGSGS
>4099_141_1_0.001%
MHHCLTNLWMLPWWYPCGSGSGS
>4100_141_1_0.001%
MSHCLENFWLAILCGSGRGS
>4101_141_1_0.001%
MSNTWQVFLHPWCYCGSGSGS
>4102_141_1_0.001%
MTPEFSGILELLRNAGGRGSGS
>4103_141_1_0.001%
MAYCLTSLWGNILSACGSGSGS
>4104_141_1_0.001%
MTPEFSGFLAVLRNACGSGSGS
>4105_141_1_0.001%
MQHCLVDLWSTYLKMFCGSGSGS
>4106_141_1_0.001%
MNGKSPWGELLDLILCGSGSGS
>4107_141_1_0.001%
MRPTWYWFSSFLRTFSCGSGSGS
>4108_141_1_0.001%
MRLHIHPNCGSGSGS
>4109_141_1_0.001%
MSWCLTSFWMRVVANCVSGRGS
>4110_141_1_0.001%
MHECVTSLWSLCLLYFGSGSGS
>4111_141_1_0.001%
MSLFLDWWRGLLPFAKCGSGS
>4112_141_1_0.001%
MSHCLENCWLTILRGSGSGS
>4113_141_1_0.001%
MTPEFFGFLPCLMNACGSGSGS
>4114_141_1_0.001%
MPQWLYNLARLIVENCGSGSGS
>4115_141_1_0.001%
MHQCLSQFHTLLSTLWCGSGSGS
>4116_141_1_0.001%
MTPDFSGFLASLRNECGSGSGS
>4117_141_1_0.001%
MSCLIWVVLLSDGCGSGSGS
>4118_141_1_0.001%
MKQCLEAWAVTYINYMCGSGSGS
>4119_141_1_0.001%
MTPDFSGFLAFLRNAFGIGRGS
>4120_141_1_0.001%
MHYCVYSLFVLCSNACGSGSGS
>4121_141_1_0.001%
MAQCLTDLWITLTCGSGSGS
>4122_141_1_0.001%
MHECLSRCLTSLLMYCGSGSGS
>4123_141_1_0.001%
MSQCLAQLWTTCFVTLCGSGSGS
>4124_141_1_0.001%
MTPDFSGFLAFFGNACGSGSGS
>4125_141_1_0.001%
MRFWHQFISLYIKGFDCGSGSGS
>4126_141_1_0.001%
MLCDWKYTGMKCGYGSGSQDGGNRTEDQTRES
>4127_141_1_0.001%
MAYCPTILWTHIYYTICGSGSGS
>4128_141_1_0.001%
MHFCVVQFWSDLYFICGSGSGS
>4129_141_1_0.001%
MSYCLTLWSTLFEAHCGSGS
>4130_141_1_0.001%
MEHCLTKLWQTLYVMYCGSGSGS
>4131_141_1_0.001%
MSLTCWLHALLIWLNCGSGSGS
>4132_141_1_0.001%
MSHCLENFWLMILFGSGSGS
>4133_141_1_0.001%
MHQCLYNLARLLVDNCASGSGS
>4134_141_1_0.001%
MNPCSRLWQLYYYGFDCGSGSGS
>4135_141_1_0.001%
MAPDVSGFLAFLRNACGSCIGS
>4136_141_1_0.001%
MSVLLRFGLSMHCGSGSGS
>4137_141_1_0.001%
MHPCVSNLWSVILSRCGSGRGS
>4138_141_1_0.001%
MGPSATWILVLLTCGSCSGS
>4139_141_1_0.001%
MSQCVTWFTLLFLSLLCGSGSGS
>4140_141_1_0.001%
MRVISSAVCGSGSGS
>4141_141_1_0.001%
MPPDFSGFLAVLRNACGSGSGS
>4142_141_1_0.001%
MHECVLRLAELFFSLCGSGRGS
>4143_141_1_0.001%
MSVCLTNLWVTFCNGCGSGSGS
>4144_141_1_0.001%
MSVCILFGIIFFCSATGS
>4145_141_1_0.001%
MTPDFTGFLAFLRHAFGTGSGS
>4146_141_1_0.001%
MSHCLEDFCLAIRYGSGSGS
>4147_141_1_0.001%
MSSGSSLGCCGSGSGS
>4148_141_1_0.001%
MLTRNNTFTCGSGSGS
>4149_141_1_0.001%
MGMPIAVQHYCGSGSGS
>4150_141_1_0.001%
MRDLSSSCSAGSSDRGGNGSGS
>4151_141_1_0.001%
MSPCLSGFWMSVYAYYFGSGSGS
>4152_141_1_0.001%
MHLCLYNLALLLSCGSGSGS
>4153_141_1_0.001%
MITSLWFPNSLFAYYYCGSGS
>4154_141_1_0.001%
MSHCLEIFWLTILCGSGSGS
>4155_141_1_0.001%
MSRCLTILWVSLYDRCGIGSGS
>4156_141_1_0.001%
MYECLSWITNKLTEHWCGSGSGS
>4157_141_1_0.001%
MQQCLTVYWTSLLSYCGSGS
>4158_141_1_0.001%
MSHCLANFWLTFLFGSGSGS
>4159_141_1_0.001%
MSHTCDLFLLLLYCLCGSGSGS
>4160_141_1_0.001%
MHACLEATWLHVYRTSCGTGYAS
>4161_141_1_0.001%
MSRCLTSLWVSLNDRCGSGSGS
>4162_141_1_0.001%
MHSCLQRLLVSYLHVCGSGSGS
>4163_141_1_0.001%
MHWCLASLVEEFFQSCGSGSGS
>4164_141_1_0.001%
MLVEVTHNTSTPTCGSGSGS
>4165_141_1_0.001%
MHECLVSMVALLLINCGSGSGS
>4166_141_1_0.001%
MYLCLPRFGCMLCGSGGGS
>4167_141_1_0.001%
MVSVRRWWEGSKGVCGSGSGS
>4168_141_1_0.001%
MQGFLGVCLLGSYPYFVPDYAGSGS
>4169_141_1_0.001%
MSHRPDNFWLTSLCGSGSGS
>4170_141_1_0.001%
MHTCLQYLVETWLLCGSGSGS
>4171_141_1_0.001%
MQPCVSNLWTVILSRCGSGGGS
>4172_141_1_0.001%
MCDPKLAAHTLCGSGSGS
>4173_141_1_0.001%
MSLFLEWWRGLLSFARCGSVSGS
>4174_141_1_0.001%
MHECLYLGLLLIETCGSGSCS
>4175_141_1_0.001%
MPILVLSWPCGSGSGS
>4176_141_1_0.001%
MSEWLLHYACGSGSGS
>4177_141_1_0.001%
MQLCLYNLARRIVENCGSGSGS
>4178_141_1_0.001%
MTPDFSRFLSFGTYPYDSGSCS
>4179_141_1_0.001%
MGLEGDIHMHPCLTNFWLTICGSGSGS
>4180_141_1_0.001%
MLAQCLNIVCGSGSGS
>4181_141_1_0.001%
MLDCIAALFIWLLYRCGSGSGS
>4182_141_1_0.001%
MTPCTQESWYLIIPCLYDSGNGS
>4183_141_1_0.001%
MHQCLSDLLYSLCGSGSGS
>4184_141_1_0.001%
MHYGLSQLLTWICGSGSGS
>4185_141_1_0.001%
MTPDFSGFLARLRNACGSGSGS
>4186_141_1_0.001%
MLLQCHNTCGSGSGS
>4187_141_1_0.001%
MLLDRAPNFCGSGSGS
>4188_141_1_0.001%
MSVCIICCVLRQRQRS
>4189_141_1_0.001%
MPRCLTSFWSTVLGYCGSGSGS
>4190_141_1_0.001%
MHECLSNLWLMYRHNCGSGSGS
>4191_141_1_0.001%
MNEFLDYVWLYWFGFCGSGSGS
>4192_141_1_0.001%
MHMTPDFSGFLAFLRNACGSGSGS
>4193_141_1_0.001%
MNNVWNLDLLLCASGSGS
>4194_141_1_0.001%
MSHYLENSWLTIMYGRGRGS
>4195_141_1_0.001%
MGLCLTNFHSVWIPIICGSGSGS
>4196_141_1_0.001%
MHECLQYTFALLIGKLCGSGSGS
>4197_141_1_0.001%
MSHWLENFWLASLCGGGSGS
>4198_141_1_0.001%
MHKCFYEFVLSLCINCGSGSGS
>4199_141_1_0.001%
MNNVWYLDWLLCGSGSVS
>4200_141_1_0.001%
MTPFFSGFLAFLRNACGSGSGS
>4201_141_1_0.001%
MHKCFAELLGTIISNCGSGGGS
>4202_141_1_0.001%
MLRDIYIFCGSGSGS
>4203_141_1_0.001%
MSYCLQNFWQTILCGGGSGS
>4204_141_1_0.001%
MSECLTEFWTTVSLYCGSGSGS
>4205_141_1_0.001%
MQFCLTNLWNVYLQASCGSGSCS
>4206_141_1_0.001%
MTPCTQETWYHIILRTCGSGSVS
>4207_141_1_0.001%
MHECMSNFFAILFTHTFGSGSGS
>4208_141_1_0.001%
MRLTIGLTLRRRYTYASLSGEPCLDCGSGSGS
>4209_141_1_0.001%
MSYCLTFWLTLSFGSGS
>4210_141_1_0.001%
MHGCLVQFVSLLYASSGSGRGS
>4211_141_1_0.001%
MHVCLVSLFTTLCGSGSGS
>4212_141_1_0.001%
MYCPNTHPCGSGSGS
>4213_141_1_0.001%
MHVCLQRLLELIVDTCGSGSGS
>4214_141_1_0.001%
MHFFLTSLWTSISLCCGSGSGS
>4215_141_1_0.001%
MHQCLYYLVTLNFCGSGSGS
>4216_141_1_0.001%
MRQCLYDLSLTFLSLCGSGSGS
>4217_141_1_0.001%
MHQRLYNLALLLSCGSGSGS
>4218_141_1_0.001%
MSHILAHSWLTILSGSGSGS
>4219_141_1_0.001%
MCWYLWLPQTWDFETNCGSGSGS
>4220_141_1_0.001%
MSHWLENCWLTILCGSGSGS
>4221_141_1_0.001%
MHPCLEFFTDFLWPWCGSGCGS
>4222_141_1_0.001%
MPHCLENLLLTILCGSGSGS
>4223_141_1_0.001%
MKPSLRYFYRFLTRGYCGSGSGS
>4224_141_1_0.001%
MSADFSGILSFLRNACGSGSGS
>4225_141_1_0.001%
MSHLENCWLTILCGSGSGS
>4226_141_1_0.001%
MHFCLTEAWYIIIDLSCGSGSGS
>4227_141_1_0.001%
MHQCLAEYCNLLLNLCGSGSGS
>4228_141_1_0.001%
MSHCLESFGLTILCGSGSGS
>4229_141_1_0.001%
MHLCLTGLWHLWYKYNCGSGSGS
>4230_141_1_0.001%
MTPNFSGFLAFLRNAFGSGSGS
>4231_141_1_0.001%
MDPCFSLFLLLIPFLCGSGSGS
>4232_141_1_0.001%
MYECLTSFWYASGFILCGSGSGS
>4233_141_1_0.001%
MSVLIRFGLSVHLCGSGRGS
>4234_141_1_0.001%
MTRCLTELWRIYLLASGSGSGS
>4235_141_1_0.001%
MLYFLLLYDYSYLCGSGSGS
>4236_141_1_0.001%
MHEWLYRLYMHCGSGSGS
>4237_141_1_0.001%
MPECLLTFVFVWCGSCSGSGS
>4238_141_1_0.001%
MRVRLSVIRRVCSGSGSDS
>4239_141_1_0.001%
MSHCLEIFWLTSLCASGIGS
>4240_141_1_0.001%
MSVLLRLGLSMHLRGSGSGS
>4241_141_1_0.001%
MHECLLRLLHTICMDCGSGSGS
>4242_141_1_0.001%
MHQCTSSLWSNLIIRCCGSGSGS
>4243_141_1_0.001%
MHPCLVYIVMPLYKLFCGSGSGS
>4244_141_1_0.001%
MSSCLTSFWQHLYRQCGGSGS
>4245_141_1_0.001%
MHQCLYTVASLYLSWGGSGSGS
>4246_141_1_0.001%
MHFCLSAFWTNFCSSCGSGSGS
>4247_141_1_0.001%
MSWGLTGFWQSLFKTCGSGSGS
>4248_141_1_0.001%
MTPDFSGFHAFLWYACGSGSGS
>4249_141_1_0.001%
MSHCLETFCLTILCGSGSGS
>4250_141_1_0.001%
MHGCLQSLWSLWYSHRGSGSGS
>4251_141_1_0.001%
MNGDDPWGLLDFLMCGSGSGS
>4252_141_1_0.001%
MHRCLADLMTLYTQYCGSGSGS
>4253_141_1_0.001%
MHYCLSSFWSSWISYSCGNGSGS
>4254_141_1_0.001%
MQQCLVHLWIRLYSSYCGSGSGS
>4255_141_1_0.001%
MFYVWNHFVFKCGSCRGS
>4256_141_1_0.001%
MLLGSSICGSGSGS
>4257_141_1_0.001%
MHGCLQALFALFLFGSGSGS
>4258_141_1_0.001%
MHYCLQMLLESWLVNCGSGCGS
>4259_141_1_0.001%
MHACLTRAFEQIFLKFGSGSGS
>4260_141_1_0.001%
MHGSLAGLWMLLLFNDCGSGSGS
>4261_141_1_0.001%
MSECLHSVIVLLINACGSGSGS
>4262_141_1_0.001%
MDPSANWLLVLLTCCSGSGS
>4263_141_1_0.001%
MSRCLTSLCVSLYDPCGSGGGS
>4264_141_1_0.001%
MTPDFSGFLAFLRNECGSGCGS
>4265_141_1_0.001%
MHVCLVNLVTIWCGSGS
>4266_141_1_0.001%
MDLLCLLFVLLTICGSGSGS
>4267_141_1_0.001%
MNVGLHNCFELLLDHCGSGSGS
>4268_141_1_0.001%
MYMAFRSCCGSGSGS
>4269_141_1_0.001%
MHACLTGFMILLCGSGSGS
>4270_141_1_0.001%
MHVCLTDFLVTLYRHCGSGSDS
>4271_141_1_0.001%
MSSCLTSFWRQLYRQCGSGSGS
>4272_141_1_0.001%
MHPCLNKFVVTMFLVCGSGSGS
>4273_141_1_0.001%
MPECLTNLFVTMLYTDCGSGSGS
>4274_141_1_0.001%
MPHCIDIFWPTILCCLGSGS
>4275_141_1_0.001%
MTPHLLSWWMTLLYGSGSGS
>4276_141_1_0.001%
MFHPNPLHCGSGSGS
>4277_141_1_0.001%
MTPDLSGFLAVLRKACGSGSGS
>4278_141_1_0.001%
MHLCLVNLVTSWNTYCGSGSGS
>4279_141_1_0.001%
MHECTLNLFILVFNICGSGSGS
>4280_141_1_0.001%
MHQWLYEYLSLWCGSGSGS
>4281_141_1_0.001%
MSQCLSNLWLTASHFGIGSGS
>4282_141_1_0.001%
MSYCLSDLWELAYRYCGSGSGS
>4283_141_1_0.001%
MHECFQHIMSLILSTQCGSGSGS
>4284_141_1_0.001%
MHPCFENLVLLLFGSGSGS
>4285_141_1_0.001%
MSQACLFTLLFLLYVCGSGSGS
>4286_141_1_0.001%
MHACLMNLVLIICGSGSGS
>4287_141_1_0.001%
MKLCLVGLWETLFTMCGSGSGS
>4288_141_1_0.001%
MPIPRRTIICGSGSGS
>4289_141_1_0.001%
MPICLTNMAELIISACGSGSGS
>4290_141_1_0.001%
MSYCLTLWSTLFAHCGSGSGS
>4291_141_1_0.001%
MHLCLVNLLLLCWSKCGSGSGS
>4292_141_1_0.001%
MFVFSRLLLRLFLIAARQRS
>4293_141_1_0.001%
MSQCSTWVLSHLLLHWCGSGSGS
>4294_141_1_0.001%
MHGWVQIFPFPWVYYSDDGSGS
>4295_141_1_0.001%
MSQCLTHFLELVFFSCGSGSGS
>4296_141_1_0.001%
MSQRYIWLQYSLDSHYCGSGSGS
>4297_141_1_0.001%
MHPCLTTFWSTVFCGSGSGS
>4298_141_1_0.001%
MTPTLSGFIRFLRSLCGSGSGS
>4299_141_1_0.001%
MHQSLYNLALLLSCGMGRGS
>4300_141_1_0.001%
MNPDSSGFLAFLRNECGSGSGS
>4301_141_1_0.001%
MRIYRSPCGSGSGS
>4302_141_1_0.001%
MHQGLYDLARLIVENCGRGSGS
>4303_141_1_0.001%
MDSSAHWILVLLTCGSGSGS
>4304_141_1_0.001%
MHACLQNLAALLLYTCASGSGS
>4305_141_1_0.001%
MHECLTSLFHTCFLPNCGTGSGS
>4306_141_1_0.001%
MTPDFSRFLAFLRNSCGSGSGS
>4307_141_1_0.001%
MHPCLDSLVLTMVTHCDNVSGS
>4308_141_1_0.001%
MHQCLYNLARLIVNNCGSGSGS
>4309_141_1_0.001%
MPPCFEQFWLILLCGSGSGS
>4310_141_1_0.001%
MTPSFSGFLAFLRNACGSGSGS
>4311_141_1_0.001%
MTPDSSGFLACLRNACGSGSGS
>4312_141_1_0.001%
MHECLAKLWLTFCGSGSGS
>4313_141_1_0.001%
MHSCLQSFLHLWYTNYFGIGRGS
>4314_141_1_0.001%
MQGSWDTIICLGVYHYDVADYAGSGS
>4315_141_1_0.001%
MHSCLERLLVSYCLICGSGSGS
>4316_141_1_0.001%
MHCVTNLWSCILHSCGSGSGS
>4317_141_1_0.001%
MHECITNLMQTLWISCGSGSGS
>4318_141_1_0.001%
MTPDFSGFVACLRYACGSCSAS
>4319_141_1_0.001%
MHRCLMEFLEVLMRHNCGSGSGS
>4320_141_1_0.001%
MPECPSNYFVLDFTHCGRGSGS
>4321_141_1_0.001%
MTGALYNPYVFGFKTCGSGSGS
>4322_141_1_0.001%
MLRWWCPQLHCYLSACGSGSDS
>4323_141_1_0.001%
MLHCLEKVWLTILCGSGSCS
>4324_141_1_0.001%
MHPFLESLVLTLVKHCGSGSGS
>4325_141_1_0.001%
MYEPDLPNPRCGSGSGS
>4326_141_1_0.001%
MAQCLTTFFETWFTACGSGSGS
>4327_141_1_0.001%
MHQGLSEIFLLCGSGSGS
>4328_141_1_0.001%
MHECLERLLSNFVNMYFGIGSGS
>4329_141_1_0.001%
MTPEFSGFLTFLRNECGSGSGS
>4330_141_1_0.001%
MFYVWNLFVFKCGSGSGS
>4331_141_1_0.001%
MHCFTALVLLFFGTGSGS
>4332_141_1_0.001%
MLYCLSEFWLTLALCGSGSGS
>4333_141_1_0.001%
MSYCLENIWQTILCGSGSGS
>4334_141_1_0.001%
MHQCLADYLHVYRVCGSGSGS
>4335_141_1_0.001%
MYTVATRCGSGSGS
>4336_141_1_0.001%
MRLTIGLTLRRRYTYACVSVSSDSSCGSGSGS
>4337_141_1_0.001%
MDPPANWILVLLTFGRGSGS
>4338_141_1_0.001%
MQACLHRFFLSSISLVCGSGSGS
>4339_141_1_0.001%
MVVCLTDLWLSCGSGSGS
>4340_141_1_0.001%
MTPAFSVFLAFPRIAFGSGSGS
>4341_141_1_0.001%
MHECLTSSWLRLLNFCGSGSGS
>4342_141_1_0.001%
MWQADWYEGWLWLLTCGSGSGS
>4343_141_1_0.001%
MFFYGYYCLRSGSGS
>4344_141_1_0.001%
MTPTFSGFLEYLWNKFGSGSGS
>4345_141_1_0.001%
MPIGATWPNCGSGSGS
>4346_141_1_0.001%
MTPDFSGFLAFLRNACGRSSGS
>4347_141_1_0.001%
MHLSLERLVQLYAIRCGSGSGS
>4348_141_1_0.001%
MHERLLNLWDVFARNCGSGSGS
>4349_141_1_0.001%
MSPAFSGFLAFLRNACGSGSCS
>4350_141_1_0.001%
MFLLGNSVYSCGSGSGS
>4351_141_1_0.001%
MHLWLESLFISFLYRCGSGSGS
>4352_141_1_0.001%
MHICLQLMELWLISCGSGSGS
>4353_141_1_0.001%
MHECLHRFILSAFRNCGSGSGS
>4354_141_1_0.001%
MHYCFYTLVRNICGSGSGS
>4355_141_1_0.001%
MCTRLFSMNCGIGSGS
>4356_141_1_0.001%
MSRCLTSRWGSRYDRCGSGSGS
>4357_141_1_0.001%
MHPCIHDLAVLLFLRCGSGSGS
>4358_141_1_0.001%
MNVCQSSLWLMLNLGSGSGS
>4359_141_1_0.001%
MSLFLNWWRGLLPFAKCGSGSGS
>4360_141_1_0.001%
MTLYFSGFLSSLMNSCGSGSGS
>4361_141_1_0.001%
MTPCIQETWYHIIPRICGSGSGS
>4362_141_1_0.001%
MNPCTTDFRLLLYNHWATGSGS
>4363_141_1_0.001%
MHCLYDIIQLFCGSGSGS
>4364_141_1_0.001%
MTPDSSGILEFLRNACGSGSGS
>4365_141_1_0.001%
MTPGFSGVLAVLRNACGSGSGS
>4366_141_1_0.001%
MSSCLTSFLQQLYRHCASGSGS
>4367_141_1_0.001%
MHDCLHGFFRLIFSKCGSGSGS
>4368_141_1_0.001%
MTPDISGFLAFRRNACGSGSGS
>4369_141_1_0.001%
MHECLLHFLTLLCGSGSGS
>4370_141_1_0.001%
MAPDFSGFLAFLRNACGSGSGS
>4371_141_1_0.001%
MHYCVSNLLNTWINYRGSGSGS
>4372_141_1_0.001%
MHQCLYNLALLLNCGSGSGS
>4373_141_1_0.001%
MSHPSATLICGSGSGS
>4374_141_1_0.001%
MSPCLYFSLTVLFGCGSGS
>4375_141_1_0.001%
MLCFLTFQYSCGSGSGS
>4376_141_1_0.001%
MTPYLSGFLAFLRNACGSGSGS
>4377_141_1_0.001%
MHECLQRLLVSYLHVCGCGSGS
>4378_141_1_0.001%
MNNVWYLDWLLCGSGIGS
>4379_141_1_0.001%
MTADFFVFLSLLMIACGSGAGS
>4380_141_1_0.001%
MHVCLEKLVMLLAYKCGRGSGS
>4381_141_1_0.001%
MHKCLARFLSLIYHHCGSGSGS
>4382_141_1_0.001%
MPECLTTLWQVILAKCGSGSGS
>4383_141_1_0.001%
MLLCIILLACFAFGLCGCGSGSGS
>4384_141_1_0.001%
MFPVTCWLLLRWLCGSGSGS
>4385_141_1_0.001%
MSYCLTEFWSTLIPAAGSGS
>4386_141_1_0.001%
MSHCLENFWLTSLCGSGIGS
>4387_141_1_0.001%
MHCLYDLIQLYCGSGSGSGS
>4388_141_1_0.001%
MTPRFSRVLACRRNAYGVGGCS
>4389_141_1_0.001%
MYECLSNLFMVFVENRRGSGSGS
>4390_141_1_0.001%
MTPYFFRFLAFLRNSSGSGSGS
>4391_141_1_0.001%
MRTRLFSMNCGSGSGS
>4392_141_1_0.001%
MHQCLTGLCNRFYLTCGSGSGS
>4393_141_1_0.001%
MDPSATWILILLTFGSGSGS
>4394_141_1_0.001%
MFWYLWLPQTWDFETNCGSGSCS
>4395_141_1_0.001%
MWNLYPICGSGIGS
>4396_141_1_0.001%
MTPDFSGFLAFLRTARGSGSGS
>4397_141_1_0.001%
MHECLTIALSSWFLLFGSGSGS
>4398_141_1_0.001%
MTPGFSGFLAFRRKACGSGSGS
>4399_141_1_0.001%
MWWNPNCTNTPWFYWLGGSGSGS
>4400_141_1_0.001%
MTPAFSGFLAFRRNACGSGTGS
>4401_141_1_0.001%
MTYYFLTCHRHIGS
>4402_141_1_0.001%
MSYCLPFICGISGGGSGS
>4403_141_1_0.001%
MSHWLENFWLTSLYGSGSGS
>4404_141_1_0.001%
MSSCLTSIWQQLYRQCGSGSGS
>4405_141_1_0.001%
MSHCLENLCLTRLCDSGSGS
>4406_141_1_0.001%
MSHPENFWLTILCGCGSGS
>4407_141_1_0.001%
MPIQMYCSHCGSGSGS
>4408_141_1_0.001%
MPNCLTQLWLLMISNCGSGSGS
>4409_141_1_0.001%
MSLFLDCCRGLLPFAKCGSGSGS
>4410_141_1_0.001%
MYRCSSDLVILFVNKCGSGSAS
>4411_141_1_0.001%
MHECLYNLFAGFCVSCGSGSGS
>4412_141_1_0.001%
MHVCLTNLWCVVWPLCGSGSGS
>4413_141_1_0.001%
MHACLTLLVSLYLAHCGSGSGS
>4414_141_1_0.001%
MSSCLTSLWQQLYRQCGSGSGS
>4415_141_1_0.001%
MFYVWTPFVFEFGSGSGS
>4416_141_1_0.001%
MHSCLTNLWTLCIEYCGSGCGS
>4417_141_1_0.001%
MHECLVNLLCTLSCGSGSGS
>4418_141_1_0.001%
MHKCVSDLWAAYLNVFCGSGSGS
>4419_141_1_0.001%
MHTCLTGLWYWYMAHCGSGSGS
>4420_141_1_0.001%
MHYCLHEYASSWFLYCGGGSGS
>4421_141_1_0.001%
MYTHNRTNCGSGSGS
>4422_141_1_0.001%
MTPDLSDLLPSPRNSCGSGSGS
>4423_141_1_0.001%
MHECLPGCASVVWWGCGSGSGS
>4424_141_1_0.001%
MHFCLQDFVSVFIVNSCGSGSGS
>4425_141_1_0.001%
MHPCFMWTLVTLDCGSGSGS
>4426_141_1_0.001%
MSLFLDWWHGLLPFSKCGSGSGS
>4427_141_1_0.001%
MYNHITLECGSGIGS
>4428_141_1_0.001%
MRMFGRYGGSGSGS
>4429_141_1_0.001%
MFYVWNPFVFKCGSGSGSGSGS
>4430_141_1_0.001%
MHACLYYLGLLLIETCGSGSGS
>4431_141_1_0.001%
MHECLLNLVLAICGSGSGS
>4432_141_1_0.001%
MSQKLGYWDMLWMLTCGSGSGS
>4433_141_1_0.001%
MRPPYTACGSGSGS
>4434_141_1_0.001%
MHWCLYNLFVTVCGSGSGS
>4435_141_1_0.001%
MCPTQFSFACGSGSGS
>4436_141_1_0.001%
MTPDFSGFLSFLRNSCGSCSGS
>4437_141_1_0.001%
MHQSLYNLARLIVEKCGSGSGS
>4438_141_1_0.001%
MHSCLVNLVQLAYNMCGSGSGS
>4439_141_1_0.001%
MSSCLTSFWQQQYRQCGSGSGS
>4440_141_1_0.001%
MHECLYNLLFTFGGSGSGS
>4441_141_1_0.001%
MHCCLSQFWMALYFGSGSGS
>4442_141_1_0.001%
MSHSLENVWLTILFRSGSGS
>4443_141_1_0.001%
MHECLTTCFLTLYRRCGSGSGS
>4444_141_1_0.001%
MHACLTSLLVAISHRCGSGSGS
>4445_141_1_0.001%
MHQCLENLARLIVENCGSGSGS
>4446_141_1_0.001%
MQGNLSCNNPTGSYPYDVSDYAGSGS
>4447_141_1_0.001%
MPTKPYDYFDFYSYVCGSGSGS
>4448_141_1_0.001%
MTPEFSGSLPFLRNAFGSGSGS
>4449_141_1_0.001%
MQVTLPDVKCKGSYPYDVPDYAGRGS
>4450_141_1_0.001%
MSYCLTSFWQTGMCGSGSGS
>4451_141_1_0.001%
MSLFLEWWRGLLPFANCGSGSGS
>4452_141_1_0.001%
MSYREYTFLYPTFSNILRQRSGS
>4453_141_1_0.001%
MTPTWSGFIRFLRSLCGSGRGS
>4454_141_1_0.001%
MTPDFFGVLVYLRTACGSGSGS
>4455_141_1_0.001%
MSCFATRQFTGSYPYDVPDYADSGS
>4456_141_1_0.001%
MAPNCQFVCGSGSGS
>4457_141_1_0.001%
MSVLLVSFSFNCGSGSGS
>4458_141_1_0.001%
MSYCLESFWQTPWVNCGSGSGS
>4459_141_1_0.001%
MHECLCALVIRVCGSGSGS
>4460_141_1_0.001%
MHQCLTNLWFTLKHHCGSGSGS
>4461_141_1_0.001%
MDPSANWILVLLTCGSGSVS
>4462_141_1_0.001%
MHQCLYNLSRLIVDNCGSGSGS
>4463_141_1_0.001%
MFHFPNFTCGIAIGS
>4464_141_1_0.001%
MHLCLERLVQLYVIRCGSGSGS
>4465_141_1_0.001%
MTPDFSAFLAVLRNACGSGSGS
>4466_141_1_0.001%
MHRCLTALIEMWLLDCGSGSGS
>4467_141_1_0.001%
MQPCLTSLVEQLSSRSCCSGSGS
>4468_141_1_0.001%
MVLCLTRVWLTFTKCGSGSGS
>4469_141_1_0.001%
MSRRPIPPCGCGSGS
>4470_141_1_0.001%
MSSCLTQFWTSWFTHCGRGSGS
>4471_141_1_0.001%
MHQCLYDLFCVFSYSCGSGSGS
>4472_141_1_0.001%
MSLFPSKWYHWIPLLCGSGSGS
>4473_141_1_0.001%
MHECLVHFISHFCGSGSGS
>4474_141_1_0.001%
MHPRRPPCRKCGSGSGS
>4475_141_1_0.001%
MHARLAALWNHVYRSSCGSGSGS
>4476_141_1_0.001%
MNQFLDYVRLYWFGFCGSGSGS
>4477_141_1_0.001%
MDDYDTWWTRLLRTYCGSGSGS
>4478_141_1_0.001%
MHECMYHLTSHWLALCGSGSGS
>4479_141_1_0.001%
MSLIWLLTVPQRSSFCGSGSCS
>4480_141_1_0.001%
MTPEFSELLAFLRTYGFGIVS
>4481_141_1_0.001%
MSLFQFKWYHLIPLLCGIGSGS
>4482_141_1_0.001%
MTPAFSGFLAFLRHTSASGSGS
>4483_141_1_0.001%
MTPTWRGFIRFLRSLCGRGRGS
>4484_141_1_0.001%
MHECLSSLWNTILLTCGSGSGS
>4485_141_1_0.001%
MSSDLMVCGSGSGS
>4486_141_1_0.001%
MLWYLPWGTPFLTPLCGSGSGS
>4487_141_1_0.001%
MHDCLSDFLSVLFHACGSGSGS
>4488_141_1_0.001%
MHECLHSLIMLYWQACGSGSGS
>4489_141_1_0.001%
MHQCVHYLLMSYLTACGSGSGS
>4490_141_1_0.001%
MSHYLNFLLTILYGIGSGS
>4491_141_1_0.001%
MPSYLSYSGSGTGS
>4492_141_1_0.001%
MNQCLTALLSTYIFHCCCSGSGS
>4493_141_1_0.001%
MHECLSDYLYLLFSICGSGSGS
>4494_141_1_0.001%
MHQCYNLAILGSCCSGSGS
>4495_141_1_0.001%
MSHCLSNLFLTASHFCGSGSGS
>4496_141_1_0.001%
MSAFHDPLYFLTKYLCGSGSGS
>4497_141_1_0.001%
MSNCLENFWLMILCGSGSGS
>4498_141_1_0.001%
MHQCLYDLFCVFSHSCVSGSGS
>4499_141_1_0.001%
MTPDFSVFLAFLRNASGRGSGS
>4500_141_1_0.001%
MHQWLYDLFCVFSHSCGSGNGS
>4501_141_1_0.001%
MSQCLTNLWIAIGSTCGSGSGS
>4502_141_1_0.001%
MHLFLSQLWITIATQCGSGSGS
>4503_141_1_0.001%
MHVCLTVLWHTNGRLCGSGSGS
>4504_141_1_0.001%
MHSCLLSLAPVYWNLCGSGSGS
>4505_141_1_0.001%
MHSCLESLWILALQNICGSGSGS
>4506_141_1_0.001%
MHECLHNWVTPLCGSGSCS
>4507_141_1_0.001%
MHYCVSNLLITWINYCGSGSGS
>4508_141_1_0.001%
MSGTTSTSCGSGSGS
>4509_141_1_0.001%
MSQCLSNLLTASHFCGNGSGS
>4510_141_1_0.001%
MHDCLSSLLVTLMPKLCGSGSGS
>4511_141_1_0.001%
MHMHECLYNLLFTFCGSGSGS
>4512_141_1_0.001%
MSLWCFEFIDWICGSGSGS
>4513_141_1_0.001%
MSPCLTSLWLTLLCGCGSGSGS
>4514_141_1_0.001%
MHECLHHLFTSIWAKCCSGSGS
>4515_141_1_0.001%
MSQCLSNLWLTASHFCGSGS
>4516_141_1_0.001%
MTPDFSGFLALLRNACGIGSGS
>4517_141_1_0.001%
MTPDFSGFRKFVRYACGSDSSS
>4518_141_1_0.001%
MTGCLTALWVTGAAMFCGSGSGS
>4519_141_1_0.001%
MHQCLYNLCSLSIACGSGSGS
>4520_141_1_0.001%
MHPCLENVVWHLYLSFGSGSGS
>4521_141_1_0.001%
MDPSVNWILVLLTCGNGIGS
>4522_141_1_0.001%
MSLCLPSLWILLSNQCGRGSGS
>4523_141_1_0.001%
MHPCLTTFWLTICCSVSAS
>4524_141_1_0.001%
MSPGTNNVLVSTSFLVCGSGSGS
>4525_141_1_0.001%
MLPCLTNIVELLFEHCGRGSGS
>4526_141_1_0.001%
MATFCRLVLFLYLVYCGSGSGS
>4527_141_1_0.001%
MAMCTRLFSMNCGSGSGS
>4528_141_1_0.001%
MSVLLSSSVVRHGSGS
>4529_141_1_0.001%
MCTIPYTGTCGSGSGS
>4530_141_1_0.001%
MEIYICILVLVIFWIWFCGSGSCS
>4531_141_1_0.001%
MHKCFYDFLVVAIGYYCGSGSGS
>4532_141_1_0.001%
MHPCLADLLARIVSSCGSGSGS
>4533_141_1_0.001%
MPHPTAPFWCGSGSGS
>4534_141_1_0.001%
MHACLTDLWPLLFDKSCGSGSGS
>4535_141_1_0.001%
MYWPMASCGSGSGS
>4536_141_1_0.001%
MHGCLQSLWSLWYLHFGRGSVS
>4537_141_1_0.001%
MHPCLEFIALQIWLLCGSGSGS
>4538_141_1_0.001%
MHSCLVSLSLLLYVFCGSGSGS
>4539_141_1_0.001%
MSECLTKFWHLCYCGSGSGS
>4540_141_1_0.001%
MWIKANIFLSLCGSGSGS
>4541_141_1_0.001%
MVYCLRVPYSTCPKYCGSGSGS
>4542_141_1_0.001%
MCLPQPRPHLFGSGSGS
>4543_141_1_0.001%
MSPSSSGILAWLRNACGSGSGS
>4544_141_1_0.001%
MTPDFGRVLAFLRNACRSGSGS
>4545_141_1_0.001%
MQEYLSSLVALLCGSGSDS
>4546_141_1_0.001%
MPDCLENLWMRVIYGSGRGS
>4547_141_1_0.001%
MSQCLTSLVTLWFSNCGSGSGS
>4548_141_1_0.001%
MHPFLESRVLTLVKHCGIGGGS
>4549_141_1_0.001%
MTPDFSVLLAFPRNASGTGSGS
>4550_141_1_0.001%
MSHCLENCWLTILYGSGSGS
>4551_141_1_0.001%
MAPDFSGVLAVLWNACGRGSGS
>4552_141_1_0.001%
MPSAFTHFGYVFYESCGSGSGS
>4553_141_1_0.001%
MSQSLSNLCLTASHFGGSGSGS
>4554_141_1_0.001%
MAYFLTDFCSTFIHFGSGSGS
>4555_141_1_0.001%
MHYCSTELAILYIRYICGSGSGS
>4556_141_1_0.001%
MHECLQRHLVSYLHVCGSGSGS
>4557_141_1_0.001%
MGFCVPYWLSLEYYDCGSGSGS
>4558_141_1_0.001%
MHECLYDLFLSLYETFGSGSGS
>4559_141_1_0.001%
MSYCLSFLTFSCGSGSGS
>4560_141_1_0.001%
MHRCLSDLCVAFANIYCGSGSGS
>4561_141_1_0.001%
MWYTLFVRSLKTFESLRGSGSGS
>4562_141_1_0.001%
MDYPWCMNRLEWLCGSGSGS
>4563_141_1_0.001%
MHRCLTDAVDLFVKYHCGSGSGS
>4564_141_1_0.001%
MSPCLSGFWMSEYEYYCGSGSGS
>4565_141_1_0.001%
MHLCVETFSVTLWSCCGCGSGS
>4566_141_1_0.001%
MSVLRLCGLVMLCCGSGSGS
>4567_141_1_0.001%
MNADFSGFLAWVSYACGGGSDS
>4568_141_1_0.001%
MVEHSLLCGSGSGS
>4569_141_1_0.001%
MHVCLTDFFATLRQRSGS
>4570_141_1_0.001%
MDVWSNYWFSTILSAFCGSGSDS
>4571_141_1_0.001%
MSVLRMLLVSCCCSGSGS
>4572_141_1_0.001%
MHSCLYSLFRLYCGSGSGS
>4573_141_1_0.001%
MFYVTPFVFKCGSGSGS
>4574_141_1_0.001%
MAACLVSLWTMLAHACGSGSGS
>4575_141_1_0.001%
MSSCLTNLWLSTFELCGSGSGS
>4576_141_1_0.001%
MTSSYCSFVRQRSGS
>4577_141_1_0.001%
MHACLHGLFSLLLEKCCSGSGS
>4578_141_1_0.001%
MHQCLTELINTWFCGSGSGS
>4579_141_1_0.001%
MHYCVESFLVSLVTYCGSGSGS
>4580_141_1_0.001%
MFYVWHPFVFKFGSGSGS
>4581_141_1_0.001%
MHECVQSLLSLWLHNCGSGSGS
>4582_141_1_0.001%
MHYCVQMLLEFWLVNCGSGSGS
>4583_141_1_0.001%
MTLCLVMLTWTLYHICGSGSGS
>4584_141_1_0.001%
MHLCVSLLISTIFTHYCGSGSGS
>4585_141_1_0.001%
MLRCLTSLFTSWVCGSGGGS
>4586_141_1_0.001%
MSHCLENIWLRILWGGGRGS
>4587_141_1_0.001%
MTRDFSGFLAFRRNACGSGSGS
>4588_141_1_0.001%
MSHGLEKVWLTILCGSGSGS
>4589_141_1_0.001%
MHECLVNLLWTLNYGSGSGS
>4590_141_1_0.001%
MEPIPSDRCGSGSGS
>4591_141_1_0.001%
MSCMTLWLTLRCGSGSGS
>4592_141_1_0.001%
MTPDVSGFLASLRHACGSGSGS
>4593_141_1_0.001%
MFTRSFPGVRCGSGSGS
>4594_141_1_0.001%
MQLCLTELWTAAYLHACGSGSGS
>4595_141_1_0.001%
MYQCSTHLVWLLMSHCGSGSGS
>4596_141_1_0.001%
MPHCLESFWLTILCGSGSGS
>4597_141_1_0.001%
MGLEGDIHMSKCLSEFWQLWINCGSGSGS
>4598_141_1_0.001%
MYLDLHGCGRGSGS
>4599_141_1_0.001%
MSVLRILCLIFLLGIAAAAGGS
>4600_141_1_0.001%
MHLCLHSLFELYIYRCGSGSGS
>4601_141_1_0.001%
MTPDFSGFLAFLGNASCSGSGS
>4602_141_1_0.001%
MSQCLTNLISLLANFCGSGSGS
>4603_141_1_0.001%
MSSCLTQFLPSWFTHCGSGSGS
>4604_141_1_0.001%
MSRCHNSNYPPFVSGSGS
>4605_141_1_0.001%
MHLEPTTPNCGSGSGS
>4606_141_1_0.001%
MSFGRFLLVLSFGCGSGS
>4607_141_1_0.001%
MVRNNEWYPFLWSFPYCGSGSGS
>4608_141_1_0.001%
MTPDFSGLLAFLSNACGSGSGS
>4609_141_1_0.001%
MSSCLTQFWTSGITHCGSGSGS
>4610_141_1_0.001%
MHQCLQQFVELLFCGSGSGS
>4611_141_1_0.001%
MSRCPENFWLTVLCGNGSGS
>4612_141_1_0.001%
MHQCVYNFALIYLRQRRGS
>4613_141_1_0.001%
MHECVQSLLALWLHNRGSGSGS
>4614_141_1_0.001%
MSYFLTFWLTLICGIGAGS
>4615_141_1_0.001%
MFYVWNPFVFKCGSGNGS
>4616_141_1_0.001%
MHRCLTGLWLILIHDCGSGSGS
>4617_141_1_0.001%
MVVLNMPYLCIVLFGSGSGS
>4618_141_1_0.001%
MSYCLTFWLSLSCGSGSAS
>4619_141_1_0.001%
MHESLTYFVAQFLSCGSVTGS
>4620_141_1_0.001%
MHSCLTDLCILLICGSGSGS
>4621_141_1_0.001%
MVCLLILAYLLLEPHCGSGSGS
>4622_141_1_0.001%
MHQCLYNLALLLSFVSGSGS
>4623_141_1_0.001%
MWTCVSLSEWSDCLFACGSGSGS
>4624_141_1_0.001%
MKGATVCHFYNGFYPYYVPDYAGNGS
>4625_141_1_0.001%
MEECQTKGNVALSDYCGSGVGS
>4626_141_1_0.001%
MHACLATFLLLFGAHLCGSGSGS
>4627_141_1_0.001%
MHECLQRLLVPYLHVCGSGSGS
>4628_141_1_0.001%
MPPDPSGFLALLRYEWGRGSGS
>4629_141_1_0.001%
MHECLYRFFLLLVCVSGSGS
>4630_141_1_0.001%
MTPDFSGFLAFLRNACGIGSCS
>4631_141_1_0.001%
MFPCLEIAVLLLVTICGSGSGS
>4632_141_1_0.001%
MFPRTCSALLCWFLKCGSGSGS
>4633_141_1_0.001%
MAPDFSGFLVFLRTACGSGSGS
>4634_141_1_0.001%
MCNGLQNFCLRIRWGGGSGS
>4635_141_1_0.001%
MSQCLSNLWLTATHFCGSGSGS
>4636_141_1_0.001%
MSHCLENFWLTILFGRGSGS
>4637_141_1_0.001%
MRLTIGLTLRRRYTYALVPRVPLVHCGSGSGS
>4638_141_1_0.001%
MSLWYIMYTKYLNGFSCGSGSGS
>4639_141_1_0.001%
MFSLSPSTRGSGSGS
>4640_141_1_0.001%
MDPSSNWTLVLLTFGSGSCS
>4641_141_1_0.001%
MSYFDLYAEALYVRQRSGS
>4642_141_1_0.001%
MHECLTSLILNMPLLCGSGSGS
>4643_141_1_0.001%
MHPCLEYLIHSLYRLNCGSGSGS
>4644_141_1_0.001%
MSLCLQSLWMALYAACGSGSGS
>4645_141_1_0.001%
MQSTPPADSCGSGSGS
>4646_141_1_0.001%
MHQFSNGWHAWYLLCGSGSGS
>4647_141_1_0.001%
MTPDFSGFLAFLRNACASGSGS
>4648_141_1_0.001%
MSFCLETFWLNFLTEFGSGSGS
>4649_141_1_0.001%
MTPDFSGFLTVLRNACGSGSCS
>4650_141_1_0.001%
MHYPAFLEPLCGSGSGS
>4651_141_1_0.001%
MAHWWFAHFHGCRYDCGSGSGS
>4652_141_1_0.001%
MHRCLEQLVGELWKKCGSGSGS
>4653_141_1_0.001%
MSLFLDWWRGLLPFAKCGSCSGS
>4654_141_1_0.001%
MTPDFSGFLAFLRNACGCGSGS
>4655_141_1_0.001%
MSKCLSEFWLWINCGSGSGS
>4656_141_1_0.001%
MSHCLENFWLTILCGIVSGS
>4657_141_1_0.001%
MSQCLSNLWLTVSHFCGSGSAS
>4658_141_1_0.001%
MSWCLTGFWQSLFMTCGSGSGS
>4659_141_1_0.001%
MNVFLGWLVALRQRQRS
>4660_141_1_0.001%
MSVLLRLCSCCCGSGSGS
>4661_141_1_0.001%
MPSTPPTCCGSGSGS
>4662_141_1_0.001%
MSLCLNLWGNFLLYCGSGSGS
>4663_141_1_0.001%
MHNCLVSLRRTCCGSGSGS
>4664_141_1_0.001%
MHWLTNLVSLYINHCGSGSGS
>4665_141_1_0.001%
MHECLTHLRMSGSSTFCGSGSGS
>4666_141_1_0.001%
MQQRLTVNWTALLSDCGSGSGS
>4667_141_1_0.001%
MHECFNAFVVTLLSLKCGSGSGS
>4668_141_1_0.001%
MYYCPTKFFHTLFTFCGSGSGS
>4669_141_1_0.001%
MTPDFSWCLAFVWNACGSGSGS
>4670_141_1_0.001%
MHQCLMPVAGCGSGSGS
>4671_141_1_0.001%
MGLMLRLCGSGSGS
>4672_141_1_0.001%
MHQCLYNLALLLSCGNGSGS
>4673_141_1_0.001%
MHQCLYNLSLLIVENCGSGIGS
>4674_141_1_0.001%
MSVLLRFGLSMPLCVSGSGS
>4675_141_1_0.001%
MQIRTKYDFLLGISLCGSGSGS
>4676_141_1_0.001%
MHLCLTYLVHTLIQHCGSGSGSGS
>4677_141_1_0.001%
MREAFCDPVCFPLSLCGSGSGS
>4678_141_1_0.001%
MPHRLENFCLTIVCGSGSGS
>4679_141_1_0.001%
MPSNSLYPCGSGSGS
>4680_141_1_0.001%
MDVWSSYWLSTILSAFCGSGSGS
>4681_141_1_0.001%
MTPAFSGFLAFLRNAYGSGSGS
>4682_141_1_0.001%
MRECLVDLFHRYYLSCGSGSGS
>4683_141_1_0.001%
MHPCLTNSWVHTFVPCGSGSGS
>4684_141_1_0.001%
MPPHSDPVCGSGSGS
>4685_141_1_0.001%
MHTCLMELWSLWFSCGSGSGS
>4686_141_1_0.001%
MHPCLEGLTLRYVIYLCGSGSGS
>4687_141_1_0.001%
MDVWSKYWLSTILSAFCASGSGS
>4688_141_1_0.001%
MAWCLSSFWQLAMPSFCGSGSGS
>4689_141_1_0.001%
MFLSFFYCGSGSGS
>4690_141_1_0.001%
MSLCWSTLIEYLIQSLCGSGSGS
>4691_141_1_0.001%
MTSDVSGFLAFLRNAWGSGSGS
>4692_141_1_0.001%
MYQFLDGLASLFLGCCGSGSGS
>4693_141_1_0.001%
MVNLPFWTIVTATLTCASGSGS
>4694_141_1_0.001%
MHKCLHYLLMQYIKKCGSGSGS
>4695_141_1_0.001%
MSHRLENIWLTILYGSGRGS
>4696_141_1_0.001%
MRIRTKYDFLLGIPLCGSGSGS
>4697_141_1_0.001%
MTPTGSGFIRILRSLCGSGS
>4698_141_1_0.001%
MYYCLTRLWSNLAVVCCSGSGS
>4699_141_1_0.001%
MTPCTQETWFHIILRISGSGSGS
>4700_141_1_0.001%
MHNCLSNLWLMLCGSGSGS
>4701_141_1_0.001%
MFYVWNPCVFKRGSGSGS
>4702_141_1_0.001%
MHRCLQQLFQDVINKCGSGSGS
>4703_141_1_0.001%
MSSCLPSFWQRLCRQCGRGSAS
>4704_141_1_0.001%
MHYCLHVMSTFLMKACGSGSGS
>4705_141_1_0.001%
MHLYLTGLFVTVYKLHCGSSSGS
>4706_141_1_0.001%
MHGCLQDLGHVIMFSPCGSGSGS
>4707_141_1_0.001%
MSKPMDTCGSGSGS
>4708_141_1_0.001%
MKYCLQKVVELYLLSICGSGSGS
>4709_141_1_0.001%
MHQCLYNLALLLSGGSGSGS
>4710_141_1_0.001%
MSHWLENGWRTSLCGSGSGS
>4711_141_1_0.001%
MHSCISSLFEMYLLEYFGSGSGS
>4712_141_1_0.001%
MHGCLHALLITLCCGSGSGS
>4713_141_1_0.001%
MSSLRTWWMALKGFCGNGSGS
>4714_141_1_0.001%
MHECLVHYFDLLCGSGSGS
>4715_141_1_0.001%
MRCRFLDESFGSGRGS
>4716_141_1_0.001%
MHTSLSSLWVLTLPHRCGSGSGS
>4717_141_1_0.001%
MTQCLTHLWQSGFQFNCGSGSGS
>4718_141_1_0.001%
MHQCLSNYIQLYLYCGSGSGS
>4719_141_1_0.001%
MSRCLSDLWLMLLKCGSGIGS
>4720_141_1_0.001%
MQLCLSDFWLRVHHLCGSGSGS
>4721_141_1_0.001%
MQYCVSSFLCSWFSYSCGSVGGS
>4722_141_1_0.001%
MMCSHLMRYLHCGSGSGS
>4723_141_1_0.001%
MPPVFSGVLGNRTYAYDIGDGS
>4724_141_1_0.001%
MHPCLAAFMSNFIKNCGSGSGS
>4725_141_1_0.001%
MSACLIGFFLLVSYLCGSGSGS
>4726_141_1_0.001%
MHACISNFAQTLYHLCGSGSGS
>4727_141_1_0.001%
MHISCNCNCGSGSGS
>4728_141_1_0.001%
MPPDFPGFLAFLTYACGIGSYS
>4729_141_1_0.001%
MHQCLCEFLSNYLVRCGSGSGS
>4730_141_1_0.001%
MHEYLLRFLVYYLHVCGSGSGS
>4731_141_1_0.001%
MSLFLDWWRGLLPFAKCGSGIGS
>4732_141_1_0.001%
MQQCLYDFVLLLGRKCCGSGSGS
>4733_141_1_0.001%
MAYCLTSLWLNFYFGSGSGS
>4734_141_1_0.001%
MSHCLQHFWLTILFASGGAS
>4735_141_1_0.001%
MSRCLTVFRLTASMCCGSGSGS
>4736_141_1_0.001%
MHACLASLFISWVSRCGSGSGS
>4737_141_1_0.001%
MHYCLKWFETLHMSCGSGSGS
>4738_141_1_0.001%
MGHLFPRDGGSGSGS
>4739_141_1_0.001%
MHECLLAFSLLLLQTRGSGSGS
>4740_141_1_0.001%
MVPTWGFISWLRNECGSGSGS
>4741_141_1_0.001%
MHECLVSLMPILLSCCGSSSGS
>4742_141_1_0.001%
MHPCLTDLFVTVYKLHYGSGSGS
>4743_141_1_0.001%
MCVCLPLWCLMWNCGSGSGS
>4744_141_1_0.001%
MAVCHLSTLILLWFLCGSGSGS
>4745_141_1_0.001%
MHECLTLLWLTYVGCCGSGSGS
>4746_141_1_0.001%
MHECLTQFFMLISNHCGSGSGS
>4747_141_1_0.001%
MTPDFSGFLEVLRNEWGSGRGS
>4748_141_1_0.001%
MHKCLSDLVNLWMLTCGSGSGS
>4749_141_1_0.001%
MHQCLYNLARLIVANCGSGSGS
>4750_141_1_0.001%
MHTCVTSLWWTMYSSCGSGSGS
>4751_141_1_0.001%
MLPGMGASSRNYCGSGSGS
>4752_141_1_0.001%
MHVCLVNLFALYSKTCGIGSGS
>4753_141_1_0.001%
MTPDFSLFLAFLRNAYGSGSGS
>4754_141_1_0.001%
MTPDFSGFLAFLRNACGSFSGS
>4755_141_1_0.001%
MVNLPFWTIVTATLTCGSGSGS
>4756_141_1_0.001%
MSVFLLRLFSCGSGSGS
>4757_141_1_0.001%
MQPCVSNLWTVTLSRCGSGSGS
>4758_141_1_0.001%
MHQCRHDFARQVYISHCVSGSGS
>4759_141_1_0.001%
MRYTYVSFVSKPRLDSSRYCGSGSGS
>4760_141_1_0.001%
MHACLQNLHGIWCGSGSGS
>4761_141_1_0.001%
MCTTKAIWRALLTGFCGSGSGS
>4762_141_1_0.001%
MITSLWFPNSLFAYYHCGSGSGS
>4763_141_1_0.001%
MISDFSGFLAFLWNACGSGSGS
>4764_141_1_0.001%
MSRCPVLNNCGSGSGS
>4765_141_1_0.001%
MWSQPPVSLNNCGSGSGS
>4766_141_1_0.001%
MYPINPDRCGSGSGS
>4767_141_1_0.001%
MSPCLTDFWRSLVFVCGGGSGS
>4768_141_1_0.001%
MHQCLYEYLSLCCGSGSGS
>4769_141_1_0.001%
MFVCLSLILWLICGSGSGS
>4770_141_1_0.001%
MSPLENIWLTILCGSGSGS
>4771_141_1_0.001%
MQICLVSFWTSLHDHLCGSGSGS
>4772_141_1_0.001%
MQRCLTHVWQTLSEGCCGNGSGS
>4773_141_1_0.001%
MHQCLELITLYWVSCGSGSGS
>4774_141_1_0.001%
MRSPLLWFVTSQFECGSGSGS
>4775_141_1_0.001%
MSLFPVPVDWCGSGSGS
>4776_141_1_0.001%
MHECLASFWCFCVRHGSGS
>4777_141_1_0.001%
MHRCLTDFMLLVCGSGSGS
>4778_141_1_0.001%
MHSCLCGFLLTVCGSGSGS
>4779_141_1_0.001%
MSQCVTKLWSTFFHCGSGSGS
>4780_141_1_0.001%
MSQCVTQLWNTVINFCGSGSGS
>4781_141_1_0.001%
MAYCLTSLWLNFYRGSGSGS
>4782_141_1_0.001%
MCATHPNCGSGSGS
>4783_141_1_0.001%
MSHCLQNFWLTSLCGSGSGS
>4784_141_1_0.001%
MLLTCEFLLLYCGSGSGS
>4785_141_1_0.001%
MSQCPENFWLTILCGSGSGS
>4786_141_1_0.001%
MFDVRNLSVTKCASGSGS
>4787_141_1_0.001%
MHQCLYNLARLIVKNCGSGSGS
>4788_141_1_0.001%
MSACLQALSYRISSHYGGSGSGS
>4789_141_1_0.001%
MSQNLPDTCFCGSGSGS
>4790_141_1_0.001%
MIVCLLWLILCGSGSGS
>4791_141_1_0.001%
MFYVWNPLVFKFGSGSGS
>4792_141_1_0.001%
MSQWLTAFFMTLCGSGSGS
>4793_141_1_0.001%
MHTRDVLPSCGSGSGS
>4794_141_1_0.001%
MTLFFYELLALYRNGFCGSGSGS
>4795_141_1_0.001%
MSQCLTAFFMTLCYSGSGS
>4796_141_1_0.001%
MITSLWFPNSLFAYYYCGSGSGSGS
>4797_141_1_0.001%
MHQCLYNVAVLLRGGSGSGS
>4798_141_1_0.001%
MGVFSQIYICMSVLLRFGLSMHLCGSGSGS
>4799_141_1_0.001%
MSQCVTSLWLMYIHTACGSGSGS
>4800_141_1_0.001%
MHQCLYNLARMIVENCGSGSGS
>4801_141_1_0.001%
MPYSIPLCGSGSGS
>4802_141_1_0.001%
MSSCLTQFWTSWLAVCYSCGSGSGS
>4803_141_1_0.001%
MHDFVHILLYSVVYRCNVSGS
>4804_141_1_0.001%
MSHCLEISLLTNPCGSGSGS
>4805_141_1_0.001%
MHPCLTFWHTVVLSGGSGSGS
>4806_141_1_0.001%
MFYVWNPFVFKASGSAS
>4807_141_1_0.001%
MPPDFSGLLAFLLNACGSGSGS
>4808_141_1_0.001%
MTPAFSGFLAFLSTSCGSVSGS
>4809_141_1_0.001%
MSLVLEWWRGLLAFAKCGSGSGS
>4810_141_1_0.001%
MSSCLPNFWTSLYQACGSGSGS
>4811_141_1_0.001%
MHPCLSHLFCFFSPRCGSGSGS
>4812_141_1_0.001%
MHCLYDLIQLYCGSGRGS
>4813_141_1_0.001%
MHECLSQLWTLICGSGGGS
>4814_141_1_0.001%
MSHCHENFWLTSLCGSGSGS
>4815_141_1_0.001%
MPPDFSGFLAFRRNASGSGSGS
>4816_141_1_0.001%
MHECLSNLWLMYLHNCGSGIGS
>4817_141_1_0.001%
MSQCLYELVLLYTNCGSGSGS
>4818_141_1_0.001%
MSHSLENFWLTIRCGSGSGS
>4819_141_1_0.001%
MSPCLENFWLTILFGSGSGS
>4820_141_1_0.001%
MHPFLESLVLTLVKHCGSGSCS
>4821_141_1_0.001%
MHLCLTSLVHTLIQHCGRGSGS
>4822_141_1_0.001%
MSVLRRCGCLLSNCGSGSGS
>4823_141_1_0.001%
MHQCMYNLELLLSCGSGSGS
>4824_141_1_0.001%
MHECLYNTLLTICGSGSGS
>4825_141_1_0.001%
MAQCLSELWLRIYVHHCGSGSCS
>4826_141_1_0.001%
MFYVWNPFVFKFCSGSGS
>4827_141_1_0.001%
MQGTLYSSTFLGSYLYDVPAYAGSGS
>4828_141_1_0.001%
MLHCLENSWLRIMYGSGSGS
>4829_141_1_0.001%
MLQCLYNLAGPLVENCGGSAS
>4830_141_1_0.001%
MHQCLKNGWHAWYLYCGRGNGS
>4831_141_1_0.001%
MQECLANLWTLLSYCCGSASGS
>4832_141_1_0.001%
MSSCLTQFWNSWFTHCGSGSGS
>4833_141_1_0.001%
MHWCLSNFYVTWCNICGSGSGS
>4834_141_1_0.001%
MHQCLHNLARLIVENCGRGSGS
>4835_141_1_0.001%
MSYFDLYAEALYVRQGSGS
>4836_141_1_0.001%
MTHCLENIWLTILCGSGSGS
>4837_141_1_0.001%
MHGSLQSLWSLWYLHCGSGSGS
>4838_141_1_0.001%
MHCFHSLLALYLTSCSSGYGS
>4839_141_1_0.001%
MTRALYHLSVSGAKTCGSGSGS
>4840_141_1_0.001%
MYTCVDLILEWHSWYCGSGSGS
>4841_141_1_0.001%
MRHWPRARGKGWCGSGGGS
>4842_141_1_0.001%
MHQCVYSIVLWVDYCGSGSGS
>4843_141_1_0.001%
MFYFWNPFVFKFGSGSGS
>4844_141_1_0.001%
MHECLYNWVTLLCGSGSGS
>4845_141_1_0.001%
MHECLSALRTKFFDTCGSGSGS
>4846_141_1_0.001%
MSQCLTELFGLLLCGSGRGS
>4847_141_1_0.001%
MNSCLESLVLTLVKHGGSGSGS
>4848_141_1_0.001%
MQFCLTNLWNVYLQASCGSGS
>4849_141_1_0.001%
MFYVWNPFVFECGSGSGS
>4850_141_1_0.001%
MLLLDLSLCGSGSGS
>4851_141_1_0.001%
MHKCLAELFTSVCLHSCGSGSGS
>4852_141_1_0.001%
MYQCLTQLFSLYKNYSCGSGSGS
>4853_141_1_0.001%
MHECLSSFLAFLICGSGRGS
>4854_141_1_0.001%
MSLPNTDHCGSGSGS
>4855_141_1_0.001%
MHPCTTDFWQLFYNHWFGSGSGS
>4856_141_1_0.001%
MSNSIPLLFGYTPNLDCGSGSGS
>4857_141_1_0.001%
MHQCFYNLALLLSCGSGSGS
>4858_141_1_0.001%
MRPSVLIPNCGSGSGS
>4859_141_1_0.001%
MTVCLTSLWVTLFNGCGSGSGS
>4860_141_1_0.001%
MSQCLRNLWCNAYHFCGSGSGS
>4861_141_1_0.001%
MHPFLTNFWLTICCSGSGS
>4862_141_1_0.001%
MSHCLENFWLTILCCSCSGS
>4863_141_1_0.001%
MHLCLEVFMRSFINICGSGSGS
>4864_141_1_0.001%
MYSYNNTVCGSGSGS
>4865_141_1_0.001%
MHVCLEKLTLIFVHKCCGCVSGS
>4866_141_1_0.001%
MSHYLENFWLTILCDSGSGS
>4867_141_1_0.001%
MFWYLWLPQTWDFDTNCGSGSGS
>4868_141_1_0.001%
MFYVWNPFVFKFGSGRGS
>4869_141_1_0.001%
MSFCLTRLWIFVDQCGSGSGS
>4870_141_1_0.001%
MHPCLESLVLTLVKHCGSVSGS
>4871_141_1_0.001%
MHECLYNLVTMLCGSGSGS
>4872_141_1_0.001%
MHDCLSSLLILLFGSGSGS
>4873_141_1_0.001%
MSLITARHLCGSGSGS
>4874_141_1_0.001%
MHYCVANLWSLIALHCGSGSGS
>4875_141_1_0.001%
MHECLYNLALMLYCGSGRGS
>4876_141_1_0.001%
MSTALDLWRVYLNGFCGSGSGS
>4877_141_1_0.001%
MTPDFSGSLAFPSNSFRSGSRS
>4878_141_1_0.001%
MSSCVSNFWLLLANLCGSGSGS
>4879_141_1_0.001%
MHQCLATYALALYNHCGSGSGS
>4880_141_1_0.001%
MNNLWYLYFLFCGSGSGS
>4881_141_1_0.001%
MHECLHDYLILLLRFGSGSGS
>4882_141_1_0.001%
MLWCLWIELAMCGSGSGS
>4883_141_1_0.001%
MSLECLVAILFLWALCGSGSGS
>4884_141_1_0.001%
MSHCLENFCLTVLYGSGSGS
>4885_141_1_0.001%
MSQRLSNLWLTAAPFCGSGSGS
>4886_141_1_0.001%
MHECLTYAISLFCCGSGSGS
>4887_141_1_0.001%
MTPDFSGFLASLRIACGSGSGS
>4888_141_1_0.001%
MPGYIDNSWLKGSYAYDVADYDGSGS
>4889_141_1_0.001%
MHSCLSSLFTSYFTYFGSGSGS
>4890_141_1_0.001%
MSQCLTNFWMVLCGSGSGS
>4891_141_1_0.001%
MFYVWNPFVFKCGIGTGS
>4892_141_1_0.001%
MHQCLWNLLNVYASYCGSGSGS
>4893_141_1_0.001%
MSQCLTNLWISIVSTCGSGSGS
>4894_141_1_0.001%
MSYCLENFWLSILCGSASVS
>4895_141_1_0.001%
MSHCLENFWLTILCGCGSGS
>4896_141_1_0.001%
MQHCLENFWLTILCGSGSGS
>4897_141_1_0.001%
MHQCLSNLISSWFCGSGSGS
>4898_141_1_0.001%
MHACLSSFFGIMLSRCGSGSGS
>4899_141_1_0.001%
MSYCLTEFWSTLIHRGSGSGS
>4900_141_1_0.001%
MHECLLNAFLLWVFYNCGGGSGS
>4901_141_1_0.001%
MFPCLTWLYLDLLMECGSGSGS
>4902_141_1_0.001%
MHECVQSLLALRLHNCGSGSGS
>4903_141_1_0.001%
MLSHVTADWFWLIFCGSGSGS
>4904_141_1_0.001%
MHECSHRLWLSLVTHCGSGSGS
>4905_141_1_0.001%
MSSGAGSLCGSGSGS
>4906_141_1_0.001%
MYECLTTLWVNYALLRQRRGS
>4907_141_1_0.001%
MTPDFSWFIAFLWNGCGSGNGS
>4908_141_1_0.001%
MHACLSQLFLTLYSCGSCSGS
>4909_141_1_0.001%
MHECLGSFWILLNSVCGSGSGS
>4910_141_1_0.001%
MSYCLTFWLTLSCGSCSGS
>4911_141_1_0.001%
MALCLTRLLQSLSLHTSASGSGS
>4912_141_1_0.001%
MSHRYWCAKCGSGSGS
>4913_141_1_0.001%
MNPDFSGVFAGQRNAFGSRSGS
>4914_141_1_0.001%
MHLCLTSLFMMWYANCGSGSGS
>4915_141_1_0.001%
MHEYMSNFVAILFTHTCGSGSGS
>4916_141_1_0.001%
MHACLATLFISWVTSCGSGSGS
>4917_141_1_0.001%
MRECATWLVTNLCSLYCGSGSGS
>4918_141_1_0.001%
MAPGFSGVVAVLRYACGSGSAS
>4919_141_1_0.001%
MSTPMLIGYTCGSGSGS
>4920_141_1_0.001%
MSPRPLPPCGSGSAS
>4921_141_1_0.001%
MWLCLLFFWSAICGSGSGS
>4922_141_1_0.001%
MHECLTAIIGLYIGSCGSGSGS
>4923_141_1_0.001%
MVTTNIPPRWGSVSGS
>4924_141_1_0.001%
MSLTCWAWLDDMWCGSGSGS
>4925_141_1_0.001%
MQGDKASPTHPCSYPYDVPDYAGSGS
>4926_141_1_0.001%
MSECSSRFVELLLALCGSGSGS
>4927_141_1_0.001%
MHSCLSGLWQVILLSCTRNTCGSGSGS
>4928_141_1_0.001%
MFRCLSEFWELLYCGSGSGS
>4929_141_1_0.001%
MTPDFSGFLVVRRDGCGNGLGS
>4930_141_1_0.001%
MHECVSALISLWFTSSCGSGSGS
>4931_141_1_0.001%
MSLGLTQLGTRLINHCGSGSGS
>4932_141_1_0.001%
MHECVQSLLALWLHNSGSDSGS
>4933_141_1_0.001%
MDVYLVFLLRQRQGS
>4934_141_1_0.001%
MHRCVYDLYLLYASACGSGSGS
>4935_141_1_0.001%
MIVLGFLSFWDMNCGSGSGS
>4936_141_1_0.001%
MALCLTRLWQSLYLHACGSGSGS
>4937_141_1_0.001%
MHLCLTDLFVTVYKFHCGSGSGS
>4938_141_1_0.001%
MRIRPRYRCCTCGSGSGS
>4939_141_1_0.001%
MHECLQRLLVSYLHVWGSGSGS
>4940_141_1_0.001%
MCYVWNPFVFKCGSGSGS
>4941_141_1_0.001%
MHACLESILRIYVYSCGSGSGS
>4942_141_1_0.001%
MHPCPESLVLTLVKHCGSGSGS
>4943_141_1_0.001%
MHECVANITTLYVYILCGSGSGS
>4944_141_1_0.001%
MHPFVSSFWLALLKHCGSGSGS
>4945_141_1_0.001%
MHRCLTALIEMLLLDCGSGSGS
>4946_141_1_0.001%
MFYVWNPFVSKCGSGSGS
>4947_141_1_0.001%
MHECVQNYIVSLWMHCGSGSGS
>4948_141_1_0.001%
MGQCLAELWVTLYRSCGSGSGS
>4949_141_1_0.001%
MYTECNPFYPFGSGSGS
>4950_141_1_0.001%
MHECVTSFWKLLYRGSGSGS
>4951_141_1_0.001%
MHECLSGLFGDLIESYCGSGSGS
>4952_141_1_0.001%
MSVCLTNLWVTFFNGCGSGSGSGS
>4953_141_1_0.001%
MYYIPTMLCGSGSGS
>4954_141_1_0.001%
MSHCLENFCLTVLFGSGSGS
>4955_141_1_0.001%
MSMRSYLVSLYNLNHCGSGSGS
>4956_141_1_0.001%
MESTYTGTLCGSGSGS
>4957_141_1_0.001%
MHYCVSNLLNTWINYFGSGSGS
>4958_141_1_0.001%
MHACLSDFVLRCLNNCGSGSGS
>4959_141_1_0.001%
MWDLPSCWQSVMCGSGSGS
>4960_141_1_0.001%
MHVCLERLACLWLCSCGSGSGS
>4961_141_1_0.001%
MHPCLEFLVLTLVKHCGSGSGS
>4962_141_1_0.001%
MSTWSKHPVNNCGSGSGS
>4963_141_1_0.001%
MHQCLTSLIYTFLSHDCGSGS
>4964_141_1_0.001%
MHECLHNFLSRIAAAAAAS
>4965_141_1_0.001%
MRVLRMLLVSCCGSGSGS
>4966_141_1_0.001%
MSYCLTEFWSTLIQHCGSGSGS
>4967_141_1_0.001%
MSCCLTSLWVSLYDRCGSGSGS
>4968_141_1_0.001%
MHYCLHEYASSWFLYCGSGSGS
>4969_141_1_0.001%
MHECRRYTYAVYVLSITDCGSGSGS
>4970_141_1_0.001%
MNKCLHDLVLMYVRLCGSGSGS
>4971_141_1_0.001%
MSYCLTSFWQTVICGSGRGS
>4972_141_1_0.001%
MITSLWFPNSLFAYYYCGSSSGS
>4973_141_1_0.001%
MSRCLTVLCLTASSSYGIGNGS
>4974_141_1_0.001%
MHQCTSSLWSNLINFCGSGSGS
>4975_141_1_0.001%
MTPEFSGFLAGLRNACGSGSGS
>4976_141_1_0.001%
MTCLLIGYTCGSGSGS
>4977_141_1_0.001%
MWSCIISPWWTDDCGSGSGS
>4978_141_1_0.001%
MHIRLGRLNQLYAIRCGRGCGS
>4979_141_1_0.001%
MCVGHSTSCGSGSGS
>4980_141_1_0.001%
MSQCLNNLVSQILVKCGSGSGS
>4981_141_1_0.001%
MHQCFSNVWHALYLLCGSGSGS
>4982_141_1_0.001%
MTRCLTSLWVSLYDRCGSGSGS
>4983_141_1_0.001%
MHECLPNLWKSLICGSGSDS
>4984_141_1_0.001%
MPPLAPPNCGSGSGS
>4985_141_1_0.001%
MLRRWCPQHWYLSDCGSGSGS
>4986_141_1_0.001%
MHVCPTDFLVTLYRHCGSGSGS
>4987_141_1_0.001%
MTECLTRFWTTLFIHCGSGSGS
>4988_141_1_0.001%
MHQGLTLLMTTYLYACGSGSGS
>4989_141_1_0.001%
MTDDFSGFLACLRNACGSGRGS
>4990_141_1_0.001%
MHECAQSLLNLLMHNCGRGSSS
>4991_141_1_0.001%
MHDIMSLFLSSSASAAPESGGSGS
>4992_141_1_0.001%
MHPCLEALFQLLVSRGSGSGS
>4993_141_1_0.001%
MHPCLIELTSLFAQHLCGSSSGS
>4994_141_1_0.001%
MTPDFSGFLAFLRTSSGSGRGS
>4995_141_1_0.001%
MHCIEQTLLLYYRHYCGSGSGS
>4996_141_1_0.001%
MSHTISCWLTFLVNLLCGSGSGS
>4997_141_1_0.001%
MHVCLEKFTGIIYWSCGSGSGS
>4998_141_1_0.001%
MHECMSNFVAILFTHTRGSGSGS
>4999_141_1_0.001%
MSCLTEFWSTLIHCGRGSGS
>5000_141_1_0.001%
MSFCLTEFWSTLIHCGSGSGS
