# Supplementary material for: De novo macrocyclic peptides dissect energy coupling of a heterodimeric ABC transporter by multimode allosteric inhibition
Source: eLife. 2021 Apr 30;10:e67732. doi: 10.7554/eLife.67732 (PMC8116058; doi:10.7554/eLife.67732)
Supplement: Figure 1—source data 1. [file elife-67732-fig1-data1.zip › Sequencing data TmrAB selection 4th round.txt]

;Deep sequencing results of macrocyclic peptides against TmrAQEB 
;Naming convention: [number]_[rank]_[times identified]_[frequency in %]
;4th Round of selection
>1_1_3011_4.813%
MSHCLENFWLTILCGSGSGS
>2_2_2545_4.068%
MTPDFSGFLAFLRNACGSGSGS
>3_3_1074_1.717%
MDPSANWILVLLTCGSGSGS
>4_4_802_1.282%
MHQCLYNLARLIVENCGSGSGS
>5_5_662_1.058%
MFYVWNPFVFKCGSGSGS
>6_6_623_0.996%
MSQCLSNLWLTASHFCGSGSGS
>7_7_524_0.838%
MSRCLTSLWVSLYDRCGSGSGS
>8_8_378_0.604%
MHQCLYNLALLLSCGSGSGS
>9_9_363_0.58%
MSSCLTQFWTSWFTHCGSGSGS
>10_10_318_0.508%
MTPCTQETWYHIILRICGSGSGS
>11_11_285_0.456%
MSYCLTEFWSTLIHCGSGSGS
>12_12_268_0.428%
MSLFLDWWRGLLPFAKCGSGSGS
>13_13_266_0.425%
MSSCLTSFWQQLYRQCGSGSGS
>14_14_261_0.417%
MSVLLRFGLSMHLCGSGSGS
>15_15_229_0.366%
MSYCLTFWLTLSCGSGSGS
>16_16_220_0.352%
MHECLQRLLVSYLHVCGSGSGS
>17_17_217_0.347%
MHLCLTDLFVTVYKLHCGSGSGS
>18_18_214_0.342%
MHECVQSLLALWLHNCGSGSGS
>19_19_209_0.334%
MHECLANLWLTFCGSGSGS
>20_19_209_0.334%
MHPCLESLVLTLVKHCGSGSGS
>21_20_187_0.299%
MHACLQSFVHLWYTNYCGSGSGS
>22_21_186_0.297%
MDVWSNYWLSTILSAFCGSGSGS
>23_22_179_0.286%
MHLCLERLVQLYAIRCGSGSGS
>24_23_178_0.285%
MHECMSNFVAILFTHTCGSGSGS
>25_24_174_0.278%
MHVCLTKFWWTLCGSGSGS
>26_25_171_0.273%
MHQCLYDLFCVFSHSCGSGSGS
>27_26_164_0.262%
MHICLSALWTRIYDACGSGSGS
>28_27_162_0.259%
MHLCTTTFWATLFEHYCGSGSGS
>29_28_160_0.256%
MSLCLENLWGNFLLYCGSGSGS
>30_29_159_0.254%
MHYCVQMLLESWLVNCGSGSGS
>31_30_154_0.246%
MSRCLTVFWLTASRCCGSGSGS
>32_31_153_0.245%
MHCLYDLIQLYCGSGSGS
>33_32_152_0.243%
MHECLHRFILSAFLNCGSGSGS
>34_33_151_0.241%
MHYCLSSFWSSWISYSCGSGSGS
>35_34_148_0.237%
MSRRPIPPCGSGSGS
>36_35_145_0.232%
MCTRLFSMNCGSGSGS
>37_36_143_0.229%
MHSCLSSLFTSYFTYCGSGSGS
>38_36_143_0.229%
MHECVTSFWKLLYCGSGSGS
>39_37_141_0.225%
MHPCVSNLWTVILSRCGSGSGS
>40_38_137_0.219%
MSQCVTELWLTLYRSCGSGSGS
>41_39_134_0.214%
MSYCLTSFWQTVMCGSGSGS
>42_40_133_0.213%
MFWYLWLPQTWDFETNCGSGSGS
>43_41_126_0.201%
MSQCLSNLWVILCGSGSGS
>44_42_124_0.198%
MHACLSQLFLTLYSCGSGSGS
>45_42_124_0.198%
MHECLHNWVTLLCGSGSGS
>46_42_124_0.198%
MSPCLTNLVELLFEHCGSGSGS
>47_43_123_0.197%
MSLFQFKWYHLIPLLCGSGSGS
>48_44_122_0.195%
MHECLYNLCIMTFCGSGSGS
>49_44_122_0.195%
MAYCLTSLWLNFYCGSGSGS
>50_45_121_0.193%
MHGCLQSLWSLWYLHCGSGSGS
>51_46_120_0.192%
MHPCLTNFWLTICGSGSGS
>52_47_118_0.189%
MHRCLETLVALYYRNCGSGSGS
>53_48_115_0.184%
MHPCLVLVWTVCGSGSGS
>54_48_115_0.184%
MHECLLNLWDVFARNCGSGSGS
>55_49_113_0.181%
MSLCLTQLWTIWINHCGSGSGS
>56_49_113_0.181%
MSLTRWAWLDDMWCGSGSGS
>57_49_113_0.181%
MHECLHHLFTSIWAKCGSGSGS
>58_50_111_0.177%
MMFGRMMRICLSCGSGSGS
>59_51_110_0.176%
MSSCLSNFWTSLYQACGSGSGS
>60_52_109_0.174%
MSQCLTAFFMTLCGSGSGS
>61_53_108_0.173%
MHECLYNLATLWSDFCGSGSGS
>62_54_103_0.165%
MHQCLHDFARQVYIWHCGSGSGS
>63_55_100_0.16%
MSWPMASCGSGSGS
>64_56_95_0.152%
MHECLSSFLACLMCGSGSGS
>65_56_95_0.152%
MHECLTLYWYTILNYCGSGSGS
>66_57_94_0.15%
MTPTWSGFIRFLRSLCGSGSGS
>67_58_92_0.147%
MHECLYYLGLLLIETCGSGSGS
>68_58_92_0.147%
MHECLYDLFLSLYETCGSGSGS
>69_59_91_0.145%
MHECLYNLALMLYCGSGSGS
>70_60_90_0.144%
MYLCLTNLWTTVYNTSCGSGSGS
>71_60_90_0.144%
MHHCLSDLFVTIFSTCGSGSGS
>72_61_89_0.142%
MHWCLTNLVSLYINHCGSGSGS
>73_62_88_0.141%
MITSLWFPNSLFAYYYCGSGSGS
>74_63_87_0.139%
MTCMLIGYTCGSGSGS
>75_64_86_0.137%
MQQCLTVYWTSLLSYCGSGSGS
>76_65_85_0.136%
MHECLSNWVNTLLHQCGSGSGS
>77_66_84_0.134%
MHYCVSNLLNTWINYCGSGSGS
>78_66_84_0.134%
MHQCLSLLLDSFIRNCGSGSGS
>79_67_83_0.133%
MHVCLHDLLLLYCGSGSGS
>80_68_81_0.129%
MHECLSALLTKFFATCGSGSGS
>81_69_79_0.126%
MHECLTNVVSMFLKNCGSGSGS
>82_70_78_0.125%
MQFCLTNLWNVYLQASCGSGSGS
>83_71_76_0.121%
MRSLLLWFVTSQFEWCGSGSGS
>84_72_75_0.12%
MNNVWYLDWLLCGSGSGS
>85_72_75_0.12%
MDTIGKQCGSGSGS
>86_72_75_0.12%
MHACLEALWIHVYRSSCGSGSGS
>87_73_74_0.118%
MHECFSNLFELLCCGSGSGS
>88_73_74_0.118%
MHSCLAGLWLVFLNNCGSGSGS
>89_74_73_0.117%
MHECLYNLISFASSCGSGSGS
>90_74_73_0.117%
MHPCLTSLFEQLISRSCGSGSGS
>91_74_73_0.117%
MSQCLTNFWTVLCGSGSGS
>92_75_72_0.115%
MSRCLTEFIILLSKHCGSGSGS
>93_76_71_0.113%
MHYCMSNLAETLFTHFCGSGSGS
>94_76_71_0.113%
MHQCVSNLWSNFFSLCGSGSGS
>95_76_71_0.113%
MHSCLSNFWDAIAKSVCGSGSGS
>96_77_70_0.112%
MHECLTALIGLYIGSCGSGSGS
>97_78_69_0.11%
MEPTWRGFVNFLQNKCGSGSGS
>98_78_69_0.11%
MHQCLQSLVLAYYHLCGSGSGS
>99_78_69_0.11%
MFPDTCWLLLRWLCGSGSGS
>100_78_69_0.11%
MHKCLSSLWTLLLTSNCGSGSGS
>101_79_68_0.109%
MHACLQNLAALLLYTCGSGSGS
>102_79_68_0.109%
MSECLTEFWTTVFLYCGSGSGS
>103_80_67_0.107%
MSQCLTRFVTLIAKCGSGSGS
>104_81_66_0.106%
MHFCLSAFWTNFAHPCGSGSGS
>105_81_66_0.106%
MHECLSNLWLMYLHNCGSGSGS
>106_82_64_0.102%
MHLCLSQLWITIATQCGSGSGS
>107_83_63_0.101%
MFPDTCWLLLLICGSGSGS
>108_83_63_0.101%
MSPCLTSLWLTLLCGSGSGS
>109_83_63_0.101%
MHWCLASLFEEFFQSCGSGSGS
>110_83_63_0.101%
MHECLLKLFQTLSGCGSGSGS
>111_84_62_0.099%
MHECLYNLLVILSTHCGSGSGS
>112_85_61_0.098%
MHSCLTAFWGTLIANCGSGSGS
>113_86_60_0.096%
MHECLTALLVTLCGSGSGS
>114_86_60_0.096%
MHQCLSEFVTGAYEFYCGSGSGS
>115_87_58_0.093%
MSTPMLLGYTCGSGSGS
>116_87_58_0.093%
MSYCLTLWSTLFEAHCGSGSGS
>117_87_58_0.093%
MMGCMSLCLCSCGSGSGS
>118_87_58_0.093%
MAQCLSELWLRIYVHHCGSGSGS
>119_87_58_0.093%
MSYCLSDLWKLAYRYCGSGSGS
>120_87_58_0.093%
MHQCLYNFVLMCGSGSGS
>121_88_57_0.091%
MHACLHGLFSLLLEKCGSGSGS
>122_89_56_0.09%
MSFGCFLLDLFCGSGSGS
>123_90_54_0.086%
MSQCLTNLVSQILVKCGSGSGS
>124_90_54_0.086%
MHLCLSGLFISGYTLLCGSGSGS
>125_91_53_0.085%
MHTCLSDLFTLIYESCGSGSGS
>126_91_53_0.085%
MHECVLRLAELYFSLCGSGSGS
>127_91_53_0.085%
MHECLSSLLILLCGSGSGS
>128_91_53_0.085%
MHLCLTGFWERVFSKCGSGSGS
>129_91_53_0.085%
MHRCVYDLYLLYASTCGSGSGS
>130_92_52_0.083%
MHECLYNLLFTFCGSGSGS
>131_92_52_0.083%
MHWCLYNLFVTACGSGSGS
>132_92_52_0.083%
MHECLSSLVALLCGSGSGS
>133_93_51_0.082%
MSSWAGSLCGSGSGS
>134_93_51_0.082%
MSRCLTELWHNLYLYCGSGSGS
>135_93_51_0.082%
MHKCLVDLCALYLKTCGSGSGS
>136_93_51_0.082%
MRCRFLDESCGSGSGS
>137_93_51_0.082%
MAECVSGFWSALYLYCGSGSGS
>138_93_51_0.082%
MHVCLTNLWKLWLDCGSGSGS
>139_94_50_0.08%
MSRCLENFWITSFMVCGSGSGS
>140_94_50_0.08%
MNACQSSLWLMLNLCGSGSGS
>141_94_50_0.08%
MSQCLTNFLTLLCGSGSGS
>142_95_49_0.078%
MHQCLTGLWNRFYLTCGSGSGS
>143_96_48_0.077%
MHECLTSLVWSLYISCGSGSGS
>144_96_48_0.077%
MCVCRIFSLSCGSGSGS
>145_96_48_0.077%
MPECVTNLWLLLLHECGSGSGS
>146_96_48_0.077%
MHQCLYNLFTNAICGSGSGS
>147_96_48_0.077%
MSMQHHILICGSGSGS
>148_96_48_0.077%
MHECLYSLWLICLDSCGSGSGS
>149_96_48_0.077%
MSTSGVWNLYFYGFEWCGSGSGS
>150_96_48_0.077%
MHECMHNLFTSLYSSCGSGSGS
>151_96_48_0.077%
MSKCLSEFWQLWINCGSGSGS
>152_97_47_0.075%
MHPCTTDFWQLFYNHWCGSGSGS
>153_97_47_0.075%
MHECLTSFMQLLCGSGSGS
>154_97_47_0.075%
MHECLVNLLWTLNCGSGSGS
>155_98_46_0.074%
MSQCLTNLISLLANTCGSGSGS
>156_98_46_0.074%
MSQCVTQLWNTWINFCGSGSGS
>157_98_46_0.074%
MHACLTSFWILCGSGSGS
>158_98_46_0.074%
MHACLEHLLHLYILHHCGSGSGS
>159_98_46_0.074%
MHSCISSLFEMYLLEYCGSGSGS
>160_98_46_0.074%
MHPCLESAFGLIISQWCGSGSGS
>161_99_45_0.072%
MHQCAHSITTILVSYFCGSGSGS
>162_99_45_0.072%
MVCIQTLAQSWVLSWCGSGSGS
>163_99_45_0.072%
MSHCLTHLWVLLMNEYCGSGSGS
>164_99_45_0.072%
MSRCLTDYWSLLLCSCGSGSGS
>165_100_44_0.07%
MTECLTRLWVTMYAQCGSGSGS
>166_100_44_0.07%
MSRCLTELWLCLCGSGSGS
>167_100_44_0.07%
MILSSYCGSGSGS
>168_100_44_0.07%
MHQCLYEFFLLCGSGSGS
>169_100_44_0.07%
MHECLYKLLIIACGSGSGS
>170_100_44_0.07%
MHECLANALSTYILWCGSGSGS
>171_101_43_0.069%
MQSCLTDVWPLLIGWYCGSGSGS
>172_101_43_0.069%
MHECLSNLWKTLICGSGSGS
>173_101_43_0.069%
MHQCLCNLVSSICGSGSGS
>174_101_43_0.069%
MNVCMIMSSCCGSGSGS
>175_102_42_0.067%
MHECLTSAFTALYNICGSGSGS
>176_102_42_0.067%
MHQCLHDSLWCVYLKWCGSGSGS
>177_102_42_0.067%
MHPCLTMLWTLALKNCGSGSGS
>178_102_42_0.067%
MHVCLTNLWVTVCGSGSGS
>179_102_42_0.067%
MHVCLHNFFELLLDHCGSGSGS
>180_102_42_0.067%
MHPCVSSFWLALLKHCGSGSGS
>181_102_42_0.067%
MQIRTKYDFLLGIPLCGSGSGS
>182_102_42_0.067%
MQGCLVNLWHSLYLYKCGSGSGS
>183_102_42_0.067%
MYECLSNLFMVFVENRCGSGSGS
>184_103_41_0.066%
MHHCLEALVRTIAEYCGSGSGS
>185_103_41_0.066%
MSHCLTDLWSSVYLHFCGSGSGS
>186_103_41_0.066%
MHECLVHLWIITLKHCGSGSGS
>187_103_41_0.066%
MHWCLSQFWMALYCGSGSGS
>188_103_41_0.066%
MHACLANLFISWVTSCGSGSGS
>189_103_41_0.066%
MSVFLIYARHQSLGCGSGSGS
>190_104_40_0.064%
MHPCLSALWTALYYTCGSGSGS
>191_104_40_0.064%
MHDCLLRFFLTISENCGSGSGS
>192_104_40_0.064%
MALCLTRLWQSLYLHTCGSGSGS
>193_104_40_0.064%
MHQCVVQFWSLWVDNTCGSGSGS
>194_104_40_0.064%
MKVCLTNFWLIFLSKCGSGSGS
>195_104_40_0.064%
MHECLSGLFGDLIASCCGSGSGS
>196_104_40_0.064%
MVAPSWDDFLNFLAGMCGSGSGS
>197_104_40_0.064%
MHQCLYGLALIFLPVCGSGSGS
>198_104_40_0.064%
MHSCLTNLWLSSAYYCGSGSGS
>199_105_39_0.062%
MHACLQELVELFLRNCGSGSGS
>200_105_39_0.062%
MHECLLNFVFVWCGSGSGS
>201_105_39_0.062%
MHECLHGLIAAWLNCCGSGSGS
>202_105_39_0.062%
MSYCLTDLWILVYQCGSGSGS
>203_105_39_0.062%
MSHCLTELWLTFSIYCGSGSGS
>204_105_39_0.062%
MSVSRSLYCGSGSGS
>205_105_39_0.062%
MHSCLSQFLTMLYDYCGSGSGS
>206_105_39_0.062%
MHRCLSDLLILYVNKCGSGSGS
>207_105_39_0.062%
MHSCLAGLISLYLCGSGSGS
>208_105_39_0.062%
MHECLCNLAQVWLCGSGSGS
>209_106_38_0.061%
MHACLHNLFLVGWSYCGSGSGS
>210_106_38_0.061%
MSSVRSWWQALKYGFCGSGSGS
>211_106_38_0.061%
MSRELLHLCGSGSGS
>212_106_38_0.061%
MDYPWCMNLLEWLCGSGSGS
>213_107_37_0.059%
MSYCLESFWQTLWVNCGSGSGS
>214_107_37_0.059%
MTPDFSGFLAFLRNAFGSGSGS
>215_107_37_0.059%
MHECLTKFIVYLTASCGSGSGS
>216_107_37_0.059%
MHSCLQVFTLYYSSLCGSGSGS
>217_108_36_0.058%
MHECLYGLILLCGSGSGS
>218_108_36_0.058%
MPCSLYPCGSGSGS
>219_108_36_0.058%
MHQCLYNLCFSFTSYCGSGSGS
>220_109_35_0.056%
MHECVSNFWPVFYTLMCGSGSGS
>221_109_35_0.056%
MHECLQGYASLLLRWCGSGSGS
>222_109_35_0.056%
MHECLVQSVHLIYLGICGSGSGS
>223_109_35_0.056%
MHSCLVSLAAVYWNLCGSGSGS
>224_109_35_0.056%
MHVCLQSLIATIISNCGSGSGS
>225_109_35_0.056%
MHQCLCNLATLFLCGSGSGS
>226_109_35_0.056%
MHSCLVSLAQRLYDFCGSGSGS
>227_109_35_0.056%
MYQCLDGLASLFLGCCGSGSGS
>228_109_35_0.056%
MHVCLEKLVMLLAYKCGSGSGS
>229_110_34_0.054%
MWNWRQLKELYLHGFCGSGSGS
>230_110_34_0.054%
MHACLTDLWPLLFDKICGSGSGS
>231_110_34_0.054%
MHVCLVKFAHTFHTWYCGSGSGS
>232_110_34_0.054%
MRPTFSSFLLFLASGACGSGSGS
>233_110_34_0.054%
MSACLTGFWLSCWHVCGSGSGS
>234_110_34_0.054%
MHVCLQDFVSAFWSKCGSGSGS
>235_110_34_0.054%
MFEQFPLNCGSGSGS
>236_110_34_0.054%
MHQCLTALADLWIQKTCGSGSGS
>237_111_33_0.053%
MLVFMIFLCRTTRCGSGSGS
>238_111_33_0.053%
MSVLRMLLVSCCGSGSGS
>239_111_33_0.053%
MHYCLQKWFETLHMSCGSGSGS
>240_111_33_0.053%
MHTCLTGLWSLYMAHCGSGSGS
>241_111_33_0.053%
MHGCLVQFVSLLYDSCGSGSGS
>242_111_33_0.053%
MSVFIRLFCFTCGSGSGS
>243_111_33_0.053%
MSWCLTGFWQSLFKTCGSGSGS
>244_111_33_0.053%
MHECLATFGSLLLSYCCGSGSGS
>245_111_33_0.053%
MHQCISNFVSLLCGSGSGS
>246_111_33_0.053%
MSVCLTALWTLIHDYHCGSGSGS
>247_112_32_0.051%
MHVCLVNLVTIWCGSGSGS
>248_112_32_0.051%
MHQCTSSLWSNLIIRWCGSGSGS
>249_112_32_0.051%
MHACLQNLLVIWCGSGSGS
>250_112_32_0.051%
MSLFLDWWRGLLPFANCGSGSGS
>251_112_32_0.051%
MHECLLNAFLLWDFYNCGSGSGS
>252_113_31_0.05%
MHECLVRLFSTICGSGSGS
>253_113_31_0.05%
MHPCLTTFWCTVFCGSGSGS
>254_113_31_0.05%
MHECVSNFWSMLLKVQCGSGSGS
>255_113_31_0.05%
MHPCYNLWGYQLSSWLCGSGSGS
>256_114_30_0.048%
MIPWWNALIRGFHNSCGSGSGS
>257_114_30_0.048%
MHACLASFWLVVNAHCGSGSGS
>258_114_30_0.048%
MSQCLTNLWISIGSTCGSGSGS
>259_114_30_0.048%
MSSYCPLALFALWAECGSGSGS
>260_114_30_0.048%
MHPCLTDLVSRLLVYNCGSGSGS
>261_114_30_0.048%
MHECVTSLWSLCLLYCGSGSGS
>262_114_30_0.048%
MHECLYSLVITWCGSGSGS
>263_114_30_0.048%
MHYCLARLWTSLSSYNCGSGSGS
>264_114_30_0.048%
MTPFSRVFWLTPNWLCGSGSGS
>265_114_30_0.048%
MSHCLTELWLNLLACCGSGSGS
>266_114_30_0.048%
MSAFHDPLYFLTKYMCGSGSGS
>267_114_30_0.048%
MHECLCNYFLLWCGSGSGS
>268_114_30_0.048%
MWYTLFVRSLKTFESLCGSGSGS
>269_115_29_0.046%
MWWNPNCTNTPWFYWLCGSGSGS
>270_115_29_0.046%
MHECLSKLWLAVCYSCGSGSGS
>271_115_29_0.046%
MHLCVETFWVTLWSCCGSGSGS
>272_115_29_0.046%
MPSCLTFWPTLFATYCGSGSGS
>273_115_29_0.046%
MHPCLEFVITNFLYHCGSGSGS
>274_115_29_0.046%
MHFCLSSVVHLYISNYCGSGSGS
>275_115_29_0.046%
MHVCLVNLFALYYKTCGSGSGS
>276_116_28_0.045%
MAQCLTNLWSSCLSVCGSGSGS
>277_116_28_0.045%
MHSCLQEFVSLYFVSTCGSGSGS
>278_116_28_0.045%
MHECLTNLMFNLSTRYCGSGSGS
>279_116_28_0.045%
MSQCLSTLWMVLYLNCGSGSGS
>280_116_28_0.045%
MHACLVDLWSLWHVACGSGSGS
>281_116_28_0.045%
MHKCVTSLWLLLCGSGSGS
>282_116_28_0.045%
MDTLYSKLRKYWYGFCGSGSGS
>283_116_28_0.045%
MRECLTNLIAMWYHNCGSGSGS
>284_116_28_0.045%
MHKCGADLVLLFLTHCCGSGSGS
>285_117_27_0.043%
MHLCLYNVTTLFYNTYCGSGSGS
>286_117_27_0.043%
MKQCLTDLVTSLYTKCCGSGSGS
>287_117_27_0.043%
MHACSCELLQLYVTYLCGSGSGS
>288_117_27_0.043%
MHWCLERFVQSVLSHCGSGSGS
>289_117_27_0.043%
MHPCLSRFFETWVYQKCGSGSGS
>290_117_27_0.043%
MAPCLTKLWDNLINYCGSGSGS
>291_117_27_0.043%
MNPFSRLWQLYYYGFDCGSGSGS
>292_117_27_0.043%
MHPCLSAFWGNFMLNCGSGSGS
>293_117_27_0.043%
MHACLTSFWTKLLCGSGSGS
>294_117_27_0.043%
MICVQALAYAFTEYICGSGSGS
>295_117_27_0.043%
MSQCLHDLWITLFIGSCGSGSGS
>296_117_27_0.043%
MHGCLHDLLITLCCGSGSGS
>297_117_27_0.043%
MHQCLHNLFQVIVKHCGSGSGS
>298_117_27_0.043%
MHECLSQLWTLICGSGSGS
>299_117_27_0.043%
MHECLSRLVITWLYCGSGSGS
>300_118_26_0.042%
MHECLYYLLLTFCGSGSGS
>301_118_26_0.042%
MHPCLTKFFATILVNCGSGSGS
>302_118_26_0.042%
MHPCLVSFVLLCSTCCGSGSGS
>303_118_26_0.042%
MHECISKTFTQILLKYCGSGSGS
>304_118_26_0.042%
MSRCLTNLWISSFLSKCGSGSGS
>305_118_26_0.042%
MWSNPSCTNIPWWPWLCGSGSGS
>306_118_26_0.042%
MHRCLETFWVTLCGSGSGS
>307_118_26_0.042%
MHECLSNYFVLYLTHCGSGSGS
>308_118_26_0.042%
MHQCLESLVYNLLTKCGSGSGS
>309_118_26_0.042%
MHECLTSFWLILCGSGSGS
>310_118_26_0.042%
MSVFRSRFCFCGSGSGS
>311_118_26_0.042%
MHQCLTSLIYTFLSHDCGSGSGS
>312_118_26_0.042%
MHECLYNLVTRLCGSGSGS
>313_118_26_0.042%
MHECLYGLILTLSSCGSGSGS
>314_118_26_0.042%
MSQCLTDLVWLLYDTCGSGSGS
>315_119_25_0.04%
MHVCLTNFVLTICGSGSGS
>316_119_25_0.04%
MTWSLKDLWQLYVHGFCGSGSGS
>317_119_25_0.04%
MHYCLHHLVQAVIDNCGSGSGS
>318_119_25_0.04%
MSVWYHSSSTTMNCGSGSGS
>319_119_25_0.04%
MHPCLSGLWLNFLPYCGSGSGS
>320_119_25_0.04%
MHLCLTSLVHTLIQHCGSGSGS
>321_119_25_0.04%
MPKSLGNCGSGSGS
>322_119_25_0.04%
MHACLENLFHLLCGSGSGS
>323_119_25_0.04%
MSRCLSEFWGLLYCGSGSGS
>324_119_25_0.04%
MVYCLTNFWLLCGSGSGS
>325_119_25_0.04%
MHPCLTNLAVLIISACGSGSGS
>326_119_25_0.04%
MSYCLTSFWQTVICGSGSGS
>327_119_25_0.04%
MHECLCNLWLTSLCGSGSGS
>328_119_25_0.04%
MSHCLTEFWLTALTAYCGSGSGS
>329_119_25_0.04%
MHECLAKLFLNCLATCGSGSGS
>330_120_24_0.038%
MSQCLTLFWLSSFQVSCGSGSGS
>331_120_24_0.038%
MSYCLTSFWQATLLYCGSGSGS
>332_120_24_0.038%
MPRLFAFWSYRFHTPCGSGSGS
>333_120_24_0.038%
MHVCLTQFWIVLCGSGSGS
>334_120_24_0.038%
MWWCTALYGPLLFPLKCGSGSGS
>335_120_24_0.038%
MHVCLEKLTLIFVHKWCGSGSGS
>336_120_24_0.038%
MHACLHQFVATLSRFCGSGSGS
>337_120_24_0.038%
MSFCLETFWLNFLTECGSGSGS
>338_120_24_0.038%
MHLCLSNLWVHFYSACGSGSGS
>339_120_24_0.038%
MFPYYGFDVKVVRWTCGSGSGS
>340_120_24_0.038%
MHQCVVETWHLWFLHCCGSGSGS
>341_120_24_0.038%
MHECVYDLLTLYLSCGSGSGS
>342_120_24_0.038%
MHPCLYQLFLTFCGSGSGS
>343_120_24_0.038%
MHQCLNDLVTTAWAMYCGSGSGS
>344_120_24_0.038%
MSRCLSDLWLMLLKCGSGSGS
>345_121_23_0.037%
MHACLVNLIQLYCGSGSGS
>346_121_23_0.037%
MHPCVTIVSPWLLYYCGSGSGS
>347_121_23_0.037%
MHQCLYHLVTSLCGSGSGS
>348_121_23_0.037%
MSACLTNLWISFLDVTCGSGSGS
>349_121_23_0.037%
MGMRYTLTCGSGSGS
>350_121_23_0.037%
MHPCFENLVLLLCGSGSGS
>351_121_23_0.037%
MHLCLYQFASLVIKHCGSGSGS
>352_121_23_0.037%
MASCLAEFWTLLYLSSCGSGSGS
>353_121_23_0.037%
MTQCLTHLWQSVFQFNCGSGSGS
>354_121_23_0.037%
MAFTQWWWPYELKGYPCGSGSGS
>355_121_23_0.037%
MSSCLTSLWLSIIESCGSGSGS
>356_122_22_0.035%
MLVCLWWLYLDCGSGSGS
>357_122_22_0.035%
MRSCLEDFLTLLYMNHCGSGSGS
>358_122_22_0.035%
MHVCLHNFLVTVCGSGSGS
>359_122_22_0.035%
MHECLQNLALILICGSGSGS
>360_122_22_0.035%
MSPCLTAFWLLMYYKCGSGSGS
>361_122_22_0.035%
MPSCLSFWTLLYSTSCGSGSGS
>362_122_22_0.035%
MHECLVSFLIVSYPWLCGSGSGS
>363_122_22_0.035%
MHSCLSAFWSTAIMLCGSGSGS
>364_122_22_0.035%
MHQCLHDFVARMFLNCGSGSGS
>365_122_22_0.035%
MHDCVSQLWWTIICGSGSGS
>366_122_22_0.035%
MHSCLTNLVSTAFIMYCGSGSGS
>367_123_21_0.034%
MHECTCSLAYLLYSLCGSGSGS
>368_123_21_0.034%
MAQCVTNLWVTILCGSGSGS
>369_123_21_0.034%
MHACLTALWMGLLQSCGSGSGS
>370_123_21_0.034%
MLCIQQIAYWWANNRYCGSGSGS
>371_123_21_0.034%
MHQCLTWLAVACWYKCGSGSGS
>372_123_21_0.034%
MHECITRFFSCLICGSGSGS
>373_123_21_0.034%
MYHCPTFLWSLFLSQCGSGSGS
>374_123_21_0.034%
MSQCLSNFWWTYWAASCGSGSGS
>375_123_21_0.034%
MHYCPPTSTNWFWWFCGSGSGS
>376_123_21_0.034%
MKRSWIIWFPMRSPYCGSGSGS
>377_123_21_0.034%
MSHCLSNLWVALICGSGSGS
>378_123_21_0.034%
MHECISNFAQTLYHLCGSGSGS
>379_123_21_0.034%
MHQCVYSIVELWVDYCGSGSGS
>380_123_21_0.034%
MHVCLSDFVLLICGSGSGS
>381_123_21_0.034%
MHRCIADLFLLYTRCCGSGSGS
>382_123_21_0.034%
MHECLERLLSNFVNMYCGSGSGS
>383_123_21_0.034%
MHECLSHLVNNFLRDCGSGSGS
>384_124_20_0.032%
MHACLHEFLALFYTKCGSGSGS
>385_124_20_0.032%
MHECLQSLCVLLLKTCGSGSGS
>386_124_20_0.032%
MHACLQTLVSSWLIYCGSGSGS
>387_124_20_0.032%
MSQCLTDLWMRFTAICGSGSGS
>388_124_20_0.032%
MHSCLTNLWTLFIEYCGSGSGS
>389_124_20_0.032%
MHQCFSNGWHAWYLLCGSGSGS
>390_124_20_0.032%
MHACSQSLAEHLLLIFCGSGSGS
>391_124_20_0.032%
MYLCLTSLWTLFAFNCGSGSGS
>392_124_20_0.032%
MSRCVTQLWQLVYYHCGSGSGS
>393_124_20_0.032%
MHQCLSNFFVLTWCGSGSGS
>394_124_20_0.032%
MHKCFADLLSTIISNCGSGSGS
>395_124_20_0.032%
MHSCLTSIWQVLYSSCCGSGSGS
>396_124_20_0.032%
MHVCLSRLWLTYFCGSGSGS
>397_124_20_0.032%
MHPCLVNLLNVFCGSGSGS
>398_124_20_0.032%
MSLCVSEFWGALFSHACGSGSGS
>399_124_20_0.032%
MHACATDVLSIFLKYYCGSGSGS
>400_124_20_0.032%
MHSCLHDLLVLWCCGSGSGS
>401_124_20_0.032%
MHECLYNSLILLFCGSGSGS
>402_124_20_0.032%
MSVLLPSGAFACGSGSGS
>403_125_19_0.03%
MHACLEQFWLILLCGSGSGS
>404_125_19_0.03%
MVRCTSDLWTLFFSQCGSGSGS
>405_125_19_0.03%
MHPCLSAFWLILCGSGSGS
>406_125_19_0.03%
MHQCLTQVWQTLLVGCCGSGSGS
>407_125_19_0.03%
MSRCLTDLWHSCFELTCGSGSGS
>408_125_19_0.03%
MSFCLSRLWHTVYNSCGSGSGS
>409_125_19_0.03%
MHRCLEEFLSLWLCGSGSGS
>410_125_19_0.03%
MTLCVLLADSLYQWHCGSGSGS
>411_125_19_0.03%
MHKCLSNFLEVLVEYHCGSGSGS
>412_125_19_0.03%
MFYVWNPFVFKFGSGSGS
>413_125_19_0.03%
MHECLTHLWMSGLSTFCGSGSGS
>414_125_19_0.03%
MHACLLEFLILCCGSGSGS
>415_125_19_0.03%
MHQCLYEYLSLWCGSGSGS
>416_125_19_0.03%
MSLWCCLLDLKELCGSGSGS
>417_125_19_0.03%
MHYCLTTLWANYFAKCGSGSGS
>418_125_19_0.03%
MHYCLTQLIALCINRCGSGSGS
>419_125_19_0.03%
MPSCLQGFLSLLIQNCGSGSGS
>420_125_19_0.03%
MHLCLHNFFLIICGSGSGS
>421_125_19_0.03%
MSPCLSGFWMSVYEYYCGSGSGS
>422_125_19_0.03%
MHECLSGLFGDLIASYCGSGSGS
>423_125_19_0.03%
MHECLLNYLILFCGSGSGS
>424_126_18_0.029%
MPTCLTELWTMAYINLCGSGSGS
>425_126_18_0.029%
MHLCLESLFISFLYRCGSGSGS
>426_126_18_0.029%
MQSCLVDLWTALAYRYCGSGSGS
>427_126_18_0.029%
MSVCVVFLRHVSCGSGSGS
>428_126_18_0.029%
MHKCLAELFTSVCLHACGSGSGS
>429_126_18_0.029%
MHYCLESLVLAYLVHCGSGSGS
>430_126_18_0.029%
MHECLQHFIQCVYYHYCGSGSGS
>431_126_18_0.029%
MHHCVACLWQVLYTNSCGSGSGS
>432_126_18_0.029%
MRSCLTQFWVLLSSHCGSGSGS
>433_126_18_0.029%
MSQCLTTLITIICNHCGSGSGS
>434_126_18_0.029%
MVLCLTRFWELTFTKCGSGSGS
>435_126_18_0.029%
MHYCLYSFLQLCLKSCGSGSGS
>436_126_18_0.029%
MNGDSWFGLLNVYLCGSGSGS
>437_126_18_0.029%
MSHCLENFWLTILFGSGSGS
>438_126_18_0.029%
MHTCLYDLLLLVVEHNCGSGSGS
>439_126_18_0.029%
MHECLHHLLIALCQSCGSGSGS
>440_126_18_0.029%
MHECLYRFLLPLVCGSGSGS
>441_126_18_0.029%
MHKCLESFVLLYIGSVCGSGSGS
>442_126_18_0.029%
MHECLYNLILVCGSGSGS
>443_126_18_0.029%
MHSCLEHLVRSYFKWCGSGSGS
>444_126_18_0.029%
MHPCLENVVWHLYLSCGSGSGS
>445_126_18_0.029%
MWCDHPSVLSFWLTICGSGSGS
>446_126_18_0.029%
MHECLATWWTRVYALCGSGSGS
>447_126_18_0.029%
MHHCLTSLITTFYANYCGSGSGS
>448_127_17_0.027%
MHECLYNLVNDSYTYFCGSGSGS
>449_127_17_0.027%
MHPCLTNLWLLWINCGSGSGS
>450_127_17_0.027%
MHQCVTTFWLNLLPSCGSGSGS
>451_127_17_0.027%
MHGCLQGLVELFCGSGSGS
>452_127_17_0.027%
MHQCLYNLLIICGSGSGS
>453_127_17_0.027%
MHHCLTALWFTIYNKCGSGSGS
>454_127_17_0.027%
MHECVSALISLWLTSSCGSGSGS
>455_127_17_0.027%
MHQCLYNLCSLAIACGSGSGS
>456_127_17_0.027%
MQHCLADLWSTYLKMFCGSGSGS
>457_127_17_0.027%
MQKCLHDLLLSYVRYCGSGSGS
>458_127_17_0.027%
MHPCLQLFETIWLGCGSGSGS
>459_127_17_0.027%
MHECLHKFILHLCGSGSGS
>460_127_17_0.027%
MHECISNFWLVLFQRKCGSGSGS
>461_127_17_0.027%
MSQCFTNFIALLYHNCGSGSGS
>462_127_17_0.027%
MNPNDTSLLTVFWCGSGSGS
>463_127_17_0.027%
MSVLRLCGLIMLCCGSGSGS
>464_127_17_0.027%
MISCLCALLCGSGSGS
>465_127_17_0.027%
MHECLHQFFVVLLSSCGSGSGS
>466_127_17_0.027%
MHECSLNLVSLLYVLCGSGSGS
>467_127_17_0.027%
MFPNLQGFITWLRGGCGSGSGS
>468_128_16_0.026%
MHECLSSFLACLICGSGSGS
>469_128_16_0.026%
MHQCIHDLVLLWCGSGSGS
>470_128_16_0.026%
MVCIQSLAYYWSYRYCGSGSGS
>471_128_16_0.026%
MHQCLMNLLLTFCGSGSGS
>472_128_16_0.026%
MHECLHCLVLTLYQNCGSGSGS
>473_128_16_0.026%
MHQCLYNLWSNLCLACGSGSGS
>474_128_16_0.026%
MTCIFESYWYDSYPVNCGSGSGS
>475_128_16_0.026%
MQECLANLWTLLSSCCGSGSGS
>476_128_16_0.026%
MHECLCTTLLLICGSGSGS
>477_128_16_0.026%
MHECITVAFLSILQSCGSGSGS
>478_128_16_0.026%
MHQCAENLFLTIAQYYCGSGSGS
>479_128_16_0.026%
MHWCLQNLILTICGSGSGS
>480_128_16_0.026%
MHECLHDYLILLLRCGSGSGS
>481_128_16_0.026%
MHSCLHELWATLYVYCGSGSGS
>482_128_16_0.026%
MHACLVRLCEIVYDHCGSGSGS
>483_128_16_0.026%
MSACLQALSYRISSHYCGSGSGS
>484_128_16_0.026%
MHTCLSQLWYHLYVSCGSGSGS
>485_128_16_0.026%
MSLIWLLTVPQRSYFCGSGSGS
>486_128_16_0.026%
MHHCLEQYLTLVIELCGSGSGS
>487_128_16_0.026%
MHACLQTLVSIWYSCGSGSGS
>488_128_16_0.026%
MHHCFANVLTMYIVYHCGSGSGS
>489_129_15_0.024%
MHQCFAQFVAMYLCGSGSGS
>490_129_15_0.024%
MHQCVYDLFRVLCGSGSGS
>491_129_15_0.024%
MSCIQELAYSWVISVTCGSGSGS
>492_129_15_0.024%
MTWALYNLYVFGFKTCGSGSGS
>493_129_15_0.024%
MLRWWCPQLHWYLSDCGSGSGS
>494_129_15_0.024%
MHQCLSYLVTTAWILNCGSGSGS
>495_129_15_0.024%
MSCLTDLWFLYFTASCGSGSGS
>496_129_15_0.024%
MSLCLTNLWWACYTSSCGSGSGS
>497_129_15_0.024%
MHVCLTSLWTSISLCCGSGSGS
>498_129_15_0.024%
MNKCVTDLALLFVSQYCGSGSGS
>499_129_15_0.024%
MSLQPYSNCGSGSGS
>500_129_15_0.024%
MHECLYSLIILAVCGSGSGS
>501_129_15_0.024%
MSECLTNMWILVLCGSGSGS
>502_129_15_0.024%
MSWCDLYSHEFVRFLCGSGSGS
>503_129_15_0.024%
MSQCLETLWRGLYRWHCGSGSGS
>504_129_15_0.024%
MHFCLSSFWITLCGSGSGS
>505_129_15_0.024%
MHQCFYRLTVICIDSLCGSGSGS
>506_129_15_0.024%
MRSWKLLWNKYYLGFCGSGSGS
>507_129_15_0.024%
MSFCLTSLWTVLLCGSGSGS
>508_129_15_0.024%
MRECLYNLWLTLCGSGSGS
>509_129_15_0.024%
MHECLTKLWIMWYDATCGSGSGS
>510_129_15_0.024%
MHECATALWTIVLYHSCGSGSGS
>511_129_15_0.024%
MHPCLTALWANVYLEICGSGSGS
>512_129_15_0.024%
MHACLTGFWLAYCSLSCGSGSGS
>513_129_15_0.024%
MHLCLELFFARMFLSCGSGSGS
>514_129_15_0.024%
MSLCLENLWLACISYCGSGSGS
>515_129_15_0.024%
MHYCLYSLTLTYLTQCGSGSGS
>516_129_15_0.024%
MHYCLCSLWLNICGSGSGS
>517_129_15_0.024%
MRHWLRALLKGWCGSGSGS
>518_129_15_0.024%
MHPCVQNFLQSCFRYCGSGSGS
>519_129_15_0.024%
MNEFLDYVRLYWFGFCGSGSGS
>520_129_15_0.024%
MHRCLTEAVDLFVKYHCGSGSGS
>521_129_15_0.024%
MVYCLTKFWELWLECGSGSGS
>522_130_14_0.022%
MHNCLSSLWTAFISACGSGSGS
>523_130_14_0.022%
MHECLSSLLVTLMPKLCGSGSGS
>524_130_14_0.022%
MHACLTRAFEQIFLKCGSGSGS
>525_130_14_0.022%
MAPTFRGFYLYLIHRCGSGSGS
>526_130_14_0.022%
MHPCLTFWHTVVLSCGSGSGS
>527_130_14_0.022%
MLYCLLLYDYSYLCGSGSGS
>528_130_14_0.022%
MHGCLTSLWLDLIRYCGSGSGS
>529_130_14_0.022%
MHICLEQLVQIYISNQCGSGSGS
>530_130_14_0.022%
MHPCLVNLSWIYWSRFCGSGSGS
>531_130_14_0.022%
MHACLTHLWTLSYANVCGSGSGS
>532_130_14_0.022%
MPECLTNLWTNLFSQCGSGSGS
>533_130_14_0.022%
MHACLTRFWVFALSNCGSGSGS
>534_130_14_0.022%
MHYCLQLIERIAFDCGSGSGS
>535_130_14_0.022%
MHQCLDDLFRVFMLHCGSGSGS
>536_130_14_0.022%
MHQCLYTLVLSMCGSGSGS
>537_130_14_0.022%
MPECLTNLWWNLARHCGSGSGS
>538_130_14_0.022%
MHECLTNLVSVFLCGSGSGS
>539_130_14_0.022%
MQPTFTGFMRFLYNSCGSGSGS
>540_130_14_0.022%
MCVCLPLWCLMWNCGSGSGS
>541_130_14_0.022%
MHSCLSQFWWNLYVLCGSGSGS
>542_130_14_0.022%
MNKCLASLAQILFQHYCGSGSGS
>543_130_14_0.022%
MHLCVTSLWQAIYKCCGSGSGS
>544_130_14_0.022%
MHDCLRMFLETLIDNCGSGSGS
>545_130_14_0.022%
MQKVSPIDDLLFFVFLCGSGSGS
>546_130_14_0.022%
MHECSVNLFHMWLIHLCGSGSGS
>547_130_14_0.022%
MHLCLTGLVNLYIQHCGSGSGS
>548_130_14_0.022%
MHECLTYFVAQFLACGSGSGS
>549_130_14_0.022%
MPCLQGLWYTWIDNLCGSGSGS
>550_130_14_0.022%
MMYTQQPGFGFCGSGSGS
>551_130_14_0.022%
MHECLQQLVSLTCQKWCGSGSGS
>552_130_14_0.022%
MHECLSALLGLYLLSCGSGSGS
>553_130_14_0.022%
MSQLPLDNCGSGSGS
>554_130_14_0.022%
MHQCLTGFLSLLCGSGSGS
>555_130_14_0.022%
MPECLSKLWYIFISDCCGSGSGS
>556_130_14_0.022%
MSQCLTNLVALAFGYCGSGSGS
>557_130_14_0.022%
MHQCLSELLTVYFNTCGSGSGS
>558_131_13_0.021%
MHACLTRFWVTICGSGSGS
>559_131_13_0.021%
MSVCLTNLWVTFFNGCGSGSGS
>560_131_13_0.021%
MHYCITKFVQTYYRSHCGSGSGS
>561_131_13_0.021%
MHECLSAFIDSLLWNCGSGSGS
>562_131_13_0.021%
MSHCLTQYWVTIFAMCGSGSGS
>563_131_13_0.021%
MHKCLYDLIVSTCGSGSGS
>564_131_13_0.021%
MHECLSTFISVLILNCGSGSGS
>565_131_13_0.021%
MWTYHQVRSLILHGFCGSGSGS
>566_131_13_0.021%
MHQCLYTVASLYLSWCGSGSGS
>567_131_13_0.021%
MHECLYNLITLWLDCGSGSGS
>568_131_13_0.021%
MHECLSHLFGLLIGCGSGSGS
>569_131_13_0.021%
MHQCLSGLAHLFFDVCGSGSGS
>570_131_13_0.021%
MHQCLERLCLSWLATCGSGSGS
>571_131_13_0.021%
MNPTLSGFVKYLSGFCGSGSGS
>572_131_13_0.021%
MDPSANWILVLLTFGSGSGS
>573_131_13_0.021%
MSLCLTAFWSRLLECGSGSGS
>574_131_13_0.021%
MHLCLTSFLQLLCGSGSGS
>575_131_13_0.021%
MHECLTRLWLTYVGCCGSGSGS
>576_131_13_0.021%
MSECLTSLWHLFCGSGSGS
>577_131_13_0.021%
MHPCLTGLWDILLSTCGSGSGS
>578_131_13_0.021%
MHPCFQAFVEHLYSFCGSGSGS
>579_131_13_0.021%
MHQCLSRLFGHLICGSGSGS
>580_131_13_0.021%
MHECLHNFVSHLLCGSGSGS
>581_131_13_0.021%
MQFCLSQFWLHTFYSCCGSGSGS
>582_131_13_0.021%
MLKFRQWYKALLHGFCGSGSGS
>583_131_13_0.021%
MHYCLTGLWKNLLDNACGSGSGS
>584_131_13_0.021%
MSFCLTNLWEPLIIKVCGSGSGS
>585_131_13_0.021%
MHPCTSLFWSNLYIFYCGSGSGS
>586_131_13_0.021%
MSQCLSEFFVLVINCGSGSGS
>587_131_13_0.021%
MTLSFYELLALYRNGFCGSGSGS
>588_131_13_0.021%
MHRCLSDLLVAIALNCGSGSGS
>589_131_13_0.021%
MVRCLTALWITLSEHCGSGSGS
>590_131_13_0.021%
MHACLMGLWFVYTNHYCGSGSGS
>591_131_13_0.021%
MHPCVSALWTLLLSRCGSGSGS
>592_131_13_0.021%
MHECLHRLWLSLVTHCGSGSGS
>593_132_12_0.019%
MHQCLEVFMVSWLSSCGSGSGS
>594_132_12_0.019%
MHWCLEQLVYGCFQHCGSGSGS
>595_132_12_0.019%
MHPCIHDLAVLLFLKCGSGSGS
>596_132_12_0.019%
MDSSASTPHSCGSGSGS
>597_132_12_0.019%
MSCSTVLACGSGSGS
>598_132_12_0.019%
MHECLTLFIISLTSSCGSGSGS
>599_132_12_0.019%
MHQCLVLYVETLISYCGSGSGS
>600_132_12_0.019%
MHRCLEQLFSTMYDYCGSGSGS
>601_132_12_0.019%
MHHCLSDLVSLLLNHSCGSGSGS
>602_132_12_0.019%
MFPTLPGFFAYLLNQCGSGSGS
>603_132_12_0.019%
MHECLASLFFKLYTRCGSGSGS
>604_132_12_0.019%
MASCLSHFWVNFYRACGSGSGS
>605_132_12_0.019%
MHTCLSGLWRMVYLNCGSGSGS
>606_132_12_0.019%
MHACLQAFVISMYCGSGSGS
>607_132_12_0.019%
MHECLSSFASLFLVSLCGSGSGS
>608_132_12_0.019%
MSVPTFQDFLLFLQRKCGSGSGS
>609_132_12_0.019%
MSQCLHDLVTLLCQTCGSGSGS
>610_132_12_0.019%
MSHCLENFWLTILRGSGSGS
>611_132_12_0.019%
MHRCLSDLCVAFANIYCGSGSGS
>612_132_12_0.019%
MHSCLEALLLNFYAHACGSGSGS
>613_132_12_0.019%
MHHCFEELIRIVYSRCGSGSGS
>614_132_12_0.019%
MHECLYHLAIALMCGSGSGS
>615_132_12_0.019%
MHQCVVNFWLTLCGSGSGS
>616_132_12_0.019%
MLCVSEYYSDILNLRYCGSGSGS
>617_132_12_0.019%
MRQCLEFFSSVFLHCGSGSGS
>618_132_12_0.019%
MRVLRLSSFYLCGSGSGS
>619_132_12_0.019%
MTISSNLDVFLWHVFLCGSGSGS
>620_132_12_0.019%
MHECLVSWVSTIYIRCGSGSGS
>621_132_12_0.019%
MAYCLTSFWQTIICGSGSGS
>622_132_12_0.019%
MHLCLQQFLQMIYRHKCGSGSGS
>623_132_12_0.019%
MHQCLVSLLQTLCGSGSGS
>624_132_12_0.019%
MSYCLSNLWATLSKHCGSGSGS
>625_132_12_0.019%
MHPCLELVALLYNCGSGSGS
>626_132_12_0.019%
MHACLTLFWTRLCGSGSGS
>627_132_12_0.019%
MHECLHSLFFHVLAGCGSGSGS
>628_132_12_0.019%
MHECLTWLVSSLVSKCGSGSGS
>629_132_12_0.019%
MHQCLYDLVYLLCGSGSGS
>630_132_12_0.019%
MHECLASLMSTFFPICGSGSGS
>631_132_12_0.019%
MHPCLECLVSTFVVFCGSGSGS
>632_132_12_0.019%
MSRCLTELISLWLSKCGSGSGS
>633_132_12_0.019%
MHECSVKLLTLYWLACGSGSGS
>634_132_12_0.019%
MTPTFSGFLEYLWNKCGSGSGS
>635_132_12_0.019%
MFDMWWTLGLFCGSGSGS
>636_132_12_0.019%
MWPTTCEAVLRWFIHSCGSGSGS
>637_132_12_0.019%
MVCLQIILYNLVASNCGSGSGS
>638_132_12_0.019%
MHECTTALWKVLSVHFCGSGSGS
>639_132_12_0.019%
MHECLSNLIELWCGSGSGS
>640_132_12_0.019%
MHECLNSLITTLYLSCGSGSGS
>641_132_12_0.019%
MHVCLTDFLVTLYRHCGSGSGS
>642_132_12_0.019%
MSECVTNLWLTWLCGSGSGS
>643_132_12_0.019%
MSRCLTEIWSTILAHCGSGSGS
>644_132_12_0.019%
MRSCLTGLWIAWYSSVCGSGSGS
>645_132_12_0.019%
MHECLQELLTLYMYRCGSGSGS
>646_133_11_0.018%
MHECLTGWWHIFLCGSGSGS
>647_133_11_0.018%
MTPDFSGFLSFLRNACGSGSGS
>648_133_11_0.018%
MHSCLHDFVMQMYRHCGSGSGS
>649_133_11_0.018%
MHHCLHYVTALFLKHSCGSGSGS
>650_133_11_0.018%
MHYCLSRLWQSLCNCCGSGSGS
>651_133_11_0.018%
MSGCLTNFWMLTYSLCGSGSGS
>652_133_11_0.018%
MHECLSRFVTLCLAYCGSGSGS
>653_133_11_0.018%
MYECIYSLTTLVISHCGSGSGS
>654_133_11_0.018%
MQMCLSQFWSLLIFRSCGSGSGS
>655_133_11_0.018%
MHQCLVNFCNTLFLCGSGSGS
>656_133_11_0.018%
MHRCLTELFLYFTENCGSGSGS
>657_133_11_0.018%
MPQCLTQFWGNIYALCGSGSGS
>658_133_11_0.018%
MHRCMQSLIESLAACGSGSGS
>659_133_11_0.018%
MQACLSTFWISVYQWCGSGSGS
>660_133_11_0.018%
MSAFDRWWHGFLRALCGSGSGS
>661_133_11_0.018%
MHTCLTSFWTLVCGSGSGS
>662_133_11_0.018%
MYQCFAKLIDLVVANCGSGSGS
>663_133_11_0.018%
MHECLYNLAALYVFVCGSGSGS
>664_133_11_0.018%
MHICLNQFALLLYTHSCGSGSGS
>665_133_11_0.018%
MHECLHNFFLTWVAGCGSGSGS
>666_133_11_0.018%
MHCVTNLWSCILHSCGSGSGS
>667_133_11_0.018%
MHECLHNVSILYLTLCGSGSGS
>668_133_11_0.018%
MHKCLDDLVSLYMSGVCGSGSGS
>669_133_11_0.018%
MHYCLAQLVQLYMNNCGSGSGS
>670_133_11_0.018%
MLPCLWIVFLDCGSGSGS
>671_133_11_0.018%
MHSCLSGLWQVILLSCGSGSGS
>672_133_11_0.018%
MHYCLQSLVNLFCGSGSGS
>673_133_11_0.018%
MHECTAKFVQGAYMYFCGSGSGS
>674_133_11_0.018%
MHYCIQSLVEMLYNSCGSGSGS
>675_133_11_0.018%
MSECLASFWLLVYNSCGSGSGS
>676_133_11_0.018%
MHHCLYELVYPFMLNGCGSGSGS
>677_133_11_0.018%
MHQCLTFIASLWFTNCGSGSGS
>678_133_11_0.018%
MAACLSELWITYMSFYCGSGSGS
>679_133_11_0.018%
MHPCLSLWTTLCGSGSGS
>680_133_11_0.018%
MHACLTNFWATWYCNLCGSGSGS
>681_133_11_0.018%
MHGCLQNFFHIVIQHCGSGSGS
>682_133_11_0.018%
MHKCLYDVILVLCGSGSGS
>683_133_11_0.018%
MHQCLEGFLLLAVGNCCGSGSGS
>684_133_11_0.018%
MHQCLSQLFSEILFCGSGSGS
>685_133_11_0.018%
MHQCLQSYVILVASWCGSGSGS
>686_133_11_0.018%
MSVCLTSLWILLSNQCGSGSGS
>687_133_11_0.018%
MHECLYHFYVTVYHLRCGSGSGS
>688_133_11_0.018%
MHACLLDLFLTITRCGSGSGS
>689_133_11_0.018%
MSRCLTEFWSRLVCGSGSGS
>690_133_11_0.018%
MSQCLTELFGLLLCGSGSGS
>691_133_11_0.018%
MHWCMENFLRVLFVQCGSGSGS
>692_133_11_0.018%
MKECLTVFVTHLLQHCGSGSGS
>693_133_11_0.018%
MHPCLERLLQIYLHCCGSGSGS
>694_133_11_0.018%
MSSLWIWYPMSSSYCGSGSGS
>695_133_11_0.018%
MRYCLATFWHSVYHACGSGSGS
>696_133_11_0.018%
MSYCLTQFWCRTFASCGSGSGS
>697_133_11_0.018%
MHECVYNITSHVLYYCGSGSGS
>698_134_10_0.016%
MAECLTEFWTRAYRTCCGSGSGS
>699_134_10_0.016%
MAPCLWWLYLDICGSGSGS
>700_134_10_0.016%
MYQCLTRLFLTYYDACGSGSGS
>701_134_10_0.016%
MHECLASLIFHAWEYCGSGSGS
>702_134_10_0.016%
MRECPVNLWRNLHAYFCGSGSGS
>703_134_10_0.016%
MPSWPCKISSLIYDSCGSGSGS
>704_134_10_0.016%
MHPCFESFLSSSIASFCGSGSGS
>705_134_10_0.016%
MHECFHRTITLYMNTLCGSGSGS
>706_134_10_0.016%
MSQCLTSLWYALYRLRCGSGSGS
>707_134_10_0.016%
MHQCFAQLLDVLLLNCGSGSGS
>708_134_10_0.016%
MHPCLVSVWALLLDIHCGSGSGS
>709_134_10_0.016%
MHECLTGLILNIWNTCGSGSGS
>710_134_10_0.016%
MHECLLSVTSLWLYDCCGSGSGS
>711_134_10_0.016%
MHFCAHSFVLVLLQHCGSGSGS
>712_134_10_0.016%
MHSRPMVTNCGSGSGS
>713_134_10_0.016%
MSSCIQEIAHFLSTQLCGSGSGS
>714_134_10_0.016%
MGVWRLLLSWLCGSGSGS
>715_134_10_0.016%
MSQCLTSLWILLNHSCGSGSGS
>716_134_10_0.016%
MHVCLAQFWHTICGSGSGS
>717_134_10_0.016%
MHECLSDLLNLYIAYKCGSGSGS
>718_134_10_0.016%
MSNTWQVFLDPWCYCGSGSGS
>719_134_10_0.016%
MKVCLTTFFESLLDPYCGSGSGS
>720_134_10_0.016%
MHSCIEGLFTLFIYSCGSGSGS
>721_134_10_0.016%
MNECITSLANLLLLNVCGSGSGS
>722_134_10_0.016%
MHPCAVNLIWTFCGSGSGS
>723_134_10_0.016%
MHECLYNLLLSLCGSGSGS
>724_134_10_0.016%
MHECLVLLASAFYDLCGSGSGS
>725_134_10_0.016%
MNGRDTIGRILNRLLCGSGSGS
>726_134_10_0.016%
MHQCLQSFIYLLACGSGSGS
>727_134_10_0.016%
MHYCLSSLFQEWFCGSGSGS
>728_134_10_0.016%
MSRRPISPCGSGSGS
>729_134_10_0.016%
MHYCLSSFLVTVAYCGSGSGS
>730_134_10_0.016%
MHVCLSALFATGYGIWCGSGSGS
>731_134_10_0.016%
MTPCLTDLWSTFLSWNCGSGSGS
>732_134_10_0.016%
MSFCLSQFWLTIYRCGSGSGS
>733_134_10_0.016%
MHPCLTKLFAEILISCGSGSGS
>734_134_10_0.016%
MHHCLTQFWTMLTTSHCGSGSGS
>735_134_10_0.016%
MHECTTSFVITLLNVCGSGSGS
>736_134_10_0.016%
MHLCLYNLTVLVVRCGSGSGS
>737_134_10_0.016%
MPECLTEFWILLCGSGSGS
>738_134_10_0.016%
MTPTVRGFLLYLRGYCGSGSGS
>739_134_10_0.016%
MHECIVSLVWTMCGSGSGS
>740_134_10_0.016%
MHSCLIDLVTASYFIYCGSGSGS
>741_134_10_0.016%
MHSCLVSLVVFCTGCGSGSGS
>742_134_10_0.016%
MSHCLQEFWTSLFMRCGSGSGS
>743_134_10_0.016%
MYECLTSLAVACWTHCGSGSGS
>744_134_10_0.016%
MVCISSILYHIVDHSCGSGSGS
>745_134_10_0.016%
MHYCLYNVAVLFQQWCGSGSGS
>746_134_10_0.016%
MHQCLVDYVRLISDVCCGSGSGS
>747_134_10_0.016%
MNSWWSFNISYNTPYCGSGSGS
>748_134_10_0.016%
MHPCLTALWLTLCGSGSGS
>749_134_10_0.016%
MHQCLEALIRLYCGSGSGS
>750_134_10_0.016%
MHRCLDLFSNWIKCGSGSGS
>751_134_10_0.016%
MSACLTSFWHNFVYRCGSGSGS
>752_134_10_0.016%
MHYCVTSLWLLWHCGSGSGS
>753_134_10_0.016%
MHQCLERLVLVVYRNCGSGSGS
>754_134_10_0.016%
MDECLTNLWIHSYRHYCGSGSGS
>755_134_10_0.016%
MHPCLEHLVSSIITHCGSGSGS
>756_134_10_0.016%
MIVLGFLSFGDMNCGSGSGS
>757_134_10_0.016%
MHYCIQTVFTVYISLCGSGSGS
>758_134_10_0.016%
MSRPQWYYILLKGFPCGSGSGS
>759_134_10_0.016%
MHPCLVSLWLDVFHNCGSGSGS
>760_134_10_0.016%
MSFCLTDLWLLVGRFCGSGSGS
>761_135_9_0.014%
MHECLVLLVQCLAHRCGSGSGS
>762_135_9_0.014%
MTPTLQGFWLWLNDNCGSGSGS
>763_135_9_0.014%
MHPCLTNLIWIFCGSGSGS
>764_135_9_0.014%
MHACLHDLVVGLFQTNCGSGSGS
>765_135_9_0.014%
MHECFSTFCMPILLSVCGSGSGS
>766_135_9_0.014%
MHECLSYLFLPFLTMCGSGSGS
>767_135_9_0.014%
MHQCLAYLWSTLYDSCGSGSGS
>768_135_9_0.014%
MSHCLENFWLTILCGSGS
>769_135_9_0.014%
MHECLSHFWTAIYAHRCGSGSGS
>770_135_9_0.014%
MHYCLHLFLTLCGSGSGS
>771_135_9_0.014%
MYQCLESVVYLLYASCGSGSGS
>772_135_9_0.014%
MHRCLTMYFETVLLSCGSGSGS
>773_135_9_0.014%
MHQCLCDLISTLCGSGSGS
>774_135_9_0.014%
MHECLDRLVRMYIERCCGSGSGS
>775_135_9_0.014%
MHACLQQFWSIVLNCGSGSGS
>776_135_9_0.014%
MHACLTKLFESALMFCGSGSGS
>777_135_9_0.014%
MYVCLTSLWTSAVQYCGSGSGS
>778_135_9_0.014%
MPPARIGCGSGSGS
>779_135_9_0.014%
MHPCLIELTSLFAQHLCGSGSGS
>780_135_9_0.014%
MSPCLTELFTLLYNSCGSGSGS
>781_135_9_0.014%
MHECFLLVVQQLFHTCGSGSGS
>782_135_9_0.014%
MHPCLTSLWLVLCCGSGSGS
>783_135_9_0.014%
MHQCVYQFTLAITSFCGSGSGS
>784_135_9_0.014%
MQIDHRWDNLLFIFFLCGSGSGS
>785_135_9_0.014%
MRSCLQNFVSLYACHICGSGSGS
>786_135_9_0.014%
MHACLLNFAATMCNYCGSGSGS
>787_135_9_0.014%
MHECLTSSWLRLLNFCGSGSGS
>788_135_9_0.014%
MHQCLSTIWTRLYYVYCGSGSGS
>789_135_9_0.014%
MHECLVSLMPILLSCCGSGSGS
>790_135_9_0.014%
MHQCLTSFLHTYLNVCCGSGSGS
>791_135_9_0.014%
MHECLYNLFAMTTLAMCGSGSGS
>792_135_9_0.014%
MHGCLTDFCSLVFLSSCGSGSGS
>793_135_9_0.014%
MHYCLSNVTQTLYMYFCGSGSGS
>794_135_9_0.014%
MHQCFHDLLSLWSKCGSGSGS
>795_135_9_0.014%
MHRCLSDLYLTFWHCCGSGSGS
>796_135_9_0.014%
MSTCLENFWSLLLDSRCGSGSGS
>797_135_9_0.014%
MSQCLTSLWTELWKRCGSGSGS
>798_135_9_0.014%
MKYCLQALASLILANCCGSGSGS
>799_135_9_0.014%
MHQCLVSYALALYNHCGSGSGS
>800_135_9_0.014%
MHECIFHLTSLWICHCCGSGSGS
>801_135_9_0.014%
MHRCLSELLTTLCLCGSGSGS
>802_135_9_0.014%
MHECVYSLFTLVARCGSGSGS
>803_135_9_0.014%
MGECLTSFWTLLSHSCCGSGSGS
>804_135_9_0.014%
MHVCLTNLWCLMCGSGSGS
>805_135_9_0.014%
MSTFTEILRELLGFCGSGSGS
>806_135_9_0.014%
MHNCLMKLVTLYSDHFCGSGSGS
>807_135_9_0.014%
MSRCLTHLWTICGSGSGS
>808_135_9_0.014%
MHECLSKILEILACGSGSGS
>809_135_9_0.014%
MSHCLTQSWILLYKICGSGSGS
>810_135_9_0.014%
MHECLHNLVTLWTCGSGSGS
>811_135_9_0.014%
MHECLQKYLTTFILYCGSGSGS
>812_135_9_0.014%
MHRCLSGLFQAMYKHCGSGSGS
>813_135_9_0.014%
MSECVTGLWLTWASVVCGSGSGS
>814_135_9_0.014%
MSRCTTDLWSLLILKCGSGSGS
>815_135_9_0.014%
MHECIMTLWHTLLIPYCGSGSGS
>816_135_9_0.014%
MHQCLSNFWTSLFCGSGSGS
>817_135_9_0.014%
MSRCLEAFWLVLLKCGSGSGS
>818_135_9_0.014%
MHECLTNLLRLYCGSGSGS
>819_135_9_0.014%
MKSLSQLLRLYWLGFCGSGSGS
>820_135_9_0.014%
MHPCLASFAMILWKCGSGSGS
>821_135_9_0.014%
MHVCLQNFWTMILPKCGSGSGS
>822_135_9_0.014%
MSSCLTRLWETVIHSYCGSGSGS
>823_135_9_0.014%
MHECFAQFVELCIIACGSGSGS
>824_135_9_0.014%
MHECLYRFLTLAFDACGSGSGS
>825_135_9_0.014%
MHQCVYTFIVTVCCGSGSGS
>826_135_9_0.014%
MRPSLKSFIRFLELGCGSGSGS
>827_135_9_0.014%
MHACLTNLFALWMCGSGSGS
>828_135_9_0.014%
MHPCLELCHLAITVCGSGSGS
>829_135_9_0.014%
MVECVAKFWQTILPICGSGSGS
>830_135_9_0.014%
MHSCLQNLLVLFCGSGSGS
>831_136_8_0.013%
MHECLLNVFCLICGSGSGS
>832_136_8_0.013%
MHVCLSGLWSTILLYCGSGSGS
>833_136_8_0.013%
MHNCLTDLWTNLAVHLCGSGSGS
>834_136_8_0.013%
MHLCLQWYFQTLLFNGCGSGSGS
>835_136_8_0.013%
MVVCLTGLWTTYASWCGSGSGS
>836_136_8_0.013%
MHQCLEKFALVVLQFCGSGSGS
>837_136_8_0.013%
MHPCLEALFQLLVSCGSGSGS
>838_136_8_0.013%
MHLCLTSFLEQALQYHCGSGSGS
>839_136_8_0.013%
MHYCLYHLFLLCGSGSGS
>840_136_8_0.013%
MHECLTSLFHTFVLPNCGSGSGS
>841_136_8_0.013%
MDSYWLLGLPIETPYCGSGSGS
>842_136_8_0.013%
MHQCLEAYLYLLISSCGSGSGS
>843_136_8_0.013%
MTPDLSGFLFLTSLCGSGSGS
>844_136_8_0.013%
MRECLTDLISLWFKANCGSGSGS
>845_136_8_0.013%
MSVLLIFLFCGSGSGS
>846_136_8_0.013%
MHLCLQNFLLTLCGSGSGS
>847_136_8_0.013%
MHVCLTNLWMSYCGSGSGS
>848_136_8_0.013%
MHYCLSQLLTWICGSGSGS
>849_136_8_0.013%
MAPCLTNFWSALFHSCGSGSGS
>850_136_8_0.013%
MHVCLSHLWETIICGSGSGS
>851_136_8_0.013%
MHYCLERFLSTIVQGCGSGSGS
>852_136_8_0.013%
MHLCLCNFVSLVLDHCGSGSGS
>853_136_8_0.013%
MHQCFYRLTEVFILHYCGSGSGS
>854_136_8_0.013%
MWSCLTWAVYEYPVYCGSGSGS
>855_136_8_0.013%
MSVLLSSSVCGSGSGS
>856_136_8_0.013%
MHKCLAEAFELMINTYCGSGSGS
>857_136_8_0.013%
MHSCLEDYLTRVLNAYCGSGSGS
>858_136_8_0.013%
MHRCLHDWFLLLSKTCGSGSGS
>859_136_8_0.013%
MHLCLYHLAMLFCGSGSGS
>860_136_8_0.013%
MYWCPHVARHIIIWCGSGSGS
>861_136_8_0.013%
MQFCLVNLWSTLGSFCGSGSGS
>862_136_8_0.013%
MTECLTAFWSLWFNPLCGSGSGS
>863_136_8_0.013%
MSQPARNHLCGSGSGS
>864_136_8_0.013%
MHICLQRFIETAIYVCGSGSGS
>865_136_8_0.013%
MHPCLESLMIMLMQKCGSGSGS
>866_136_8_0.013%
MHSCLTGLWCVFFQRCGSGSGS
>867_136_8_0.013%
MMFMLMHYMSGLCGSGSGS
>868_136_8_0.013%
MHQCLVNLWSGFFDACGSGSGS
>869_136_8_0.013%
MHHCLTSLWTTVYHACGSGSGS
>870_136_8_0.013%
MHNCLVSLWLTFCGSGSGS
>871_136_8_0.013%
MSSLRTWWMALKGFCGSGSGS
>872_136_8_0.013%
MTKWYRALIHGFCGSGSGS
>873_136_8_0.013%
MHHCLYNFATGVYLLCGSGSGS
>874_136_8_0.013%
MHYCVQMLLESWLVKCGSGSGS
>875_136_8_0.013%
MHYCLLQLVNTLAQHGCGSGSGS
>876_136_8_0.013%
MSQCLTRLWVMLCGSGSGS
>877_136_8_0.013%
MHPCLEYLWSAFLSSCGSGSGS
>878_136_8_0.013%
MHECLCSLVMILCGSGSGS
>879_136_8_0.013%
MHECLCSLLASWVSHCGSGSGS
>880_136_8_0.013%
MHLCLQSLTSLLLIYCGSGSGS
>881_136_8_0.013%
MAYCLHNFVTLLAATCGSGSGS
>882_136_8_0.013%
MRPGFRSMYRLYYYGFCGSGSGS
>883_136_8_0.013%
MHQCLASFFNSVVNTCGSGSGS
>884_136_8_0.013%
MKLCALWASELHEFLHCGSGSGS
>885_136_8_0.013%
MWTPRAIWLVLKNGFCGSGSGS
>886_136_8_0.013%
MHNCMSNLISLWLCGSGSGS
>887_136_8_0.013%
MSHRLENFWLTILCGSGSGS
>888_136_8_0.013%
MHPCTTNLWLVLTRCGSGSGS
>889_136_8_0.013%
MAQCLSNLWWTLVLNCGSGSGS
>890_136_8_0.013%
MHWCLTRLIVTYYSSCCGSGSGS
>891_136_8_0.013%
MWTWRQQFFLYTYGFCGSGSGS
>892_136_8_0.013%
MHNCLATFWVTWATNTCGSGSGS
>893_136_8_0.013%
MHYCLLGLTNLIFNHCGSGSGS
>894_136_8_0.013%
MHLCLENLFILLCGSGSGS
>895_136_8_0.013%
MHECLTTLIMRLSSFCGSGSGS
>896_136_8_0.013%
MSRCLSLWHTCWLNCGSGSGS
>897_136_8_0.013%
MTLCLTNFWQLISNKCGSGSGS
>898_136_8_0.013%
MHSCLTNLWLTLICGSGSGS
>899_136_8_0.013%
MHECMYNLLIMICGSGSGS
>900_136_8_0.013%
MHLCLEQFLQMSVLAFCGSGSGS
>901_136_8_0.013%
MHACLYNLIHLMVSNCGSGSGS
>902_136_8_0.013%
MHECLTVLWHCVLFSCGSGSGS
>903_136_8_0.013%
MSFCLTQLWWTALLACGSGSGS
>904_136_8_0.013%
MHWCLTSLWLLCGSGSGS
>905_136_8_0.013%
MHACLTLLWSRLICGSGSGS
>906_136_8_0.013%
MQECLTHLFMLISNHCGSGSGS
>907_136_8_0.013%
MHACLYDLLSLFVASCGSGSGS
>908_136_8_0.013%
MSCVSDFWLLVFASCGSGSGS
>909_136_8_0.013%
MHNCLTNFWSALICSSCGSGSGS
>910_136_8_0.013%
MSECLTVFLTTIAKHCCGSGSGS
>911_136_8_0.013%
MPECVTNLWLLLLHDCGSGSGS
>912_136_8_0.013%
MHACLETLASIVLRCGSGSGS
>913_136_8_0.013%
MQDCLTSLWSLLLAHCGSGSGS
>914_136_8_0.013%
MVYCLSNLWMTIGQFCGSGSGS
>915_136_8_0.013%
MQLCLSNLWQLYFFPCGSGSGS
>916_136_8_0.013%
MHSCLCDLFQLFLCGSGSGS
>917_136_8_0.013%
MTPDFSGFLAFLRNACGSGS
>918_136_8_0.013%
MHSCLTHFWSHILFECGSGSGS
>919_137_7_0.011%
MYRCFSDLIVLYINHCGSGSGS
>920_137_7_0.011%
MDWLMWAWLSDPWCGSGSGS
>921_137_7_0.011%
MHPCLTHFLALFVYKDCGSGSGS
>922_137_7_0.011%
MHECLYDLVIHWALQCGSGSGS
>923_137_7_0.011%
MHECLVNAVSMFYNLCGSGSGS
>924_137_7_0.011%
MHVCLERFVTTIFCACGSGSGS
>925_137_7_0.011%
MHRCLTTFWINLCGSGSGS
>926_137_7_0.011%
MHPCLEGFLGVLASFCGSGSGS
>927_137_7_0.011%
MHSCLTSYWGAIYRYCGSGSGS
>928_137_7_0.011%
MHQCLVLTLTTLWINCGSGSGS
>929_137_7_0.011%
MSWWYYVIPVFEPQSCGSGSGS
>930_137_7_0.011%
MHHCCVQFAHLLWSTCGSGSGS
>931_137_7_0.011%
MHRCLTSLLLMYCGSGSGS
>932_137_7_0.011%
MHECLTRFVVLAFNCGSGSGS
>933_137_7_0.011%
MDPSATWILVLLTCGSGSGS
>934_137_7_0.011%
MHPCLVQLVWNYCTLCGSGSGS
>935_137_7_0.011%
MHRCVNDLFLLVIKKCGSGSGS
>936_137_7_0.011%
MSYCLTTLWFSVYNACGSGSGS
>937_137_7_0.011%
MHVCLVHLWTCYLQSCGSGSGS
>938_137_7_0.011%
MQECLCKLLELYWSSCGSGSGS
>939_137_7_0.011%
MHQCLSDLWLHIVSYCGSGSGS
>940_137_7_0.011%
MHECLYSFALACKSICGSGSGS
>941_137_7_0.011%
MHPCLSAFAIDLYLWCGSGSGS
>942_137_7_0.011%
MSYCLTALWPLAFAVCGSGSGS
>943_137_7_0.011%
MAYCLTEFWLSLSSYCGSGSGS
>944_137_7_0.011%
MHQCLYNLLHTLCGSGSGS
>945_137_7_0.011%
MQQCLTNFWSALYLVCGSGSGS
>946_137_7_0.011%
MRECLYSFIVTWISHCGSGSGS
>947_137_7_0.011%
MHACLADLISLLYCGSGSGS
>948_137_7_0.011%
MSACLTELWFSCWSYCGSGSGS
>949_137_7_0.011%
MHLCLASLWMNLLQCCGSGSGS
>950_137_7_0.011%
MHRCLTDLVQLFCKSCGSGSGS
>951_137_7_0.011%
MHPCLASLVAAAWNLKCGSGSGS
>952_137_7_0.011%
MCVLLSFGLLCGSGSGS
>953_137_7_0.011%
MHKCLTDYFGLLFHSCGSGSGS
>954_137_7_0.011%
MRVCRLLLRLLCGSGSGS
>955_137_7_0.011%
MHECLYSTIALFTRHFCGSGSGS
>956_137_7_0.011%
MQCCLTSLWTSLYNDVCGSGSGS
>957_137_7_0.011%
MHACLANLVATWFTCGSGSGS
>958_137_7_0.011%
MNVCLHGVVTLYLTYYCGSGSGS
>959_137_7_0.011%
MHTCLVDLLTLFANTCGSGSGS
>960_137_7_0.011%
MHECLHHFISLVSYACGSGSGS
>961_137_7_0.011%
MHSCLVRLYTTYYEICGSGSGS
>962_137_7_0.011%
MSLCLQNFWGIAFNFCGSGSGS
>963_137_7_0.011%
MHQCLYDLLWVYNRTPCGSGSGS
>964_137_7_0.011%
MHCMSWNFTWLTTLYCGSGSGS
>965_137_7_0.011%
MPNCLTQLWLLMISNCGSGSGS
>966_137_7_0.011%
MHECLSSLWNTILLTCGSGSGS
>967_137_7_0.011%
MHECLATLWNLYIYGCGSGSGS
>968_137_7_0.011%
MHVCLEGLIITLWSHCGSGSGS
>969_137_7_0.011%
MHECLYNLVRLMCGSGSGS
>970_137_7_0.011%
MHYCLQQTLVTLITACGSGSGS
>971_137_7_0.011%
MHVCLERLACLWLCSCGSGSGS
>972_137_7_0.011%
MHSCLVGLIMLFQSSYCGSGSGS
>973_137_7_0.011%
MHECLVYLWLCGSGSGS
>974_137_7_0.011%
MRKCLQDLFLTYLNRCGSGSGS
>975_137_7_0.011%
MHPCLVSLSLLLFEACGSGSGS
>976_137_7_0.011%
MSHCLENFWLTTLCGSGSGS
>977_137_7_0.011%
MQWCLERLVLLYFQHRCGSGSGS
>978_137_7_0.011%
MHLCLMTFWQMCYDVCGSGSGS
>979_137_7_0.011%
MHYCLSHLVQVYFLHCGSGSGS
>980_137_7_0.011%
MHACLSNLFSMILCGSGSGS
>981_137_7_0.011%
MHACLTSFFGIMLSRCGSGSGS
>982_137_7_0.011%
MASCLSNFWLSLFTCCGSGSGS
>983_137_7_0.011%
MHECTSSFATILLANLCGSGSGS
>984_137_7_0.011%
MHSCVTHLWNSCFLCGSGSGS
>985_137_7_0.011%
MHPCLSNFWNRIYLHHCGSGSGS
>986_137_7_0.011%
MHVCLVNLCTLAWSTCGSGSGS
>987_137_7_0.011%
MSTCLTDFWSSLWKLCGSGSGS
>988_137_7_0.011%
MHQCLAEYCNLLLNLCGSGSGS
>989_137_7_0.011%
MHKCLYDLLRTICGSGSGS
>990_137_7_0.011%
MHQCLVSLAHLYLMTCGSGSGS
>991_137_7_0.011%
MSQCLTALWMAWLYCGSGSGS
>992_137_7_0.011%
MQSFYKLCGSGSGS
>993_137_7_0.011%
MHLCLESLCHNWIIHLCGSGSGS
>994_137_7_0.011%
MHHCLTSFWVTVLDMCGSGSGS
>995_137_7_0.011%
MHPCLEGFFRLFLYPNCGSGSGS
>996_137_7_0.011%
MHQCLTRFWDIVLHDCGSGSGS
>997_137_7_0.011%
MHHCMYNLWQSLSLYYCGSGSGS
>998_137_7_0.011%
MHFCLQSLLVSYVTFCGSGSGS
>999_137_7_0.011%
MHECLAHFWSHVLTHCGSGSGS
>1000_137_7_0.011%
MHSCLSDFWTSLFLQCGSGSGS
>1001_137_7_0.011%
MVVLNMPYLCIVLCGSGSGS
>1002_137_7_0.011%
MHVCLTNLWLLCGSGSGS
>1003_137_7_0.011%
MHKCLYDVVYVFLAERCGSGSGS
>1004_137_7_0.011%
MSRCLAEFWGMAFANCGSGSGS
>1005_137_7_0.011%
MQECLYYLVLTFCGSGSGS
>1006_137_7_0.011%
MHFCAEQLAVCILYYCGSGSGS
>1007_137_7_0.011%
MHECLYSLVVIVCGSGSGS
>1008_137_7_0.011%
MHACLQSFVEHLFSSCGSGSGS
>1009_137_7_0.011%
MTRCLTELWSIYLLACGSGSGS
>1010_137_7_0.011%
MHFCIQQLFQTYFDSCGSGSGS
>1011_137_7_0.011%
MSACVTQLWTLLYTHCGSGSGS
>1012_137_7_0.011%
MQDFLAWLFANEFEFCGSGSGS
>1013_137_7_0.011%
MHECLTYLWLTYLKKCGSGSGS
>1014_137_7_0.011%
MHQCLYNYLNIWTDSLCGSGSGS
>1015_137_7_0.011%
MWKCIDHYLETLTHFCGSGSGS
>1016_137_7_0.011%
MSCLSDLWFTFLKSCGSGSGS
>1017_137_7_0.011%
MHECTHNLATTFLHYICGSGSGS
>1018_137_7_0.011%
MHECLYNILTKIFHDCGSGSGS
>1019_137_7_0.011%
MHPCLVSLSVMIYKNFCGSGSGS
>1020_137_7_0.011%
MSQCLHNLVLSCWNYCGSGSGS
>1021_137_7_0.011%
MKYCLSEFWIGLWAACGSGSGS
>1022_137_7_0.011%
MHECLTSLFELICGSGSGS
>1023_137_7_0.011%
MHYCLSEFLVMFVACCGSGSGS
>1024_137_7_0.011%
MSHCLIDLWTTYLKYCGSGSGS
>1025_137_7_0.011%
MHECVYNLASLLFSCGSGSGS
>1026_137_7_0.011%
MGQCLSNFLSTYIAYCGSGSGS
>1027_137_7_0.011%
MHSCLTFVEAFLSNCGSGSGS
>1028_137_7_0.011%
MSVCLTNFWSTVLRACGSGSGS
>1029_137_7_0.011%
MQQCLTDLWLTVCYACGSGSGS
>1030_137_7_0.011%
MLSCDTLLLLALFCGSGSGS
>1031_137_7_0.011%
MHPCLSDYVTLLIKRYCGSGSGS
>1032_137_7_0.011%
MHLCLSQLWITIATHCGSGSGS
>1033_138_6_0.01%
MHKCLHDFFLRLSNHCGSGSGS
>1034_138_6_0.01%
MTLFQIWKSLYITGFACGSGSGS
>1035_138_6_0.01%
MARCLTDLWALVIESQCGSGSGS
>1036_138_6_0.01%
MSGLIPYTHTCGSGSGS
>1037_138_6_0.01%
MHQCLEQAVLNFLRLSCGSGSGS
>1038_138_6_0.01%
MHQCLTVYLTHLIHSCGSGSGS
>1039_138_6_0.01%
MHGCLTGLWMTLATLNCGSGSGS
>1040_138_6_0.01%
MHACLQTYFESWIKYKCGSGSGS
>1041_138_6_0.01%
MHPCLESIFSTIFLNCGSGSGS
>1042_138_6_0.01%
MHYCLDSFANTLIVHICGSGSGS
>1043_138_6_0.01%
MHECLYDLINNWVDLCGSGSGS
>1044_138_6_0.01%
MHECLVHTVYIWLSHHCGSGSGS
>1045_138_6_0.01%
MHSCLYSFLTTCFQFCGSGSGS
>1046_138_6_0.01%
MHRCLVDLVTHGITLYCGSGSGS
>1047_138_6_0.01%
MKWCLQNVCDLIIRSYCGSGSGS
>1048_138_6_0.01%
MNECLTHLTVLLTSWCGSGSGS
>1049_138_6_0.01%
MHECLSDYLYLLFSTCGSGSGS
>1050_138_6_0.01%
MQTCLTDLWIMYSELICGSGSGS
>1051_138_6_0.01%
MSVLISSSLTCGSGSGS
>1052_138_6_0.01%
MTPDFSGFLACLRNACGSGSGS
>1053_138_6_0.01%
MHHCLSQLWSSALASICGSGSGS
>1054_138_6_0.01%
MQPTLSGFLRWVHGLCGSGSGS
>1055_138_6_0.01%
MHVCLTNLWCVVCGSGSGS
>1056_138_6_0.01%
MHECLHNLLVSGFTLCGSGSGS
>1057_138_6_0.01%
MRLCVLVAESMYRKYNCGSGSGS
>1058_138_6_0.01%
MHACLTSLWKTLHHACCGSGSGS
>1059_138_6_0.01%
MHECLLHFLTLFCGSGSGS
>1060_138_6_0.01%
MHHCLVHLFTLWFSDCGSGSGS
>1061_138_6_0.01%
MVQCLTALWRNFPSLCGSGSGS
>1062_138_6_0.01%
MSVLLRFGLSMHLRGSGSGS
>1063_138_6_0.01%
MHQCLTTSMWMWYTLCGSGSGS
>1064_138_6_0.01%
MSHCLTSLWKTAYLFCGSGSGS
>1065_138_6_0.01%
MHSCMTDLWLLLAKCGSGSGS
>1066_138_6_0.01%
MSFWFPSTLWIYYSYGCGSGSGS
>1067_138_6_0.01%
MHQCLWNLLNVYASYCGSGSGS
>1068_138_6_0.01%
MHVCLSALWTRIYDACGSGSGS
>1069_138_6_0.01%
MHPCLERFALIWLTSCGSGSGS
>1070_138_6_0.01%
MHECAVWIVPMLFSLCGSGSGS
>1071_138_6_0.01%
MSTWKQLIKTLLKGFCGSGSGS
>1072_138_6_0.01%
MHQCLYYLWLSVCGSGSGS
>1073_138_6_0.01%
MRKCLSDLITSFASYCGSGSGS
>1074_138_6_0.01%
MHQCLYNLARLIVENFGSGSGS
>1075_138_6_0.01%
MHKCVDLILLLCGSGSGS
>1076_138_6_0.01%
MTYCLSEYWILVWTQCGSGSGS
>1077_138_6_0.01%
MHRCLTSLFTSWLCGSGSGS
>1078_138_6_0.01%
MHHCLDELFRLLIYDCGSGSGS
>1079_138_6_0.01%
MHTCLEALLATYISHLCGSGSGS
>1080_138_6_0.01%
MHQCLYHLFIAACKTCGSGSGS
>1081_138_6_0.01%
MHECLYDLLVKALCGSGSGS
>1082_138_6_0.01%
MHKCVSDLWAAYLNVFCGSGSGS
>1083_138_6_0.01%
MHQCLTNLWFTLKHHCGSGSGS
>1084_138_6_0.01%
MSECLTDLWLRLARNCGSGSGS
>1085_138_6_0.01%
MHQCLYTLVVSLSDFCGSGSGS
>1086_138_6_0.01%
MHHCLTQLFLTICGSGSGS
>1087_138_6_0.01%
MHYCVESFLVSLVTYCGSGSGS
>1088_138_6_0.01%
MHNCLQGLAVFYSVYCGSGSGS
>1089_138_6_0.01%
MYVCLHDLFQLYLCGSGSGS
>1090_138_6_0.01%
MHACLEGLLIVYLLACGSGSGS
>1091_138_6_0.01%
MSFCLETFWLNFLSECGSGSGS
>1092_138_6_0.01%
MSICLSQFWELWFCGSGSGS
>1093_138_6_0.01%
MWSAPQLWTLYLKGFCGSGSGS
>1094_138_6_0.01%
MHECLVTLTHIILCGSGSGS
>1095_138_6_0.01%
MHWCLYNLTCSMVAYCGSGSGS
>1096_138_6_0.01%
MHSCLARLWFAVYNHCGSGSGS
>1097_138_6_0.01%
MHECLTCLAQHVSHFICGSGSGS
>1098_138_6_0.01%
MHECLSNFWKNIMCGSGSGS
>1099_138_6_0.01%
MHECLTRYWLALVQSCGSGSGS
>1100_138_6_0.01%
MSTSSFCCGSGSGS
>1101_138_6_0.01%
MSPNLRGFILFLQNDCGSGSGS
>1102_138_6_0.01%
MSPCLTTFWVSLATVCGSGSGS
>1103_138_6_0.01%
MQLCLSDFWLRVHHLCGSGSGS
>1104_138_6_0.01%
MHVCLVDLWQLWYTGCCGSGSGS
>1105_138_6_0.01%
MHHCLANFWDTMRDYVCGSGSGS
>1106_138_6_0.01%
MHVCLATLVELWLTKCGSGSGS
>1107_138_6_0.01%
MHRCLTLLAESYIDYYCGSGSGS
>1108_138_6_0.01%
MHQCLTGLALLFMSYCGSGSGS
>1109_138_6_0.01%
MHECLTRLIVTVCGSGSGS
>1110_138_6_0.01%
MHQCLTGFMSLWLDACGSGSGS
>1111_138_6_0.01%
MSHFLENFWLTILCGSGSGS
>1112_138_6_0.01%
MHPCLVSLWGTTFNLYCGSGSGS
>1113_138_6_0.01%
MHYCLESLFLVFAHHCGSGSGS
>1114_138_6_0.01%
MHECLHSFASMLYFCGSGSGS
>1115_138_6_0.01%
MHECLTRYVCLLICGSGSGS
>1116_138_6_0.01%
MHVCLYNFTHLLLHSCGSGSGS
>1117_138_6_0.01%
MLCIENPFWSWIAHLCGSGSGS
>1118_138_6_0.01%
MHECLTYAISLFWCGSGSGS
>1119_138_6_0.01%
MHACLQYFFDMIAKHYCGSGSGS
>1120_138_6_0.01%
MHECFSVLVENFLKLRCGSGSGS
>1121_138_6_0.01%
MHCIQWSAYNWVYTYLCGSGSGS
>1122_138_6_0.01%
MHLCLSALITTFYQKACGSGSGS
>1123_138_6_0.01%
MHSCLSDFWVMILRNCGSGSGS
>1124_138_6_0.01%
MSHCLENFWLTSLCGSGSGS
>1125_138_6_0.01%
MHACLVDLLQRLHTCCGSGSGS
>1126_138_6_0.01%
MHACLSQFWMHWFQTCGSGSGS
>1127_138_6_0.01%
MVHWFRALMYGWCGSGSGS
>1128_138_6_0.01%
MYVCLTNLWLSLCGSGSGS
>1129_138_6_0.01%
MSCMLSQFLLTTWTYCGSGSGS
>1130_138_6_0.01%
MHQCLVNLTWIWCGSGSGS
>1131_138_6_0.01%
MSHCLTTLWVTWFTRACGSGSGS
>1132_138_6_0.01%
MHSCLVGLCNAYLRFCGSGSGS
>1133_138_6_0.01%
MHVCLTRYFELMIHNSCGSGSGS
>1134_138_6_0.01%
MSCLSDLWTTIYIVSCGSGSGS
>1135_138_6_0.01%
MHSCLSSLWTLCMSSCGSGSGS
>1136_138_6_0.01%
MSLEWLCRLSLAWHVCGSGSGS
>1137_138_6_0.01%
MAWCLENLWTTFFQHCGSGSGS
>1138_138_6_0.01%
MPSCLSDLWGTLYKYCCGSGSGS
>1139_138_6_0.01%
MHACLSNLITLLQSCGSGSGS
>1140_138_6_0.01%
MHRCLSDLLVSCLTACGSGSGS
>1141_138_6_0.01%
MHSCLHDLFMRVYSCCGSGSGS
>1142_138_6_0.01%
MHVCLSQLWSTLCGSGSGS
>1143_138_6_0.01%
MHDCLVQFCYVWFSDCGSGSGS
>1144_138_6_0.01%
MHECFANCVTSFLSMCGSGSGS
>1145_138_6_0.01%
MCMLRLCMIMCGSGSGS
>1146_138_6_0.01%
MHECLTSAFILLTRLYCGSGSGS
>1147_138_6_0.01%
MHVCLVNFTLLSFSICGSGSGS
>1148_138_6_0.01%
MSVCLTDFWLLMSGCGSGSGS
>1149_138_6_0.01%
MAPTWGFISWLRNECGSGSGS
>1150_138_6_0.01%
MHECSYNLARCLLNSLCGSGSGS
>1151_138_6_0.01%
MTFCDLLAEKLYNCLCGSGSGS
>1152_138_6_0.01%
MQECLVLLLWTYLNSCGSGSGS
>1153_138_6_0.01%
MFPDWIELLRIPQVSCGSGSGS
>1154_138_6_0.01%
MHQCLSYLVWAYVNCGSGSGS
>1155_138_6_0.01%
MHSCLASLFTLWLVHCGSGSGS
>1156_138_6_0.01%
MSVFIIWLLRVFCCGSGSGS
>1157_138_6_0.01%
MHTCFAAFVDLFLAHCGSGSGS
>1158_138_6_0.01%
MHQCLYNLWAVAARYCGSGSGS
>1159_138_6_0.01%
MSVCLILIIFCGSGSGS
>1160_138_6_0.01%
MHACLTGFLCLALVNYCGSGSGS
>1161_138_6_0.01%
MFPGYELPLWLALIICGSGSGS
>1162_138_6_0.01%
MHPCLVDFVLTALNTCGSGSGS
>1163_138_6_0.01%
MHHCLESFVLLWCGSGSGS
>1164_138_6_0.01%
MHGCLCDFVVLFSKSCGSGSGS
>1165_138_6_0.01%
MSRELHQLTCGSGSGS
>1166_138_6_0.01%
MSCVQQIWADLALEFLCGSGSGS
>1167_138_6_0.01%
MHNCVYDLLLIWCNYCGSGSGS
>1168_138_6_0.01%
MHQCLYYLCWTALSCCGSGSGS
>1169_138_6_0.01%
MHECLTNYVGIIWHKCGSGSGS
>1170_138_6_0.01%
MHSCLSDLFVLILRKCGSGSGS
>1171_138_6_0.01%
MHDCVTKFWLTVVHICGSGSGS
>1172_138_6_0.01%
MHLCLTRTWLTIFSYCGSGSGS
>1173_138_6_0.01%
MRQCLTSLWTNLFLNCGSGSGS
>1174_138_6_0.01%
MHACLTSLFEKYLFDCGSGSGS
>1175_138_6_0.01%
MSPCLSALWERVFDLCGSGSGS
>1176_138_6_0.01%
MSTCLTSLWVLFLCGSGSGS
>1177_139_5_0.008%
MHECLSQLVSDLLTLCGSGSGS
>1178_139_5_0.008%
MTPDFSGFLAFLRNARGSGSGS
>1179_139_5_0.008%
MHKCIQDLVTSLIHHCGSGSGS
>1180_139_5_0.008%
MSRCLTNLWTHLNELCGSGSGS
>1181_139_5_0.008%
MHECLTHLLFSLSSYCGSGSGS
>1182_139_5_0.008%
MHECLCGLITALYCGSGSGS
>1183_139_5_0.008%
MHQCISELTEFFLFSCGSGSGS
>1184_139_5_0.008%
MHDCVISFWRNLYIVCGSGSGS
>1185_139_5_0.008%
MSCLTDLWLNWFSCGSGSGS
>1186_139_5_0.008%
MHNCVYDLLILLCGSGSGS
>1187_139_5_0.008%
MHECLHWLVTHVLDKCGSGSGS
>1188_139_5_0.008%
MHACIHAFVTLLVNSCGSGSGS
>1189_139_5_0.008%
MHYCLERLIQRWWISCGSGSGS
>1190_139_5_0.008%
MLLQCHNTCGSGSGS
>1191_139_5_0.008%
MHKCLYELSRLILLQCGSGSGS
>1192_139_5_0.008%
MHECLSTFVQLCLNCGSGSGS
>1193_139_5_0.008%
MTTPWWLVVFSWYPSDCGSGSGS
>1194_139_5_0.008%
MHACLADVFIRFCNICGSGSGS
>1195_139_5_0.008%
MHPCLSDLWKILLCGSGSGS
>1196_139_5_0.008%
MHQCIYNLFQILCGSGSGS
>1197_139_5_0.008%
MHVCLTNFFISWKCGSGSGS
>1198_139_5_0.008%
MHVCLTKLWCEFYLACGSGSGS
>1199_139_5_0.008%
MSYCLTSLFQLYLYCGSGSGS
>1200_139_5_0.008%
MSQCLTNLFLLWSTIYCGSGSGS
>1201_139_5_0.008%
MHECLSQLLQLYICGSGSGS
>1202_139_5_0.008%
MHECLFDLIVTLTTPCGSGSGS
>1203_139_5_0.008%
MHACLSNFVSVIFANCGSGSGS
>1204_139_5_0.008%
MGECLSRLWQTIYTQCGSGSGS
>1205_139_5_0.008%
MSRCLTTLWTLYFHLNCGSGSGS
>1206_139_5_0.008%
MHCLSDLFLRWSQLCGSGSGS
>1207_139_5_0.008%
MHECLFRLFIVACGSGSGS
>1208_139_5_0.008%
MSLCLQKLAYDFSVTYCGSGSGS
>1209_139_5_0.008%
MHACLTDLWHRMVQKCGSGSGS
>1210_139_5_0.008%
MHRCLSWTIDLYASYICGSGSGS
>1211_139_5_0.008%
MHYCLYSLVTALAQKCGSGSGS
>1212_139_5_0.008%
MQYCLSSLWLTLLTCCGSGSGS
>1213_139_5_0.008%
MHSCLTDFVTLYYLCGSGSGS
>1214_139_5_0.008%
MHSCLVSLASVAYVVMCGSGSGS
>1215_139_5_0.008%
MHECLYRLLISCGSGSGS
>1216_139_5_0.008%
MHSCLQNLIHLYAYVCGSGSGS
>1217_139_5_0.008%
MHFCLHNTVTLFLAYCGSGSGS
>1218_139_5_0.008%
MHFCLEQFANVLYGSLCGSGSGS
>1219_139_5_0.008%
MDPTAEWYLALLVSNICGSGSGS
>1220_139_5_0.008%
MPQCFTNLVTLLLDHCGSGSGS
>1221_139_5_0.008%
MHKCMEDFLTLLITFCGSGSGS
>1222_139_5_0.008%
MSCCDCGSGSGS
>1223_139_5_0.008%
MHECLALFIVLCGSGSGS
>1224_139_5_0.008%
MFYGPWWHTLYYPVPCGSGSGS
>1225_139_5_0.008%
MHSCLENLMWTFCCGSGSGS
>1226_139_5_0.008%
MTWCLSNLWSTLWSSCGSGSGS
>1227_139_5_0.008%
MHQCLSELMTLCGSGSGS
>1228_139_5_0.008%
MHRCLQELLKSWCLYCGSGSGS
>1229_139_5_0.008%
MLYCPYFWSPCYCYDCGSGSGS
>1230_139_5_0.008%
MHKCLHDLLMQYIKKCGSGSGS
>1231_139_5_0.008%
MHLCLTGFWLSIWAGCGSGSGS
>1232_139_5_0.008%
MHECLVLFWQLSYTACGSGSGS
>1233_139_5_0.008%
MHQCMYDLICRFCGSGSGS
>1234_139_5_0.008%
MHHCLSNLFANWSAVYCGSGSGS
>1235_139_5_0.008%
MHECLYNLVASVIASNCGSGSGS
>1236_139_5_0.008%
MHQCIHNVFVLYLCGSGSGS
>1237_139_5_0.008%
MHHCLTGLWEAMIIPLCGSGSGS
>1238_139_5_0.008%
MSHCPENFWLTILCGSGSGS
>1239_139_5_0.008%
MHECVVLLWTLLHTCGSGSGS
>1240_139_5_0.008%
MAECLSSLWSIAFRFCGSGSGS
>1241_139_5_0.008%
MHPCLTEFWHRFIEYCGSGSGS
>1242_139_5_0.008%
MCVLIFLLLCGSGSGS
>1243_139_5_0.008%
MHQCLTTFWTSWAMSCGSGSGS
>1244_139_5_0.008%
MHACLVNLVMLAYLTCGSGSGS
>1245_139_5_0.008%
MSFFFLCGSGSGS
>1246_139_5_0.008%
MDQCLTELWNRCYLLYCGSGSGS
>1247_139_5_0.008%
MHVCLSNLWAVYIFQCGSGSGS
>1248_139_5_0.008%
MTISTFTLMSCGSGSGS
>1249_139_5_0.008%
MHECLHSLLNLICGSGSGS
>1250_139_5_0.008%
MHECITHLLSLWLCKCGSGSGS
>1251_139_5_0.008%
MAECLTSLWSVLMVQCGSGSGS
>1252_139_5_0.008%
MASLPCLLSELLYGSCGSGSGS
>1253_139_5_0.008%
MYECLQFLIPIISYTCGSGSGS
>1254_139_5_0.008%
MHYCSTNFAECLVRYICGSGSGS
>1255_139_5_0.008%
MTVCLTEFWSLLYNSCGSGSGS
>1256_139_5_0.008%
MSLCLSSYWTLLYTMNCGSGSGS
>1257_139_5_0.008%
MSQCSTWVLSHLLLHWCGSGSGS
>1258_139_5_0.008%
MHSCLYDFFITFCGSGSGS
>1259_139_5_0.008%
MHECLTDYVSTIWLFCGSGSGS
>1260_139_5_0.008%
MNPCLENLCYTAYSIYCGSGSGS
>1261_139_5_0.008%
MHACLTVFWETIHAHLCGSGSGS
>1262_139_5_0.008%
MHECLYNLALMFYCGSGSGS
>1263_139_5_0.008%
MLYCVSFYAYSDTLFCGSGSGS
>1264_139_5_0.008%
MQYCLTEFWILLSNTCGSGSGS
>1265_139_5_0.008%
MFYVWNPFVFNCGSGSGS
>1266_139_5_0.008%
MHLCLESLFISFLYSCGSGSGS
>1267_139_5_0.008%
MHECVAYFLQSVFNACGSGSGS
>1268_139_5_0.008%
MHQCLCDFFQLYCGSGSGS
>1269_139_5_0.008%
MDPDAIWLLYWLTCGSGSGS
>1270_139_5_0.008%
MLRTTRWSQDWFWLIFCGSGSGS
>1271_139_5_0.008%
MYMPHRYTNCGSGSGS
>1272_139_5_0.008%
MSQCLTNFWMVLCGSGSGS
>1273_139_5_0.008%
MHKCLESLASLLFKCGSGSGS
>1274_139_5_0.008%
MDPSANWILVLLTRGSGSGS
>1275_139_5_0.008%
MHCIEQTLLLYYRHYCGSGSGS
>1276_139_5_0.008%
MHECVADLLSLYHSWWCGSGSGS
>1277_139_5_0.008%
MRHCVTEFWGTILTYCGSGSGS
>1278_139_5_0.008%
MHKCVTDLIVLALCGSGSGS
>1279_139_5_0.008%
MHYCLHNVIAHLLYNCGSGSGS
>1280_139_5_0.008%
MTPDLSGFLAFLRNACGSGSGS
>1281_139_5_0.008%
MFYVWWTLGLWCGSGSGS
>1282_139_5_0.008%
MHLCTTNLWTTLYHLCGSGSGS
>1283_139_5_0.008%
MHECLVTLISSYWAHCGSGSGS
>1284_139_5_0.008%
MHSCLENLAWTYISYCGSGSGS
>1285_139_5_0.008%
MSHCLENFLLTILCGSGSGS
>1286_139_5_0.008%
MHECLSSVLTLFAKQLCGSGSGS
>1287_139_5_0.008%
MHWCLSNFYVTWCNICGSGSGS
>1288_139_5_0.008%
MSQCVTKLWSTFFHCGSGSGS
>1289_139_5_0.008%
MHRCLTSFWHTVYQNCGSGSGS
>1290_139_5_0.008%
MVQCLSQFWQILASKCGSGSGS
>1291_139_5_0.008%
MHQCLHNLFTTWFTCGSGSGS
>1292_139_5_0.008%
MHECLTSLWCGMYVLCGSGSGS
>1293_139_5_0.008%
MSWYQKVWHAIMYGFSCGSGSGS
>1294_139_5_0.008%
MFDVWWPFAQCCGSGSGS
>1295_139_5_0.008%
MHPCLVDLVTLLCGSGSGS
>1296_139_5_0.008%
MHACLVDLAATVYTLCGSGSGS
>1297_139_5_0.008%
MHECLYELWMTVLNCGSGSGS
>1298_139_5_0.008%
MYVCLTNLWECLLSECGSGSGS
>1299_139_5_0.008%
MHRCLEDVLYRWLELCGSGSGS
>1300_139_5_0.008%
MHECLHRLFDVVLSSCCGSGSGS
>1301_139_5_0.008%
MHPCLIGFATVLCAWYCGSGSGS
>1302_139_5_0.008%
MHTCVSSFFEVLYRYCGSGSGS
>1303_139_5_0.008%
MHECLANLAWRFWYISCGSGSGS
>1304_139_5_0.008%
MHACLVTLLHTLCGSGSGS
>1305_139_5_0.008%
MYECPTKLIATIWNYCGSGSGS
>1306_139_5_0.008%
MHYCVCNFVSSIAKYCGSGSGS
>1307_139_5_0.008%
MHTCFEGLIHIIYLHCGSGSGS
>1308_139_5_0.008%
MRECLSQFWTLFYLCGSGSGS
>1309_139_5_0.008%
MHECLYRLYQLFCGSGSGS
>1310_139_5_0.008%
MPQCLCNLWTIWADYACGSGSGS
>1311_139_5_0.008%
MHLCLELLWVTFYCGSGSGS
>1312_139_5_0.008%
MHECLSSLLSSIISCSCGSGSGS
>1313_139_5_0.008%
MHECLTNLIHLYISVCGSGSGS
>1314_139_5_0.008%
MHQCFEGICFHLLRVCGSGSGS
>1315_139_5_0.008%
MSLCLSNLWSAYFRLCGSGSGS
>1316_139_5_0.008%
MHECLTAFVLMWCGSGSGS
>1317_139_5_0.008%
MHYCFHNMCVMFLNTCGSGSGS
>1318_139_5_0.008%
MHECCVSLIWTMCGSGSGS
>1319_139_5_0.008%
MHQCLALFVSHILSCGSGSGS
>1320_139_5_0.008%
MSLWFGYNRCGSGSGS
>1321_139_5_0.008%
MLCYQEVYYHSIFCGSGSGS
>1322_139_5_0.008%
MHECLYHFCITLCGSGSGS
>1323_139_5_0.008%
MAQCLTLLWSNLWRDCGSGSGS
>1324_139_5_0.008%
MHQCLYNLARLIVENRGSGSGS
>1325_139_5_0.008%
MLASNSGILAACGSGSGS
>1326_139_5_0.008%
MHQCLQTLANYILMSCGSGSGS
>1327_139_5_0.008%
MHVCLYNFAITLTELCGSGSGS
>1328_139_5_0.008%
MFPDTCWAVVKFICKWCGSGSGS
>1329_139_5_0.008%
MHQCLQLVTLYTMCCGSGSGS
>1330_139_5_0.008%
MPFCLSQLWLLLYTNSCGSGSGS
>1331_139_5_0.008%
MHKCLVDLLIVFCGSGSGS
>1332_139_5_0.008%
MHPCLSNLFITLCGSGSGS
>1333_139_5_0.008%
MHACLANAFSLAFGRICGSGSGS
>1334_139_5_0.008%
MTACLSNYWCLLYTYCGSGSGS
>1335_139_5_0.008%
MKWYYLYWYGFCGSGSGS
>1336_139_5_0.008%
MYVCLNDLVILLCGSGSGS
>1337_139_5_0.008%
MHRCLTDMWTSMICGSGSGS
>1338_139_5_0.008%
MHQCFHGFVMSLLSQCGSGSGS
>1339_139_5_0.008%
MLCTQWLAYSWASHWCGSGSGS
>1340_139_5_0.008%
MWDLLQWWNYRFNPPSCGSGSGS
>1341_139_5_0.008%
MYWCLPIAQAVVNAICGSGSGS
>1342_139_5_0.008%
MHECFSSIISLILTHNCGSGSGS
>1343_139_5_0.008%
MHQCLQGLVLEFAFLCGSGSGS
>1344_139_5_0.008%
MHECLTAFVQVLFDHCGSGSGS
>1345_139_5_0.008%
MHSCLTHFVQLLATCGSGSGS
>1346_139_5_0.008%
MHVCLQYVVSKLIELNCGSGSGS
>1347_139_5_0.008%
MYPCLESLSVLFYKSWCGSGSGS
>1348_139_5_0.008%
MLYCLSEFWLTVAEMCGSGSGS
>1349_139_5_0.008%
MHQCLESLILKFVNACGSGSGS
>1350_139_5_0.008%
MHYCLQTLLMTLCGSGSGS
>1351_139_5_0.008%
MKQCVQSLLELYCAYCGSGSGS
>1352_139_5_0.008%
MHECLSHLWGSLWLACGSGSGS
>1353_139_5_0.008%
MHACLYAFTILLVKHQCGSGSGS
>1354_139_5_0.008%
MHACLESLVSRAILKVCGSGSGS
>1355_139_5_0.008%
MHECLTTFVMSFVKCGSGSGS
>1356_139_5_0.008%
MQYCLTSFLTLVLQDCGSGSGS
>1357_139_5_0.008%
MHKCLQDFWLTFFCGSGSGS
>1358_139_5_0.008%
MHECMTKLFDHMYKSYCGSGSGS
>1359_139_5_0.008%
MHKCLTELVDLMYSYCGSGSGS
>1360_139_5_0.008%
MWSFTQLFLLYNKGFCGSGSGS
>1361_139_5_0.008%
MASCLTALWLTLCGSGSGS
>1362_139_5_0.008%
MHVCLVDLMYSVYLHNCGSGSGS
>1363_139_5_0.008%
MHYCLSCFLEVVLHSCGSGSGS
>1364_139_5_0.008%
MHSCLERFLSMVVSRCGSGSGS
>1365_139_5_0.008%
MHACLQEFFLALLFCGSGSGS
>1366_139_5_0.008%
MVYCLQNLWQTLCGSGSGS
>1367_139_5_0.008%
MHQCISVLGSYLIEYWCGSGSGS
>1368_139_5_0.008%
MHECLTRYVTSLLCSACGSGSGS
>1369_139_5_0.008%
MDVWACRLSDLLYFRLCGSGSGS
>1370_139_5_0.008%
MTCSLWAYGWSTDQYCGSGSGS
>1371_139_5_0.008%
MFPKTCELLLYFISTCGSGSGS
>1372_139_5_0.008%
MSPCLTNFWATLFCGSGSGS
>1373_139_5_0.008%
MSFDCLYILFRLLESCGSGSGS
>1374_139_5_0.008%
MHKCIQDLFANLHTICGSGSGS
>1375_139_5_0.008%
MSFCSTIDKYLVDWLECGSGSGS
>1376_139_5_0.008%
MHKCLSDMFMDILNRCGSGSGS
>1377_139_5_0.008%
MHPCIANLWYALLTNCGSGSGS
>1378_139_5_0.008%
MSHCLENFCLTILCGSGSGS
>1379_139_5_0.008%
MHECLLHLVNTLCGSGSGS
>1380_139_5_0.008%
MHYCLQGLIELITGCGSGSGS
>1381_139_5_0.008%
MSHCLTKFWITFARCGSGSGS
>1382_139_5_0.008%
MPWCDALDFLLASFCGSGSGS
>1383_139_5_0.008%
MAKCLTDLWMSVYSHCGSGSGS
>1384_139_5_0.008%
MHECLYQLVCTTLEICGSGSGS
>1385_139_5_0.008%
MHRCMYDLLVVFCGSGSGS
>1386_139_5_0.008%
MSYCLHNLIQLWLNSCGSGSGS
>1387_139_5_0.008%
MHYCAYMFVSHCLSLNCGSGSGS
>1388_139_5_0.008%
MRHPLIKKWWHNFISCGSGSGS
>1389_139_5_0.008%
MHHCLTALWMCALSRCGSGSGS
>1390_139_5_0.008%
MDPSANWILVLLTCGSGS
>1391_139_5_0.008%
MSVCPSFGQPGSTCGSGSGS
>1392_139_5_0.008%
MHSCLQALIECYIKHCGSGSGS
>1393_139_5_0.008%
MHHCLQTLAQIYMDYYCGSGSGS
>1394_139_5_0.008%
MHECFASFTYTLLIRCGSGSGS
>1395_139_5_0.008%
MHECLSNLMSNVLLSCGSGSGS
>1396_139_5_0.008%
MSRCLTVLWSDIITICGSGSGS
>1397_139_5_0.008%
MHQCVAELWSMLLSCGSGSGS
>1398_140_4_0.006%
MHPCLSSFVVVVFNYCGSGSGS
>1399_140_4_0.006%
MTCCDLYSYHPYFLFLCGSGSGS
>1400_140_4_0.006%
MAYCLEQFWGMFLCGSGSGS
>1401_140_4_0.006%
MSLDCWQVIYTLLQSTCGSGSGS
>1402_140_4_0.006%
MQYCFQNFIVTVLLNCGSGSGS
>1403_140_4_0.006%
MSRCLTDFWVSLCEACGSGSGS
>1404_140_4_0.006%
MSHCLENFWLTNLCGSGSGS
>1405_140_4_0.006%
MPECLTLFWGTWFRASCGSGSGS
>1406_140_4_0.006%
MHECISNLLFLICGSGSGS
>1407_140_4_0.006%
MKYCLTNYWLSVLRNTCGSGSGS
>1408_140_4_0.006%
MHVCLSDLVALYALFCGSGSGS
>1409_140_4_0.006%
MHECLHNFLYSVWCGSGSGS
>1410_140_4_0.006%
MHSCLEKLIQSWLKHMCGSGSGS
>1411_140_4_0.006%
MHKCLTDFVAFVYSRCGSGSGS
>1412_140_4_0.006%
MHCSPWLEYLITCYLCGSGSGS
>1413_140_4_0.006%
MSHCLNFWLTILCGSGSGS
>1414_140_4_0.006%
MHVCMYDITILLASYWCGSGSGS
>1415_140_4_0.006%
MIFLCPMWPCGSGSGS
>1416_140_4_0.006%
MHYCVYTFLYNFYTVCGSGSGS
>1417_140_4_0.006%
MHECLSKLIVHMWCGSGSGS
>1418_140_4_0.006%
MCVCLTNFWFTIYNCGSGSGS
>1419_140_4_0.006%
MNLCLYDLTLILIKHCGSGSGS
>1420_140_4_0.006%
MHACLHDLFWMFWHDCGSGSGS
>1421_140_4_0.006%
MHVCLTLVSIWLSNCGSGSGS
>1422_140_4_0.006%
MSYCLSEYWISLVQLCGSGSGS
>1423_140_4_0.006%
MDPGAHWFLQLLTNCGSGSGS
>1424_140_4_0.006%
MKSCLTNLWHVVYLSCGSGSGS
>1425_140_4_0.006%
MKECLTRLFELITSNHCGSGSGS
>1426_140_4_0.006%
MHPCLSRFWVSALFTCGSGSGS
>1427_140_4_0.006%
MYPCTTDLVNLWLKICGSGSGS
>1428_140_4_0.006%
MHECLAQYWSYLGSICCGSGSGS
>1429_140_4_0.006%
MHDCLTNVLTVYISICGSGSGS
>1430_140_4_0.006%
MRACLQTLFETLIRSSCGSGSGS
>1431_140_4_0.006%
MYRCLEDLWSVLLRNNCGSGSGS
>1432_140_4_0.006%
MHHDCFGVGAFLLQRLCGSGSGS
>1433_140_4_0.006%
MHECLLNFVFVCCGSGSGS
>1434_140_4_0.006%
MTWWRKFVTNYLKGFPCGSGSGS
>1435_140_4_0.006%
MHSCLQSLAKLWYIQCGSGSGS
>1436_140_4_0.006%
MTVPWLIWIWTQGFCGSGSGS
>1437_140_4_0.006%
MSSCLTLLWVVACSHYCGSGSGS
>1438_140_4_0.006%
MHCCLTSIWLLPWTDCGSGSGS
>1439_140_4_0.006%
MHACLTSLFRSFVGVCGSGSGS
>1440_140_4_0.006%
MHYCLSNYWLSLINNCGSGSGS
>1441_140_4_0.006%
MRECLTTLWLTWLCIKCGSGSGS
>1442_140_4_0.006%
MHLCLENLLRTSCRLFCGSGSGS
>1443_140_4_0.006%
MHECLAVLWTSVYQYCGSGSGS
>1444_140_4_0.006%
MHRCLTSFVTLLCGSGSGS
>1445_140_4_0.006%
MHVCLLNLLTTYYHHCGSGSGS
>1446_140_4_0.006%
MSSWLLPSCGSGSGS
>1447_140_4_0.006%
MHECLSTLIATIFAGCGSGSGS
>1448_140_4_0.006%
MHWCLSDLIVTLSDWYCGSGSGS
>1449_140_4_0.006%
MHECLANFLSLIALQCGSGSGS
>1450_140_4_0.006%
MHCLYNLFLLSYDMACGSGSGS
>1451_140_4_0.006%
MHQCLLNLFQSWCGSGSGS
>1452_140_4_0.006%
MHQCLESIGLLLYSHLCGSGSGS
>1453_140_4_0.006%
MSVFIIFMLLCIICGSGSGS
>1454_140_4_0.006%
MPACLTNLWLNLYNLCGSGSGS
>1455_140_4_0.006%
MHHCLEGLFMHSIAHFCGSGSGS
>1456_140_4_0.006%
MRSLLLWFVTSQFECCGSGSGS
>1457_140_4_0.006%
MHQCLYHLAVRMCGSGSGS
>1458_140_4_0.006%
MHQCLVGLYWMAYSHCGSGSGS
>1459_140_4_0.006%
MHQCLTTFWLYLSNCGSGSGS
>1460_140_4_0.006%
MSSCVTSFWYTLWKACGSGSGS
>1461_140_4_0.006%
MHECMYTLTLSAWWIYCGSGSGS
>1462_140_4_0.006%
MHYCVQMLLESWLVNRGSGSGS
>1463_140_4_0.006%
MSVLLICGLFCGSGSGS
>1464_140_4_0.006%
MHSCLYNLLLLWCGSGSGS
>1465_140_4_0.006%
MHQCSTDFVIALYTWCGSGSGS
>1466_140_4_0.006%
MHECIAALWTLAFFSCGSGSGS
>1467_140_4_0.006%
MSYCLSCFWANFWSPCGSGSGS
>1468_140_4_0.006%
MSRCLTEFWLMVVDYCGSGSGS
>1469_140_4_0.006%
MHPCLADLIARIVSSCGSGSGS
>1470_140_4_0.006%
MHACLTDFWYKLIVTSCGSGSGS
>1471_140_4_0.006%
MSHCLENFWLTIRCGSGSGS
>1472_140_4_0.006%
MHFCLTSLFMTLLNNCGSGSGS
>1473_140_4_0.006%
MHECTSRLWLAHWYFCGSGSGS
>1474_140_4_0.006%
MHECLHGLLVRITYHCGSGSGS
>1475_140_4_0.006%
MHECTQYLTPVLVYLFCGSGSGS
>1476_140_4_0.006%
MEPSANWILVLLTCGSGSGS
>1477_140_4_0.006%
MHYCFASLVNASLIVFCGSGSGS
>1478_140_4_0.006%
MHYCLVNLFTLYCGSGSGS
>1479_140_4_0.006%
MYECAYSLIITLCGSGSGS
>1480_140_4_0.006%
MHRCLSAFAEVLLTYCGSGSGS
>1481_140_4_0.006%
MHLCLTGLWHLWYKYNCGSGSGS
>1482_140_4_0.006%
MHECLTRYVIILFSSCGSGSGS
>1483_140_4_0.006%
MHECLQNFLEFTWQVCGSGSGS
>1484_140_4_0.006%
MHDCLTNLWYVLSMGYCGSGSGS
>1485_140_4_0.006%
MHECLTYLFETYVAMCGSGSGS
>1486_140_4_0.006%
MNVCMIMSSCYCGSGSGS
>1487_140_4_0.006%
MHYCLTSLWHSVLNSYCGSGSGS
>1488_140_4_0.006%
MSHWLENFWLTILCGSGSGS
>1489_140_4_0.006%
MHVCLHNLVVLLCGSGSGS
>1490_140_4_0.006%
MHACLTSFLSISFSTYCGSGSGS
>1491_140_4_0.006%
MHQCVTSLWPKLVQLCGSGSGS
>1492_140_4_0.006%
MHACLQLLIDHFLRSCGSGSGS
>1493_140_4_0.006%
MHECLVHLWSSIIGHCGSGSGS
>1494_140_4_0.006%
MLWYLPWGTPFLTPLCGSGSGS
>1495_140_4_0.006%
MHACLHHLTIEFLHAYCGSGSGS
>1496_140_4_0.006%
MHECLYSLALLLFSDCGSGSGS
>1497_140_4_0.006%
MPYCLSNLWTLFACGSGSGS
>1498_140_4_0.006%
MHQCTVRFTWVCYRHLCGSGSGS
>1499_140_4_0.006%
MHECVTKLWCLILCGSGSGS
>1500_140_4_0.006%
MVECLSKLWMTLCGSGSGS
>1501_140_4_0.006%
MTPDFSGFLASLRNACGSGSGS
>1502_140_4_0.006%
MHACLVQLTYLFTSYACGSGSGS
>1503_140_4_0.006%
MYYCPTKFFHTLFTFCGSGSGS
>1504_140_4_0.006%
MHRCLQQLFQDVINKCGSGSGS
>1505_140_4_0.006%
MHECVSNFWSMLLKVHCGSGSGS
>1506_140_4_0.006%
MHLCLYNLLNSILSDGCGSGSGS
>1507_140_4_0.006%
MHPCLEHLLIPLILVCGSGSGS
>1508_140_4_0.006%
MHECLARFVFLLSTYTCGSGSGS
>1509_140_4_0.006%
MSQCLYELVLLYTNCGSGSGS
>1510_140_4_0.006%
MWSEHPGADFSFFCGSGSGS
>1511_140_4_0.006%
MQDSYMHCGSGSGS
>1512_140_4_0.006%
MHQCLSDLFLAWTNSCCGSGSGS
>1513_140_4_0.006%
MSSLLHWYRALITGFCGSGSGS
>1514_140_4_0.006%
MSPCLTSLWLTLLFGSGSGS
>1515_140_4_0.006%
MHECLHGLWTRVCLHICGSGSGS
>1516_140_4_0.006%
MHLCLQQFITLLARNCGSGSGS
>1517_140_4_0.006%
MHYCLHEYASSWFLYCGSGSGS
>1518_140_4_0.006%
MCVLRICGLSCFCGSGSGS
>1519_140_4_0.006%
MHECIVTFWHLVFLECGSGSGS
>1520_140_4_0.006%
MNQCVTSFFAHLIDVCGSGSGS
>1521_140_4_0.006%
MSECLTRLIELLVSHCGSGSGS
>1522_140_4_0.006%
MHECVANLLDTLYGAYCGSGSGS
>1523_140_4_0.006%
MHECLHSLIHLWCGSGSGS
>1524_140_4_0.006%
MSQCLQFLDRSCGSGSGS
>1525_140_4_0.006%
MHRCLVELLHVWCGSGSGS
>1526_140_4_0.006%
MAQCLTNLFTYFEICGSGSGS
>1527_140_4_0.006%
MYECVASLVTAYLELCGSGSGS
>1528_140_4_0.006%
MHECMCNLVQLLCGSGSGS
>1529_140_4_0.006%
MHSCLETLASTFLFMICGSGSGS
>1530_140_4_0.006%
MHYCILSGLSAWYQLCGSGSGS
>1531_140_4_0.006%
MHDCVTRLWWNAFKICGSGSGS
>1532_140_4_0.006%
MHECLYRLFARCVQCGSGSGS
>1533_140_4_0.006%
MHVCLTALWHTIGRHCGSGSGS
>1534_140_4_0.006%
MSQCLTNFWNLILLCGSGSGS
>1535_140_4_0.006%
MHTCLSALWSTLLSCGSGSGS
>1536_140_4_0.006%
MHHCLQTLITCLYDAHCGSGSGS
>1537_140_4_0.006%
MRECMENFVSLLFLHCGSGSGS
>1538_140_4_0.006%
MHYCLQRLWQSLCYSCGSGSGS
>1539_140_4_0.006%
MHACLTEFWQTLMCGSGSGS
>1540_140_4_0.006%
MSRCLTEFWQYVYHVCGSGSGS
>1541_140_4_0.006%
MSECLCNLWVVLFDKCGSGSGS
>1542_140_4_0.006%
MSHLENFWLTILCGSGSGS
>1543_140_4_0.006%
MTPDFSGFLAFLRNACGS
>1544_140_4_0.006%
MHHCLINLVTLCYSRCGSGSGS
>1545_140_4_0.006%
MHECLVRLLSTFCGSGSGS
>1546_140_4_0.006%
MHECLSVFEVTLLHWFCGSGSGS
>1547_140_4_0.006%
MYYGALHCGSGSGS
>1548_140_4_0.006%
MHKCLQDLISIWCGSGSGS
>1549_140_4_0.006%
MHECLVNFVTLMCGSGSGS
>1550_140_4_0.006%
MSQCLTNFLTLVYGYTCGSGSGS
>1551_140_4_0.006%
MSLCLTSLWLSWYQLCGSGSGS
>1552_140_4_0.006%
MQHCLTALWNRMYISYCGSGSGS
>1553_140_4_0.006%
MHYCLSSYFSSWVELRQRHGS
>1554_140_4_0.006%
MFPTLSGFYRWLHNDCGSGSGS
>1555_140_4_0.006%
MHRCLENYVFLFMANCGSGSGS
>1556_140_4_0.006%
MFPRTCTLFLSWLLSCGSGSGS
>1557_140_4_0.006%
MHPCLHSLVSLCLSNCGSGSGS
>1558_140_4_0.006%
MTECLTRFWTTLFIHCGSGSGS
>1559_140_4_0.006%
MYECLQGLALLLVNCGSGSGS
>1560_140_4_0.006%
MHECMTYLWQLLASRCGSGSGS
>1561_140_4_0.006%
MHQCLTVFMGQLLTNCGSGSGS
>1562_140_4_0.006%
MHECMTYILTPLLLYWCGSGSGS
>1563_140_4_0.006%
MHYCAANFLELLVSEFCGSGSGS
>1564_140_4_0.006%
MHECMTLLFANLLYHCGSGSGS
>1565_140_4_0.006%
MHHCMTSLWSMCLQWCGSGSGS
>1566_140_4_0.006%
MHECLNSLIMTLLHSCGSGSGS
>1567_140_4_0.006%
MTPDFSGFLVFLRNACGSGSGS
>1568_140_4_0.006%
MHFCLSNFWISLCGSGSGS
>1569_140_4_0.006%
MHECSANLMLLYSLCGSGSGS
>1570_140_4_0.006%
MSQCLTLLWWTLFCGSGSGS
>1571_140_4_0.006%
MSLCLTKLWQSSYNLFCGSGSGS
>1572_140_4_0.006%
MHQCLVQIVWTVCGSGSGS
>1573_140_4_0.006%
MYRPITPLEYLGWLFCGSGSGS
>1574_140_4_0.006%
MHKCISDLWSVYYFAICGSGSGS
>1575_140_4_0.006%
MHKCAADGMYLFLTHLCGSGSGS
>1576_140_4_0.006%
MHECLESLLITSYHALCGSGSGS
>1577_140_4_0.006%
MSYCLTRLISTCYAHCGSGSGS
>1578_140_4_0.006%
MYQCLDNFMYTCYVISCGSGSGS
>1579_140_4_0.006%
MHLCLTSLFMMWYANCGSGSGS
>1580_140_4_0.006%
MHSCLHDLILTFCGSGSGS
>1581_140_4_0.006%
MHACLSSLWARLYYVCGSGSGS
>1582_140_4_0.006%
MHQCLYKLFNVWTSCGSGSGS
>1583_140_4_0.006%
MSQCLTSFWSSLLSCCGSGSGS
>1584_140_4_0.006%
MSCLIWWYLLSDSPTCGSGSGS
>1585_140_4_0.006%
MSSCGSWRQFLLAFYCGSGSGS
>1586_140_4_0.006%
MHQCLYSFLIGTYIHCGSGSGS
>1587_140_4_0.006%
MSPCLTGFWLLLYPLCGSGSGS
>1588_140_4_0.006%
MYQCLSDLWIAVASRCGSGSGS
>1589_140_4_0.006%
MHVCLQDLLELLCGSGSGS
>1590_140_4_0.006%
MHECMYSFFVDCFYKCGSGSGS
>1591_140_4_0.006%
MYECSYLLASAILKVCGSGSGS
>1592_140_4_0.006%
MYQCVYNLVLVAWNCGSGSGS
>1593_140_4_0.006%
MSQCLTKFFTLLFVNACGSGSGS
>1594_140_4_0.006%
MQHCLTELWKRLFQCCGSGSGS
>1595_140_4_0.006%
MHECLATLWVTVFPVCGSGSGS
>1596_140_4_0.006%
MSHCLTQLWIRVYHTCGSGSGS
>1597_140_4_0.006%
MHACLLDLVTLLCGSGSGS
>1598_140_4_0.006%
MHECLASLCSALISYCGSGSGS
>1599_140_4_0.006%
MNACQSSLWLMLNFCGSGSGS
>1600_140_4_0.006%
MHECLALYMNTLARFLCGSGSGS
>1601_140_4_0.006%
MHVCLTTFWLLFNSCGSGSGS
>1602_140_4_0.006%
MQQCLQVFITTYYSYCCGSGSGS
>1603_140_4_0.006%
MHCLYDLIHLYVCGSGSGS
>1604_140_4_0.006%
MHYCMSGFIETCLYKWCGSGSGS
>1605_140_4_0.006%
MSRCLSHLWITLHTYCGSGSGS
>1606_140_4_0.006%
MHECLTTLWMTSFLLCGSGSGS
>1607_140_4_0.006%
MSHCLENFWLTILYGSGSGS
>1608_140_4_0.006%
MHWCLYNLATLCYDLCGSGSGS
>1609_140_4_0.006%
MHLCLVKLWWTVADACGSGSGS
>1610_140_4_0.006%
MTACLAGLWVSLYQICGSGSGS
>1611_140_4_0.006%
MRECLYHLVRTYATWCGSGSGS
>1612_140_4_0.006%
MFPSLTGFMAYLRRGCGSGSGS
>1613_140_4_0.006%
MHSCLYNFVILCGSGSGS
>1614_140_4_0.006%
MHECLYRLCLVLCGSGSGS
>1615_140_4_0.006%
MHKCLSDLWASISRFCGSGSGS
>1616_140_4_0.006%
MHLCLSNFLAQAYAFYCGSGSGS
>1617_140_4_0.006%
MQLCLSGLWTLLISRCGSGSGS
>1618_140_4_0.006%
MHQCLESFLMTIYSTCGSGSGS
>1619_140_4_0.006%
MHECLSSFWSNVVHYCGSGSGS
>1620_140_4_0.006%
MTPDFSGFLAFPRNACGSGSGS
>1621_140_4_0.006%
MAQCLTLFWPIWFPTLCGSGSGS
>1622_140_4_0.006%
MLCSLSDALEYWQYFCGSGSGS
>1623_140_4_0.006%
MHFCLSNLWVVWIDTCGSGSGS
>1624_140_4_0.006%
MWTTTPQNCGSGSGS
>1625_140_4_0.006%
MHPCLTSLVTAWFLRCGSGSGS
>1626_140_4_0.006%
MRPSWLIWTIINSPYCGSGSGS
>1627_140_4_0.006%
MPECLTRFWLSCYESCGSGSGS
>1628_140_4_0.006%
MNECLHNLCLTWWRACGSGSGS
>1629_140_4_0.006%
MHPCLSQLWTHLYIVTCGSGSGS
>1630_140_4_0.006%
MHNCLVNFLQLVTSNCGSGSGS
>1631_140_4_0.006%
MAYCLTKFWTVSQACGSGSGS
>1632_140_4_0.006%
MSVFISFSLRQRQRS
>1633_140_4_0.006%
MAWCLTNLWASILSSCGSGSGS
>1634_140_4_0.006%
MHRCLTDLVTTYLCGSGSGS
>1635_140_4_0.006%
MHQCVSNLWSNFFSFCGSGSGS
>1636_140_4_0.006%
MHECIYSLVVHVLYPKCGSGSGS
>1637_140_4_0.006%
MHKCLTEFVLFHSYCGSGSGS
>1638_140_4_0.006%
MHLCLTNFWVHILVPCGSGSGS
>1639_140_4_0.006%
MHYCLQHLVSIYLSSCGSGSGS
>1640_140_4_0.006%
MHQCLCSLASCIWNACGSGSGS
>1641_140_4_0.006%
MNFCLSQLLETYMRYSCGSGSGS
>1642_140_4_0.006%
MHQCLSNFLTLLCGSGSGS
>1643_140_4_0.006%
MYLCLESLIHLYFDTNCGSGSGS
>1644_140_4_0.006%
MLLLFLRFCYCGSGSGS
>1645_140_4_0.006%
MCVFRVLLRFITCGSGSGS
>1646_140_4_0.006%
MHRCLYNLVVAYCGSGSGS
>1647_140_4_0.006%
MYQCLNDLISTLYRCGSGSGS
>1648_140_4_0.006%
MHQCLTGLIAKLVTCCGSGSGS
>1649_140_4_0.006%
MGECLSRLWQTIYTHCGSGSGS
>1650_140_4_0.006%
MKECLTRLFVVVASHCGSGSGS
>1651_140_4_0.006%
MHYCATVLIWTIAYSCGSGSGS
>1652_140_4_0.006%
MLYCPLFWLDCCGSGSGS
>1653_140_4_0.006%
MHGCLSDLWAVYFYPNCGSGSGS
>1654_140_4_0.006%
MHYCLHEFVSTLIGNSCGSGSGS
>1655_140_4_0.006%
MHLCLTRLWSLVVYNCGSGSGS
>1656_140_4_0.006%
MHQCLCGLWSLLSQCGSGSGS
>1657_140_4_0.006%
MTSCLTKFWITLYTQCGSGSGS
>1658_140_4_0.006%
MHFCLYRLVHTFYCGSGSGS
>1659_140_4_0.006%
MRECPTHLFTCLINLYCGSGSGS
>1660_140_4_0.006%
MHKCVSELIQLLCGSGSGS
>1661_140_4_0.006%
MHSCLHDLFLTLCGSGSGS
>1662_140_4_0.006%
MHSCLANLWLLIHSSCGSGSGS
>1663_140_4_0.006%
MHYCLISLWQQVYRNCGSGSGS
>1664_140_4_0.006%
MHRCLADFLPSALSLLCGSGSGS
>1665_140_4_0.006%
MHYCLSQFMVMLCGSGSGS
>1666_140_4_0.006%
MAKCLSDLFLVYFSACGSGSGS
>1667_140_4_0.006%
MSFCLESFFAHVIKICGSGSGS
>1668_140_4_0.006%
MSSYCPLALFALWADCGSGSGS
>1669_140_4_0.006%
MHPCLTSLFALLICGSGSGS
>1670_140_4_0.006%
MTFWSLFRPDPFWLIYCGSGSGS
>1671_140_4_0.006%
MHCLSHFLLVVYSQCGSGSGS
>1672_140_4_0.006%
MHQCLVTLVEHAFSLCGSGSGS
>1673_140_4_0.006%
MHRCVCSLFERLLCGSGSGS
>1674_140_4_0.006%
MSVSVAFSYSCGSGSGS
>1675_140_4_0.006%
MHQCLYNLALLLSRGSGSGS
>1676_140_4_0.006%
MHSCLAKFMEHLTVYYCGSGSGS
>1677_140_4_0.006%
MKQCLAELISTVYFHYCGSGSGS
>1678_140_4_0.006%
MGECLTFWVSSFRFCGSGSGS
>1679_140_4_0.006%
MSRVPREYCGSGSGS
>1680_140_4_0.006%
MVACLTELWVTLYTCGSGSGS
>1681_140_4_0.006%
MHECLLNLVLAMCGSGSGS
>1682_140_4_0.006%
MSLPLALCGSGSGS
>1683_140_4_0.006%
MHPCLANLLVLLYSACGSGSGS
>1684_140_4_0.006%
MNRCLTDFVWTLAYQCGSGSGS
>1685_140_4_0.006%
MKQCLEAWAVTYINYMCGSGSGS
>1686_140_4_0.006%
MHQCLSALFSVWCGSGSGS
>1687_140_4_0.006%
MSYCLSSLWVTYCRDFCGSGSGS
>1688_140_4_0.006%
MATPVDWWFALLTGFCGSGSGS
>1689_140_4_0.006%
MHYCLQNFSHMLILYCGSGSGS
>1690_140_4_0.006%
MHRCLSELFVLYLHDCGSGSGS
>1691_140_4_0.006%
MHSCLTDFWMALFANCGSGSGS
>1692_140_4_0.006%
MHECMNLINIVIVHCGSGSGS
>1693_140_4_0.006%
MHECLQYLVTLFCACGSGSGS
>1694_140_4_0.006%
MQECFSDFIGLILTYSCGSGSGS
>1695_140_4_0.006%
MTPDSSGFLAFLRNACGSGSGS
>1696_140_4_0.006%
MALCLAQLWSMLYNHCGSGSGS
>1697_140_4_0.006%
MHLCLYNLTTMLLCAYCGSGSGS
>1698_140_4_0.006%
MHPCLAELFVLSYTLYCGSGSGS
>1699_140_4_0.006%
MSSCVTCLWETLFTYCGSGSGS
>1700_140_4_0.006%
MTPDFSGFLAFRRNACGSGSGS
>1701_140_4_0.006%
MHECFHNMWNLLLCGSGSGS
>1702_140_4_0.006%
MFTRTQFTTTYCGSGSGS
>1703_140_4_0.006%
MHECLTHLLYTWLSNCGSGSGS
>1704_140_4_0.006%
MVYCLTLFWQHCLTTCGSGSGS
>1705_140_4_0.006%
MIECLTGYWSTLYYKYCGSGSGS
>1706_140_4_0.006%
MHECLVAFVQTCWLTCGSGSGS
>1707_140_4_0.006%
MHECLGAYLATLLRHCGSGSGS
>1708_140_4_0.006%
MAQCLTHLWLAALKHCGSGSGS
>1709_140_4_0.006%
MHECLYSLTSCAISVICGSGSGS
>1710_140_4_0.006%
MHVCLENLWVKLFLLHCGSGSGS
>1711_140_4_0.006%
MNQCLTALLSTYIFHCCGSGSGS
>1712_140_4_0.006%
MHLCLVNLIAVAWDHCGSGSGS
>1713_140_4_0.006%
MHYCLSAVFVNLINYCGSGSGS
>1714_140_4_0.006%
MHECLQSLFLPYIYYCGSGSGS
>1715_141_3_0.005%
MHSCLSHLWYHMLLNCGSGSGS
>1716_141_3_0.005%
MHSCLSAFWSTAIMFCGSGSGS
>1717_141_3_0.005%
MHQCLYALCLTAFWQCGSGSGS
>1718_141_3_0.005%
MRLPGTTTHLCGSGSGS
>1719_141_3_0.005%
MTPEFSGFLAFLRNACGSGSGS
>1720_141_3_0.005%
MVVFMICGLGCGSGSGS
>1721_141_3_0.005%
MSQCLTTFLTTAVWIYCGSGSGS
>1722_141_3_0.005%
MHECITLLFPLILHFCGSGSGS
>1723_141_3_0.005%
MSHCLQNLWIALYLSRCGSGSGS
>1724_141_3_0.005%
MHQCIEQLITRLYPYCGSGSGS
>1725_141_3_0.005%
MHPCLYNLFTPVLFHLCGSGSGS
>1726_141_3_0.005%
MHVCLSNFLVILLEHSCGSGSGS
>1727_141_3_0.005%
MRWCDLYSLWLNQFLCGSGSGS
>1728_141_3_0.005%
MDFCTYLDWWLRIEDYCGSGSGS
>1729_141_3_0.005%
MEPSANWILVLLTFGSGSGS
>1730_141_3_0.005%
MHYCLHLALISILKHCGSGSGS
>1731_141_3_0.005%
MLYFQPTCGSGSGS
>1732_141_3_0.005%
MHECLTNLWLRWCCGSGSGS
>1733_141_3_0.005%
MTQCVTGLWLTLYEICGSGSGS
>1734_141_3_0.005%
MHRCLTSFWCYVFTACGSGSGS
>1735_141_3_0.005%
MHVCLGDLFSSVLEVWCGSGSGS
>1736_141_3_0.005%
MHPCLQDLWLLILCKCGSGSGS
>1737_141_3_0.005%
MHQCLTNLLWLACGSGSGS
>1738_141_3_0.005%
MHCLAEFFTTVVTRCGSGSGS
>1739_141_3_0.005%
MHECLYHACITILKCGSGSGS
>1740_141_3_0.005%
MHECLHALMYNFLVKCGSGSGS
>1741_141_3_0.005%
MHVCLQDLFSLYLDLCGSGSGS
>1742_141_3_0.005%
MTQCLTEFVQLFATCGSGSGS
>1743_141_3_0.005%
MPCMSWITYAAVNFCGSGSGS
>1744_141_3_0.005%
MYQCLTSLWTMWAYNCGSGSGS
>1745_141_3_0.005%
MHYCLSNFFQLCFMQCGSGSGS
>1746_141_3_0.005%
MHHCVTDIMSLYISHYCGSGSGS
>1747_141_3_0.005%
MSHCLTELFLYIRTCGSGSGS
>1748_141_3_0.005%
MSALVDFFSELRSGSGS
>1749_141_3_0.005%
MHSCLYEFLLTICGSGSGS
>1750_141_3_0.005%
MHKCLMDLLVTYYYPCGSGSGS
>1751_141_3_0.005%
MHSCLQDYTRTLLLFYCGSGSGS
>1752_141_3_0.005%
MVECVTRLWHSTFVFHCGSGSGS
>1753_141_3_0.005%
MHACLTTLWHDMYQFYCGSGSGS
>1754_141_3_0.005%
MHCFTTFAVTVFSLCGSGSGS
>1755_141_3_0.005%
MSHCLTELFRIWLTQCGSGSGS
>1756_141_3_0.005%
MHRCLEGLAVLFFSNCGSGSGS
>1757_141_3_0.005%
MHQCVTAFVLSISKYCGSGSGS
>1758_141_3_0.005%
MPVAIPVNCGSGSGS
>1759_141_3_0.005%
MRSLRDWWHALKDGFCGSGSGS
>1760_141_3_0.005%
MHRCLTSFWWTYYAMCGSGSGS
>1761_141_3_0.005%
MHGCLESFALLVHKLCGSGSGS
>1762_141_3_0.005%
MRSCLTGLWSRILATCGSGSGS
>1763_141_3_0.005%
MHWCLQNWFHMLFECCGSGSGS
>1764_141_3_0.005%
MHFCLASLWSSLLLHCGSGSGS
>1765_141_3_0.005%
MHACLHDFMIYLNCGSGSGS
>1766_141_3_0.005%
MAECLTLWGLYLSDCCGSGSGS
>1767_141_3_0.005%
MYSCLTNLVLTFTTARCGSGSGS
>1768_141_3_0.005%
MSRCLTNLWVLMMCGSGSGS
>1769_141_3_0.005%
MHWCLESFLRVLIHNCGSGSGS
>1770_141_3_0.005%
MHECLYGLWITYCGSGSGS
>1771_141_3_0.005%
MHPCLVDFAYMCILYCGSGSGS
>1772_141_3_0.005%
MYACLEHYFVTLYKVCGSGSGS
>1773_141_3_0.005%
MATFQAWIRKYVLGFCGSGSGS
>1774_141_3_0.005%
MHACLTSLWLVNLSFFCGSGSGS
>1775_141_3_0.005%
MHACLSNLATALYRHVCGSGSGS
>1776_141_3_0.005%
MSCSLEVLWWLCGSGSGS
>1777_141_3_0.005%
MHPCVSNLWTVILSSCGSGSGS
>1778_141_3_0.005%
MHKCVTLFHELLLSYYCGSGSGS
>1779_141_3_0.005%
MHECLHNLITLMSSTCGSGSGS
>1780_141_3_0.005%
MYFCLSNLWSAYLTNCGSGSGS
>1781_141_3_0.005%
MHYCLQRLTLLYITTCCGSGSGS
>1782_141_3_0.005%
MHTCLSHLWLVLYCGSGSGS
>1783_141_3_0.005%
MHECLSNLIISLCGSGSGS
>1784_141_3_0.005%
MHLCLEGFVSTLLSCCGSGSGS
>1785_141_3_0.005%
MSSELVPGCGSGSGS
>1786_141_3_0.005%
MHLCLTVFWTTLVARCGSGSGS
>1787_141_3_0.005%
MEPTLKGFVLFLRTGCGSGSGS
>1788_141_3_0.005%
MYSCTASFWTAFTILCGSGSGS
>1789_141_3_0.005%
MQQCLTNLWWNITTSFCGSGSGS
>1790_141_3_0.005%
MHGCLQSFCESCWLVWCGSGSGS
>1791_141_3_0.005%
MHPCLESLGLTLVKHCGSGSGS
>1792_141_3_0.005%
MHACLESLVRLWCGSGSGS
>1793_141_3_0.005%
MHQCLYSLILTFCGSGSGS
>1794_141_3_0.005%
MHQCTSRFFETLFLACGSGSGS
>1795_141_3_0.005%
MHECVTSFLSLLIYKCGSGSGS
>1796_141_3_0.005%
MRLCSLWSADLYYYCGSGSGS
>1797_141_3_0.005%
MSLCLTNLWSVLFLQCGSGSGS
>1798_141_3_0.005%
MHSCLAHFALFFKAHCGSGSGS
>1799_141_3_0.005%
MHQCLTALLLLGWRECGSGSGS
>1800_141_3_0.005%
MHGCLQTFCTSLFSLCGSGSGS
>1801_141_3_0.005%
MKPCLESFVYLMCGSGSGS
>1802_141_3_0.005%
MNQCLTGVVQLYLYSCGSGSGS
>1803_141_3_0.005%
MHRCLHDLVGLMFLPCGSGSGS
>1804_141_3_0.005%
MAECLCHLWTTYIDTLCGSGSGS
>1805_141_3_0.005%
MHQCLYNLARLIVENCGSGSGSGS
>1806_141_3_0.005%
MTPDFSGFLAFLRNACGRGSGS
>1807_141_3_0.005%
MTPDFSGFLAFLRNACGSDSGS
>1808_141_3_0.005%
MHQCLYVFMNTLANYQCGSGSGS
>1809_141_3_0.005%
MHECLTNVWSLLCGSGSGS
>1810_141_3_0.005%
MHYCLSTFLLSMARNCGSGSGS
>1811_141_3_0.005%
MEPTWRGFVNFLQNNCGSGSGS
>1812_141_3_0.005%
MHKCLYELATLLCGSGSGS
>1813_141_3_0.005%
MHHCLQYIVTPLLHLGCGSGSGS
>1814_141_3_0.005%
MHRCLQVFATSVYLHWCGSGSGS
>1815_141_3_0.005%
MFLARAIPNCGSGSGS
>1816_141_3_0.005%
MHSCLTYLVSLYCGSGSGS
>1817_141_3_0.005%
MHLCLESLWRIVYLHCGSGSGS
>1818_141_3_0.005%
MHYCLSSFWSTLCGSGSGS
>1819_141_3_0.005%
MHKCLVDLMSLYAYCGSGSGS
>1820_141_3_0.005%
MRFWIFHYCCGSGSGS
>1821_141_3_0.005%
MLNLAADNCGSGSGS
>1822_141_3_0.005%
MHSCLSSLWLLLLPDCGSGSGS
>1823_141_3_0.005%
MSVWRSLRFFCCGSGSGS
>1824_141_3_0.005%
MHRCLSQLFSYLALCGSGSGS
>1825_141_3_0.005%
MAECLYNLFRTLHAFCGSGSGS
>1826_141_3_0.005%
MHLCVTNLLYVWYTNCGSGSGS
>1827_141_3_0.005%
MHYCVYEFAVLTLKFCGSGSGS
>1828_141_3_0.005%
MQWCLSQLWIDLFQMTCGSGSGS
>1829_141_3_0.005%
MHACLTNLWLTNLGWICGSGSGS
>1830_141_3_0.005%
MHTCLTRLFALYICGSGSGS
>1831_141_3_0.005%
MHECLVNFLWIAQHTCGSGSGS
>1832_141_3_0.005%
MSLWSYGPWSWMRWIQCGSGSGS
>1833_141_3_0.005%
MHTCFASLFSLLLANCGSGSGS
>1834_141_3_0.005%
MPKRLLVDCGSGSGS
>1835_141_3_0.005%
MHECLFNLIVTLCGSGSGS
>1836_141_3_0.005%
MHQCIVSLWNMWFNHCGSGSGS
>1837_141_3_0.005%
MHPCLVDLATNIFMSACGSGSGS
>1838_141_3_0.005%
MHECLYTLAQNFYETWCGSGSGS
>1839_141_3_0.005%
MHSCLTLLQTLINSCGSGSGS
>1840_141_3_0.005%
MDPSANWILVLLTYGSGSGS
>1841_141_3_0.005%
MQYCLQSLFVLISKKFCGSGSGS
>1842_141_3_0.005%
MHQCLTALFAIWLPDCGSGSGS
>1843_141_3_0.005%
MSPCLSGFWMSVYEYYFGSGSGS
>1844_141_3_0.005%
MHECLATFLFDFVYLCGSGSGS
>1845_141_3_0.005%
MHSCLSSLFETLFRCGSGSGS
>1846_141_3_0.005%
MSVLLRCFLRLLIFLCGSGSGS
>1847_141_3_0.005%
MHWCLHNLIITLCGSGSGS
>1848_141_3_0.005%
MHQCCVDLATLYILQACGSGSGS
>1849_141_3_0.005%
MFLAFLLDGPLAAYLTCGSGSGS
>1850_141_3_0.005%
MSFCLTNLWTSVYRLYCGSGSGS
>1851_141_3_0.005%
MHACFLNLFTLIATCGSGSGS
>1852_141_3_0.005%
MHWLSLAWVQKYVSGFCGSGSGS
>1853_141_3_0.005%
MSRWSDFWRVLLIGFCGSGSGS
>1854_141_3_0.005%
MFFPKLVVPDCGSGSGS
>1855_141_3_0.005%
MAECLSSFLTLYIALCGSGSGS
>1856_141_3_0.005%
MTPDFSGFLAFLRNACGSGIGS
>1857_141_3_0.005%
MVQCLSLLWLNFCGSGSGS
>1858_141_3_0.005%
MHRCLSDLVNHFALLCCGSGSGS
>1859_141_3_0.005%
MWDWPAWFSSGLSSLCGSGSGS
>1860_141_3_0.005%
MSLWGLTFILSGSYCGSGSGS
>1861_141_3_0.005%
MSRCLTEFWQTYGILCGSGSGS
>1862_141_3_0.005%
MHHCMQSLLALWLCGSGSGS
>1863_141_3_0.005%
MHWCCVSLLELYLENCGSGSGS
>1864_141_3_0.005%
MHYCLYSLTLTYLTHCGSGSGS
>1865_141_3_0.005%
MHQCLVNLTHAACFYCGSGSGS
>1866_141_3_0.005%
MRPCLEKFFQLTYEHICGSGSGS
>1867_141_3_0.005%
MHPCLTELFIAFYKTCGSGSGS
>1868_141_3_0.005%
MHACLQSLTIMLMNHFCGSGSGS
>1869_141_3_0.005%
MVSCLTALWVTLCGSGSGS
>1870_141_3_0.005%
MHSCVVNLWHAILCGSGSGS
>1871_141_3_0.005%
MGWCLHNLVLAYASHYCGSGSGS
>1872_141_3_0.005%
MSYWQMYALYVVGFICGSGSGS
>1873_141_3_0.005%
MAYCLTSLWGNILSACGSGSGS
>1874_141_3_0.005%
MQHCLVDLWSTYLKMFCGSGSGS
>1875_141_3_0.005%
MRPTWYWFSSFLRTFSCGSGSGS
>1876_141_3_0.005%
MHACLSQLWLDLYEHCGSGSGS
>1877_141_3_0.005%
MYECLSAFWVILCGSGSGS
>1878_141_3_0.005%
MSQCLAQLWTTCFVTLCGSGSGS
>1879_141_3_0.005%
MRSCLTSFWLTSFRLYCGSGSGS
>1880_141_3_0.005%
MGRCLHDLTLLLFETCGSGSGS
>1881_141_3_0.005%
MHICLENFLAHCALCGSGSGS
>1882_141_3_0.005%
MTECLVRFWISLSNLCGSGSGS
>1883_141_3_0.005%
MHECLCNFIFYAASVCGSGSGS
>1884_141_3_0.005%
MHECLTYFVAQFLVCGSGSGS
>1885_141_3_0.005%
MHECFHSLLALYLTSCGSGSGS
>1886_141_3_0.005%
MHECMTHLWSGILLSLCGSGSGS
>1887_141_3_0.005%
MHFCLTSLFEKLMCGSGSGS
>1888_141_3_0.005%
MHGCFLSLVSLYLAKCGSGSGS
>1889_141_3_0.005%
MHGCLAGLWMLLLFNDCGSGSGS
>1890_141_3_0.005%
MSHGLENFWLTILCGSGSGS
>1891_141_3_0.005%
MHYCSTELAILYIRYFCGSGSGS
>1892_141_3_0.005%
MSHCLENFWLTILCGSGRGS
>1893_141_3_0.005%
MHLCLVNLVTSWNTYCGSGSGS
>1894_141_3_0.005%
MSWCLQSLAHSLALSYCGSGSGS
>1895_141_3_0.005%
MHRCLTETFAEYISRYCGSGSGS
>1896_141_3_0.005%
MHSCLERLLVSYCLICGSGSGS
>1897_141_3_0.005%
MHTCLTQLWMCLLMNCGSGSGS
>1898_141_3_0.005%
MHPCLERLVTLICGSGSGS
>1899_141_3_0.005%
MHKCVVDLFAMYLVPCGSGSGS
>1900_141_3_0.005%
MHECLLHFLTLLCGSGSGS
>1901_141_3_0.005%
MSRCLTDYWSMILFRRCGSGSGS
>1902_141_3_0.005%
MHECLVQLITTWCGSGSGS
>1903_141_3_0.005%
MHVCFQDIVCLYVYGVCGSGSGS
>1904_141_3_0.005%
MHHCLETFWLSFISVCGSGSGS
>1905_141_3_0.005%
MHYCLHEFCLLVVCGSGSGS
>1906_141_3_0.005%
MRQCLTSFWQLLLCGSGSGS
>1907_141_3_0.005%
MSQKLGYWDMLWMLTCGSGSGS
>1908_141_3_0.005%
MHPCLTDFWRHIYCGSGSGS
>1909_141_3_0.005%
MDDYDTWWTRLLRTYCGSGSGS
>1910_141_3_0.005%
MHECMYHLTSHWLALCGSGSGS
>1911_141_3_0.005%
MHSCLTELIQLCYLFCGSGSGS
>1912_141_3_0.005%
MHHCLTWVMSAYIGSICGSGSGS
>1913_141_3_0.005%
MHQCLAHLLTLVAQTACGSGSGS
>1914_141_3_0.005%
MHECLHDYLILLLSCGSGSGS
>1915_141_3_0.005%
MHYCLYNVAVLFQQCCGSGSGS
>1916_141_3_0.005%
MSQCLTSLVTLWFSNCGSGSGS
>1917_141_3_0.005%
MQECLSGFWALCYSLCGSGSGS
>1918_141_3_0.005%
MIVCLSWLWLDLCGSGSGS
>1919_141_3_0.005%
MHRCLSELLTLWFCGSGSGS
>1920_141_3_0.005%
MHQCLQQFVELLFCGSGSGS
>1921_141_3_0.005%
MSCTQFLYDLFDLSLCGSGSGS
>1922_141_3_0.005%
MAECLAKLWTSLLICGSGSGS
>1923_141_3_0.005%
MQQCLTDLWCSVYSKYCGSGSGS
>1924_141_3_0.005%
MSLCLQSLWMALYAACGSGSGS
>1925_141_3_0.005%
MHECLSAYFDRCLRNLCGSGSGS
>1926_141_3_0.005%
MHGCLSTFWNNLWINCGSGSGS
>1927_141_3_0.005%
MSHCLENFWLTIMCGSGSGS
>1928_141_3_0.005%
MHLCLTLFWGKAYSWCGSGSGS
>1929_141_3_0.005%
MHPCLEGLTLRYVIYLCGSGSGS
>1930_141_3_0.005%
MHYCLVSFWQSVYKNCGSGSGS
>1931_141_3_0.005%
MYTRTRYSRCGSGSGS
>1932_141_3_0.005%
MDYPTECEWTYVFNWLCGSGSGS
>1933_141_3_0.005%
MSSSSHHPLCGSGSGS
>1934_141_3_0.005%
MHQCVADFVFTLLNCGSGSGS
>1935_141_3_0.005%
MHACTCDLFERLGKIWCGSGSGS
>1936_141_3_0.005%
MHYCTTMFSITIARYICGSGSGS
>1937_141_3_0.005%
MHLCLERLAHLLYNPCGSGSGS
>1938_141_3_0.005%
MHRCLHEFVRTLCGSGSGS
>1939_141_3_0.005%
MHECLVHFLQLTYMFCGSGSGS
>1940_141_3_0.005%
MSVCVILLRFGCGSGSGS
>1941_141_3_0.005%
MHTCLTNLWITFCGSGSGS
>1942_141_3_0.005%
MHYCVANLWSLIALHCGSGSGS
>1943_141_3_0.005%
MHFCVYNFLDTLIRNCGSGSGS
>1944_141_3_0.005%
MHVCLESLVFLFLNCGSGSGS
>1945_141_3_0.005%
MSQCLTEFWTTTLRHICGSGSGS
>1946_141_3_0.005%
MHACLQNFWWNLLITCGSGSGS
>1947_141_3_0.005%
MHLCLYNLTLSLWTWSCGSGSGS
>1948_141_3_0.005%
MSHCLENFWLTILSGSGSGS
>1949_141_3_0.005%
MRECATWLVTNLCSLYCGSGSGS
>1950_141_3_0.005%
MHKCLTDLLNLHLHRFCGSGSGS
>1951_141_3_0.005%
MHACLESILRIYVYSCGSGSGS
>1952_141_3_0.005%
MHSCISSLFEMYLLEYFGSGSGS
>1953_141_3_0.005%
MHECVTSFWKLLYRGSGSGS
>1954_141_3_0.005%
MHYCLALLFENYISLACGSGSGS
>1955_141_3_0.005%
MHECLFRLTSQFYDYWCGSGSGS
>1956_141_3_0.005%
MHECMSNFVAILFTHTRGSGSGS
>1957_141_3_0.005%
MHACLLSFFLLCGSGSGS
>1958_141_3_0.005%
MLSPTVVDFIRFLNGFCGSGSGS
>1959_141_3_0.005%
MHLCLEAWGMLLCLYCGSGSGS
>1960_141_3_0.005%
MHQCTYNILKLLLDCGSGSGS
>1961_141_3_0.005%
MTPDFSGFLAFLRNACGIGSGS
>1962_141_3_0.005%
MALCLTKLWDTFLRHCGSGSGS
>1963_141_3_0.005%
MYQCLQRLIDLCITQCGSGSGS
>1964_141_3_0.005%
MYQCLTDLVLMYACGSGSGS
>1965_141_3_0.005%
MHCLHDYIYLTLYHCGSGSGS
>1966_141_3_0.005%
MPSTLCDFLIWICGSGSGS
>1967_141_3_0.005%
MHECLYNLVQSYNWSCGSGSGS
>1968_141_3_0.005%
MSTWSVLSALFHGFCGSGSGS
>1969_141_3_0.005%
MHACLTELFQLFCGSGSGS
>1970_141_3_0.005%
MHACLLSFFEMFCGSGSGS
>1971_141_3_0.005%
MHRCLSGLWTIVAYQCGSGSGS
>1972_141_3_0.005%
MHSCLYALLLTWCSTCGSGSGS
>1973_141_3_0.005%
MHRCLQSLAHLFTFCGSGSGS
>1974_141_3_0.005%
MHLCLESACLLFIAKLCGSGSGS
>1975_141_3_0.005%
MSQHVVSATSWFWIVFCGSGSGS
>1976_141_3_0.005%
MHECLTVFWSTWIGNCGSGSGS
>1977_141_3_0.005%
MHHCLQALVEVFISCGSGSGS
>1978_141_3_0.005%
MRQCLAEFVNIYVYSLCGSGSGS
>1979_141_3_0.005%
MYLEYLLCDPVSLELVCGSGSGS
>1980_141_3_0.005%
MHPCLVNLCYLICGSGSGS
>1981_141_3_0.005%
MSHCLTALWSLYMRCSCGSGSGS
>1982_141_3_0.005%
MHACLVHLMSLYCGSGSGS
>1983_141_3_0.005%
MTPDFSGILAFLRNACGSGSGS
>1984_141_3_0.005%
MHDCLQRFLYLCIRCGSGSGS
>1985_141_3_0.005%
MNECLTRFWTRLFSCCGSGSGS
>1986_141_3_0.005%
MHQCLTRLWDLLYRSNCGSGSGS
>1987_141_3_0.005%
MHECLHDLIVSLCGSGSGS
>1988_141_3_0.005%
MHECLVHLTLLIWPYACGSGSGS
>1989_141_3_0.005%
MHHCLELLVSTLYFSCGSGSGS
>1990_141_3_0.005%
MHPCLVTLATAVFLACGSGSGS
>1991_141_3_0.005%
MSLNLDYICGSGSGS
>1992_141_3_0.005%
MGACLTSLWSVLYLSCGSGSGS
>1993_141_3_0.005%
MHACLERLAWQIYLVCGSGSGS
>1994_141_3_0.005%
MYECLSTLWYTFFDQCGSGSGS
>1995_141_3_0.005%
MSYFLTSFWQTVMCGSGSGS
>1996_141_3_0.005%
MSYCLTSFWQTVMFGSGSGS
>1997_141_3_0.005%
MHLCLSKFAELLFKSCGSGSGS
>1998_141_3_0.005%
MHECLVLITWTFLSLHCGSGSGS
>1999_141_3_0.005%
MAHCLTKFWLTAVNLCGSGSGS
>2000_141_3_0.005%
MHHCLAVLFQTWYRHCCGSGSGS
>2001_141_3_0.005%
MSQCLTYLVSTLGKYCCGSGSGS
>2002_141_3_0.005%
MIECVLLLIALCGSGSGS
>2003_141_3_0.005%
MHQCLANLWSCMLYNCGSGSGS
>2004_141_3_0.005%
MHPCLSSLWSHFFDLCGSGSGS
>2005_141_3_0.005%
MHECVTALITLWVVHCGSGSGS
>2006_141_3_0.005%
MHGCLTHLLISWHTWHCGSGSGS
>2007_141_3_0.005%
MQCIQRLFYAWSTAYCGSGSGS
>2008_141_3_0.005%
MHPCLSGLFKTVYEQICGSGSGS
>2009_141_3_0.005%
MHECAASLASLLYVLCGSGSGS
>2010_141_3_0.005%
MASCLESLFITFLKHCGSGSGS
>2011_141_3_0.005%
MKWCLVSLVTTYYISACGSGSGS
>2012_141_3_0.005%
MHACLTALCHIIYTHCGSGSGS
>2013_141_3_0.005%
MHFCFHNAIVRLLELCGSGSGS
>2014_141_3_0.005%
MHRCVCDFLVLLCGSGSGS
>2015_141_3_0.005%
MKRCLSDYVSMVFSHFCGSGSGS
>2016_141_3_0.005%
MYECLHNLVLLCCGSGSGS
>2017_141_3_0.005%
MHSCLVTVTHVWLNYYCGSGSGS
>2018_141_3_0.005%
MPSCLSLFWVTCARYCGSGSGS
>2019_141_3_0.005%
MHECLSRLFLSMCGSGSGS
>2020_141_3_0.005%
MCRPKYILDSCGSGSGS
>2021_141_3_0.005%
MHVCLTRLFSHVLSLNCGSGSGS
>2022_141_3_0.005%
METLKSFFKALYFGFCGSGSGS
>2023_141_3_0.005%
MHQCLCSLIQTVYFEYCGSGSGS
>2024_141_3_0.005%
MWSNPSCTNIPWWPWFCGSGSGS
>2025_141_3_0.005%
MHVCLESYVVLVVKRICGSGSGS
>2026_141_3_0.005%
MHYCLCNLYSVWLCGSGSGS
>2027_141_3_0.005%
MPSCLTSLWISLRCCGSGSGS
>2028_141_3_0.005%
MTPDFSGLLAFLRNACGSGSGS
>2029_141_3_0.005%
MHTCLTSLIILAWKQCGSGSGS
>2030_141_3_0.005%
MHVCLINFVTMICSHCGSGSGS
>2031_141_3_0.005%
MHECSARVVQLFLQLCGSGSGS
>2032_141_3_0.005%
MHVCLQTLTNSLLSWYCGSGSGS
>2033_141_3_0.005%
MNECLSSFWLLSYYLCGSGSGS
>2034_141_3_0.005%
MHECIVHLLWTWCGSGSGS
>2035_141_3_0.005%
MHQCMHDYLSIYFQCGSGSGS
>2036_141_3_0.005%
MHYCLQLLLQTYYCGSGSGS
>2037_141_3_0.005%
MHPCLIELTSLFAQHFCGSGSGS
>2038_141_3_0.005%
MSVCIVLFCMRCGSGSGS
>2039_141_3_0.005%
MSQCLTDLILVLGDHFCGSGSGS
>2040_141_3_0.005%
MHSCLTDLAHTIMLWCGSGSGS
>2041_141_3_0.005%
MSRCLTTLWTSYFHLNCGSGSGS
>2042_141_3_0.005%
MHECLHNLWSLIFYNCGSGSGS
>2043_141_3_0.005%
MYSCLTQLWLVYASTRCGSGSGS
>2044_141_3_0.005%
MHECFQHIMSLILSTQCGSGSGS
>2045_141_3_0.005%
MAECLTSLWAKLLSNCGSGSGS
>2046_141_3_0.005%
MHQCLYILATELWLNTCGSGSGS
>2047_141_3_0.005%
MHKCVTEALYLLWLSCGSGSGS
>2048_141_3_0.005%
MQRCLYNFTVTLLANCGSGSGS
>2049_141_3_0.005%
MHQCLTEWVQALYRHCGSGSGS
>2050_141_3_0.005%
MHYCCSQLVRVWLIHCGSGSGS
>2051_141_3_0.005%
MAQCLTSLWVIYVSCGSGSGS
>2052_141_3_0.005%
MERKFHLLYYFLGTWCGSGSGS
>2053_141_3_0.005%
MHECFASYLSVLTLCGSGSGS
>2054_141_3_0.005%
MHLCLQSLCHVILHTCGSGSGS
>2055_141_3_0.005%
MHECLEQIWMRLILTYCGSGSGS
>2056_141_3_0.005%
MHYCLYKLFLTTWSVCGSGSGS
>2057_141_3_0.005%
MSHCLENFWLTIPCGSGSGS
>2058_141_3_0.005%
MSSWVHWLRLYRDGFCGSGSGS
>2059_141_3_0.005%
MHACIHDLFALYFTHCCGSGSGS
>2060_141_3_0.005%
MHECLVSYWIGWYNQCGSGSGS
>2061_141_3_0.005%
MHQCLGELVLSWWQYCGSGSGS
>2062_141_3_0.005%
MPSCYIQLNVYCGSGSGS
>2063_141_3_0.005%
MHQCIVQLCQSYFKVCGSGSGS
>2064_141_3_0.005%
MSVCTQRLAYFVVSQYCGSGSGS
>2065_141_3_0.005%
MHKCLHFLVDMFVHHCGSGSGS
>2066_141_3_0.005%
MPYYLAPACGSGSGS
>2067_141_3_0.005%
MHACLQNLWLTFRSCGSGSGS
>2068_141_3_0.005%
MDVWSNYWLSTILSASCGSGSGS
>2069_141_3_0.005%
MDPRAPKILRLLTCGSGSGS
>2070_141_3_0.005%
MHPCLTTVLESFLWSYCGSGSGS
>2071_141_3_0.005%
MVECLSRLWTVVYQACGSGSGS
>2072_141_3_0.005%
MLGLLSWYTPVVLACCGSGSGS
>2073_141_3_0.005%
MSPCFQELTYWMADSWCGSGSGS
>2074_141_3_0.005%
MNGDDPWGLLDFLICGSGSGS
>2075_141_3_0.005%
MHQCLTDLFTLGWSATCGSGSGS
>2076_141_3_0.005%
MHQCVVSFFQTLCGSGSGS
>2077_141_3_0.005%
MHHCLTNLWNASVIYLCGSGSGS
>2078_141_3_0.005%
MRQCLTNFWAWFISCGSGSGS
>2079_141_3_0.005%
MHPCLEFIASLWLQDCGSGSGS
>2080_141_3_0.005%
MHYCLTKLAWTVWNSKCGSGSGS
>2081_141_3_0.005%
MQECLTHFWTLVMCGSGSGS
>2082_141_3_0.005%
MNFCLTFASHLLSYCGSGSGS
>2083_141_3_0.005%
MPSPATPNCGSGSGS
>2084_141_3_0.005%
MHRCLDLFSNWINCGSGSGS
>2085_141_3_0.005%
MHACLTQLFDNMYHLCGSGSGS
>2086_141_3_0.005%
MVVCLTDFWTTVSTHCGSGSGS
>2087_141_3_0.005%
MSQCLTSLMLLIGSQCGSGSGS
>2088_141_3_0.005%
MKECLTRLIVTLIEYRCGSGSGS
>2089_141_3_0.005%
MHKCLSELMQLFSTSLCGSGSGS
>2090_141_3_0.005%
MAQCLTSLWSCILWCGSGSGS
>2091_141_3_0.005%
MKYCLQQLVAPFIIWCGSGSGS
>2092_141_3_0.005%
MHECLTHLWYVVRDYCGSGSGS
>2093_141_3_0.005%
MHYCLSTLCAHLLRNCGSGSGS
>2094_141_3_0.005%
MHNCLQTLTYAWYNALCGSGSGS
>2095_141_3_0.005%
MSLLTWNYWYGFKSCGSGSGS
>2096_141_3_0.005%
MHSCFQNLITMLCTLCGSGSGS
>2097_141_3_0.005%
MAYCLQKFTELVMSACGSGSGS
>2098_141_3_0.005%
MFCSLRLYGWSCGSGSGS
>2099_141_3_0.005%
MSLQPADHCGSGSGS
>2100_141_3_0.005%
MHKCLSELISAYIVHCGSGSGS
>2101_141_3_0.005%
MHECLCTTMWSLFRNCGSGSGS
>2102_141_3_0.005%
MSVCMDSSGCGSGSGS
>2103_141_3_0.005%
MHDCAVNFLILLWSCGSGSGS
>2104_141_3_0.005%
MQKCLYDLILTWYRSCGSGSGS
>2105_141_3_0.005%
MHQCLQTLASIVLAHCGSGSGS
>2106_141_3_0.005%
MHLCLQNLLQLYCGSGSGS
>2107_141_3_0.005%
MHECLVGLVARMYRSCGSGSGS
>2108_141_3_0.005%
MHACLARFAVSCYLFCGSGSGS
>2109_141_3_0.005%
MTPDFSGFLAFLRNVCGSGSGS
>2110_141_3_0.005%
MHQCLQVFVDTLIGYGCGSGSGS
>2111_141_3_0.005%
MHECLTTYLCSLLTACGSGSGS
>2112_141_3_0.005%
MHPCLASLFDHIVRNCGSGSGS
>2113_141_3_0.005%
MYECLTNYLTLLFSDCGSGSGS
>2114_141_3_0.005%
MHPCLTSFWYQMCVICGSGSGS
>2115_141_3_0.005%
MHVCLQNFMVTYWFGCGSGSGS
>2116_141_3_0.005%
MHLCLNVAKIVYTIYCGSGSGS
>2117_141_3_0.005%
MHHCLEAFLVHVVFRCGSGSGS
>2118_141_3_0.005%
MHYCATTSVESILRFWCGSGSGS
>2119_141_3_0.005%
MHGCLTSLVASFVYHCGSGSGS
>2120_141_3_0.005%
MHACLHDLLNSWRMHCGSGSGS
>2121_141_3_0.005%
MHSCLTEYVKLAYVHYCGSGSGS
>2122_141_3_0.005%
MTYCVTALWLTLFTECGSGSGS
>2123_141_3_0.005%
MHECLYNVVAASLNFACGSGSGS
>2124_141_3_0.005%
MYACLTKFWQLVGHCGSGSGS
>2125_141_3_0.005%
MSHCLTELWWTMLSNCGSGSGS
>2126_141_3_0.005%
MHKCLTSLFVNLFGPDCGSGSGS
>2127_141_3_0.005%
MCLRFIFCGSGSGS
>2128_141_3_0.005%
MRLCMTNLWITLSQYCGSGSGS
>2129_141_3_0.005%
MSACLTGYWVTLFGMCGSGSGS
>2130_141_3_0.005%
MSSCLTGLWTDVYHFCGSGSGS
>2131_141_3_0.005%
MTYMQPYCGSGSGS
>2132_141_3_0.005%
MHYCLQCLFLTACGSGSGS
>2133_141_3_0.005%
MSKILANCGSGSGS
>2134_141_3_0.005%
MHPCLTLMTNLYTHCGSGSGS
>2135_141_3_0.005%
MHGCLTSLWVAFLWPCGSGSGS
>2136_141_3_0.005%
MYICLTNLWLRLCEHCGSGSGS
>2137_141_3_0.005%
MSPCLTDFWRSLVFVCGSGSGS
>2138_141_3_0.005%
MSECLTNVWLILYHECGSGSGS
>2139_141_3_0.005%
MHICVSNLWVVILCGSGSGS
>2140_141_3_0.005%
MSYCPTLVWHLLLEYCGSGSGS
>2141_141_3_0.005%
MWPTWSGFMNYLYSLCGSGSGS
>2142_141_3_0.005%
MHECLTLYWYTILNYFGSGSGS
>2143_141_3_0.005%
MSGPHLPVTCGSGSGS
>2144_141_3_0.005%
MHYCLERLCMSMFCGSGSGS
>2145_141_3_0.005%
MQRCLMDLWLTLLNGNCGSGSGS
>2146_141_3_0.005%
MHECLSILLSNWLAYCGSGSGS
>2147_141_3_0.005%
MHQCLSLSITPWLLYACGSGSGS
>2148_141_3_0.005%
MHQCLYNLALLLSCGSGRGS
>2149_141_3_0.005%
MHECLYSFMVTASYSCGSGSGS
>2150_141_3_0.005%
MSSCLTQFWTSWFTHCGSGRGS
>2151_141_3_0.005%
MHRCLLLLFELYCGSGSGS
>2152_141_3_0.005%
MQSCLTRLWLTILCGSGSGS
>2153_141_3_0.005%
MHYCLSSLFMTLLVNCGSGSGS
>2154_141_3_0.005%
MHNCLETFVALFLRNCGSGSGS
>2155_141_3_0.005%
MQQCLTELFCMILSHCGSGSGS
>2156_141_3_0.005%
MHACLESLLVLYCKSCGSGSGS
>2157_141_3_0.005%
MSVFLRWLLCCGSGSGS
>2158_141_3_0.005%
MGPLKWIFHEPWCGSGSGS
>2159_141_3_0.005%
MSHCLENIWLTILCGSGSGS
>2160_141_3_0.005%
MPCIQRLAYYWIDNHLCGSGSGS
>2161_141_3_0.005%
MHPCSEFLVLISYYCGSGSGS
>2162_141_3_0.005%
MHQCFASGISVWLLYCGSGSGS
>2163_141_3_0.005%
MYACSEYFAVLLWLHCGSGSGS
>2164_141_3_0.005%
MNQCLQDLAATLYIFYCGSGSGS
>2165_141_3_0.005%
MHECMSYLWTAMLRNSCGSGSGS
>2166_141_3_0.005%
MHECMSSLFVNVLFLCGSGSGS
>2167_141_3_0.005%
MDLFQWAWLSKIWCGSGSGS
>2168_141_3_0.005%
MTFADLVELYLRGYSKCGSGSGS
>2169_141_3_0.005%
MVGCLSQFWQLILDPYCGSGSGS
>2170_141_3_0.005%
MHQCLADYLHVYRVCGSGSGS
>2171_141_3_0.005%
MWGCLESWVSNLPYICGSGSGS
>2172_141_3_0.005%
MWMLKGSCGSGSGS
>2173_141_3_0.005%
MRQCLTNLVWTFCGSGSGS
>2174_141_3_0.005%
MHQCLYDLAMLWSTHCGSGSGS
>2175_141_3_0.005%
MHECLTNFVNFWLCGSGSGS
>2176_141_3_0.005%
MPYCLTKFWQTCYLKCGSGSGS
>2177_141_3_0.005%
MSWCDTLDLLFSISECGSGSGS
>2178_141_3_0.005%
MHYCFASFVHSACVWYCGSGSGS
>2179_141_3_0.005%
MHECLVHLALLIAHCCGSGSGS
>2180_141_3_0.005%
MHECLVSTWTMLFRACGSGSGS
>2181_141_3_0.005%
MRSYWLLWLKIDTPYCGSGSGS
>2182_141_3_0.005%
MHQCFSGLIVGMHNWYCGSGSGS
>2183_141_3_0.005%
MSPEFDYTQPLCGSGSGS
>2184_141_3_0.005%
MPSCLTLFFETLIARCGSGSGS
>2185_141_3_0.005%
MRPAITYFFLFLTTWNCGSGSGS
>2186_141_3_0.005%
MHACLQDLLVILWKSCGSGSGS
>2187_141_3_0.005%
MIFFAQYVLIHCGSGSGS
>2188_141_3_0.005%
MHECLHRLLILVWHECGSGSGS
>2189_141_3_0.005%
MHQCLYGLLLAWHICGSGSGS
>2190_141_3_0.005%
MHYCMQTLFSNLLMHCGSGSGS
>2191_141_3_0.005%
MYHCLEQLVLLFNGHVCGSGSGS
>2192_141_3_0.005%
MHECLTSLLFSYLAYCGSGSGS
>2193_141_3_0.005%
MHSCLCGFLLTVCGSGSGS
>2194_141_3_0.005%
MHECVHNYLISLFYACGSGSGS
>2195_141_3_0.005%
MHSCLCDLVALVVRCGSGSGS
>2196_141_3_0.005%
MHECLQLTNIFMLNLCGSGSGS
>2197_141_3_0.005%
MPSFKPPANCGSGSGS
>2198_141_3_0.005%
MSQYYVPAYWRWLTDCGSGSGS
>2199_141_3_0.005%
MHSCLQSFVLLFCGSGSGS
>2200_141_3_0.005%
MHYCLYSLVIFSGYDCGSGSGS
>2201_141_3_0.005%
MHQCLGDFFILLCGSGSGS
>2202_141_3_0.005%
MHECLVLLWTHLGFCGSGSGS
>2203_141_3_0.005%
MKNCLNDLTITLFLHFCGSGSGS
>2204_141_3_0.005%
MDYSTCGLCSCGSGSGS
>2205_141_3_0.005%
MQQCLSSLLDLWLRTCGSGSGS
>2206_141_3_0.005%
MSHCLEKFWLTILCGSGSGS
>2207_141_3_0.005%
MHECLTNFLSPLFHAYCGSGSGS
>2208_141_3_0.005%
MPVVFTSCQCGSGSGS
>2209_141_3_0.005%
MHWTRQLWKKYWSGFSCGSGSGS
>2210_141_3_0.005%
MHPCLTRLWLTFCGSGSGS
>2211_141_3_0.005%
MHECLVSVVTILLLQSCGSGSGS
>2212_141_3_0.005%
MHSCLTNVASLFMHHMCGSGSGS
>2213_141_3_0.005%
MDVCPVYLWQAIATLFCGSGSGS
>2214_141_3_0.005%
MLSSTLIGQSMCGSGSGS
>2215_141_3_0.005%
MIDGLNTGHLLLWYIFCGSGSGS
>2216_141_3_0.005%
MHECLSNLFSAILCGSGSGS
>2217_141_3_0.005%
MHCLADFLTSIFCGSGSGS
>2218_141_3_0.005%
MSYCLTNFVWLLSTCCGSGSGS
>2219_142_2_0.003%
MQECLTALITLWYCGSGSGS
>2220_142_2_0.003%
MHECIVNLTWLIWCGSGSGS
>2221_142_2_0.003%
MHECLVAFTHSVWYTCGSGSGS
>2222_142_2_0.003%
MHQCLYNLARLIVENCCSGSGS
>2223_142_2_0.003%
MSLFLDWWRGLLPFAKRGSGSGS
>2224_142_2_0.003%
MSECFTWFVSHLLVTCGSGSGS
>2225_142_2_0.003%
MHGCLTELFVLVYSFDCGSGSGS
>2226_142_2_0.003%
MHQCLASLVYNLLTKCGSGSGS
>2227_142_2_0.003%
MPIYCPSNCGSGSGS
>2228_142_2_0.003%
MHECLTMFWSPWICGSGSGS
>2229_142_2_0.003%
MVLCLTSFWQLIYCGSGSGS
>2230_142_2_0.003%
MSQCLTELFGLLLCGSGRGS
>2231_142_2_0.003%
MSHCLADLWTLLFFCCGSGSGS
>2232_142_2_0.003%
MHYCLTCLLVSVIDHCGSGSGS
>2233_142_2_0.003%
MHECLCNLSTLLLVIACGSGSGS
>2234_142_2_0.003%
MHYCVQMLLESWLVNCGCGSGSGS
>2235_142_2_0.003%
MILRFGLCGSGSGS
>2236_142_2_0.003%
MTPHSMLDSWLWILFLCGSGSGS
>2237_142_2_0.003%
MRHCVTEFWGTILTYYCGSGSGS
>2238_142_2_0.003%
MHYCMQSLFAIVITHCGSGSGS
>2239_142_2_0.003%
MLYCPWWKTYSDYGLYCGSGSGS
>2240_142_2_0.003%
MPHCLHPICGSGSGS
>2241_142_2_0.003%
MHECLYRLLSVCWYNCGSGSGS
>2242_142_2_0.003%
MTYCLTTLWLVIYNSHCGSGSGS
>2243_142_2_0.003%
MHSCLTAIWGTLIANCGSGSGS
>2244_142_2_0.003%
MHACLTTLWLLTCSSWCGSGSGS
>2245_142_2_0.003%
MELCLTLWQTIYNVCGSGSGS
>2246_142_2_0.003%
MLASTHSCGSGSGS
>2247_142_2_0.003%
MYHHRASRVIYCGSGSGS
>2248_142_2_0.003%
MHECMVTFLSLLIACGSGSGS
>2249_142_2_0.003%
MHYCLYTLFAGFCGSGSGS
>2250_142_2_0.003%
MHACLAEFISGIFWHCGSGSGS
>2251_142_2_0.003%
MQSCFYNVMHLYLYNVCGSGSGS
>2252_142_2_0.003%
MVECLASLFTQLGRYYCGSGSGS
>2253_142_2_0.003%
MGCCLQSFAELLLYNCGSGSGS
>2254_142_2_0.003%
MHECLTALFRVFAPFCGSGSGS
>2255_142_2_0.003%
MFYCLTEFWSTLIHCGSGSGS
>2256_142_2_0.003%
MHECFQALVMMLYIPCGSGSGS
>2257_142_2_0.003%
MLVWCSWFGLRICGSGSGS
>2258_142_2_0.003%
MHHCLTELWLIYCGSGSGS
>2259_142_2_0.003%
MHECLFRLMCTISYPRCGSGSGS
>2260_142_2_0.003%
MHFCLEHLTVQLLTHICGSGSGS
>2261_142_2_0.003%
MHRCTTEFWSDVLALLCGSGSGS
>2262_142_2_0.003%
MHLCLTNLFTLFLDYCGSGSGS
>2263_142_2_0.003%
MFHKRLLHPICGSGSGS
>2264_142_2_0.003%
MHECLSSLVALLRGSGSGS
>2265_142_2_0.003%
MRWSLSMRNAILKGFCGSGSGS
>2266_142_2_0.003%
MPPCFNELGYWMLQTYCGSGSGS
>2267_142_2_0.003%
MHSCLYDLTLLLWCGSGSGS
>2268_142_2_0.003%
MSHCLENFWLTILCGS
>2269_142_2_0.003%
MHLCLEGLIAMIYTYCGSGSGS
>2270_142_2_0.003%
MHECLLRLASLLYNCGSGSGS
>2271_142_2_0.003%
MRHPDTDRCCGSGSGS
>2272_142_2_0.003%
MHKCIVDLWMVLCGSGSGS
>2273_142_2_0.003%
MHACIYELLITATKFSCGSGSGS
>2274_142_2_0.003%
MSVCLTDFWLLMSCCGSGSGS
>2275_142_2_0.003%
MPRTASFRFCGSGSGS
>2276_142_2_0.003%
MKSCLENLLATWYIIRCGSGSGS
>2277_142_2_0.003%
MHVCLSDFIVSYWRWCGSGSGS
>2278_142_2_0.003%
MSHCLLLILAFCGSGSGS
>2279_142_2_0.003%
MSHCLENFWQTILCGSGSGS
>2280_142_2_0.003%
MSQCLTSFWHLFAHLCGSGSGS
>2281_142_2_0.003%
MQYCLTEFWLAITTCGSGSGS
>2282_142_2_0.003%
MHACLHYFPWYWLLMCGSGSGS
>2283_142_2_0.003%
MPHNPNPKPCGSGSGS
>2284_142_2_0.003%
MHQCLHGLFLAFSRSCGSGSGS
>2285_142_2_0.003%
MYPATSTNCGSGSGS
>2286_142_2_0.003%
MSYVWNPFVFKCGSGSGS
>2287_142_2_0.003%
MHECLYSLLNLWCSMCGSGSGS
>2288_142_2_0.003%
MSRCLTQLWLTVLHCGSGSGS
>2289_142_2_0.003%
MHLCLESFMVAYIARCGSGSGS
>2290_142_2_0.003%
MQECLYTLALVILPYCGSGSGS
>2291_142_2_0.003%
MHLTRSLVCGSGSGS
>2292_142_2_0.003%
MQTCLTDLWIMYSELTCGSGSGS
>2293_142_2_0.003%
MHSCLQVAFMSFAYIYCGSGSGS
>2294_142_2_0.003%
MSPCVTRLWYVLAYHCGSGSGS
>2295_142_2_0.003%
MWCRLLYDDYLYVLGCGSGSGS
>2296_142_2_0.003%
MHECLCNLITLVSVHCGSGSGS
>2297_142_2_0.003%
MHSCLVLVQTYVSFCGSGSGS
>2298_142_2_0.003%
MHYCLTSFVSMALQYCGSGSGS
>2299_142_2_0.003%
MSECLTRLWMTWVFCCGSGSGS
>2300_142_2_0.003%
MSPCLTNLVELLFEHCGRGSGS
>2301_142_2_0.003%
MNQCLTTLVLSYISWCGSGSGS
>2302_142_2_0.003%
MSTRGPCFCGSGSGS
>2303_142_2_0.003%
MLAPVVSCGSGSGS
>2304_142_2_0.003%
MHECLTRLFSNLIRNSCGSGSGS
>2305_142_2_0.003%
MSLLFCGLRKWWVKYCGSGSGS
>2306_142_2_0.003%
MHRCLTALVHTLCGSGSGS
>2307_142_2_0.003%
MSHSRLYSCGSGSGS
>2308_142_2_0.003%
MHQCLVHFILLIRSTNCGSGSGS
>2309_142_2_0.003%
MHWCLAGFWNTLASTCCGSGSGS
>2310_142_2_0.003%
MHFCIYSLFITVACGSGSGS
>2311_142_2_0.003%
MYECLVKLIEIGYQYCGSGSGS
>2312_142_2_0.003%
MASCSLLFFALLCGSGSGS
>2313_142_2_0.003%
MHQCLSNLLHVVAFSRCGSGSGS
>2314_142_2_0.003%
MHPCATSFLSLILTTCGSGSGS
>2315_142_2_0.003%
MHRCLTGLWLILIHDCGSGSGS
>2316_142_2_0.003%
MWTCNNPNNCGSGSGS
>2317_142_2_0.003%
MHKCLTDFLTALYKECGSGSGS
>2318_142_2_0.003%
MHTCLTDLWQLYLLSCGSGSGS
>2319_142_2_0.003%
MFYVWNPFVFKCGSCSGS
>2320_142_2_0.003%
MHKCFADYISLMLNVCGSGSGS
>2321_142_2_0.003%
MLSCSAEFWVTMYTHFCGSGSGS
>2322_142_2_0.003%
MPSCVVVFWQTVYYHCGSGSGS
>2323_142_2_0.003%
MHPCIADLWSLYYRYKCGSGSGS
>2324_142_2_0.003%
MSCSSAILYELVSTWCGSGSGS
>2325_142_2_0.003%
MSCLTDLWFLYFTASRGSGSGS
>2326_142_2_0.003%
MSRCLTSLWVSRYDRCGSGSGS
>2327_142_2_0.003%
MCNNHPPECGSGSGS
>2328_142_2_0.003%
MHACLSDFVLRCLNNCGSGSGS
>2329_142_2_0.003%
MHECLANYLTKVMTFCGSGSGS
>2330_142_2_0.003%
MHYCVQMLLESLLVNCGSGSGS
>2331_142_2_0.003%
MHQCLTNWVTVLFRSCGSGSGS
>2332_142_2_0.003%
MHQCLTWLAVACWYNCGSGSGS
>2333_142_2_0.003%
MSVCLGLFYLMFDALMCGSGSGS
>2334_142_2_0.003%
MSLCNLALLYFLAICCGSGSGS
>2335_142_2_0.003%
MSQCLTQFHTLLYRICGSGSGS
>2336_142_2_0.003%
MPECLHDLFQSLIRHCGSGSGS
>2337_142_2_0.003%
MHWCLHELFSLVWTQCGSGSGS
>2338_142_2_0.003%
MSQCLWVLEWLLSCFCGSGSGS
>2339_142_2_0.003%
MHKCVANFLEMSLARYCGSGSGS
>2340_142_2_0.003%
MFCLLYRNAPPQFACCGSGSGS
>2341_142_2_0.003%
MLVFRILFSRCFVCGSGSGS
>2342_142_2_0.003%
MHSCLVAVTWLYVNHLCGSGSGS
>2343_142_2_0.003%
MHPCLVNLSWTYWSRFCGSGSGS
>2344_142_2_0.003%
MYECVTALWVTFLPTCGSGSGS
>2345_142_2_0.003%
MHECLTTLVYIWCGSGSGS
>2346_142_2_0.003%
MSFSLTWCYFFPYLRCGSGSGS
>2347_142_2_0.003%
MHCIASILCGSGSGS
>2348_142_2_0.003%
MFVTSYSTWWPFIYCGSGSGS
>2349_142_2_0.003%
MHQCLDELCLQILRSWCGSGSGS
>2350_142_2_0.003%
MPRSSPTSNCGSGSGS
>2351_142_2_0.003%
MHCLSTFWTALLSTCGSGSGS
>2352_142_2_0.003%
MAECLTTFWQTLMECGSGSGS
>2353_142_2_0.003%
MHECFQNACSLVWNICGSGSGS
>2354_142_2_0.003%
MNECLANLLVTFWYCGSGSGS
>2355_142_2_0.003%
MSDCYFLLLLISYLLCGSGSGS
>2356_142_2_0.003%
MHRCLLDLLQLWCCGSGSGS
>2357_142_2_0.003%
MRPCLESFFLNMYPYLCGSGSGS
>2358_142_2_0.003%
MPQRIPSCGSGSGS
>2359_142_2_0.003%
MHHCLTSFVMTAFVMCGSGSGS
>2360_142_2_0.003%
MHACLSTFLEIFISNCGSGSGS
>2361_142_2_0.003%
MHPCMEDFLTRVIRACGSGSGS
>2362_142_2_0.003%
MHKCVHEFLSLLLVNCGSGSGS
>2363_142_2_0.003%
MHWCAQQTMTTFYKFLCGSGSGS
>2364_142_2_0.003%
MHYCLSDFLLRLYHYCGSGSGS
>2365_142_2_0.003%
MHTCLEVAVSTFYGWWCGSGSGS
>2366_142_2_0.003%
MHPCLENLWKTLCGSGSGS
>2367_142_2_0.003%
MHECLLYLFSCALCGSGSGS
>2368_142_2_0.003%
MHECLSSFLACLMFGSGSGS
>2369_142_2_0.003%
MLCGSPMATCGSGSGS
>2370_142_2_0.003%
MHECLYLLASAICGSGSGS
>2371_142_2_0.003%
MHSCLSYLFVTVAKACGSGSGS
>2372_142_2_0.003%
MHECLYNLLDILCGSGSGS
>2373_142_2_0.003%
MSVFASFVLRQRQGS
>2374_142_2_0.003%
MHPCLELLMSIMTACGSGSGS
>2375_142_2_0.003%
MHECLLNLYWLALCGSGSGS
>2376_142_2_0.003%
MSILVNHLCGSGSGS
>2377_142_2_0.003%
MHSCLEQFVSNWLSPGCGSGSGS
>2378_142_2_0.003%
MHECVSNLFLLILLACGSGSGS
>2379_142_2_0.003%
MHLCLIEFWTSTLASCGSGSGS
>2380_142_2_0.003%
MHECLHSLFTTFCIGCGSGSGS
>2381_142_2_0.003%
MSECLVSLWILVYDKSCGSGSGS
>2382_142_2_0.003%
MWKKIWLEAWYNSYPLCGSGSGS
>2383_142_2_0.003%
MHECLYWLVLTACGSGSGS
>2384_142_2_0.003%
MSYCLTRLWYSLSDTYCGSGSGS
>2385_142_2_0.003%
MCNNPVRPHHCGSGSGS
>2386_142_2_0.003%
MITCVSYLMRTHLICGSGSGS
>2387_142_2_0.003%
MCPDSFPCGSGSGS
>2388_142_2_0.003%
MHECLTLFFTHMCTLCGSGSGS
>2389_142_2_0.003%
MSCSWPLFLLLLSFLQCGSGSGS
>2390_142_2_0.003%
MHACLCEFMVLALSSSCGSGSGS
>2391_142_2_0.003%
MHSCLEGLWRTISARCGSGSGS
>2392_142_2_0.003%
MHACLQNLLVICCGSGSGS
>2393_142_2_0.003%
MSLPMASCGIGIGS
>2394_142_2_0.003%
MHQLYNLARLIVENCGSGSGS
>2395_142_2_0.003%
MPNHYSQTSCGSGSGS
>2396_142_2_0.003%
MFPCVLLIVLAVICGSGSGS
>2397_142_2_0.003%
MLYVWNPFVFKCGSGSGS
>2398_142_2_0.003%
MHECLHNMVIMLSNSICGSGSGS
>2399_142_2_0.003%
MHRCLQTLAWLFSTCGSGSGS
>2400_142_2_0.003%
MQYCLSRFWVTFAFRNCGSGSGS
>2401_142_2_0.003%
MHLCLESFVHIVLFRCGSGSGS
>2402_142_2_0.003%
MVCVIILHHWSDYWCGSGSGS
>2403_142_2_0.003%
MHVCLTNLWKLWLDCGSGS
>2404_142_2_0.003%
MSRRLTSLWVSLYDRCGSGSGS
>2405_142_2_0.003%
MHECLTAFITHLVGSCGSGSGS
>2406_142_2_0.003%
MHWCLSQFWMALYCGSGRGS
>2407_142_2_0.003%
MHACLQTFVEGFVCLCGSGSGS
>2408_142_2_0.003%
MFPDTCWLLLRRLCGSGSGS
>2409_142_2_0.003%
MHQCLTELLNSLWCGSGSGS
>2410_142_2_0.003%
MHPCLLALVTLWIANCGSGSGS
>2411_142_2_0.003%
MSRCLESLWTTLIVNCGSGSGS
>2412_142_2_0.003%
MYLCLLAYVISLLNCCGSGSGS
>2413_142_2_0.003%
MPPSFFIYCGSGSGS
>2414_142_2_0.003%
MFPCLDEWLTSLTCGSGSGS
>2415_142_2_0.003%
MHYCVQMLLESWLVNFGSGSGS
>2416_142_2_0.003%
MHPCLVGFFTLACMTCGSGSGS
>2417_142_2_0.003%
MHQCLSDLWCHVWKVCGSGSGS
>2418_142_2_0.003%
MHSCLAGLWLVFLINCGSGSGS
>2419_142_2_0.003%
MPQCLTALWANMLRCGSGSGS
>2420_142_2_0.003%
MHTCLEHFWHACYASLCGSGSGS
>2421_142_2_0.003%
MHECLVGLWHSSWMLCGSGSGS
>2422_142_2_0.003%
MSLDIRCLILMVLLCAARRGS
>2423_142_2_0.003%
MHQCLTNVTWYLFLQCGSGSGS
>2424_142_2_0.003%
MHYCPVTLWSIAYSYVCGSGSGS
>2425_142_2_0.003%
MHLCLMSLWLNFCGSGSGS
>2426_142_2_0.003%
MHECLQSVLAKLLFTCGSGSGS
>2427_142_2_0.003%
MPCLSLIGCGSGSGS
>2428_142_2_0.003%
MYGCLTHLWTLVANTCGSGSGS
>2429_142_2_0.003%
MYFCLSEFWQRLALHCGSGSGS
>2430_142_2_0.003%
MHLCLEKVTKLFLLMICGSGSGS
>2431_142_2_0.003%
MRPTSYSDCGSGSGS
>2432_142_2_0.003%
MTYYDVWANDAYLFILRQRQRS
>2433_142_2_0.003%
MSQCLTFLWTELMSVCGSGSGS
>2434_142_2_0.003%
MHPCLAAFITLAWYQCGSGSGS
>2435_142_2_0.003%
MHYCLQNLLICICGSGSGS
>2436_142_2_0.003%
MHQCLATLFMTIWCGSGSGS
>2437_142_2_0.003%
MHVCMSDFVISAWLLCGSGSGS
>2438_142_2_0.003%
MSLTRWAWLDDMCCGSGSGS
>2439_142_2_0.003%
MVSPWNRVCAFLLNWCGSGSGS
>2440_142_2_0.003%
MHACLTRLWQHLLCGSGSGS
>2441_142_2_0.003%
MALYRSNCGSGSGS
>2442_142_2_0.003%
MPILPVNCGSGSGS
>2443_142_2_0.003%
MLTATCIFLCGYLGWCGSGSGS
>2444_142_2_0.003%
MSACLMSFWVILYEKCGSGSGS
>2445_142_2_0.003%
MSSRLTQFWTSWFTHCGSGSGS
>2446_142_2_0.003%
MHYCLSSYFSSWVELRSGSGS
>2447_142_2_0.003%
MSSWAGSLFGSGSGS
>2448_142_2_0.003%
MRFGRMMRICLSCGSGSGS
>2449_142_2_0.003%
MHRCLHSLMGHLYMLYCGSGSGS
>2450_142_2_0.003%
MSECLARLWTVVFLNCGSGSGS
>2451_142_2_0.003%
MAPPYNYFDVYSFVWLRQRQRS
>2452_142_2_0.003%
MHQCLAGLMTSLYRRCGSGSGS
>2453_142_2_0.003%
MHKCLTLLIISLCGSGSGS
>2454_142_2_0.003%
MNECLYHLSCLAINRWCGSGSGS
>2455_142_2_0.003%
MFTRLFSMNCGSGSGS
>2456_142_2_0.003%
MDLCILLLTWFLQQICGSGSGS
>2457_142_2_0.003%
MHLCLTRLFLLVHSCCGSGSGS
>2458_142_2_0.003%
MSFSPWWCAIFPLLRCGSGSGS
>2459_142_2_0.003%
MSPCLTALFLLYLSFCGSGSGS
>2460_142_2_0.003%
MSVFIIWRRCMFLCGSGSGS
>2461_142_2_0.003%
MQSCLFDFTVLCLSKCCGSGSGS
>2462_142_2_0.003%
MHRCLYNLTCTFYVWCGSGSGS
>2463_142_2_0.003%
MQAFTHWWFGLLNDSCCGSGSGS
>2464_142_2_0.003%
MHYCLYDLFVRAIPFCGSGSGS
>2465_142_2_0.003%
MCVLRVWLIFLCGSGSGS
>2466_142_2_0.003%
MHPCLTGLWWMLCGSGSGS
>2467_142_2_0.003%
MDPTANWILVLLTCGSGSGS
>2468_142_2_0.003%
MTVCLTDFWSRLFRCGSGSGS
>2469_142_2_0.003%
MSSCLTQFWTSLFTHCGSGSGS
>2470_142_2_0.003%
MSVWLLFGGTCCGSGSGS
>2471_142_2_0.003%
MHYCLTLFSWTALQFCGSGSGS
>2472_142_2_0.003%
MSSCLTSFWQQLYRQCGRGSGS
>2473_142_2_0.003%
MSFCLERFWTLWLCGSGSGS
>2474_142_2_0.003%
MHRCLQNLVQTLWYTCGSGSGS
>2475_142_2_0.003%
MHACLLDGFRLLWTCCGSGSGS
>2476_142_2_0.003%
MHSCLSSLFATVMHVCGSGSGS
>2477_142_2_0.003%
MPLDILNTCGSGSGS
>2478_142_2_0.003%
MYLTLGVCGSGSGS
>2479_142_2_0.003%
MHECLAHFIESYIQICGSGSGS
>2480_142_2_0.003%
MVPLHHPHCGSDSGS
>2481_142_2_0.003%
MHRCLTNLWAVYYHNMCGSGSGS
>2482_142_2_0.003%
MSSCLALLVWLLTSLCGSGSGS
>2483_142_2_0.003%
MQACLSGLWTNVLCFCGSGSGS
>2484_142_2_0.003%
MHECLYYLGLLLIETRGSGSGS
>2485_142_2_0.003%
MHKCLADYVILLCGSGSGS
>2486_142_2_0.003%
MHSCLLGLFLLACGSGSGS
>2487_142_2_0.003%
MRISWYILSCGSGSGS
>2488_142_2_0.003%
MKVCLTGLWQLAYLYKCGSGSGS
>2489_142_2_0.003%
MLVCIQSLAYDFVSNCGSGSGS
>2490_142_2_0.003%
MHECLTHLVRLLCGSGSGS
>2491_142_2_0.003%
MPTPHPVTICGSGSGS
>2492_142_2_0.003%
MTPDFFGFLAFLRNACGSGSGS
>2493_142_2_0.003%
MHLCLHDVLILIYKGCGSGSGS
>2494_142_2_0.003%
MHQCLYNLARLNVENCGSGSGS
>2495_142_2_0.003%
MYMHHLTPCGSGSGS
>2496_142_2_0.003%
MHFCAVEFVYLMCGSGSGS
>2497_142_2_0.003%
MCIGTSANCGSGSGS
>2498_142_2_0.003%
MLYCPYYWNRFTYCGSGSGS
>2499_142_2_0.003%
MHRCLMEYIILFVHCGSGSGS
>2500_142_2_0.003%
MHACLQSFVHLWYTNYCGRGSGS
>2501_142_2_0.003%
MHRCLQGLMALIYTKCGSGSGS
>2502_142_2_0.003%
MHVCLVNLVTICCGSGSGS
>2503_142_2_0.003%
MHVCVYNLFLLCCGSGSGS
>2504_142_2_0.003%
MSYCLQRLWQTYLNLPCGSGSGS
>2505_142_2_0.003%
MSCDLELWCSLYKILVCGSGSGS
>2506_142_2_0.003%
MHDCLTLLISLSNYYCGSGSGS
>2507_142_2_0.003%
MHYCLSALITRLYMECGSGSGS
>2508_142_2_0.003%
MCVFRIFLRRFCGSGSGS
>2509_142_2_0.003%
MHACLVSLWQSWLNHSCGSGSGS
>2510_142_2_0.003%
MAECLSKLVCTIYASYCGSGSGS
>2511_142_2_0.003%
MHYCLAMYFELFELCGSGSGS
>2512_142_2_0.003%
MSYCVTNYWSLLYSKMCGSGSGS
>2513_142_2_0.003%
MYECLYNLLMVACGSGSGS
>2514_142_2_0.003%
MSHCLTALWIVVNYCGSGSGS
>2515_142_2_0.003%
MHECLASFWCFCCGSGSGS
>2516_142_2_0.003%
MSKSDIYMSCGSGSGS
>2517_142_2_0.003%
MCSQPTRPHPSNCGSGSGS
>2518_142_2_0.003%
MHRCLYDLLSIVYESCGSGSGS
>2519_142_2_0.003%
MYVCLENFFILMCGSGSGS
>2520_142_2_0.003%
MLDPNRLLHCGSGSGS
>2521_142_2_0.003%
MYHCLESLCMLYLNNCGSGSGS
>2522_142_2_0.003%
MYRTFIRPLNCGSGSGS
>2523_142_2_0.003%
MPLAHLSSLCGSGSGS
>2524_142_2_0.003%
MHTCLSSLWVLILPHCCGSGSGS
>2525_142_2_0.003%
MHQCLSELWVSLCGSGSGS
>2526_142_2_0.003%
MHECLYHTAVNIFDFWCGSGSGS
>2527_142_2_0.003%
MSVWRLFLLLRCGSGSGS
>2528_142_2_0.003%
MSYCLTSLWWTLVCGSGSGS
>2529_142_2_0.003%
MSLCLTHLWLAIAFHRCGSGSGS
>2530_142_2_0.003%
MHECIVSLVWTICGSGSGS
>2531_142_2_0.003%
MDPSANWILVLLTCCSGSGS
>2532_142_2_0.003%
MGECLTRLWLTALFDCGSGSGS
>2533_142_2_0.003%
MQQCLAALWATLLISCGSGSGS
>2534_142_2_0.003%
MHSCLVSLTLLALVHCGSGSGS
>2535_142_2_0.003%
MFTIGINHFPDSRCGSGSGS
>2536_142_2_0.003%
MFSSTLVSNCGSGSGS
>2537_142_2_0.003%
MGNRSHFCGSGSGS
>2538_142_2_0.003%
MYICLEGLFLTAYQMCGSGSGS
>2539_142_2_0.003%
MTKCMPHHTNPLHCGSGSGS
>2540_142_2_0.003%
MHQCLCSLISKLCGSGSGS
>2541_142_2_0.003%
MHQCLVSFTLTLLDCGSGSGS
>2542_142_2_0.003%
MPNNTAFPDCGSGSGS
>2543_142_2_0.003%
MHECVHNLLLVLCGSGSGS
>2544_142_2_0.003%
MYRPTEPLTSCGSGSGS
>2545_142_2_0.003%
MRECLYNFMVSICGSGSGS
>2546_142_2_0.003%
MSYCVTLFWISCWNCGSGSGS
>2547_142_2_0.003%
MCHTRSLVNCGSGSGS
>2548_142_2_0.003%
MGTFSNTCGSGSGS
>2549_142_2_0.003%
MHICLSSFWVLLIRNCGSGSGS
>2550_142_2_0.003%
MHACTTQLWTYVFTSLCGSGSGS
>2551_142_2_0.003%
MWSATDWVHALWKGFCGSGSGS
>2552_142_2_0.003%
MFCSLHRSGYIFSSCCGSGSGS
>2553_142_2_0.003%
MHQCVCALWAVGFRMCGSGSGS
>2554_142_2_0.003%
MSRCLSEFWELLYCGSGSGS
>2555_142_2_0.003%
MHQCLSYTFDLYCLHICGSGSGS
>2556_142_2_0.003%
MVFLRSPVNCGSGSGS
>2557_142_2_0.003%
MRVCLTTFVEHLFLSCGSGSGS
>2558_142_2_0.003%
MHPCLTSLLELFCGSGSGS
>2559_142_2_0.003%
MHSCLQMLFQHVLCGSGSGS
>2560_142_2_0.003%
MHPCLSTLWATLIQSYCGSGSGS
>2561_142_2_0.003%
MYQCTTSLWALLIGQCGSGSGS
>2562_142_2_0.003%
MSLCLTEFIILLSKHCGSGSGS
>2563_142_2_0.003%
MSRHPHTNCGSGSGS
>2564_142_2_0.003%
MHQCLYNLARLIVVNCGSGSGS
>2565_142_2_0.003%
MHECLSKVIATLLCGSGSGS
>2566_142_2_0.003%
MSPCLTSFWLYLIPLCGSGSGS
>2567_142_2_0.003%
MPGAIPFVSGCGSGSGS
>2568_142_2_0.003%
MHRCLTEFVEKYLRCCGSGSGS
>2569_142_2_0.003%
MHECLTAFWSIVCGSGSGS
>2570_142_2_0.003%
MHLCLEVFMRSFINICGSGSGS
>2571_142_2_0.003%
MHNCLSEFFMLVGSTLCGSGSGS
>2572_142_2_0.003%
MYVCLSNLWTNFLDSACGSGSGS
>2573_142_2_0.003%
MTPCLTDFWVALSFFCGSGSGS
>2574_142_2_0.003%
MHECLYDLFSQLYMHNCGSGSGS
>2575_142_2_0.003%
MHYCLCNLWTMCGSGSGS
>2576_142_2_0.003%
MHKCLQNLLSSAIYACGSGSGS
>2577_142_2_0.003%
MSYCVTQLWMTLSMHCGSGSGS
>2578_142_2_0.003%
MHCLTNVLAMYFRFCGSGSGS
>2579_142_2_0.003%
MLTPMLLGYTCGSGSGS
>2580_142_2_0.003%
MHVCLEKLVMLLAYNCGSGSGS
>2581_142_2_0.003%
MHHCLTSLFLLCGSGSGS
>2582_142_2_0.003%
MHIYSRCSCGSGSGS
>2583_142_2_0.003%
MHTCLTSLWQLLAKCGSGSGS
>2584_142_2_0.003%
MYECVYHLTLLMCGSGSGS
>2585_142_2_0.003%
MHCLLALFIYASSCGSGSGS
>2586_142_2_0.003%
MSSCLTAFWYLIGAHCGSGSGS
>2587_142_2_0.003%
MSVLRCFIRFVLPNCGSGSGS
>2588_142_2_0.003%
MSYCLTFWLTLSCGSGRGS
>2589_142_2_0.003%
MCLVQCSSLICGSGSGS
>2590_142_2_0.003%
MNVCLTNLVHLIVTQCGSGSGS
>2591_142_2_0.003%
MSRCLEYGITLMVAYLCGSGSGS
>2592_142_2_0.003%
MHSCLSLFWCNLMRHCGSGSGS
>2593_142_2_0.003%
MHECLTIALSSWFLLCGSGSGS
>2594_142_2_0.003%
MHYCFSSLITAIVCYNCGSGSGS
>2595_142_2_0.003%
MHECISDFTALILRYKCGSGSGS
>2596_142_2_0.003%
MFPCLTWLYLDLLMECGSGSGS
>2597_142_2_0.003%
MLRWWCPQLHWYLSDCGSGIGS
>2598_142_2_0.003%
MHACLTALFTHVYVSCGSGSGS
>2599_142_2_0.003%
MHECVTSFWKLLYCDSGSGS
>2600_142_2_0.003%
MSCVALPYGYFLFQNCGSGSGS
>2601_142_2_0.003%
MHECLNLLTDWIVYCGSGSGS
>2602_142_2_0.003%
MFPYYRCYLAQLWDCCGSGSGS
>2603_142_2_0.003%
MSSHPNFPCGSGSGS
>2604_142_2_0.003%
MFPWLNQNYYFTSLHLCGSGSGS
>2605_142_2_0.003%
MDPPANWILVLLTCGSGSGS
>2606_142_2_0.003%
MSVFRSRFCFCGSGRGS
>2607_142_2_0.003%
MVVLFSFLCRFITCGSGSGS
>2608_142_2_0.003%
MHYCLYSLVALIQTHSCGSGSGS
>2609_142_2_0.003%
MHQCLSEVLGAFCLLYCGSGSGS
>2610_142_2_0.003%
MVQCLTQLWLLCGSGSGS
>2611_142_2_0.003%
MPQPNPDTCGSGSGS
>2612_142_2_0.003%
MSRCFTDLISTYLHCGSGSGS
>2613_142_2_0.003%
MHRCITDLWYVYFTWCGSGSGS
>2614_142_2_0.003%
MRIPTRALCGSGSGS
>2615_142_2_0.003%
MHVCLERLALAFILVSCGSGSGS
>2616_142_2_0.003%
MHECVSNLWRIYWHGCGSGSGS
>2617_142_2_0.003%
MHKCFESLIVKYFLYCGSGSGS
>2618_142_2_0.003%
MQQCLTNLFARIFSHCGSGSGS
>2619_142_2_0.003%
MQECLYKLVILLCGSGSGS
>2620_142_2_0.003%
MSRCLLFLIWLLCGSGSGS
>2621_142_2_0.003%
MHLCLQEFMVSVISYCGSGSGS
>2622_142_2_0.003%
MHECFYNLVVHICGSGSGS
>2623_142_2_0.003%
MSLFQSKWYHLIPLLCGSGSGS
>2624_142_2_0.003%
MPCVNALLYSWIERCCGSGSGS
>2625_142_2_0.003%
MHECLAQCIVLWLAQCGSGSGS
>2626_142_2_0.003%
MQQCLQQLVELVVFHCGSGSGS
>2627_142_2_0.003%
MSESALTHSCGSGSGS
>2628_142_2_0.003%
MHRCLTEYISATYAMYCGSGSGS
>2629_142_2_0.003%
MSHCLAQFWLIVGRACGSGSGS
>2630_142_2_0.003%
MNKIKHYWYLLYYGFCGSGSGS
>2631_142_2_0.003%
MSYCLRISQSSKSYCGSGSGS
>2632_142_2_0.003%
MHECTTSLFSTFANFFCGSGSGS
>2633_142_2_0.003%
MHFCLTNLLSLAMVGSCGSGSGS
>2634_142_2_0.003%
MHECLTSLVWSLYISRGSGSGS
>2635_142_2_0.003%
MFPCLIWLCLLFPEICGSGSGS
>2636_142_2_0.003%
MHKCVQSLLALWLHNCGSGSGS
>2637_142_2_0.003%
MLQCLTNLWHTWYISTCGSGSGS
>2638_142_2_0.003%
MHHCLSSLWRNIYMYCGSGSGS
>2639_142_2_0.003%
MHLFLTDLFVTVYKLHCGSGSGS
>2640_142_2_0.003%
MSLCLSDYWSLLYRLCGSGSGS
>2641_142_2_0.003%
MHECLCAFVTLWSCGSGSGS
>2642_142_2_0.003%
MEPTWRGFVNFLQNKFGSGSGS
>2643_142_2_0.003%
MHHCLSDLITLWCIRCGSGSGS
>2644_142_2_0.003%
MLPPIPCTTSCGSGSGS
>2645_142_2_0.003%
MHQCLCNLAYTVLTMCGSGSGS
>2646_142_2_0.003%
MTPAFSGFLAFLRNACGSGSGS
>2647_142_2_0.003%
MQLCLTNLATLFIEYYCGSGSGS
>2648_142_2_0.003%
MFISSLSACGSGSGS
>2649_142_2_0.003%
MFPETCRQLLLYFVSSCGSGSGS
>2650_142_2_0.003%
MQQCLSDLWVCLLNTCGSGSGS
>2651_142_2_0.003%
MHKCLHNISLIWFGFHCGSGSGS
>2652_142_2_0.003%
MQSCLYEFVNLCIINCGSGSGS
>2653_142_2_0.003%
MSVSFRHHSICGSGSGS
>2654_142_2_0.003%
MHGCLTSFFILLTPCGSGSGS
>2655_142_2_0.003%
MKHCLQNLWSTLITHCGSGSGS
>2656_142_2_0.003%
MHQCLVSLFVLSFGNCGSGSGS
>2657_142_2_0.003%
MSLCLEGFWLLLTSKCCGSGSGS
>2658_142_2_0.003%
MHRCLEAVFADYLTRYCGSGSGS
>2659_142_2_0.003%
MHVCDGLDWLLNISDCGSGSGS
>2660_142_2_0.003%
MCDYPNSDCGSGSGS
>2661_142_2_0.003%
MTYFDVYASFFYELRSGSGS
>2662_142_2_0.003%
MHYCLVNLAHRMSTICGSGSGS
>2663_142_2_0.003%
MHECCSRTLSLYLNSFCGSGSGS
>2664_142_2_0.003%
MSQCLTSLWTELWKSCGSGSGS
>2665_142_2_0.003%
MSPCLSNFWQSLLKCCGSGSGS
>2666_142_2_0.003%
MSRCIRQQYCGSGSGS
>2667_142_2_0.003%
MHRCLADFWVNLYDSTCGSGSGS
>2668_142_2_0.003%
MRVISSAVCGSGSGS
>2669_142_2_0.003%
MHWCMYNLVIIIKDSYCGSGSGS
>2670_142_2_0.003%
MHPCLTRLTQDFLVLCGSGSGS
>2671_142_2_0.003%
MHECLANALSTYILWFGSGSGS
>2672_142_2_0.003%
MFPFRWNELPGRDLTCGSGSGS
>2673_142_2_0.003%
MYECLSWITNKLTEHWCGSGSGS
>2674_142_2_0.003%
MHECVYHLMRIICCGSGSGS
>2675_142_2_0.003%
MHFCLVDLLKVYIDVCGSGSGS
>2676_142_2_0.003%
MAACLTTFWQTAHNRWCGSGSGS
>2677_142_2_0.003%
MSLCLASLWSTLLRQCGSGSGS
>2678_142_2_0.003%
MRQCLESLWHTLLRNCGSGSGS
>2679_142_2_0.003%
MSHTRYATSSCGSGSGS
>2680_142_2_0.003%
MDPSANCILVLLTCGSGSGS
>2681_142_2_0.003%
MTYCFTSFVTLLCQTCGSGSGS
>2682_142_2_0.003%
MHLCLEGLLHLLAVNCGSGSGS
>2683_142_2_0.003%
MHECLSNLFPGICSFFCGSGSGS
>2684_142_2_0.003%
MSRCPDYCGSGSGS
>2685_142_2_0.003%
MSHCLGNFWLTILCGSGSGS
>2686_142_2_0.003%
MTPDFSGFLTFLRNACGSGSGS
>2687_142_2_0.003%
MRQCLYDLSLTFLSLCGSGSGS
>2688_142_2_0.003%
MHECLARLTSMYLFHCGSGSGS
>2689_142_2_0.003%
MYPQPALYCGSGSGS
>2690_142_2_0.003%
MSREKPYFWWSLFIFCGSGSGS
>2691_142_2_0.003%
MSTCLERFWLTLFNISCGSGSGS
>2692_142_2_0.003%
MHYCLYELSKVLFNACGSGSGS
>2693_142_2_0.003%
MSQCLMELWLALSVVCGSGSGS
>2694_142_2_0.003%
MYECLTSFWYASGFILCGSGSGS
>2695_142_2_0.003%
MLECLQLTNIFMLNLCGSGSGS
>2696_142_2_0.003%
MTSCLTALWSLLLLNCGSGSGS
>2697_142_2_0.003%
MDLYCLFLLILLCGSGSGS
>2698_142_2_0.003%
MLCHLFYHSPFDTHDCGSGSGS
>2699_142_2_0.003%
MHQCLVTVVQLFWTCGSGSGS
>2700_142_2_0.003%
MYDILLNELYRALRWHCGSGSGS
>2701_142_2_0.003%
MHRCLQAFGATFMRLCGSGSGS
>2702_142_2_0.003%
MSLHYPHFSWCGSGSGS
>2703_142_2_0.003%
MHSCLQDLLAQYLVICCGSGSGS
>2704_142_2_0.003%
MHECLVSAILMVAKWCGSGSGS
>2705_142_2_0.003%
MHACLARYLSSIYSWCGSGSGS
>2706_142_2_0.003%
MHLCLEAFLSAYMYACGSGSGS
>2707_142_2_0.003%
MHECILSFTVLCIAHCGSGSGS
>2708_142_2_0.003%
MSHCLENFLTILCGSGSGS
>2709_142_2_0.003%
MLIESLYRCGSGSGS
>2710_142_2_0.003%
MHECLYSCLNLLINSCGSGSGS
>2711_142_2_0.003%
MHACLTNLVVALWHCGSGSGS
>2712_142_2_0.003%
MAQCLTTFFETWFTACGSGSGS
>2713_142_2_0.003%
MHLCLHDLILTLQYCGSGSGS
>2714_142_2_0.003%
MPECLTELWMTFLTCGSGSGS
>2715_142_2_0.003%
MWQADWYEGWLWLLTCGSGSGS
>2716_142_2_0.003%
MHVCLDQLFWSFYTLCGSGSGS
>2717_142_2_0.003%
MLPCCCFWILAWDYLFCGSGSGS
>2718_142_2_0.003%
MHACLYGLILLLDLDCGSGSGS
>2719_142_2_0.003%
MLCRSRSIADLWVAYCGSGSGS
>2720_142_2_0.003%
MSECLTRFWESLLRSCGSGSGS
>2721_142_2_0.003%
MHQCLTYLWSNWYHNCGSGSGS
>2722_142_2_0.003%
MSHCLENFWLTSLCGSGIGS
>2723_142_2_0.003%
MFILGFFTTCCGSGSGS
>2724_142_2_0.003%
MFPCIALFYVAASLFCGSGSGS
>2725_142_2_0.003%
MTHCLSNLWSTFYLMCGSGSGS
>2726_142_2_0.003%
MRKCLRDLLAVIVALICGSGSGS
>2727_142_2_0.003%
MHRCLSTFLVLTYTLCGSGSGS
>2728_142_2_0.003%
MSSRSDPHLLICGSGSGS
>2729_142_2_0.003%
MYQCISSLCDLIFVHCGSGSGS
>2730_142_2_0.003%
MYACLAQLWETYLYNCGSGSGS
>2731_142_2_0.003%
MSVLLPSGAFAFGSGSGS
>2732_142_2_0.003%
MHACLSNFITLICGSGSGS
>2733_142_2_0.003%
MHQCLTNFFYDLSAYCGSGSGS
>2734_142_2_0.003%
MHECLTTCFLTLYRRCGSGSGS
>2735_142_2_0.003%
MHECIFNLVVNWCGSGSGS
>2736_142_2_0.003%
MHECLVHFISHFCGSGSGS
>2737_142_2_0.003%
MSVFIIGLRFCGSGSGS
>2738_142_2_0.003%
MLSILVGCGSGSGS
>2739_142_2_0.003%
MHSCLTYIMTLCIQHCGSGSGS
>2740_142_2_0.003%
MHKCLMSLISLYGQYCGSGSGS
>2741_142_2_0.003%
MYSCMTQLWLTLLNHCGSGSGS
>2742_142_2_0.003%
MRECLAEFVATMYLSCGSGSGS
>2743_142_2_0.003%
MRHKSLVHTCGSGSGS
>2744_142_2_0.003%
MGCMSLCLCSCGSGSGS
>2745_142_2_0.003%
MEVCLTNLWMLLHTCGSGSGS
>2746_142_2_0.003%
MSVLLHLYASPAPCGSGSGS
>2747_142_2_0.003%
MHVCFHGLVLLLISHCGSGSGS
>2748_142_2_0.003%
MQCLISCNPPCGSGSGS
>2749_142_2_0.003%
MSSCLTQFWTSWFTYCGSGSGS
>2750_142_2_0.003%
MPHPTAPFWCGSGSGS
>2751_142_2_0.003%
MDTLILIICGSGSGS
>2752_142_2_0.003%
MYQCLHDLVSLYVCGSGSGS
>2753_142_2_0.003%
MSYCLTSFWQTVMRGSGSGS
>2754_142_2_0.003%
MSLCLTDFFLLVVSHCGSGSGS
>2755_142_2_0.003%
MHQCLTGYLMVLYRACGSGSGS
>2756_142_2_0.003%
MAQCLTDLWITLTCGSGSGS
>2757_142_2_0.003%
MNECLTSFWRIVFYCGSGSGS
>2758_142_2_0.003%
MHQCLQNVITMYIRCGSGSGS
>2759_142_2_0.003%
MHVCLTAFITHVFMHCGSGSGS
>2760_142_2_0.003%
MTSSVDLWEKLLFKYLCGSGSGS
>2761_142_2_0.003%
MSISYPDHCGSGSGS
>2762_142_2_0.003%
MVPCLSDFWSLFMHKTCGSGSGS
>2763_142_2_0.003%
MHECLYNLVNVFLSPCGSGSGS
>2764_142_2_0.003%
MHSCLTDLCILLICGSGSGS
>2765_142_2_0.003%
MHECLVRWVTVMYSACGSGSGS
>2766_142_2_0.003%
MFPRTCSALLCWFLKCGSGSGS
>2767_142_2_0.003%
MDVCFLVVASWFAYICGSGSGS
>2768_142_2_0.003%
MFPEVMTYVLLFLFTDCGSGSGS
>2769_142_2_0.003%
MHRCLYDLFVICGSGSGS
>2770_142_2_0.003%
MHECLCNWILAVSAHCGSGSGS
>2771_142_2_0.003%
MSYFDLYAEALYVRQRSGS
>2772_142_2_0.003%
MHECLTSLILNMPLLCGSGSGS
>2773_142_2_0.003%
MHFCLQSFTQSIVDIYCGSGSGS
>2774_142_2_0.003%
MSSCLTSFWQQLYRQRGSGSGS
>2775_142_2_0.003%
MHECLRSLFELYLLICGSGSGS
>2776_142_2_0.003%
MHYCLTSLVQYILTCGSGSGS
>2777_142_2_0.003%
MPREPPNSCGSGSGS
>2778_142_2_0.003%
MHECTCKFITSVFTAWCGSGSGS
>2779_142_2_0.003%
MHRCLVSLVTLFCGSGSGS
>2780_142_2_0.003%
MCFRFIVTCGSGSGS
>2781_142_2_0.003%
MSQCLERFCLSCFALCGSGSGS
>2782_142_2_0.003%
MHRCVQSFLELLCGSGSGS
>2783_142_2_0.003%
MRECLVDLFHRYYLSCGSGSGS
>2784_142_2_0.003%
MHYCLDQFTRTLFNACGSGSGS
>2785_142_2_0.003%
MHPCLEVLMSRFYQLCGSGSGS
>2786_142_2_0.003%
MHECLQYLALALLTCGSGSGS
>2787_142_2_0.003%
MHQCLTGFMALLMSDCGSGSGS
>2788_142_2_0.003%
MTPCDALLMFALLSCGSGSGS
>2789_142_2_0.003%
MSRQRLALSCGSGSGS
>2790_142_2_0.003%
MHPCLLTLVQTYYFLRCGSGSGS
>2791_142_2_0.003%
MYHHPFLLFCGSGSGS
>2792_142_2_0.003%
MHECLHSVLTFITHCGSGSGS
>2793_142_2_0.003%
MHQCLCEFLSNYLVRCGSGSGS
>2794_142_2_0.003%
MAYCLTSLWLNFYFGSGSGS
>2795_142_2_0.003%
MSQCLSNLWTMLCGSGSGS
>2796_142_2_0.003%
MHKCLSDLVNLWMLTCGSGSGS
>2797_142_2_0.003%
MVNLPFWTIVTATLTCGSGSGS
>2798_142_2_0.003%
MHECLARLVNAVYVANCGSGSGS
>2799_142_2_0.003%
MHRCLETLVALYYRNCGSDSGS
>2800_142_2_0.003%
MHQCLTLLMTIYCGSGSGS
>2801_142_2_0.003%
MHECLTRAFEVFFDYCGSGSGS
>2802_142_2_0.003%
MNKCLNDMLVLLYNHHCGSGSGS
>2803_142_2_0.003%
MSSCLSLLWATLYKYCGSGSGS
>2804_142_2_0.003%
MHVCLTSLIFMYVASCGSGSGS
>2805_142_2_0.003%
MHPCLNFLTLIVHCGSGSGS
>2806_142_2_0.003%
MHQCLRLSEQYMRCGSGSGS
>2807_142_2_0.003%
MHYCLTCLWNNFCGSGSGS
>2808_142_2_0.003%
MHQCLSSLLITLVSHCGSGSGS
>2809_142_2_0.003%
MHECLSYLFIACYSTCGSGSGS
>2810_142_2_0.003%
MRPCLSNLVSLIASRCCGSGSGS
>2811_142_2_0.003%
MTSDFSGFLAFLRNACGSGSGS
>2812_142_2_0.003%
MHLCLTGFWERVFSNCGSGSGS
>2813_142_2_0.003%
MRECLCTLVTGYHLFCGSGSGS
>2814_142_2_0.003%
MHACLCNLVKTICGSGSGS
>2815_142_2_0.003%
MHRCLGELVNIIIEKCGSGSGS
>2816_142_2_0.003%
MHECIANFAIVLYAYCGSGSGS
>2817_142_2_0.003%
MHPCLESFFCSHCGSGSGS
>2818_142_2_0.003%
MPACLTSLWVIWSCGSGSGS
>2819_142_2_0.003%
MHQCLSNLISSWFCGSGSGS
>2820_142_2_0.003%
MAACLESFWASVLTFCGSGSGS
>2821_142_2_0.003%
MFYVWNPCVFKCGSGSGS
>2822_142_2_0.003%
MFSCLSLIYLVLQLLCGSGSGS
>2823_142_2_0.003%
MEVCDLWSQTPWFIWLCGSGSGS
>2824_142_2_0.003%
MSSENSDYLRNRPYLCGSGSGS
>2825_142_2_0.003%
MHGCLADFFELLIFDTCGSGSGS
>2826_142_2_0.003%
MHWCLTSLFHTFFCGSGSGS
>2827_142_2_0.003%
MHACLQSFVHLWYTNYSGSGSGS
>2828_142_2_0.003%
MGQCVTEFWLLAFDLCGSGSGS
>2829_142_2_0.003%
MHCVYDATLILCSHFCGSGSGS
>2830_142_2_0.003%
MHECVANITTLYVYILCGSGSGS
>2831_142_2_0.003%
MHECVQNYIVSLWMHCGSGSGS
>2832_142_2_0.003%
MRQCFHEYLTLLIRQCGSGSGS
>2833_142_2_0.003%
MHWCLSEFLRILTDACGSGSGS
>2834_142_2_0.003%
MSSCLSNLWLQLLHHYCGSGSGS
>2835_142_2_0.003%
MHQCLYNLMVLCGSGSGS
>2836_142_2_0.003%
MYLNAGSVCGSGSGS
>2837_142_2_0.003%
MTPDFSGFFAFLRNACGSGSGS
>2838_142_2_0.003%
MHQCLSEFFNLWTNNCCGSGSGS
>2839_142_2_0.003%
MSPRSFNDNLPLHYMACGSGSGS
>2840_142_2_0.003%
MHHCLVELAWVHWLHCGSGSGS
>2841_142_2_0.003%
MCSIPPVCGSGSGS
>2842_142_2_0.003%
MRECLVSFCQLMVAHCGSGSGS
>2843_142_2_0.003%
MHFCLQRLATLFISMCGSGSGS
>2844_142_2_0.003%
MTECLTDLWVSVYLNYCGSGSGS
>2845_142_2_0.003%
MHECLYLFAHMILASCGSGSGS
>2846_142_2_0.003%
MHTCFTELWLSFFEVCGSGSGS
>2847_142_2_0.003%
MSLCLTDLWWSLATFYCGSGSGS
>2848_142_2_0.003%
MHPCLTRWWLLLLSECGSGSGS
>2849_142_2_0.003%
MHECLARFVVHLLHCGSGSGS
>2850_142_2_0.003%
MHKCLTHLVSLHYSYFCGSGSGS
>2851_142_2_0.003%
MRQCFQKLFDLYMSSHCGSGSGS
>2852_142_2_0.003%
MQSCLVNLWTALAYRYCGSGSGS
>2853_142_2_0.003%
MHLCLTELWVRAYSCGSGSGS
>2854_142_2_0.003%
MHNCLTNLWQVLLMNSCGSGSGS
>2855_142_2_0.003%
MHQCITEWSILLISSCGSGSGS
>2856_142_2_0.003%
MHECLFRLTSQFYDYCCGSGSGS
>2857_142_2_0.003%
MSRLSISAIFDLCGSGSGS
>2858_142_2_0.003%
MSSASPSCFICGSGSGS
>2859_142_2_0.003%
MHECIQRLAVLYLLCGSGSGS
>2860_142_2_0.003%
MAECVSGFWSALYLYFGSGSGS
>2861_142_2_0.003%
MHHCLTGFWALLANCGSGSGS
>2862_142_2_0.003%
MHICLVSFTQKAYHMFCGSGSGS
>2863_142_2_0.003%
MHHCLTALWFTIYNNCGSGSGS
>2864_142_2_0.003%
MSRCLTDLWSRVLSLCGSGSGS
>2865_142_2_0.003%
MHSCLESFALILLTTCGSGSGS
>2866_142_2_0.003%
MPPRLFGCLSSCGSGSGS
>2867_142_2_0.003%
MHACAYDYFVLLYTMCGSGSGS
>2868_142_2_0.003%
MHPCLTGVMSNLAKYFCGSGSGS
>2869_142_2_0.003%
MLSCSLILLLSLLLVCGSGSGS
>2870_142_2_0.003%
MHCHIDFGYWLSLCGSGSGS
>2871_142_2_0.003%
MHHCMYNLVTAFWLCGSGSGS
>2872_142_2_0.003%
MPHLSLVLCGSGSGS
>2873_142_2_0.003%
MHGCFSSFIETLWNACGSGSGS
>2874_142_2_0.003%
MLSCSLLIVALLCGSGSGS
>2875_142_2_0.003%
MSRELLHPCGSGSGS
>2876_142_2_0.003%
MSRRPIPPRGSGSGS
>2877_142_2_0.003%
MHECLTLFMYALASSCGSGSGS
>2878_142_2_0.003%
MHACLQSLWITYLNSGCGSGSGS
>2879_142_2_0.003%
MYILDFLFTKQQLLQLCGSGSGS
>2880_142_2_0.003%
MTPDFSGFLAFLRNACGSGSCS
>2881_142_2_0.003%
MLDPVLEWALPCNCGSGSGS
>2882_142_2_0.003%
MHACIQSFVHMWYLSYCGSGSGS
>2883_142_2_0.003%
MHQCLSSLVELCCGSGSGS
>2884_142_2_0.003%
MHECLYSLVTLYCGSGSGS
>2885_142_2_0.003%
MHACLISYWLTLMTYCGSGSGS
>2886_142_2_0.003%
MSNIPYPVCGSGSGS
>2887_142_2_0.003%
MHECLAEFCISLLSLCGSGSGS
>2888_142_2_0.003%
MVCLTWLLAWLFDCCCGSGSGS
>2889_142_2_0.003%
MHVCLTRFFLALYNCGSGSGS
>2890_142_2_0.003%
MSSRMSHSDNMSVHSFCGSGSGS
>2891_142_2_0.003%
MAWCDILDHLFLLTDECGSGSGS
>2892_142_2_0.003%
MSTWAHLWKALFSGFCGSGSGS
>2893_142_2_0.003%
MIICTLLVFYACCGSGSGS
>2894_142_2_0.003%
MHPCLQRFAHLLWHHCGSGSGS
>2895_142_2_0.003%
MHRCITDFATLCLYLCGSGSGS
>2896_142_2_0.003%
MYECLYNLIQTVCGSGSGS
>2897_142_2_0.003%
MHGCLVQFVSLLYDSRGSGSGS
>2898_142_2_0.003%
MHRCFHELIERLYPYCGSGSGS
>2899_142_2_0.003%
MHVCLEGYVTLLLVKCGSGSGS
>2900_142_2_0.003%
MHQCFYNAISLVCSHLCGSGSGS
>2901_142_2_0.003%
MPVCLQNFWLLIYSSCGSGSGS
>2902_142_2_0.003%
MHECLLNLSHLLLIELCGSGSGS
>2903_142_2_0.003%
MQLCITIAWILLVSCCGSGSGS
>2904_142_2_0.003%
MHWCLTNFLSTYIQHQCGSGSGS
>2905_142_2_0.003%
MHLCCHSFALTVLKGWCGSGSGS
>2906_142_2_0.003%
MHECLTLLVASIAIFCGSGSGS
>2907_142_2_0.003%
MHECTLSLVTLLLVTCGSGSGS
>2908_142_2_0.003%
MPSSRSSRRCCGSGSGS
>2909_142_2_0.003%
MHRCPQELLYLFALYFCGSGSGS
>2910_142_2_0.003%
MLIVDLVHSCGSGSGS
>2911_142_2_0.003%
MGECLTQYWQLVYAVTCGSGSGS
>2912_142_2_0.003%
MHTTHSNPCGSGSGS
>2913_142_2_0.003%
MHRCLEHTWTLIYMNICGSGSGS
>2914_142_2_0.003%
MNQCLSELWSLFLCGSGSGS
>2915_142_2_0.003%
MYYQSNLHTCGSGSGS
>2916_142_2_0.003%
MHSCLVALLSLYSSAICGSGSGS
>2917_142_2_0.003%
MAECVTLFWSSLMSYSCGSGSGS
>2918_142_2_0.003%
MHKCLESVLLVLYYSCGSGSGS
>2919_142_2_0.003%
MHRCISHYTCGSGSGS
>2920_142_2_0.003%
MYRCLTSLWSVALMSCGSGSGS
>2921_142_2_0.003%
MNKCLEAFVILLCSTCGSGSGS
>2922_142_2_0.003%
MVQCLTNLWVLSLSLCGSGSGS
>2923_142_2_0.003%
MHECLFHLIVTGFKVCCGSGSGS
>2924_142_2_0.003%
MHKCLSSLITLFATGCGSGSGS
>2925_142_2_0.003%
MHSCLCSFLPQLLRYCGSGSGS
>2926_142_2_0.003%
MCYLSPNSCGSGSGS
>2927_142_2_0.003%
MHLCLYTFLVNFYPKCGSGSGS
>2928_142_2_0.003%
MHGCLQSLWSLWYLHRGSGSGS
>2929_142_2_0.003%
MHLCLHELICPLVTLYCGSGSGS
>2930_142_2_0.003%
MFCLFPDTEIWYYHLCGSGSGS
>2931_142_2_0.003%
MHECLYDLFLSLYETRGSGSGS
>2932_142_2_0.003%
MHSCLLELVQAYIVLCGSGSGS
>2933_142_2_0.003%
MHECLYNLILPIMCGSGSGS
>2934_142_2_0.003%
MSPCVQNYWYNISFLLCGSGSGS
>2935_142_2_0.003%
MYQCLNDLLHSYFTLKCGSGSGS
>2936_142_2_0.003%
MFRSLCLELACGSGSGS
>2937_142_2_0.003%
MFVLPNNQLPCGSGSGS
>2938_142_2_0.003%
MHFCMTFLSLVFNSTCGSGSGS
>2939_142_2_0.003%
MHYCLNAFVQLISEHCGSGSGS
>2940_142_2_0.003%
MSCTNYITCGSGSGS
>2941_142_2_0.003%
MHQCVYDLFHVLCGSGSGS
>2942_142_2_0.003%
MHTCLTNFFTDVFRKTCGSGSGS
>2943_142_2_0.003%
MHGCVSDLWFTCWLKLCGSGSGS
>2944_142_2_0.003%
MKPTWWQIILFGEYGYCGSGSGS
>2945_142_2_0.003%
MSRCLTSLWVSLYVRCGSGSGS
>2946_142_2_0.003%
MHKCTYDLTRTLLEYCGSGSGS
>2947_142_2_0.003%
MHKCLVDLLCSLCGSGSGS
>2948_142_2_0.003%
MHPCLTAFWSTICGSGSGS
>2949_142_2_0.003%
MHGCLTNLLYTSFLWHCGSGSGS
>2950_142_2_0.003%
MHYCVQMLLESCLVNCGSGSGS
>2951_142_2_0.003%
MRSFWTFQIAIGSPFCGSGSGS
>2952_142_2_0.003%
MVRCLSDLWALVYCGSGSGS
>2953_142_2_0.003%
MVCVSEILYSMAHRATCGSGSGS
>2954_142_2_0.003%
MPAFSPCCGSGSGS
>2955_142_2_0.003%
MHECLHRFWIAVATMCGSGSGS
>2956_142_2_0.003%
MHVCLQDFLSIALACGSGSGS
>2957_142_2_0.003%
MHCLANTVSLYYLWFCGSGSGS
>2958_142_2_0.003%
MHECVYGLLITFVRLKCGSGSGS
>2959_142_2_0.003%
MHLCLTDLFVTVYKLHCGSGSGSGS
>2960_142_2_0.003%
MCLAFAVNCGSGSGS
>2961_142_2_0.003%
MHQCLTALFLKVCGSGSGS
>2962_142_2_0.003%
MHLCLLNLTLLLCGSGSGS
>2963_142_2_0.003%
MHQCIYNLILTWSCGSGSGS
>2964_142_2_0.003%
MTPDFSGCLAFLRNACGSGSGS
>2965_142_2_0.003%
MSHCLENFWLTILCGSSSGS
>2966_142_2_0.003%
MHQCLTKFAHVLVMLKCGSGSGS
>2967_142_2_0.003%
MHYCLSNTIGLYLRWCGSGSGS
>2968_142_2_0.003%
MHECIYQLTRSLLTYCGSGSGS
>2969_142_2_0.003%
MSLNCVPVCGSGSGS
>2970_142_2_0.003%
MTVCVYDLLLFLLLFCGSGSGS
>2971_142_2_0.003%
MSRCMTDLWTVLASKCCGSGSGS
>2972_142_2_0.003%
MHYCLHVLITLYCGSGSGS
>2973_142_2_0.003%
MLTLFPQFCGSGSGS
>2974_142_2_0.003%
MSLFQFKWYHLIPLLCGIGSGS
>2975_142_2_0.003%
MAACITLFLHFLLTLCGSGSGS
>2976_142_2_0.003%
MHQCLYNFVLMFGSGSGS
>2977_142_2_0.003%
MHACLVSLFHTYCSSCGSGSGS
>2978_142_2_0.003%
MHSCVSELLATYANLLCGSGSGS
>2979_142_2_0.003%
MHQCLYHLIMLYCGSGSGS
>2980_142_2_0.003%
MSMCLSSLWISFYNHCGSGSGS
>2981_142_2_0.003%
MHECLSYLFLPFLTICGSGSGS
>2982_142_2_0.003%
MHECLTSFWICYNKLCGSGSGS
>2983_142_2_0.003%
MYACLTNLILYCGSGSGS
>2984_142_2_0.003%
MSQCVTMLWDILINSCGSGSGS
>2985_142_2_0.003%
MSSCLTSFWQQLYRHCGSGSGS
>2986_142_2_0.003%
MHYCLSSLYWIFSDYRCGSGSGS
>2987_142_2_0.003%
MNCLTDWLTTVLLYSCGSGSGS
>2988_142_2_0.003%
MSQCLENFWLTILCGSGSGS
>2989_142_2_0.003%
MHECMYSFMQTLALSCGSGSGS
>2990_142_2_0.003%
MHLCLHNFFSSIMCGSGSGS
>2991_142_2_0.003%
MHLCLTAFVQLISYSCGSGSGS
>2992_142_2_0.003%
MQYCLPCWLTFCGSGSGS
>2993_142_2_0.003%
MTPDFSGFLAVLRNACGSGSGS
>2994_142_2_0.003%
MRPCLTELWISFAHFCGSGSGS
>2995_142_2_0.003%
MHYCCTSLWTNIILICGSGSGS
>2996_142_2_0.003%
MSRCLTLWSIVLHSCGSGSGS
>2997_142_2_0.003%
MHLCLEALAYRFIIACGSGSGS
>2998_142_2_0.003%
MGLEGDIHMSHCLENFWLTILCGSGSGS
>2999_142_2_0.003%
MHPCLTGFWLMFTDCYCGSGSGS
>3000_142_2_0.003%
MDTLYLKLRKYWYGFCGSGSGS
>3001_142_2_0.003%
MTYFDVYASFFYELRQRSGS
>3002_142_2_0.003%
MTPDFPGFLAFLRNACGSGSGS
>3003_142_2_0.003%
MHLCLASFLTLICGSGSGS
>3004_142_2_0.003%
MHQCLSHLLSHLLIPCGSGSGS
>3005_142_2_0.003%
MHHCLTGLITLCYTYCGSGSGS
>3006_142_2_0.003%
MHLCLSRLFIMLYKNSCGSGSGS
>3007_142_2_0.003%
MHLCLYNLFVIHSSCGSGSGS
>3008_142_2_0.003%
MHLCLTDLWTNMWYLCGSGSGS
>3009_142_2_0.003%
MFSVWNPFVFKCGSGSGS
>3010_142_2_0.003%
MHWCVATLWTNFYSYCGSGSGS
>3011_142_2_0.003%
MYSLSTLCGSGSGS
>3012_142_2_0.003%
MHQCLVELWTNLLCGSGSGS
>3013_142_2_0.003%
MSLCLENFWLTILCGSGSGS
>3014_142_2_0.003%
MGQCLQEFLTVLLHNCGSGSGS
>3015_142_2_0.003%
MSPCLSWLLILHALWCGSGSGS
>3016_142_2_0.003%
MHECLTDLIRYLIACGSGSGS
>3017_142_2_0.003%
MHLCLTELFVTVYKLHCGSGSGS
>3018_142_2_0.003%
MSHCLENFWRTILCGSGSGS
>3019_142_2_0.003%
MHECLFLFATNIVLVCGSGSGS
>3020_142_2_0.003%
MYECLTNLIVHLVDNCGSGSGS
>3021_142_2_0.003%
MHACLSEFMYTWFSCRCGSGSGS
>3022_142_2_0.003%
MHLCLTNWWMGAWHFCGSGSGS
>3023_142_2_0.003%
MHWCLADFWTRMLDECGSGSGS
>3024_142_2_0.003%
MHLCLYLARLVYATCGSGSGS
>3025_142_2_0.003%
MHECLFSFALCWSHCGSGSGS
>3026_142_2_0.003%
MSECLTAFWLLLVTKCGSGSGS
>3027_142_2_0.003%
MDPSANWNLVLLTCGSGSGS
>3028_142_2_0.003%
MHRCLHNLVITVCGSGSGS
>3029_142_2_0.003%
MYQCLTDLVHMFYQRGSGSGS
>3030_142_2_0.003%
MSVCVILSSTQLQSCGSGSGS
>3031_142_2_0.003%
MTCDIDLLAALLSLCCGSGSGS
>3032_142_2_0.003%
MLRSLIRKYWLGFSTDCGSGSGS
>3033_142_2_0.003%
MHRCLLTFVVTAYNVCGSGSGS
>3034_142_2_0.003%
MWFVCSFFKVLLWSICGSGSGS
>3035_142_2_0.003%
MHFCLSHFVTSLIKTCGSGSGS
>3036_142_2_0.003%
MHSCLVELTIILASYCGSGSGS
>3037_142_2_0.003%
MHECLYSSFCLLIGSCGSGSGS
>3038_142_2_0.003%
MHACLYNLCLLYCGSGSGS
>3039_142_2_0.003%
MHPCLIDLFLFVCGSGSGS
>3040_142_2_0.003%
MHQCLSHFAGCFLHICGSGSGS
>3041_142_2_0.003%
MHACLYSLWLIVVKECGSGSGS
>3042_142_2_0.003%
MHYCLSTFLSAAMYDLCGSGSGS
>3043_142_2_0.003%
MHACLTNYWVLACWSCGSGSGS
>3044_142_2_0.003%
MPVTVILYCGSGSGS
>3045_142_2_0.003%
MHACLQNLLVRYAILCGSGSGS
>3046_142_2_0.003%
MHQCLTGLWMSYWPRCGSGSGS
>3047_142_2_0.003%
MHGCLTELWMALYGQCGSGSGS
>3048_142_2_0.003%
MKECLFQFVCLICGSGSGS
>3049_142_2_0.003%
MHYCCVYVQSVYVYLCGSGSGS
>3050_142_2_0.003%
MQYCLHNLIALITSLDCGSGSGS
>3051_142_2_0.003%
MHQCLYDLFAQYVLIHCGSGSGS
>3052_142_2_0.003%
MAISWTWLTLYYGYPCGSGSGS
>3053_142_2_0.003%
MPPTTTKISCGSGSGS
>3054_142_2_0.003%
MHQCTTAVCELLFSWCGSGSGS
>3055_142_2_0.003%
MTPDFSGFLAFLRYACGSGSGS
>3056_142_2_0.003%
MSVCLADFWVNFYNLCGSGSGS
>3057_142_2_0.003%
MSPCLENFWLTILCGSGSGS
>3058_142_2_0.003%
MQECLTKLWDLMYICGSGSGS
>3059_142_2_0.003%
MHQCLYNLALLIVENCGSGSGS
>3060_142_2_0.003%
MYRCLSNLATLFINHCGSGSGS
>3061_142_2_0.003%
MHPCSHDLVSRLLSWYCGSGSGS
>3062_142_2_0.003%
MPPRKIFCYPFCGSGSGS
>3063_142_2_0.003%
MQQCTSNLVNALLVWYCGSGSGS
>3064_142_2_0.003%
MQLWQVSSSWFWLIFCGSGSGS
>3065_142_2_0.003%
MHPCLELLLLTALNVCGSGSGS
>3066_142_2_0.003%
MTDHHCTLLLFLVLCGSGSGS
>3067_142_2_0.003%
MHWCLERLVNQIYTQCGSGSGS
>3068_142_2_0.003%
MHSCLTNVWLNLFRWCGSGSGS
>3069_142_2_0.003%
MHLCLQRLFAAYLSLCGSGSGS
>3070_142_2_0.003%
MSSCLTQFWTSWITHCGSGSGS
>3071_142_2_0.003%
MSECLTCLWTSLYSLCGSGSGS
>3072_142_2_0.003%
MHQCLCNLVSTFLLNCGSGSGS
>3073_142_2_0.003%
MHRCLHSLVLLFYSSCGSGSGS
>3074_142_2_0.003%
MHSCLCTLWLTALLHCGSGSGS
>3075_142_2_0.003%
MLYCPHFLFYDLDLNLCGSGSGS
>3076_142_2_0.003%
MLQSRSSNSCGSGSGS
>3077_142_2_0.003%
MCGVICICLHGTLMHCGSGSGS
>3078_142_2_0.003%
MHACLSTLLACAFAYNCGSGSGS
>3079_142_2_0.003%
MSNCYLLLLLWWLCGSGSGS
>3080_142_2_0.003%
MHSCLQELLISFVTFCGSGSGS
>3081_142_2_0.003%
MPLVSNCCGSGSGS
>3082_142_2_0.003%
MHSCLEAFIQRMLTNCGSGSGS
>3083_142_2_0.003%
MHACLWPMDTACGSGSGS
>3084_142_2_0.003%
MKDCLLRFCLLVFDNCGSGSGS
>3085_142_2_0.003%
MNSILMTCGSGSGS
>3086_142_2_0.003%
MHSCLVSLADMWWSFCGSGSGS
>3087_142_2_0.003%
MHQCLQSLLSAFVVGCCGSGSGS
>3088_142_2_0.003%
MHYCLVSYVLTLNDLCGSGSGS
>3089_142_2_0.003%
MYPCVFLLSYALFCGSGSGS
>3090_142_2_0.003%
MPDYPPLGYCGSGSGS
>3091_142_2_0.003%
MHYCLQDLFTLLYHERCGSGSGS
>3092_142_2_0.003%
MHICLERFILTMCGSGSGS
>3093_142_2_0.003%
MHVCLVRLVQTWCGSGSGS
>3094_142_2_0.003%
MHPCLEALVCTYLRYCGSGSGS
>3095_142_2_0.003%
MPTNSPPNCGSGSGS
>3096_142_2_0.003%
MSHCLENFWLTILCGIGSGS
>3097_142_2_0.003%
MHKCLVDLVTFLSAQCGSGSGS
>3098_142_2_0.003%
MNACQSSLWLMLNLRGSGSGS
>3099_142_2_0.003%
MFLLTLFCGSGSGS
>3100_142_2_0.003%
MVYCLSTFWTILYNCGSGSGS
>3101_142_2_0.003%
MFIPVSCYCGSGSGS
>3102_142_2_0.003%
MHYCLEGLWTSYLYRLCGSGSGS
>3103_142_2_0.003%
MHQCIQFWAYELSNRLCGSGSGS
>3104_142_2_0.003%
MHSCLVELLHLICGSGSGS
>3105_142_2_0.003%
MHACLVHLWSTLALHCGSGSGS
>3106_142_2_0.003%
MHKCACDFISILLACGSGSGS
>3107_142_2_0.003%
MPCLTELWASYYYLCGSGSGS
>3108_142_2_0.003%
MHRCLSYLLSPPWTFCGSGSGS
>3109_142_2_0.003%
MHQCLQTFISGLVFTCGSGSGS
>3110_142_2_0.003%
MHKCLSEYLVTAFAWKCGSGSGS
>3111_142_2_0.003%
MSRCLTVFWQSMACVCGSGSGS
>3112_142_2_0.003%
MLVCLYSWWLAILLLTCGSGSGS
>3113_142_2_0.003%
MSYSTLIELFTCWLNCGSGSGS
>3114_142_2_0.003%
MHRCLSDLVSRLANTCGSGSGS
>3115_142_2_0.003%
MHECLCNLAQVWLCGSGS
>3116_142_2_0.003%
MHLSYTHRDCGSGSGS
>3117_142_2_0.003%
MSSCLATCCGSGSGS
>3118_142_2_0.003%
MSECLTSLIILLCGSGSGS
>3119_142_2_0.003%
MHLCLERFVMQYIRFCGSGSGS
>3120_142_2_0.003%
MPIPRYICGSGSGS
>3121_142_2_0.003%
MHECFHNMIISHISYLCGSGSGS
>3122_142_2_0.003%
MHRCLQLLITSLWINRCGSGSGS
>3123_142_2_0.003%
MHECLVMLAIHLLSCGSGSGS
>3124_142_2_0.003%
MVLCSLLAADLYSYFKCGSGSGS
>3125_142_2_0.003%
MCTRLFSMNCGRGSGS
>3126_142_2_0.003%
MHDCLQRLLVSYLHVCGSGSGS
>3127_142_2_0.003%
MSYCLTVFWNTMWKYCGSGSGS
>3128_142_2_0.003%
MDYCLTRLIQTLYHQCGSGSGS
>3129_142_2_0.003%
MHRCLIETMWTIQYYCGSGSGS
>3130_142_2_0.003%
MPPTSSACGSGSGS
>3131_142_2_0.003%
MHPCLVDFLLLSLRYCGSGSGS
>3132_142_2_0.003%
MYECMYNLVCLFCGSGSGS
>3133_142_2_0.003%
MHRCLQYLVDHWVSYCGSGSGS
>3134_142_2_0.003%
MHECLLNAFHALTVWCGSGSGS
>3135_142_2_0.003%
MHPCLTDFIKIIVESCGSGSGS
>3136_142_2_0.003%
MSLFLDWRGLLPFAKCGSGSGS
>3137_142_2_0.003%
MAACLTDLWFRVIATCGSGSGS
>3138_142_2_0.003%
MHECLQRLLVSYLHACGSGSGS
>3139_142_2_0.003%
MFPDTCWLLLLIRGSGSGS
>3140_142_2_0.003%
MHACLHDLVRTFVWQCGSGSGS
>3141_142_2_0.003%
MYYLDTLFQSWNCGSGSGS
>3142_142_2_0.003%
MSLFLDWWRGLLPFAKCGSGSGSGS
>3143_142_2_0.003%
MHVCLSDLTALLVGYACGSGSGS
>3144_142_2_0.003%
MCVRICGSCGSGSGS
>3145_142_2_0.003%
MHECLYHAMYLICGSGSGS
>3146_142_2_0.003%
MTFCIVYLWLIWMCGSGSGS
>3147_142_2_0.003%
MSLCLTQLWSLWLNFECGSGSGS
>3148_142_2_0.003%
MSCYFPSYLYNFGFSCGSGSGS
>3149_142_2_0.003%
MHRCLEELMATLLTSFCGSGSGS
>3150_142_2_0.003%
MSVRFILLIYASLCGSGSGS
>3151_142_2_0.003%
MHECLSTLVLTFLQCGSGSGS
>3152_142_2_0.003%
MHECLTYLWMLCGSGSGS
>3153_142_2_0.003%
MHECACTVNLLLSFYCGSGSGS
>3154_142_2_0.003%
MHRCLIDLWHICQLYCGSGSGS
>3155_142_2_0.003%
MNRCITELFVLYIACCGSGSGS
>3156_142_2_0.003%
MHSCVSTLWTSMWWHCGSGSGS
>3157_142_2_0.003%
MHSCLVDLIIVICGSGSGS
>3158_142_2_0.003%
MHPCVSNLWTVILSRFGSGSGS
>3159_142_2_0.003%
MATTSPSMTKTTTETACGSGSGS
>3160_142_2_0.003%
MWRRFLCGSGSGS
>3161_142_2_0.003%
MHQCLERYVSIYLNVWCGSGSGS
>3162_142_2_0.003%
MHTCLVHFVIIVSNCGSGSGS
>3163_142_2_0.003%
MHKCLQSFVALLLSSCGSGSGS
>3164_142_2_0.003%
MHECLTSLWLTCMFYGCGSGSGS
>3165_142_2_0.003%
MYACLTALAMYLAYCGSGSGS
>3166_142_2_0.003%
MWTCLLLFGWSLWAYCGSGSGS
>3167_142_2_0.003%
MHGCLVDLVHLFCGSGSGS
>3168_142_2_0.003%
MSCLYVLLTDLEWLSCGSGSGS
>3169_142_2_0.003%
MHECLSSFWESWLTVCGSGSGS
>3170_142_2_0.003%
MHQCLASFLVITIKHCCGSGSGS
>3171_142_2_0.003%
MHECVHNFIVLYMSPVCGSGSGS
>3172_142_2_0.003%
MHRCLTDLLHAFISRCGSGSGS
>3173_142_2_0.003%
MTIVQNMWNLYLKGFYCGSGSGS
>3174_142_2_0.003%
MHLCLYNLCHLMCGSGSGS
>3175_142_2_0.003%
MHFCLNVFEIYLLCCGSGSGS
>3176_142_2_0.003%
MHECLHGLLVVLYRCGSGSGS
>3177_142_2_0.003%
MCLRTRPVVCGSGSGS
>3178_142_2_0.003%
MVLCDLLADKLYRKVVCGSGSGS
>3179_142_2_0.003%
MSLTRWAWLDDMWFGSGSGS
>3180_142_2_0.003%
MHRCFQDLLQHLLCGSGSGS
>3181_142_2_0.003%
MHPCLESLMSLVIHSCGSGSGS
>3182_142_2_0.003%
MTPDFSWFLAFLRNACGSGSGS
>3183_142_2_0.003%
MPTLSCSAFCGSGSGS
>3184_142_2_0.003%
MHACLVQLVWTSYMRCGSGSGS
>3185_142_2_0.003%
MPDSPSNCCGSGSGS
>3186_142_2_0.003%
MYLLADITSCGSGSGS
>3187_142_2_0.003%
MLVFRGGSCGSGSGS
>3188_142_2_0.003%
MHVCLTEYMSLMWTLNCGSGSGS
>3189_142_2_0.003%
MFKPLLGNLCGSGSGS
>3190_142_2_0.003%
MSSRSVQFPCGSGSGS
>3191_142_2_0.003%
MAECLSNLFTFVFPCGSGSGS
>3192_142_2_0.003%
MHPCLTNFWLTIFGSGSGS
>3193_142_2_0.003%
MHTLQSWISALVTGFCGSGSGS
>3194_142_2_0.003%
MRHNCTISVDCGSGSGS
>3195_142_2_0.003%
MHICLSNLLVTYIQSCGSGSGS
>3196_142_2_0.003%
MAFSTCLLLTVAFFLCGSGSGS
>3197_142_2_0.003%
MVLTLFCGSGSGS
>3198_142_2_0.003%
MSVDSNQSPNCGSGSGS
>3199_142_2_0.003%
MSLCILLIVFVHLHFCGSGSGS
>3200_142_2_0.003%
MHQCLERYVSIYLNVCCGSGSGS
>3201_142_2_0.003%
MPHSNLRHNCGSGSGS
>3202_142_2_0.003%
MHHCLTSLWNVLMCGSGSGS
>3203_142_2_0.003%
MQQCFTLLMTQLLFNCGSGSGS
>3204_142_2_0.003%
MCILIRAPIVCGSGSGS
>3205_142_2_0.003%
MSALVDFFSELRQRHGS
>3206_142_2_0.003%
MHQCPVNLWSGFFDACGSGSGS
>3207_142_2_0.003%
MYECMYNLVVIVARSCGSGSGS
>3208_142_2_0.003%
MYQCMSSFWTILFQDCGSGSGS
>3209_142_2_0.003%
MHACLTRAFEQIFLNCGSGSGS
>3210_142_2_0.003%
MHSCLQNLVWAIYINCGSGSGS
>3211_142_2_0.003%
MGSCLTEFWTLIMCGSGSGS
>3212_142_2_0.003%
MPECLANLWVTIANCGSGSGS
>3213_142_2_0.003%
MCLESPNVPNCGSGSGS
>3214_142_2_0.003%
MTVPPWISWLFSLPYCGSGSGS
>3215_142_2_0.003%
MHACVTTFWLACFDKLCGSGSGS
>3216_142_2_0.003%
MSCASVVPNRTCGSGSGS
>3217_142_2_0.003%
MRACLTELITLLYNTHCGSGSGS
>3218_142_2_0.003%
MVVFRVLLSFFCGSGSGS
>3219_142_2_0.003%
MQQCVSDFLQLFLMHCGSGSGS
>3220_142_2_0.003%
MHACLVSLWLLLCGSGSGS
>3221_142_2_0.003%
MHPCLVGLLSLFCGSGSGS
>3222_142_2_0.003%
MLQCLTKLWDSLYRFKCGSGSGS
>3223_142_2_0.003%
MHECLHKLCSAVIYSCGSGSGS
>3224_142_2_0.003%
MSTIRAIFDLYWSGFCGSGSGS
>3225_142_2_0.003%
MHACLSFWVDLCKTCGSGSGS
>3226_142_2_0.003%
MLSVLPTGCGSGSGS
>3227_142_2_0.003%
MHRCTSELLTLILKNYCGSGSGS
>3228_142_2_0.003%
MSHCLENFWLTILCGSGNGS
>3229_142_2_0.003%
MHACLASLFGLLVKCGSGSGS
>3230_142_2_0.003%
MSACLTQLWTLLPYYCGSGSGS
>3231_142_2_0.003%
MHSCVSSLWATWYMLCGSGSGS
>3232_142_2_0.003%
MHVCFLYIVSLFILTCGSGSGS
>3233_142_2_0.003%
MQQCLTSLFMLAFMCGSGSGS
>3234_142_2_0.003%
MHQCLYNLELLLSCGSGSGS
>3235_142_2_0.003%
MTPDSSGFLAFLRNACGRGSGS
>3236_142_2_0.003%
MSRCLTRLWVSLYDRCGSGSGS
>3237_142_2_0.003%
MHCLYNLLLLSVLTCGSGSGS
>3238_142_2_0.003%
MKYCLQSFLMTWLCGSGSGS
>3239_142_2_0.003%
MHQCVTTLFLNWFTACGSGSGS
>3240_142_2_0.003%
MHECLCRFWSTLLNSCGSGSGS
>3241_142_2_0.003%
MSHLCALYLALLLYICGSGSGS
>3242_142_2_0.003%
MFNTVHKSPNSCGSGSGS
>3243_142_2_0.003%
MHPCLHGLVAYLNLCGSGSGS
>3244_142_2_0.003%
MSWPSIWHSCGSGSGS
>3245_142_2_0.003%
MWQEFLGEDFDILLLWCGSGSGS
>3246_142_2_0.003%
MHLCLTSLWDTWAKHWCGSGSGS
>3247_142_2_0.003%
MSALCAFWFWLACGSGSGS
>3248_142_2_0.003%
MRSFDTPWSLFYFRYMCGSGSGS
>3249_142_2_0.003%
MHVCLQSLIEVLMLSCGSGSGS
>3250_142_2_0.003%
MQSIPAFLCGSGSGS
>3251_142_2_0.003%
MHYCLAQVCQTYSRYFCGSGSGS
>3252_142_2_0.003%
MPCLQSIAYSWSVVFCGSGSGS
>3253_142_2_0.003%
MHRCLTELFRVAFANCGSGSGS
>3254_142_2_0.003%
MRLSSPCSTCGSGSGS
>3255_142_2_0.003%
MRECFANLMGHFLKNCGSGSGS
>3256_142_2_0.003%
MLPIPSPNCGSGSGS
>3257_142_2_0.003%
MSLRQRSIAPAHCGSGSGS
>3258_142_2_0.003%
MHVCLCHFWLLMCGSGSGS
>3259_142_2_0.003%
MSTSFRIACGSGSGS
>3260_142_2_0.003%
MHHLDVLDCGSGSGS
>3261_142_2_0.003%
MRQCLSNLFTSYLNFCGSGSGS
>3262_142_2_0.003%
MVSQLTATPFECGSGSGS
>3263_142_2_0.003%
MSTCLNYVWLWLLRKLCGSGSGS
>3264_142_2_0.003%
MILTPLHFMLYCGSGSGS
>3265_142_2_0.003%
MYLQPLVPCSDCGSGSGS
>3266_142_2_0.003%
MHLCLEELLVAFYVRQRQRS
>3267_142_2_0.003%
MNECLHDLLITWQRWACGSGSGS
>3268_142_2_0.003%
MHYCSTNFWELFMHCYCGSGSGS
>3269_142_2_0.003%
MHPFVSNLWTVILSRCGSGSGS
>3270_142_2_0.003%
MQCLQDLVTTWYEHICGSGSGS
>3271_142_2_0.003%
MWSWSWTLDFFMCGSGSGS
>3272_142_2_0.003%
MHQCLVEFFIPLICGSGSGS
>3273_142_2_0.003%
MHECLTLFWLHISGCGSGSGS
>3274_142_2_0.003%
MTPDFSGFLAFFRNACGSGSGS
>3275_142_2_0.003%
MHWCLHGFTILLLSNCGSGSGS
>3276_142_2_0.003%
MHQCLSQLWVMLCGSGSGS
>3277_142_2_0.003%
MLWYLAHWTRFLSECGSGSGS
>3278_142_2_0.003%
MAKPLNMFELWLQSLLCGSGSGS
>3279_142_2_0.003%
MPECLSMFWFTAFQMCGSGSGS
>3280_142_2_0.003%
MHRCLTEFLTSWTMSCGSGSGS
>3281_142_2_0.003%
MNECATGLVLTFYHYYCGSGSGS
>3282_142_2_0.003%
MILSSYFGSGSGS
>3283_142_2_0.003%
MSQCLYDFSLLLISLCGSGSGS
>3284_142_2_0.003%
MQLCASWADKLYLYLRCGSGSGS
>3285_142_2_0.003%
MHYCLTSFFAYVIDHCGSGSGS
>3286_142_2_0.003%
MHQCLHALIVTWACGSGSGS
>3287_142_2_0.003%
MTPDYSGFLAFLRNACGSGSGS
>3288_142_2_0.003%
MHPCLTNIWICLLCGSGSGS
>3289_142_2_0.003%
MSECLTHLWILLCHSCGSGSGS
>3290_142_2_0.003%
MAQCVVRFWTLYPYYCGSGSGS
>3291_142_2_0.003%
MHECVTSLMALCARYFCGSGSGS
>3292_142_2_0.003%
MHYCLASLFTTAYSVKCGSGSGS
>3293_142_2_0.003%
MHLCFEAFMLVITSFCGSGSGS
>3294_142_2_0.003%
MSVLLLLFIFTSWNCGSGSGS
>3295_142_2_0.003%
MSVLLRFGLSMHLFGSGSGS
>3296_142_2_0.003%
MPLPTNFCGSGSGS
>3297_142_2_0.003%
MRKCPTDAWHILFDFLCGSGSGS
>3298_142_2_0.003%
MHSCLSRWFYTAYQLYCGSGSGS
>3299_142_2_0.003%
MHCLMTFWLTICGSGSGS
>3300_142_2_0.003%
MHQCCVNLFEMWLSDCGSGSGS
>3301_142_2_0.003%
MRPTLRHFLHFINLGRCGSGSGS
>3302_142_2_0.003%
MRVLRVWRSICCLFFCGSGSGS
>3303_142_2_0.003%
MKQCLSDFLVSLVQFCGSGSGS
>3304_142_2_0.003%
MHECMVSLWLMYCGSGSGS
>3305_142_2_0.003%
MTECLSQLWILVYQTCGSGSGS
>3306_142_2_0.003%
MHRCLTSLLLLWTSDCGSGSGS
>3307_142_2_0.003%
MHECLTSFCTTLLKICGSGSGS
>3308_142_2_0.003%
MRQCATELVYIWFQFCGSGSGS
>3309_142_2_0.003%
MHQCLTTFVWTWAMSCGSGSGS
>3310_142_2_0.003%
MHKCLSDLLVLLSRCGSGSGS
>3311_142_2_0.003%
MHECLVHYFDLLCGSGSGS
>3312_142_2_0.003%
MHYCIESLFHAIISACGSGSGS
>3313_142_2_0.003%
MTPDFSGVLAFLRNACGSGSGS
>3314_142_2_0.003%
MCGRVGLVIFCIFGCGSGSGS
>3315_142_2_0.003%
MHSCLALLWTNLFCGSGSGS
>3316_142_2_0.003%
MHRCLVSLVHMWHCGSGSGS
>3317_142_2_0.003%
MHSCLCDLLSELYWNCGSGSGS
>3318_142_2_0.003%
MHKCLTSLLSSVAMYCGSGSGS
>3319_142_2_0.003%
MSLCLQQLIYNFSVQYCGSGSGS
>3320_142_2_0.003%
MHNCLANLVALFLKNCGSGSGS
>3321_142_2_0.003%
MVCLLMLVLFYICGSGSGS
>3322_142_2_0.003%
MHSCMSDLFSILIAACGSGSGS
>3323_142_2_0.003%
MHRCMYNLVLLCGSGSGS
>3324_142_2_0.003%
MQLCLSEFWRIGSHFCGSGSGS
>3325_142_2_0.003%
MSRCLTSLWVSLYDRRGSGSGS
>3326_142_2_0.003%
MHQCLAQSISSIMLAFCGSGSGS
>3327_142_2_0.003%
MHPCLEALVCTYLRCGSGSGS
>3328_142_2_0.003%
MHQCLVALFNTFCGSGSGS
>3329_142_2_0.003%
MIRCLSDVWTIVYSHCCGSGSGS
>3330_142_2_0.003%
MHECLYGLILLCGSGS
>3331_142_2_0.003%
MHSCLSSLWDTVITICGSGSGS
>3332_142_2_0.003%
MRPVHPWDNLLFWLFLCGSGSGS
>3333_142_2_0.003%
MHECPANLWLTFCGSGSGS
>3334_142_2_0.003%
MHFCLTQLFHHLVSDYCGSGSGS
>3335_142_2_0.003%
MRHCLTFVEHLYRHCCGSGSGS
>3336_142_2_0.003%
MHQCLVNVFSHYLFRCGSGSGS
>3337_142_2_0.003%
MHSCLVAFVSLAMKYCGSGSGS
>3338_142_2_0.003%
MSVCMSCLFLCCGSGSGS
>3339_142_2_0.003%
MHLCLYNLMTTCWLHCGSGSGS
>3340_142_2_0.003%
MHFCLYEVCLLLCGSGSGS
>3341_142_2_0.003%
MWTFNEWPGRDLLDLCGSGSGS
>3342_142_2_0.003%
MNRCLQNLIELCIHKCGSGSGS
>3343_142_2_0.003%
MQHNPLPICGSGSGS
>3344_142_2_0.003%
MHECFANYMHLILCGSGSGS
>3345_142_2_0.003%
MDPWIWWPEVYWLCGSGSGS
>3346_142_2_0.003%
MSWPMASCGSGRGS
>3347_142_2_0.003%
MHYCVQMLLESWLVNCGSGS
>3348_142_2_0.003%
MHACLMHLFETAVTRYCGSGSGS
>3349_142_2_0.003%
MHRCTCDFLQAFFKHCGSGSGS
>3350_142_2_0.003%
MHQCMESFLISFSSWCGSGSGS
>3351_142_2_0.003%
MHILVSTAFVCGSGSGS
>3352_142_2_0.003%
MGECLSNFIELILQSNCGSGSGS
>3353_142_2_0.003%
MPSCLTDLWSSWWFCGSGSGS
>3354_142_2_0.003%
MHQCLASFWSRCSSKICGSGSGS
>3355_142_2_0.003%
MHRCFASLVHLIQEKWCGSGSGS
>3356_142_2_0.003%
MHVCLQDFFSLVLRQGSGS
>3357_142_2_0.003%
MHECVSNVVKLWFSLCGSGSGS
>3358_142_2_0.003%
MHQCLVSLFLTICGSGSGS
>3359_142_2_0.003%
MSKCLTNLWLNFTFKCGSGSGS
>3360_142_2_0.003%
MAKCFSDLYSHLLYLHCGSGSGS
>3361_142_2_0.003%
MHFCVVNLWNIWFCGSGSGS
>3362_142_2_0.003%
MHPCVTQFWWSIILRCGSGSGS
>3363_142_2_0.003%
MHHCLASFCELLLHTACGSGSGS
>3364_142_2_0.003%
MLCTQWLAYSWASHWRGSGSGS
>3365_142_2_0.003%
MFACILLFLALCGSGSGS
>3366_142_2_0.003%
MSWCLPDYGDFLDVFYCGSGSGS
>3367_142_2_0.003%
MNVLVTRTFVTHTCGSGSGS
>3368_142_2_0.003%
MHSCVTLFTLFLCGSGSGS
>3369_142_2_0.003%
MHECLTNILSFVLRCGSGSGS
>3370_142_2_0.003%
MRQLCDFLIWICGSGSGS
>3371_142_2_0.003%
MHHCLSDFLWISLLSCGSGSGS
>3372_142_2_0.003%
MARCVTQLWLSLSACCGSGSGS
>3373_142_2_0.003%
MHECVHSLLIALIINCGSGSGS
>3374_142_2_0.003%
MHACLVSLVWAYPTWCGSGSGS
>3375_142_2_0.003%
MSHCLEDFWLTILCGSGSGS
>3376_142_2_0.003%
MHKCVYELIVLICGSGSGS
>3377_142_2_0.003%
MHFCLSTFLSTWFIKCGSGSGS
>3378_142_2_0.003%
MSSSLPVHCGSGSGS
>3379_142_2_0.003%
MPSCLTNFWFACMQLCGSGSGS
>3380_142_2_0.003%
MIYMHHSATSHMDYHCGSGSGS
>3381_142_2_0.003%
MFPASCERLLHLIIGLCGSGSGS
>3382_142_2_0.003%
MHQRLYNLARLIVENCGSGSGS
>3383_142_2_0.003%
MFPSTCYLLLQILMYCGSGSGS
>3384_142_2_0.003%
MPLLFCHNLCGSGSGS
>3385_142_2_0.003%
MHECVTYLWHITCVYCGSGSGS
>3386_142_2_0.003%
MPCSNYNCGSGSGS
>3387_142_2_0.003%
MHLCLTSFWHTLYSMCGSGSGS
>3388_142_2_0.003%
MSPKNNYYDFVHNHPVCGSGSGS
>3389_142_2_0.003%
MSHCLENCWLTILCGSGSGS
>3390_142_2_0.003%
MFYVWNPFVFKCGIGSGS
>3391_142_2_0.003%
MHECVYDYVVLLVRQRSGS
>3392_142_2_0.003%
MHECLTGLVRIFLSSCGSGSGS
>3393_142_2_0.003%
MEAHANDSLFVPTHLCGSGSGS
>3394_142_2_0.003%
MHVCLEHFCQLLLCGSGSGS
>3395_142_2_0.003%
MHYCLLRLFSVMVTHCGSGSGS
>3396_142_2_0.003%
MSHCLVNFWLTILCGSGSGS
>3397_142_2_0.003%
MSVFRIFGVCCLRCGSGSGS
>3398_142_2_0.003%
MPSDLCMVPCGSGSGS
>3399_142_2_0.003%
MHQCLTSYVAMYYIVNCGSGSGS
>3400_142_2_0.003%
MTPTWSGFIRFLRSLFGSGSGS
>3401_142_2_0.003%
MLVGSSLYCGSGSGS
>3402_142_2_0.003%
MHWCLGDFFELITSRCCGSGSGS
>3403_142_2_0.003%
MRTADFTCGSGSGS
>3404_142_2_0.003%
MPDLGSCLPFCGSGSGS
>3405_142_2_0.003%
MHECITMLITVYLNSCGSGSGS
>3406_142_2_0.003%
MSSNRPESCGSGSGS
>3407_142_2_0.003%
MRMYIMNCGSGSGS
>3408_142_2_0.003%
MKSCLERLFTTLVTYSCGSGSGS
>3409_142_2_0.003%
MLCSLYTYWYGTNLICGSGSGS
>3410_142_2_0.003%
MHHCLEQFAIWLGLCGSGSGS
>3411_142_2_0.003%
MSHCLENLWLTILCGSGSGS
>3412_142_2_0.003%
MFQLHISIVCGSGSGS
>3413_142_2_0.003%
MSPHDLGLLSCFLCGSGSGS
>3414_142_2_0.003%
MHYCVTTLFLTWFPNCGSGSGS
>3415_142_2_0.003%
MHECFTNLMSLICGSGSGS
>3416_142_2_0.003%
MPRTLDNCGSGSGS
>3417_142_2_0.003%
MHRCLDSAVQSLFLFYCGSGSGS
>3418_142_2_0.003%
MHVCFHDLIILLCLQCGSGSGS
>3419_142_2_0.003%
MSHCLENFWLTILCGSGIGS
>3420_142_2_0.003%
MHRCASDFVSLVWQQYCGSGSGS
>3421_142_2_0.003%
MHLCLAQLFANYFNINCGSGSGS
>3422_142_2_0.003%
MHACLTSLWVCLGCGSGSGS
>3423_142_2_0.003%
MHLCLAAFWRVMYCGSGSGS
>3424_142_2_0.003%
MYCRYHSTYEFLSFSCGSGSGS
>3425_142_2_0.003%
MHACFHKLIDNLINCCGSGSGS
>3426_142_2_0.003%
MHFCLYNLALVYLRQRQRS
>3427_142_2_0.003%
MHKCLTSFAVSVISYCGSGSGS
>3428_142_2_0.003%
MHPCLYDLIWTVALACGSGSGS
>3429_142_2_0.003%
MCICPATYLCGSGSGS
>3430_142_2_0.003%
MQCLSDLWTALARYHCGSGSGS
>3431_142_2_0.003%
MRSRSQLDTITHIICGSGSGS
>3432_142_2_0.003%
MSECLTEVWTTVFLYCGSGSGS
>3433_142_2_0.003%
MHLCLMNLFLMYCGSGSGS
>3434_142_2_0.003%
MQCLSDLWLLLSCGSGSGS
>3435_142_2_0.003%
MLPTNHRSNFSCGSGSGS
>3436_142_2_0.003%
MHRCLTDLIMCCGSGSGS
>3437_142_2_0.003%
MHNCLHDLLVMVWSSTCGSGSGS
>3438_142_2_0.003%
MHTCLTDLWISYLAFGCGSGSGS
>3439_142_2_0.003%
MHECLTNLLSNLIEHCGSGSGS
>3440_142_2_0.003%
MLNVSHLADCGSGSGS
>3441_142_2_0.003%
MHECLASFLSTLMCGSGSGS
>3442_142_2_0.003%
MHLFTTTFWATLFEHYCGSGSGS
>3443_142_2_0.003%
MSSYCSLRQGWISLFCGSGSGS
>3444_142_2_0.003%
MSYCVTQFIDTLYKHCGSGSGS
>3445_142_2_0.003%
MPVCNLLDTWLGITDICGSGSGS
>3446_142_2_0.003%
MHECCANMFMLLLKSCGSGSGS
>3447_142_2_0.003%
MTYCLTSLWLTLTHTACGSGSGS
>3448_142_2_0.003%
MHECLTKFLEPWLCGSGSGS
>3449_142_2_0.003%
MHQCLYNLARLIVNCGSGSGS
>3450_142_2_0.003%
MHYCLQMLMGNLYIFSCGSGSGS
>3451_142_2_0.003%
MHQCFHGFVMSLLSHCGSGSGS
>3452_142_2_0.003%
MHACLEHLMNTLASWCCGSGSGS
>3453_142_2_0.003%
MHRCLESLVYTWFDMCGSGSGS
>3454_142_2_0.003%
MHECLVRFCPTVLDWFCGSGSGS
>3455_142_2_0.003%
MYECLHSAFALLITKCGSGSGS
>3456_142_2_0.003%
MHCLADLIETWYHSCGSGSGS
>3457_142_2_0.003%
MYQCLTALLSLTLEHCGSGSGS
>3458_142_2_0.003%
MSIKPFRLVCGSGSGS
>3459_142_2_0.003%
MHECVHNLLLVLRGSGSGS
>3460_142_2_0.003%
MHVCLTGLLSLYWKQCGSGSGS
>3461_142_2_0.003%
MHECLTFLVHTWLCGSGSGS
>3462_142_2_0.003%
MSLWYIMYTKYLNGFSCGSGSGS
>3463_142_2_0.003%
MRHEHMDTTGCGSGSGS
>3464_142_2_0.003%
MICSWSFYGLRELDDFCGSGSGS
>3465_142_2_0.003%
MHRCLETMVALYYRNCGSGSGS
>3466_142_2_0.003%
MHQCLLAYVNMYFQSCGSGSGS
>3467_142_2_0.003%
MHQCLVQFVQSLINTCGSGSGS
>3468_142_2_0.003%
MHQCLTGLVHLFWQQCGSGSGS
>3469_142_2_0.003%
MHFCLVRLAELYICLCGSGSGS
>3470_142_2_0.003%
MSTNLSSLNCGSGSGS
>3471_142_2_0.003%
MYLCLSRLWANFLHLDCGSGSGS
>3472_142_2_0.003%
MTPDFSGFLAFLSNSCGSGSGS
>3473_142_2_0.003%
MRPNIWWFVYFLHNNCGSGSGS
>3474_142_2_0.003%
MHQCLSDLFARHIWSICGSGSGS
>3475_142_2_0.003%
MYVCLTNFWWLLCGSGSGS
>3476_142_2_0.003%
MSWCDTFAQLLYDYCGSGSGS
>3477_142_2_0.003%
MHVCLHDLVMTLFASCGSGSGS
>3478_142_2_0.003%
MHECLEHLVYLYWCGSGSGS
>3479_142_2_0.003%
MHACLTEFIQKVMQHTCGSGSGS
>3480_142_2_0.003%
MHYCSVNLVNLLISCCGSGSGS
>3481_142_2_0.003%
MHTCLSLLWSHVFEMCGSGSGS
>3482_142_2_0.003%
MKRCLELILTYMSDHCGSGSGS
>3483_142_2_0.003%
MHECLVNFARTMYFGCGSGSGS
>3484_142_2_0.003%
MHQSLYNLARLIVENCGSGSGS
>3485_142_2_0.003%
MFLNEYFQLLYGIEICGSGSGS
>3486_142_2_0.003%
MRYCLSRLWVSLFEHCGSGSGS
>3487_142_2_0.003%
MHQCVVETLILLVATCGSGSGS
>3488_142_2_0.003%
MHECLQALVSLICGSGSGS
>3489_142_2_0.003%
MHPTSYINCGSGSGS
>3490_142_2_0.003%
MHECLTALWLMYTCGSGSGS
>3491_142_2_0.003%
MHPCLTNLCVAWLSICGSGSGS
>3492_142_2_0.003%
MHQCLNNLARLIVENCGSGSGS
>3493_142_2_0.003%
MHQCLAHFLQTVWLCGSGSGS
>3494_142_2_0.003%
MSYSCLVNHCGSGSGS
>3495_142_2_0.003%
MQYCLTAYFVLLMSSCGSGSGS
>3496_142_2_0.003%
MHECLYHFYVTVYHLRFGSGSGS
>3497_142_2_0.003%
MHNCLTTFFETVYKSCGSGSGS
>3498_142_2_0.003%
MYECLSNLFMVFVENPCGSGSGS
>3499_142_2_0.003%
MHYCLQHLMSSFISAYCGSGSGS
>3500_142_2_0.003%
MHECLSSLLVTLMPKFCGSGSGS
>3501_142_2_0.003%
MMYMPQYFTICGSGSGS
>3502_142_2_0.003%
MHECFARAMSSLLASCGSGSGS
>3503_142_2_0.003%
MNPCITRFAQTLYLRFCGSGSGS
>3504_142_2_0.003%
MHYCLLVLFNSTLACCGSGSGS
>3505_142_2_0.003%
MSVFIRLCILLWCGSGSGS
>3506_142_2_0.003%
MHECLVSYWMLLFLSDCGSGSGS
>3507_142_2_0.003%
MSFCLTRLWIFVDQCGSGSGS
>3508_142_2_0.003%
MHPCLTELLLTVCKVCGSGSGS
>3509_142_2_0.003%
MPRCLSSFWMTAIAICGSGSGS
>3510_142_2_0.003%
MRECLATFINTSLILYCGSGSGS
>3511_142_2_0.003%
MRECLLSLFERCVQNLCGSGSGS
>3512_142_2_0.003%
MTPDFSGFLAFLRNACGSGGGS
>3513_142_2_0.003%
MSYCLQGFVDLWLANWCGSGSGS
>3514_142_2_0.003%
MAFCNEWSWSTSLCCCGSGSGS
>3515_142_2_0.003%
MSYFDLYAEALYVRQRQRS
>3516_142_2_0.003%
MPMWLPISCGSGSGS
>3517_142_2_0.003%
MHQCLTALWWYYLMCGSGSGS
>3518_142_2_0.003%
MKYCLQLYLETLIAICGSGSGS
>3519_142_2_0.003%
MHECLYQLCSILWKCGSGSGS
>3520_142_2_0.003%
MHSCLEKFATLFYLACGSGSGS
>3521_142_2_0.003%
MHQCLTDLWLCYYACCGSGSGS
>3522_142_2_0.003%
MLLWCMVLQLFPFCGSGSGS
>3523_142_2_0.003%
MSFCLETFWLNFLSDCGSGSGS
>3524_142_2_0.003%
MQFCVSRLWVTIFTGCGSGSGS
>3525_142_2_0.003%
MGSLHSFLRTLWKGFCGSGSGS
>3526_142_2_0.003%
MHHCLMNLLVIWCGSGSGS
>3527_142_2_0.003%
MHLCTTTFWATLFEHCCGSGSGS
>3528_142_2_0.003%
MHQCLLEFAYTVFHACGSGSGS
>3529_142_2_0.003%
MHQCLLQFWVMLSKHCGSGSGS
>3530_142_2_0.003%
MTPTFGGFLQFLLLHCGSGSGS
>3531_142_2_0.003%
MPDPHKPDCGSGSGS
>3532_142_2_0.003%
MSLCSWLDWYLNIEDTCGSGSGS
>3533_142_2_0.003%
MRFWHQFISLYIKGFECGSGSGS
>3534_142_2_0.003%
MFVCLWLVYLDSCGSGSGS
>3535_142_2_0.003%
MHQCLYSFLVLLQQHCGSGSGS
>3536_142_2_0.003%
MHYCVYSLFVLCSNACGSGSGS
>3537_142_2_0.003%
MHGCLLDLISLWMASCGSGSGS
>3538_142_2_0.003%
MQECFTHLWVMLYNSCGSGSGS
>3539_142_2_0.003%
MFYVWNPFAFKCGSGSGS
>3540_142_2_0.003%
MHSCLVDLLRVYASHSCGSGSGS
>3541_142_2_0.003%
MSQCLTAMWLMFCGSGSGS
>3542_142_2_0.003%
MHECLTRLWTWHTFKCGSGSGS
>3543_142_2_0.003%
MAPPYNYFDVYSFVWLRHGSGS
>3544_142_2_0.003%
MHPCLVSFTVLCAHICGSGSGS
>3545_142_2_0.003%
MHQCLANFWHELSRYCGSGSGS
>3546_142_2_0.003%
MHFCLTNLWWIPFLRTCGSGSGS
>3547_142_2_0.003%
MSHCVSSLWATMFKHCGSGSGS
>3548_142_2_0.003%
MHTCLSTLWEDLFTHCGSGSGS
>3549_142_2_0.003%
MHECLHSLMNLMPWFACGSGSGS
>3550_142_2_0.003%
MHCLYDLIQLYFGSGSGS
>3551_142_2_0.003%
MHECITYAFVILLSHSCGSGSGS
>3552_142_2_0.003%
MHECLYHLICVFTTCGSGSGS
>3553_142_2_0.003%
MSSWFLAASLFDYIWCGSGSGS
>3554_142_2_0.003%
MTPDFSGFLAFLMNACGSGSGS
>3555_142_2_0.003%
MSHCLTELWERWICGSGSGS
>3556_142_2_0.003%
MHKCLTDLMQHLCGSGSGS
>3557_142_2_0.003%
MHSCITQLWGALYKMCGSGSGS
>3558_142_2_0.003%
MHRCLETLVALYYRNCGCGSGSGS
>3559_142_2_0.003%
MHQCLYNLARLIVENCGSGIGS
>3560_142_2_0.003%
MHYCLSSFLITVCVSCGSGSGS
>3561_142_2_0.003%
MHVCLTSLVLLSYKICGSGSGS
>3562_142_2_0.003%
MECHSVWTDLLLYICGSGSGS
>3563_142_2_0.003%
MRCRFLDESRGSGSGS
>3564_142_2_0.003%
MHYCLQSVIALFLDSCGSGSGS
>3565_142_2_0.003%
MHPCLSALWSAVFRSCGSGSGS
>3566_142_2_0.003%
MHPCVVNLFLLYVKYCGSGSGS
>3567_142_2_0.003%
MGKCLSEYWQLWIPHACGSGSGS
>3568_142_2_0.003%
MHCLMSVFTLFYHNACGSGSGS
>3569_142_2_0.003%
MYECLTYVIPLVNKLCGSGSGS
>3570_142_2_0.003%
MHYCLSSFLSHLFDCGSGSGS
>3571_142_2_0.003%
MHPCLTALWSVCWHTFCGSGSGS
>3572_142_2_0.003%
MHHCLVRFAMTYWTLCGSGSGS
>3573_142_2_0.003%
MHLCLDAFVYILVKHCCGSGSGS
>3574_142_2_0.003%
MHSCLTQLFMRYFNLCGSGSGS
>3575_142_2_0.003%
MHVCLETLALKFASYICGSGSGS
>3576_142_2_0.003%
MDPSANWILVLLTCGSGRGS
>3577_142_2_0.003%
MPCTRSNITCGSGSGS
>3578_142_2_0.003%
MQRCLTNLFALLCDTYCGSGSGS
>3579_142_2_0.003%
MHHCLEKLLMTLMVTRCGSGSGS
>3580_142_2_0.003%
MHECLYKLLIIARGSGSGS
>3581_142_2_0.003%
MHECLSVFWLLFCGSGSGS
>3582_142_2_0.003%
MHECLVHLVRIFSCGSGSGS
>3583_142_2_0.003%
MSTCLMNFWVSVLSHCGSGSGS
>3584_142_2_0.003%
MWTCIDSWLTSLTCGSGSGS
>3585_142_2_0.003%
MHQCLTLAIGHLFYAWCGSGSGS
>3586_142_2_0.003%
MPLTLVLICGSGSGS
>3587_142_2_0.003%
MHSCLAALTSMFMQNYCGSGSGS
>3588_142_2_0.003%
MHECLTKACILWICGSGSGS
>3589_142_2_0.003%
MHGCLTSLCGLWFSLCGSGSGS
>3590_142_2_0.003%
MHYCLTSLWRIIHSNCGSGSGS
>3591_142_2_0.003%
MHRCLEETLLMLYNLCCGSGSGS
>3592_142_2_0.003%
MVCLTDLWLIYCGSGSGS
>3593_142_2_0.003%
MHSCLLSLVTLMCAQCGSGSGS
>3594_142_2_0.003%
MAPCLSNLWSLLISTCGSGSGS
>3595_142_2_0.003%
MSVFVRRGSFRHTCGSGSGS
>3596_142_2_0.003%
MHYCLHSYLAVLYHCGSGSGS
>3597_142_2_0.003%
MHQCLSSFLESWSRLCCGSGSGS
>3598_142_2_0.003%
MQCNYRHFEDLWLIYFCGSGSGS
>3599_142_2_0.003%
MHRCLQTLWTIVLTYNCGSGSGS
>3600_142_2_0.003%
MYSADHSCGSGSGS
>3601_142_2_0.003%
MLVCLGIGLLFISCGSGSGS
>3602_142_2_0.003%
MHQCLAHFLEILCLSCGSGSGS
>3603_142_2_0.003%
MHWCLTGLLELYMYDFCGSGSGS
>3604_142_2_0.003%
MRPCLVDLLYTYTSHFCGSGSGS
>3605_142_2_0.003%
MADCFLFGTLWLIDICGSGSGS
>3606_142_2_0.003%
MIVCLSTFWSNFTSCGSGSGS
>3607_142_2_0.003%
MHECLSQLWGACFSLCGSGSGS
>3608_142_2_0.003%
MSQCLHDFIQSLAVFCGSGSGS
>3609_142_2_0.003%
MHPCLEHLMTLWLNCGSGSGS
>3610_142_2_0.003%
MHECLLSLLTLCGSGSGS
>3611_142_2_0.003%
MSLCLFLLLIAFCGSGSGS
>3612_142_2_0.003%
MHACLTNFIVLLCGSGSGS
>3613_142_2_0.003%
MSWCLTNFWVQAATYCGSGSGS
>3614_142_2_0.003%
MHICLHDLMSTYLEEFCGSGSGS
>3615_142_2_0.003%
MHKCFVELLQVLGDYCGSGSGS
>3616_142_2_0.003%
MHRCLEAFVSALICGSGSGS
>3617_142_2_0.003%
MSRCVTGLWIMAWRNCGSGSGS
>3618_142_2_0.003%
MHECLTSFMQLLFGSGSGS
>3619_142_2_0.003%
MTECLTAFWRLCLLRCGSGSGS
>3620_142_2_0.003%
MVLFPVIPCGSGSGS
>3621_142_2_0.003%
MYPTLGFYRFLLSNCGSGSGS
>3622_142_2_0.003%
MSRCLTNLWISSFLSKRGSGSGS
>3623_142_2_0.003%
MQTCLTSYWSSVYMFYCGSGSGS
>3624_142_2_0.003%
MSQCLTNFVALLVRHCGSGSGS
>3625_142_2_0.003%
MHPCLVDFWLLLNISCGSGSGS
>3626_142_2_0.003%
MHPCLVEFLLVVYHNCGSGSGS
>3627_142_2_0.003%
MHACLYNLIQNMCGSGSGS
>3628_142_2_0.003%
MHFCLTSLWVNFARTTCGSGSGS
>3629_142_2_0.003%
MKQCLYNLTVLYLLSSCGSGSGS
>3630_142_2_0.003%
MSYCLTFLLTLSCGSGSGS
>3631_142_2_0.003%
MHECLSSLMSIVIGKCGSGSGS
>3632_142_2_0.003%
MSVLLCFRIGCGSGSGS
>3633_143_1_0.002%
MSLCVLLLFFTLVRMCGSGSGS
>3634_143_1_0.002%
MHPWTTDGWQLINHWCGRGRGS
>3635_143_1_0.002%
MHECLATLWTLYIYGCGSGSGS
>3636_143_1_0.002%
MLYRWLRSSRSNCGSGSGS
>3637_143_1_0.002%
MHECLSNLWLMYLHNFGSGSGS
>3638_143_1_0.002%
MHYCLQTLTALAFFSCGSGSGS
>3639_143_1_0.002%
MLCIIPFLWTYYLLLCGSGSGS
>3640_143_1_0.002%
MPHCIENFWLTSLCGSGSGS
>3641_143_1_0.002%
MCRSLFPDNSCGSGSGS
>3642_143_1_0.002%
MQSCLTSLITNIALACGSGSGS
>3643_143_1_0.002%
MSRVLTELWHNLYLYCGSGSGS
>3644_143_1_0.002%
MSSMSVGPRTFSCGSGSGS
>3645_143_1_0.002%
MRSCDFSLYYLIFPLCCGSGSGS
>3646_143_1_0.002%
MHACLEALWIHVYRSSCGNGSGS
>3647_143_1_0.002%
MSQCLSNLWLTASHFCGSGRGS
>3648_143_1_0.002%
MFPCTVLVLFILAFCGSGSGS
>3649_143_1_0.002%
MSCDLLNLCLLLILLCGSGSGS
>3650_143_1_0.002%
MFRFYIYTRHCGSGSGS
>3651_143_1_0.002%
MQLCLTTFVELLLYSQCGSGSGS
>3652_143_1_0.002%
MQSCLQSFVLLFCGSGSGS
>3653_143_1_0.002%
MTPCLGLFILAYIAICGSGSGS
>3654_143_1_0.002%
MVQSRYACLTCGSGRGS
>3655_143_1_0.002%
MHECIQEFLNVLIHNCGSGSGS
>3656_143_1_0.002%
MSMCTTFLLWWFCNICGSGSGS
>3657_143_1_0.002%
MHQCVQLLSTWIAHHCGSGSGS
>3658_143_1_0.002%
MRVLRCGWLIFRFCGSGSGS
>3659_143_1_0.002%
MRALSQPQHPKTICGSGSGS
>3660_143_1_0.002%
MDFDPIQCGSGSGS
>3661_143_1_0.002%
MRSISIPTFCGSGSGS
>3662_143_1_0.002%
MSVCMDSSGFRQGSGS
>3663_143_1_0.002%
MHMDPAFPCGSGSGS
>3664_143_1_0.002%
MSPCLTAFWLLTYYNCGSGSGS
>3665_143_1_0.002%
MVPCYVRYGPNHCGSGSGS
>3666_143_1_0.002%
MFCWVSLWYILTSYLCGSGSGS
>3667_143_1_0.002%
MACLSWLSLLFTMWHICGSGSGS
>3668_143_1_0.002%
MHSCLIDALLFLCVFSATGAGS
>3669_143_1_0.002%
MLKCVLALLMLYVDSCGSGSGS
>3670_143_1_0.002%
MHLCLELFIARMFFSCGIGSGS
>3671_143_1_0.002%
MSHWPCWLCLIAFYCGSGSGS
>3672_143_1_0.002%
MHQCFARLFLNLQTCCGSGSGS
>3673_143_1_0.002%
MHECLSHLINLIYDTCGSGSGS
>3674_143_1_0.002%
MRLLYSPILESRCISCGSGSGS
>3675_143_1_0.002%
MTHCLRALFLVCAWLCGSGSGS
>3676_143_1_0.002%
MAQCLSKLLWTYYAFSCGSGSGS
>3677_143_1_0.002%
MFDSYTTPCGSGSGS
>3678_143_1_0.002%
MHECVTSLWYLCLLYCGSGSGS
>3679_143_1_0.002%
MYPCEFFLLVFFFYLCGSGSGS
>3680_143_1_0.002%
MPCYEIRWLLSLHSNCGSGSGS
>3681_143_1_0.002%
MGCLFLRMFLNLFYSLCGSGSGS
>3682_143_1_0.002%
MHLCLDSLCHNWIIHLCGSGSGS
>3683_143_1_0.002%
MHECLSSLLILLYGSGSGS
>3684_143_1_0.002%
MHQCLHSFMSNLYMYCGSGSGS
>3685_143_1_0.002%
MEVDIHVCVWFNHPFTCGSGSGS
>3686_143_1_0.002%
MPRRLLLARTLLCCGSGSGS
>3687_143_1_0.002%
MDVWSNYWLSTILSAYCGSGSGS
>3688_143_1_0.002%
MHECLTHLMWLLCGSGSGS
>3689_143_1_0.002%
MRVPRLSCASVCGSGSGS
>3690_143_1_0.002%
MRAPNTLTAYCGSGSGS
>3691_143_1_0.002%
MLSCLVRLYTTYYEICGSGSGS
>3692_143_1_0.002%
MAECLTLLWSVVISSCGSGSGS
>3693_143_1_0.002%
MYLCLSQLWITIATQCGSGSGS
>3694_143_1_0.002%
MHECVVGLCLILCGSGSGS
>3695_143_1_0.002%
MERPLSIPYCGSGSGS
>3696_143_1_0.002%
MTPEFSGFLAFLRNVCGSGSDS
>3697_143_1_0.002%
MDPANCILVLLTCGSGSGS
>3698_143_1_0.002%
MSRRPIPPCGSGGS
>3699_143_1_0.002%
MSHWLEHFWPAILCGSGSVS
>3700_143_1_0.002%
MLFPFLTCCLCGSGSGS
>3701_143_1_0.002%
MFLQHLYHNCGSGSGS
>3702_143_1_0.002%
MHACLYHFFHTIWYPGCGSGSGS
>3703_143_1_0.002%
MLSRLCPPRCGSGSGS
>3704_143_1_0.002%
MLPCLVIVLAILCGSGSGS
>3705_143_1_0.002%
MSPQVQYAVLLSLDSCGSGSGS
>3706_143_1_0.002%
MKVCLTNFLIFLSKCGSGSGS
>3707_143_1_0.002%
MYNTHTFCGSGSGS
>3708_143_1_0.002%
MHYCLVLLVTDWYTDYCGSGSGS
>3709_143_1_0.002%
MRPCFQTLISIMYEKCGSGSGS
>3710_143_1_0.002%
MSYCLTLWSTLFEAHCGSGSGSGS
>3711_143_1_0.002%
MHILTPDCGSGSGS
>3712_143_1_0.002%
MYTSGYGHYSCGSGSGS
>3713_143_1_0.002%
MHTPNTLCGSGSGS
>3714_143_1_0.002%
MYLCLSGLWKLVLSNRCGSGSGS
>3715_143_1_0.002%
MQYCLVSLFSKWFDVGCGSGSGS
>3716_143_1_0.002%
MLSWKDSSSRCGSGSGS
>3717_143_1_0.002%
MYQCTTSLWALLIGQCGSGNGS
>3718_143_1_0.002%
MHQCFSSLVWMIYESCGSGSGS
>3719_143_1_0.002%
MSHCLTELWLIWASHCGSGSGS
>3720_143_1_0.002%
MSVCLTNLGVTFFNGCGSGSGS
>3721_143_1_0.002%
MYYCLNTLVSLVLYNDCGSGSGS
>3722_143_1_0.002%
MHPCLVKFMTLLWTDCGSGSGS
>3723_143_1_0.002%
MHECLTNVWSLLCGSGS
>3724_143_1_0.002%
MVPSYLPCILSAIVVMCGSGSGS
>3725_143_1_0.002%
MHSCLSAAFSLWYRRWCGSGSGS
>3726_143_1_0.002%
MCRYNTHHSICGSGSGS
>3727_143_1_0.002%
MHACLENIWRHALKFYCGSGSGS
>3728_143_1_0.002%
MSQITAGEYTYCGSGSGS
>3729_143_1_0.002%
MAPCLSNLWSLLISTCCSGSGS
>3730_143_1_0.002%
MTSTWPTCGSGSGS
>3731_143_1_0.002%
MSWTPTWFWQFDLLSSCGSGSGS
>3732_143_1_0.002%
MHPCLESLVLTLVKHCGSSSGS
>3733_143_1_0.002%
MFVCLWWVMSDCGSGSGS
>3734_143_1_0.002%
MHECTCSLAYLLYSLCGSGSGSGS
>3735_143_1_0.002%
MHECMSSYVAIPFTHTCASGSGS
>3736_143_1_0.002%
MQHRPLRFFHAVTENCGRGSGS
>3737_143_1_0.002%
MPPCLHTALILVLYICGSGSGS
>3738_143_1_0.002%
MHECLVLITWTFLSLHCGCGSGSGS
>3739_143_1_0.002%
MVTEVSHVDLSHGSCCGSGSGS
>3740_143_1_0.002%
MPMSLVSLLRGSGSGS
>3741_143_1_0.002%
MLIWTDPWICGSGSGS
>3742_143_1_0.002%
MGTCLLLLSLYTAYCACGSGSGS
>3743_143_1_0.002%
MFCLFEYLILLICGSGSGS
>3744_143_1_0.002%
MKVCLIRFFELVLTCGSGSGS
>3745_143_1_0.002%
MHECLHLLMPVCGSGSGS
>3746_143_1_0.002%
MSLFQFKWYHFIPLLCGSGSGS
>3747_143_1_0.002%
MFGLHPFPHCGSGSGS
>3748_143_1_0.002%
MPYHHPRKRGSGSGS
>3749_143_1_0.002%
MSCLLTLVSWSLLYLICGSGSGS
>3750_143_1_0.002%
MHCLYNLATIGTDFCGSGSGS
>3751_143_1_0.002%
MSLCLDNFWLTILCGSGSGS
>3752_143_1_0.002%
MEPTWRGFVNVLQNKCGSGSGS
>3753_143_1_0.002%
MLICSLHYVLALYGFLCGSGSGS
>3754_143_1_0.002%
MHECLTDYVVLFLAYYCGSGSGS
>3755_143_1_0.002%
MVYCLQNLWQTLFGSGSGS
>3756_143_1_0.002%
MYLHRNICGSGSGS
>3757_143_1_0.002%
MTRCLQNLIELCIHKCGSGSGS
>3758_143_1_0.002%
MLIMPPSACGSGSGS
>3759_143_1_0.002%
MSYCLTSLWLNFYCGSGSGS
>3760_143_1_0.002%
MHRCLATLVALFYCNCGSGSGS
>3761_143_1_0.002%
MLALRPMDSESLCGSGSGS
>3762_143_1_0.002%
MQWCMPVALLKRNCGSGSGS
>3763_143_1_0.002%
MPASGRCLMAAFPCCNCGSGSGS
>3764_143_1_0.002%
MGCVLLLPPGCGRGSGS
>3765_143_1_0.002%
MHIGPSTLDLCGSGSGS
>3766_143_1_0.002%
MPLAHSIYCGSGSGS
>3767_143_1_0.002%
MEPCCTVGCGSGSGS
>3768_143_1_0.002%
MHQCLSNFWTSLFSGSGSGS
>3769_143_1_0.002%
MSYLPGTYCGSGSGS
>3770_143_1_0.002%
MPPQDNDHALMLVYNNCGSGSGS
>3771_143_1_0.002%
MHECLAKMFLNCMATCGSGSGS
>3772_143_1_0.002%
MHECLQRLLVSYLHVCGSGRGS
>3773_143_1_0.002%
MPLQSNLSTSYQCGSGSGS
>3774_143_1_0.002%
MWKTARNLESPNCGSGSGS
>3775_143_1_0.002%
MSSHRNSSLCGSGSGS
>3776_143_1_0.002%
MSICPISNCGSGSGS
>3777_143_1_0.002%
MTFCNTFLLLLCIAAAAAS
>3778_143_1_0.002%
MEHNRVVCTYPPHTCGSGSGS
>3779_143_1_0.002%
MHYCAVEIVTLYFRCCGSGSGS
>3780_143_1_0.002%
MSQCLHDLVTLLCQTCGRGSGS
>3781_143_1_0.002%
MFDGRGKPDKLGSGRGS
>3782_143_1_0.002%
MSSCLSNFWTSLYLACGSGSGS
>3783_143_1_0.002%
MLRRWCPKLNWFLSDCGSGSGS
>3784_143_1_0.002%
MSSLTQGWTSWFTHCGGCSGS
>3785_143_1_0.002%
MFPCAFVTALWLITLCGSGSGS
>3786_143_1_0.002%
MHECLYNLLVILSTHCGSGSVS
>3787_143_1_0.002%
MTECVTGYWVSLFFCGSGSGS
>3788_143_1_0.002%
MHKCLSDLLVTLFCGSGSGS
>3789_143_1_0.002%
MHECLYKLLIIAFGSCSVS
>3790_143_1_0.002%
MWCIFSMTFIALLLYCGSGSGS
>3791_143_1_0.002%
MISCINLWFLILLYVCGSGSGS
>3792_143_1_0.002%
MYCCNSLVRCGSGSGS
>3793_143_1_0.002%
MQNADWLVPSGSGSGS
>3794_143_1_0.002%
MRLPPNIDCGSGSGS
>3795_143_1_0.002%
MHYCLHSVMTLLSLKYCGSGSGS
>3796_143_1_0.002%
MHRCLTSWITILINCCGCGSGSGS
>3797_143_1_0.002%
MYRCFSALIVLYINHCGSGSGS
>3798_143_1_0.002%
MSDHLPHPCGSGSGS
>3799_143_1_0.002%
MHKCLVDLLCSLRGSGSGS
>3800_143_1_0.002%
MSHLCLFLSALLLCFCGSGSGS
>3801_143_1_0.002%
MHECLTMFLGSLVFKCGSGSGS
>3802_143_1_0.002%
MSSKLPPIACGSGSGS
>3803_143_1_0.002%
MPTLFNKPSCGSGSGS
>3804_143_1_0.002%
MAPCLWLSFALFLYVCGSGSGS
>3805_143_1_0.002%
MSHCLTSFWQTVMCGSGSGS
>3806_143_1_0.002%
MHQCLYELLKLYLNCGSGSGS
>3807_143_1_0.002%
MSQCLSNLWFTASHSCGTGSGS
>3808_143_1_0.002%
MHACLAGYWLTLHRYLCGSGSGS
>3809_143_1_0.002%
MAVPPCLLIELLILLFCGSGSGS
>3810_143_1_0.002%
MPPMHTTANLPNKCGSGSGS
>3811_143_1_0.002%
MHMSFVTCGSGSGS
>3812_143_1_0.002%
MPSCLSNLWVVAYVFCGSGSGS
>3813_143_1_0.002%
MHQCTSSMWSSVSIRCCGSGSGS
>3814_143_1_0.002%
MKSLPPLLRYLLGFCGSGSGS
>3815_143_1_0.002%
MAVCLLILEYICSMICGSGSGS
>3816_143_1_0.002%
MCVPRSPAFGCGSGSGS
>3817_143_1_0.002%
MEITSNDHMPPDNMDCGSGSGS
>3818_143_1_0.002%
MHQCLMTFWTSWAMSCGSGSGS
>3819_143_1_0.002%
MHQCLYEFLTLYPSWCGSGSGS
>3820_143_1_0.002%
MSQACRNSFMAHNYCGRGSGS
>3821_143_1_0.002%
MHQGLYNLFTNAICGSGGGS
>3822_143_1_0.002%
MSPCLSWLLILHALCCGSGSGS
>3823_143_1_0.002%
MSVLLFIDCGSGSGS
>3824_143_1_0.002%
MALRIVPKPYIDPSCGSGSGS
>3825_143_1_0.002%
MSPFYCLIFIIFRLLCGSGSGS
>3826_143_1_0.002%
MPSNPTNCGSGSGS
>3827_143_1_0.002%
MVECLLSWMLTVLIFCGSGSGS
>3828_143_1_0.002%
MHYCLSNLFVLFLCRNCGSGS
>3829_143_1_0.002%
MWWLLWYGFSDRANCGSGSGS
>3830_143_1_0.002%
MYDCLTNFWSILYHSFGSGSGS
>3831_143_1_0.002%
MPTDHRKYCGSGSGS
>3832_143_1_0.002%
MDVWSNYLLSTILSAFCGSVSCS
>3833_143_1_0.002%
MEPSAHWTLVLLTCGSGSGS
>3834_143_1_0.002%
MHECWHELLVSLCGSGSGS
>3835_143_1_0.002%
MHRCLQELFTTFLSPCGSGSGS
>3836_143_1_0.002%
MPGDLLNFATVIIDACGSGSCS
>3837_143_1_0.002%
MHECLQQIVSLTCQKWCGRGSGS
>3838_143_1_0.002%
MSTSYPVFLELLYLYFCGSGSGS
>3839_143_1_0.002%
MLSVGPNYHCGSGSGS
>3840_143_1_0.002%
MGVCVLLLYLALNTSLCGSGSGS
>3841_143_1_0.002%
MQHQYLHTFGCDLCGSGSGS
>3842_143_1_0.002%
MFSGDIHMSVPTFQDFLLFLQRKCGSGSGS
>3843_143_1_0.002%
MHHCLTDLWFTIYNKCGSGSGS
>3844_143_1_0.002%
MTQCLAQSWGSGFAISCGSGSGS
>3845_143_1_0.002%
MSHCLTHLWFLLMNEYCGSGSGS
>3846_143_1_0.002%
MHPCLVLVWTVSGSGSGS
>3847_143_1_0.002%
MHQCVYQLWESLYLRQRSGS
>3848_143_1_0.002%
MYHCLENFWLTILCACGSGS
>3849_143_1_0.002%
MSHFLSTHIWSVNYCGSGSGS
>3850_143_1_0.002%
MHPCLFHFTQICFSQFCGSGSGS
>3851_143_1_0.002%
MHRCLTNVFLLYLCGSGSGS
>3852_143_1_0.002%
MFPWNSSCSTSCGSGSGS
>3853_143_1_0.002%
MHHCLSSLWLLYVNDCGSGSGS
>3854_143_1_0.002%
MYLCAIATWILCYITRCGSGSGS
>3855_143_1_0.002%
MHECLSALLGLYLLSCVSGSGS
>3856_143_1_0.002%
MAECVSGFWSALYLYCGSGS
>3857_143_1_0.002%
MFQCVTELWLTLYRSCGSGSGS
>3858_143_1_0.002%
MYECFTHYLELLLSSCGSGSGS
>3859_143_1_0.002%
MSHCLSDLWVMLITACGSGSGS
>3860_143_1_0.002%
MGDCWTSLWNHLLSLFCGSGSGS
>3861_143_1_0.002%
MSLRLFLLLIAFCGSGSGS
>3862_143_1_0.002%
MSLFLDGWRGLLPFAKCGSGSGSGSGS
>3863_143_1_0.002%
MLWSYDRSDMHRWNSKCGSGSGS
>3864_143_1_0.002%
MHPNPVYHCGSGSGS
>3865_143_1_0.002%
MHLCLVSLGHPCGSGSGS
>3866_143_1_0.002%
MSSCLTSLWTSILFGSGSGS
>3867_143_1_0.002%
MPPDFSGFLAFLRNACGSGSGS
>3868_143_1_0.002%
MSYLSVLMYCGSGSGS
>3869_143_1_0.002%
MRVLLVLSSYSCGSGSGS
>3870_143_1_0.002%
MQQGVSNGHAWYLRGGRGSGS
>3871_143_1_0.002%
MFPMLTMTSTRSIYCCGSGSGS
>3872_143_1_0.002%
MHECFESLIVKYFLYCGSGSGS
>3873_143_1_0.002%
MPSCLTFWRTLFATYCGSGSGS
>3874_143_1_0.002%
MQPSPDNCGSGSGS
>3875_143_1_0.002%
MWILYTWILSGLHTPHCGSGSGS
>3876_143_1_0.002%
MLSCLFIDILKLLFLCGSGSGS
>3877_143_1_0.002%
MSPCLHNTLLALCGSGSGS
>3878_143_1_0.002%
MRCSHTCPHRPPFLSCGSGSGS
>3879_143_1_0.002%
MFPCIGCVLWAYYMFCGSGSGS
>3880_143_1_0.002%
MSVCLQNLWTAVYIFCGSGSGS
>3881_143_1_0.002%
MYRCLENLLHLWCGSGSGS
>3882_143_1_0.002%
MGTPAFLCRRGRGS
>3883_143_1_0.002%
MLTVRRCMLFHCCGSGSGS
>3884_143_1_0.002%
MTPGFSGFLAFLRNACGSGIGS
>3885_143_1_0.002%
MASCLAAFWTLLYLSSCGSGSGS
>3886_143_1_0.002%
MALRFSFTATFVCGSGSGS
>3887_143_1_0.002%
MHECLTGLILNIWNTCGNGSGS
>3888_143_1_0.002%
MSLFPFRWYHLIPLLCGSGSGS
>3889_143_1_0.002%
MSHCLENFWLTILCVIGSGS
>3890_143_1_0.002%
MHTCLHELWATYVYCGSGSGS
>3891_143_1_0.002%
MFWYLWLPQTWDFETNFGSGSGS
>3892_143_1_0.002%
MHKCLYEVLQTISAHCGSGSGS
>3893_143_1_0.002%
MTNQCALLILEILSTLCGSGSGS
>3894_143_1_0.002%
MLSSLPMIMCGSGSGS
>3895_143_1_0.002%
MHLRVALVVCGSGSGS
>3896_143_1_0.002%
MKICAVYLVTLIANHCCGSGSGS
>3897_143_1_0.002%
MIKCNIGLLLTLALILCGSGSGS
>3898_143_1_0.002%
MHLCLTSFTQLLVSGCGSGSGS
>3899_143_1_0.002%
MHSCLSRLFSMFVDMCGSGSGS
>3900_143_1_0.002%
MSRFLSDLWLMLLKCGSGSGS
>3901_143_1_0.002%
MSHCLDMWPILANCGSGSGS
>3902_143_1_0.002%
MAACLTVFWRTAIAFQCGSGSGS
>3903_143_1_0.002%
MHPCIETFVQLLLTNCGSGSGS
>3904_143_1_0.002%
MHDCLYYRGLRLIETCGSGSGS
>3905_143_1_0.002%
MLYLRSWDPICGSGSGS
>3906_143_1_0.002%
MLVVASYCGSGSGS
>3907_143_1_0.002%
MSHCLANFCMTIMCGSGSGS
>3908_143_1_0.002%
MSVFIRLFCFSCGSGSGS
>3909_143_1_0.002%
MHECLERFAHHNHSCGSGSGS
>3910_143_1_0.002%
MHRCLEYYVFLFMVNCCSGSGS
>3911_143_1_0.002%
MHECPCNLAQVWRCGSGSGS
>3912_143_1_0.002%
MLVPCPTYCGSGSGS
>3913_143_1_0.002%
MNECLHAFALTLCGSGSGS
>3914_143_1_0.002%
MGECLTSFWTLLSYRCCGSGSGS
>3915_143_1_0.002%
MAECLTNLFVAIAQCCGSGSGS
>3916_143_1_0.002%
MSSSIVLTCGSGSGS
>3917_143_1_0.002%
MSSCLRSCPSNLPVCGSGSGS
>3918_143_1_0.002%
MSHCMTRLWELLIMSCGSGSGS
>3919_143_1_0.002%
MHRCMAEVVLLYTRCCGSGSGS
>3920_143_1_0.002%
MPNLPESDHCGSGSGS
>3921_143_1_0.002%
MSRCQTEFIILLSKHCGRGSGS
>3922_143_1_0.002%
MRYTYVASSSLDCGLRHGSGS
>3923_143_1_0.002%
MITSPWFPDNLVAYYYCGRGSGS
>3924_143_1_0.002%
MHRCLAGFWTLVYYGCGSGSGS
>3925_143_1_0.002%
MPSKSACLLCGSGSGS
>3926_143_1_0.002%
MYLTFGFCGSGSGS
>3927_143_1_0.002%
MQHWLYNCATGVYLLCGSGSGS
>3928_143_1_0.002%
MTECLTLISILISTCGSGSGS
>3929_143_1_0.002%
MQRCLANFWACAYVILCGSGSGS
>3930_143_1_0.002%
MSHRLMACGSGSGS
>3931_143_1_0.002%
MHCLHSLFQLLCGSGSGS
>3932_143_1_0.002%
MHMVHTSCCGSGSGS
>3933_143_1_0.002%
MSVWLVFFLEFSSTRCGSGSGS
>3934_143_1_0.002%
MPTCLAILLWSWDALCGSGSGS
>3935_143_1_0.002%
MYLHFLYCGSGSGS
>3936_143_1_0.002%
MSPEDYVESILLVVIACGSGSGS
>3937_143_1_0.002%
MVSGPNHCGSGSGS
>3938_143_1_0.002%
MWTCTSTYLLLLAFLCGSGSGS
>3939_143_1_0.002%
MSRCLTEIWSTILAHGGSGSGS
>3940_143_1_0.002%
MSVLLRFGLAMHRCGSGSGS
>3941_143_1_0.002%
MVQHNRADLCGSGSGS
>3942_143_1_0.002%
MCDQLFDNPCGSGSGS
>3943_143_1_0.002%
MYITNIGLCGSGSGS
>3944_143_1_0.002%
MPPLWCALFVIFDCGSGSGS
>3945_143_1_0.002%
MHYCLERLIKCWFACGSGSGS
>3946_143_1_0.002%
MHACLEALWFHVYRSSCGSGSGS
>3947_143_1_0.002%
MLPTYIPCGSGSGS
>3948_143_1_0.002%
MHACFLNLFTLIATYCGSGSGS
>3949_143_1_0.002%
MSIYCYMYPLFLLLFCGSGSGS
>3950_143_1_0.002%
MPLKRSNCGSGSGS
>3951_143_1_0.002%
MMECLSTLWALYIGHCCGSGSGS
>3952_143_1_0.002%
MLKCIFAFLSDLLSLLCGSGSGS
>3953_143_1_0.002%
MCTRLFPMHCGSGSGS
>3954_143_1_0.002%
MHHCVTNLWLYAMYCGSGSGS
>3955_143_1_0.002%
MLSITFVCGSGSGS
>3956_143_1_0.002%
MALCEYLFLFLVSLFCGSGSGS
>3957_143_1_0.002%
MHASLQYFFDMIAKHYCGSGSGS
>3958_143_1_0.002%
MHECLAKLWFILSRRGSGSGS
>3959_143_1_0.002%
MNLLALCHLHPSFCGSGSGS
>3960_143_1_0.002%
MHRCLSDLLILYVNNCGSGSGS
>3961_143_1_0.002%
MQGGTGSSPYCGSYPYDVPGYAGSGS
>3962_143_1_0.002%
MLRCVIWDTLAIFLALCGSGSGS
>3963_143_1_0.002%
MHSCLYSLMLAVQDFVCGSGSGS
>3964_143_1_0.002%
MHECLQGYASLLLRCGSGSGS
>3965_143_1_0.002%
MHTCLQAAFESIFKYCGSGSGS
>3966_143_1_0.002%
MLCTYLPDLNACGSGSGS
>3967_143_1_0.002%
MRPNYALHSQCGSGSGSGS
>3968_143_1_0.002%
MHECLSALLTKFFATCGSSSGS
>3969_143_1_0.002%
MFEQIPLNFGSGIGS
>3970_143_1_0.002%
MLFLCPGTICGSGSGS
>3971_143_1_0.002%
MVCRLTSPPGNCGSGSGS
>3972_143_1_0.002%
MSLCVTQLWVLYATFCGSGSGS
>3973_143_1_0.002%
MHQCSYNLARLIVENCGSGSGS
>3974_143_1_0.002%
MSRCLTILRVSLYARCGSGSGS
>3975_143_1_0.002%
MWNIIPEHTPYCGSGSGS
>3976_143_1_0.002%
MHQCLYSLVNCLHTYACGSGSGS
>3977_143_1_0.002%
MLPCLSAFWGNFMLNCGSGSGS
>3978_143_1_0.002%
MMFGRMMRICLSFGSGSGS
>3979_143_1_0.002%
MIPRLTFLWFRAYTVYCGSGSGS
>3980_143_1_0.002%
MHTCLSDLFTLIYECCCSGRGS
>3981_143_1_0.002%
MSLPPLYLCGSGSGS
>3982_143_1_0.002%
MHACLQTLVSSWLIYCGSGSGSGS
>3983_143_1_0.002%
MSKCLSEFWQRWINFGSGSGS
>3984_143_1_0.002%
MYHPILPCGSGSGS
>3985_143_1_0.002%
MHSIELRYITCGSGSGS
>3986_143_1_0.002%
MCGSPIYFTCGSGSGS
>3987_143_1_0.002%
MRTCSPAVCGSGSGS
>3988_143_1_0.002%
MHLCLTGFWERVFSKFGSGSGS
>3989_143_1_0.002%
MSQCVTKLWSTFFHCGRGSGS
>3990_143_1_0.002%
MHECLTLFAACLFLYCGSGSGS
>3991_143_1_0.002%
MRPVLCSICGSGSGS
>3992_143_1_0.002%
MHECLYRFWIAVATMCGSGSGS
>3993_143_1_0.002%
MHACAYDYITIILAHFCGSGSGS
>3994_143_1_0.002%
MHQCESNLWSNFFSLCGSGSGS
>3995_143_1_0.002%
MQSCLPDVWHLLIGWYCGSGSGS
>3996_143_1_0.002%
MPANTMMRSITPPALCGSGSGS
>3997_143_1_0.002%
MHFCLTLVLIAYRGCGSGSGS
>3998_143_1_0.002%
MYPCMPICHLFLSCGSGSGS
>3999_143_1_0.002%
MALSPPNPLCGSGSGS
>4000_143_1_0.002%
MPHLNNLDCGSGSGS
>4001_143_1_0.002%
MAQCVTNLRVTILCGSGSGS
>4002_143_1_0.002%
MSTCCEFTESSVCGSGSGS
>4003_143_1_0.002%
MNKRITNDLVYPGCGICGSGSGS
>4004_143_1_0.002%
MSHYSNPNSPSCGSGSGS
>4005_143_1_0.002%
MHWCLTNLVSLDINHCGSGRGS
>4006_143_1_0.002%
MKECLVSWVSTIYMRCGSGSGS
>4007_143_1_0.002%
MSVHRRSLDCGSGSGS
>4008_143_1_0.002%
MPLSYGPSHCGSGSGS
>4009_143_1_0.002%
MTRTLCVLTFIWLLICGSGSGS
>4010_143_1_0.002%
MSLCLLYLAVAVTILCGSGSGS
>4011_143_1_0.002%
MYASMHQCPDKPTRSCGSGSGS
>4012_143_1_0.002%
MSAYLAYLCGSGSGS
>4013_143_1_0.002%
MRCPEYHKHSSLLNCGSGSGS
>4014_143_1_0.002%
MHECLYNLISFASSCCSGSGS
>4015_143_1_0.002%
MSYCLTQLWRTFSLSCGSGSGS
>4016_143_1_0.002%
MFHPNKLALCGSGSGS
>4017_143_1_0.002%
MSLFQFKWFHLIPLLCGSGSGS
>4018_143_1_0.002%
MSHRLTHLWVLLMNEYCGSGSGS
>4019_143_1_0.002%
MHSCLSNFWDAIAKSVCGSGRGS
>4020_143_1_0.002%
MHFCLVQLFSRFVSNCGSGSGS
>4021_143_1_0.002%
MHECISNFWLVLFQRNCGSGSGS
>4022_143_1_0.002%
MSECLCNLCVVLFDKCGSGSGS
>4023_143_1_0.002%
MQCLTMRPSMLLAHHCGSGSGS
>4024_143_1_0.002%
MDLYLSYCGSGSGS
>4025_143_1_0.002%
MPACVVALLFRRLSASGAGSGS
>4026_143_1_0.002%
MQLPSNHSTCLKCGSGSGS
>4027_143_1_0.002%
MSFCLTSLWLNCYITCCGSGSGS
>4028_143_1_0.002%
MHYYMSGYINTCLYKWCGCGSGS
>4029_143_1_0.002%
MFVRPYCFLTIPCGSGSGS
>4030_143_1_0.002%
MCAGLYSMHLCNTFDCGSGSGS
>4031_143_1_0.002%
MHECLPRLWLSLVTHCGSGSGS
>4032_143_1_0.002%
MHRCLSSLVGALVSACGSGSGS
>4033_143_1_0.002%
MSQCLTNLVSQILLKCGSGSGS
>4034_143_1_0.002%
MCYYRYKYTGNNCGSGSGS
>4035_143_1_0.002%
MHQCFHDLLSLWSNCGSGSGS
>4036_143_1_0.002%
MPLTLAFCGSGSGS
>4037_143_1_0.002%
MRFGLFFCGSGSGS
>4038_143_1_0.002%
MSSWAGSLCGSFSGS
>4039_143_1_0.002%
MLVCYLLFKLYILVNCGSGSGS
>4040_143_1_0.002%
MHQCLTGLVHLFWQHCGSGSGS
>4041_143_1_0.002%
MRLDLDNICGSGSGS
>4042_143_1_0.002%
MHHCLVSFWTVICGSGSGS
>4043_143_1_0.002%
MYTSNSHHPNCGSGSGS
>4044_143_1_0.002%
MYPTVALVQLHCGSGSGS
>4045_143_1_0.002%
MAECLTNLIGHCLRKCGSGSGS
>4046_143_1_0.002%
MTPDFSGFLAFLSNACGSVSGS
>4047_143_1_0.002%
MGECLTRLWLTALFECGSGSGS
>4048_143_1_0.002%
MHECLALLWFACYSQCGSGSGS
>4049_143_1_0.002%
MLAICWDATELVLLMCGSGSGS
>4050_143_1_0.002%
MHECLVSLFIGCVLCGSGSGS
>4051_143_1_0.002%
MFPCLGLLILALCGSGSGS
>4052_143_1_0.002%
MSRCLTELWHNLYLYCGSGCGS
>4053_143_1_0.002%
MHTHTSVCGIGSGS
>4054_143_1_0.002%
MSAPCCQSLCCGSGSGS
>4055_143_1_0.002%
MSPCMSDRFLPGGGCGSGSGS
>4056_143_1_0.002%
MFRCLILSYLVWSFICGSGSGS
>4057_143_1_0.002%
MHVCLSSFVETLLNCGSGSGS
>4058_143_1_0.002%
MHQCLYNMALLLSCGSGSGS
>4059_143_1_0.002%
MSVFWVSLSLRQRQGS
>4060_143_1_0.002%
MSLCTCHISTQLPDCGSGSGS
>4061_143_1_0.002%
MHAWVSNFCLVWYILLCGSGSSS
>4062_143_1_0.002%
MSCRYPVDIALCGSGSGS
>4063_143_1_0.002%
MSSCLAQFWTSGFTHCGSGSGS
>4064_143_1_0.002%
MHGWLHGLVITMSCGSGGGS
>4065_143_1_0.002%
MSQCPSNLWLTATHFCGSGSGS
>4066_143_1_0.002%
MSGHCIILTFLFDYCCGSGSGS
>4067_143_1_0.002%
MFPCSMWRWYYHLPMVCGSGSGS
>4068_143_1_0.002%
MYSCLQQFFTLLCGSGSGS
>4069_143_1_0.002%
MGTSNDLFISVLIPICGSGSGS
>4070_143_1_0.002%
MHEMHPQSLPNCGSGSGS
>4071_143_1_0.002%
MHRCLTEAMSAMYFYCCVSGSGS
>4072_143_1_0.002%
MHACLEALFSRWLSACGSGSGS
>4073_143_1_0.002%
MPCNFIDCGSGSGS
>4074_143_1_0.002%
MHQCLHNLVSMFCGSGSGS
>4075_143_1_0.002%
MSSNLQPNRCGSGSGS
>4076_143_1_0.002%
MIKCSMALRINPCGSGSGS
>4077_143_1_0.002%
MHKCLESFVLLYIGSVCGNGSGS
>4078_143_1_0.002%
MRECLYRFLVLLCGSGSGS
>4079_143_1_0.002%
MHSWLTTLWANHFAKCGSGSGS
>4080_143_1_0.002%
MSAHSNLCGSGSGS
>4081_143_1_0.002%
MYLPTTLHCGSGSGS
>4082_143_1_0.002%
MLLHSSPGFSCGSGSGS
>4083_143_1_0.002%
MSHVSFCSCLRHGSGS
>4084_143_1_0.002%
MSACLTGYLELLIGCYCGSGSGS
>4085_143_1_0.002%
MSLLLDWWRGLLPFAKCGSGSGS
>4086_143_1_0.002%
MHKCFSALVSFYTHACGSGSGS
>4087_143_1_0.002%
MYGRSDTTCGSGSGS
>4088_143_1_0.002%
MVYCLFPTFWFSDATCGSGSGS
>4089_143_1_0.002%
MHQCLTALFLTLGSCCGSGSGS
>4090_143_1_0.002%
MLQWTHLPISCGSGSGS
>4091_143_1_0.002%
MFPCVLAELVYVLFLCGSGSGS
>4092_143_1_0.002%
MHPCLVWLVTYARFCGSGSGS
>4093_143_1_0.002%
MQLVAHSNHRCGSGSGS
>4094_143_1_0.002%
MPSSPPDWHCGSGSGS
>4095_143_1_0.002%
MSECDCVLILLVFCGSGSGS
>4096_143_1_0.002%
MHGYLTVRIWLDIGSYGIGSCS
>4097_143_1_0.002%
MHHCALTGVLLMYAALCGSGSGS
>4098_143_1_0.002%
MHECLYNLALMLYCGSGSGSGS
>4099_143_1_0.002%
MHQCLQAFIYLLACGSGSGS
>4100_143_1_0.002%
MHECLYKLLFTFCGSCNGS
>4101_143_1_0.002%
MHACLCNLAQVWLCGSGSGS
>4102_143_1_0.002%
MLDLSSRWWNTYCGSGSGS
>4103_143_1_0.002%
MHQCLTGLWNRFYLTCGIGSGS
>4104_143_1_0.002%
MHGCIMDLFELYMHTCGSGSGS
>4105_143_1_0.002%
MSVFIIGLRFCCGSGSGS
>4106_143_1_0.002%
MHQCLYNLALLLSCGCGSGS
>4107_143_1_0.002%
MNSYWLLGLPIETPYCGSGSGS
>4108_143_1_0.002%
MRVACRVVKFNCGSGSGS
>4109_143_1_0.002%
MHACLTLFLNVLNACGSGSGS
>4110_143_1_0.002%
MNACQSSLWLMLNSCGSGSGS
>4111_143_1_0.002%
MSRCLTTLRTMHFDLNSGSGSGS
>4112_143_1_0.002%
MPECVPGLLTLWLHNCGSGSGS
>4113_143_1_0.002%
MYNRFPNCGSGSGS
>4114_143_1_0.002%
MHVCLISLFLLYLNGCGSGSGS
>4115_143_1_0.002%
MHQCFQNYVTLCILCGSGSGS
>4116_143_1_0.002%
MYPVRPFCGSGSGS
>4117_143_1_0.002%
MLCSLCFGVCGSGSGS
>4118_143_1_0.002%
MSTPCSHSSCGSGSGS
>4119_143_1_0.002%
MSHSIALSNCGSGSGS
>4120_143_1_0.002%
MHECMSRLFVNVLFLCGSGSGS
>4121_143_1_0.002%
MHQCVYNFALIYCGSGSGS
>4122_143_1_0.002%
MRYCLTLGYILFLYICGSGSGS
>4123_143_1_0.002%
MLIATNSCGSGSGS
>4124_143_1_0.002%
MHECLTRFLDCLWSSCGSGSGS
>4125_143_1_0.002%
MINGMPSIVPPTLLCIRGSGSGS
>4126_143_1_0.002%
MHSTLNNCGSGSGS
>4127_143_1_0.002%
MNVCLDYLFALALAHWCVSGSGS
>4128_143_1_0.002%
MSPELDYTQPLCGIGSGS
>4129_143_1_0.002%
MVSCILLVYAVMCGSGSGS
>4130_143_1_0.002%
MLASSTPCGSGSGS
>4131_143_1_0.002%
MDTLYSKLRKYWYGFCGIGSGS
>4132_143_1_0.002%
MFWYLWLPQTWDFETSCGSGSGS
>4133_143_1_0.002%
MQECLTLYWYTILNYCGSGSGS
>4134_143_1_0.002%
MGNIYGYMPCNPTSCGSGSGS
>4135_143_1_0.002%
MSLCIWAALALVSYLCGSGSGS
>4136_143_1_0.002%
MHECLSQLWPLICGSGTGS
>4137_143_1_0.002%
MHSCSVLLFTLIFKCGSGSGS
>4138_143_1_0.002%
MHYQPARYPCGSGSGS
>4139_143_1_0.002%
MAPCLSKFFVTIYHVRGSGSGS
>4140_143_1_0.002%
MPSQPSYDCGSGSGS
>4141_143_1_0.002%
MHECLSLLWWMSIAHLCGSGSGS
>4142_143_1_0.002%
MQICLTNLWNVYLQASCGSGSGS
>4143_143_1_0.002%
MVLCIDFLKQVLTWIWCGSGSGS
>4144_143_1_0.002%
MTECLTRLRVTMAQCGTGSGS
>4145_143_1_0.002%
MHVFLVHFLSCYLQSCGSGSDS
>4146_143_1_0.002%
MFLCLDLLHVLLLCICGSGSGS
>4147_143_1_0.002%
MFRNPGLFVRCGSGSGS
>4148_143_1_0.002%
MVRSWCCDCGSGSGS
>4149_143_1_0.002%
MHHSLQSLVNLFCGSGSGS
>4150_143_1_0.002%
MNYCLHWATVILYALFCGSGSGS
>4151_143_1_0.002%
MSRCLTSLWLSLYDRCGVGGGS
>4152_143_1_0.002%
MNDVLCHIILLILSLCGSGSGS
>4153_143_1_0.002%
MSHRLENCWLTVRCGSGRGS
>4154_143_1_0.002%
MLLCPCIWVYYLVCGSGSGS
>4155_143_1_0.002%
MYECLTSLAVACWTHCGIGSGS
>4156_143_1_0.002%
MHYCLTSAFILMQSFCGSGSGS
>4157_143_1_0.002%
MKAYANALYISHACTCGSGSGS
>4158_143_1_0.002%
MHSCLTSFVSLFCGSGSGS
>4159_143_1_0.002%
MSRCLTTLRTLYFHLNCGSGSGS
>4160_143_1_0.002%
MSSISRALTSGSGSGS
>4161_143_1_0.002%
MWCDLILLTLLYWCGSGSGS
>4162_143_1_0.002%
MLVCTFFVELMLMTLYCGSGSGS
>4163_143_1_0.002%
MYLCLTNLWTTEYNTSCGSGSGS
>4164_143_1_0.002%
MLASNSGILAARGSGSGS
>4165_143_1_0.002%
MSHSRENFWPTSLCGSGSGS
>4166_143_1_0.002%
MSSPNPCTCGSGSGS
>4167_143_1_0.002%
MSPDNLVTCGSGSGS
>4168_143_1_0.002%
MYWPSAHIHCGSGSGS
>4169_143_1_0.002%
MPLCDSWLYLLGSSCGSGSGS
>4170_143_1_0.002%
MHECLHNWVTLRCGSGNGS
>4171_143_1_0.002%
MLPWFAFLCLPRIYSCGSGSGS
>4172_143_1_0.002%
MHHCLTTVLLVLIDHCGSGSGS
>4173_143_1_0.002%
MQRCLSALWEALIVHMCGSGSGS
>4174_143_1_0.002%
MQRKPHPPNWRNCGSGSGS
>4175_143_1_0.002%
MRHHLPPACGSGSGS
>4176_143_1_0.002%
MHNCLSDLWTNLAVHLCGSGSGS
>4177_143_1_0.002%
MSRCLTSLWVSLFDRCGSGSGS
>4178_143_1_0.002%
MNYTMRRMYSTTLSACGSGSGS
>4179_143_1_0.002%
MSICITFLLIFWLKLCGSGSGS
>4180_143_1_0.002%
MRICLVWFMSFLFLTCGSGSGS
>4181_143_1_0.002%
MCPATLGDCGSGSGS
>4182_143_1_0.002%
MHMPQRHPNTGCGSGSGS
>4183_143_1_0.002%
MSRHTCTACWCGSGSGS
>4184_143_1_0.002%
MEDTRFVQLYNLTYLCGSGSGS
>4185_143_1_0.002%
MDPGAHWFLQLLTNCGSVRGS
>4186_143_1_0.002%
MFSRTNCGSGSGS
>4187_143_1_0.002%
MHYCLQGYMELLMQVCGSGSGS
>4188_143_1_0.002%
MAMLCLHITYCGIGSGS
>4189_143_1_0.002%
MLTCILLLLTLLCGSGSGS
>4190_143_1_0.002%
MSCYFSSRPLWLLYFFGTGRGS
>4191_143_1_0.002%
MPYRFLSSCGSGSGS
>4192_143_1_0.002%
MHTCLETLLATYIVHLCGSGSGS
>4193_143_1_0.002%
MLFPVMYSDSCGSGSGS
>4194_143_1_0.002%
MHECVQSLFALWLHNCGSGSGS
>4195_143_1_0.002%
MSVFLLCGFIGICGSGSGS
>4196_143_1_0.002%
MLLCACYLLHVFHSWCGSGSGS
>4197_143_1_0.002%
MKCILHHLLALWWYFCGSGSGS
>4198_143_1_0.002%
MHRCPQNVLNLIFHCGRESGS
>4199_143_1_0.002%
MSLVSYNGILYYITFCGSGSGS
>4200_143_1_0.002%
MNICLSQLWINLYWHCGSGSGS
>4201_143_1_0.002%
MHYCLVLLVNSVCNACGSGSGS
>4202_143_1_0.002%
MYLCVLVTYSLLDLLCGSGSGS
>4203_143_1_0.002%
MHYCLILAHQLMYACGSGSGS
>4204_143_1_0.002%
MHQCLYNLARLIVGNCGSGSGS
>4205_143_1_0.002%
MHEGLQQFFVVLRSSCGSGSGS
>4206_143_1_0.002%
MLCVDRISITDPNCGSGSGS
>4207_143_1_0.002%
MNRCLTDFWASAFLLCGSGSGS
>4208_143_1_0.002%
MHLCSLILVQLLLLLSCGSGSGS
>4209_143_1_0.002%
MQYCMSNLAKTVCKHFCGSGSGS
>4210_143_1_0.002%
MSHYLENIWMTILCGSGRGS
>4211_143_1_0.002%
MSNSVLAPSCGSGSGS
>4212_143_1_0.002%
MPECLTNFWTRLAIICGSGSGS
>4213_143_1_0.002%
MKMQPAGLFMQSIDHFGGSGRGS
>4214_143_1_0.002%
MHECVHNFMYTYLSHTCGSGSGS
>4215_143_1_0.002%
MHECLNDLVTTWISWCGSGSGS
>4216_143_1_0.002%
MLMDPVSPGFCGSGSGS
>4217_143_1_0.002%
MEICGLTLVLLLIAHYCGSGSGS
>4218_143_1_0.002%
MQYCLTRLLTTFWTYCGSGSGS
>4219_143_1_0.002%
MLTQPPRGPSCGSGSGS
>4220_143_1_0.002%
MHSCLSSLWTLCMSSFGSGSGS
>4221_143_1_0.002%
MHKCTTDFAELIMSLFCGSGSGS
>4222_143_1_0.002%
MGWCLVSALLLVSVICGSGSGS
>4223_143_1_0.002%
MHSCLFELVTASYFIYCGSGSGS
>4224_143_1_0.002%
MHFLVHSTCGSGSGS
>4225_143_1_0.002%
MYIPAFYCGSGSGS
>4226_143_1_0.002%
MHHLNLSCGSGSGS
>4227_143_1_0.002%
MHCITNLIQTLWISCGSGSGS
>4228_143_1_0.002%
MESNLRSASCGSGSGS
>4229_143_1_0.002%
MSVKLAVYYSCSLLRSGSGS
>4230_143_1_0.002%
MLALCHTCFCGSGSGS
>4231_143_1_0.002%
MPCDLWFWTLICGSDSGS
>4232_143_1_0.002%
MIPCLVNALLLYLIMCGSGSGS
>4233_143_1_0.002%
MPICLSNLWVTLVAGCGSGSGS
>4234_143_1_0.002%
MWHCLSCTVFRSAYGCGSGSGS
>4235_143_1_0.002%
MSSCLVLLYIFLFANCGSGSGS
>4236_143_1_0.002%
MSTSYRIACGSGSGS
>4237_143_1_0.002%
MSSCLTSFWQKLYRQCGSGSGS
>4238_143_1_0.002%
MCYIPRHIGCGSGSGS
>4239_143_1_0.002%
MSPNMRGFILFLQNDCGTGSGS
>4240_143_1_0.002%
MAECLTRLWRNLYLCGSGSGS
>4241_143_1_0.002%
MSVWRVLSELRQRSGS
>4242_143_1_0.002%
MSSDRISDCGSGSGS
>4243_143_1_0.002%
MSSCLLAMLIHFLSLCGSGSGS
>4244_143_1_0.002%
MFYVWNPCVFNCGSGSGS
>4245_143_1_0.002%
MLPCLMVIATFVYLLCGSGSGS
>4246_143_1_0.002%
MYHPPYLSCGSGSGS
>4247_143_1_0.002%
MHEGLYDLFLSLCETCGSGSGS
>4248_143_1_0.002%
MHQCLENCLSLLYRSCGSGSGS
>4249_143_1_0.002%
MHLPSNIPLCGSGSGS
>4250_143_1_0.002%
MATNNILCGSGSGS
>4251_143_1_0.002%
MSWTCVLYILISLVCGSGSGS
>4252_143_1_0.002%
MPNYKNTDCGSGSGS
>4253_143_1_0.002%
MCHFLNFWLTSLCGSGSGS
>4254_143_1_0.002%
MHYCLHKFVTLMHFRVCGSGSGS
>4255_143_1_0.002%
MSPASWTATCGSGSGS
>4256_143_1_0.002%
MTPDFSGFLSFLRNACGIGSCS
>4257_143_1_0.002%
MFYNSQCSSKFCGSGSGS
>4258_143_1_0.002%
MNLRYWKMHHMVCFLCGSGSGS
>4259_143_1_0.002%
MICVFLISCLLTYYLCGSGSGS
>4260_143_1_0.002%
MHKCLVDLCALYLKTFGSGSGS
>4261_143_1_0.002%
MPLAIFYCGSGSGS
>4262_143_1_0.002%
MHACLVRLCEILYDYCGSVSGS
>4263_143_1_0.002%
MPSWQCLWPVLLFIVCGSGSGS
>4264_143_1_0.002%
MHSCLTNLWLTLICGSGSGSGS
>4265_143_1_0.002%
MCRTIPCHLQCGSGSGS
>4266_143_1_0.002%
MPDRSPNHCGSGSGS
>4267_143_1_0.002%
MKMLLARCVLSANYCCGSGSGS
>4268_143_1_0.002%
MLLAGTTDCGSGSGS
>4269_143_1_0.002%
MHFCLTTFLSNAMVWCGSGSGS
>4270_143_1_0.002%
MFRPCTSLRDCGSGSGS
>4271_143_1_0.002%
MFPDSCQLLFKFITGTCGSGSGS
>4272_143_1_0.002%
MYACLSNLFIRFGDICGSGSGS
>4273_143_1_0.002%
MSRPRSGNCGSGSGS
>4274_143_1_0.002%
MPERLTNLWWNLSRQCGSGSCS
>4275_143_1_0.002%
MSRCLSNLWLTASHFCGSGSGS
>4276_143_1_0.002%
MHCLATLLQTLCGSGSGS
>4277_143_1_0.002%
MSQCLTNLWTVLCGSGSGS
>4278_143_1_0.002%
MLCGLLALGFLLYSLFGSGSGS
>4279_143_1_0.002%
MSPDFSGFLAFLRNACGSGSGS
>4280_143_1_0.002%
MAHCLTALWLNFFFGSGSGS
>4281_143_1_0.002%
MRTVHDYWRLFYYGFCGSGSGS
>4282_143_1_0.002%
MCALTPACGSGSGS
>4283_143_1_0.002%
MKYCLESWVTSWSLRCGRDSGS
>4284_143_1_0.002%
MPTCWWMAWVLFVESLCGSGSGS
>4285_143_1_0.002%
MFKQLPNFSTCGSGSGS
>4286_143_1_0.002%
MYWYICLPQTCDSETNCVSDSGS
>4287_143_1_0.002%
MSRCLTSLWVSLYDRCGSFS
>4288_143_1_0.002%
MHECMSLNELFAYPPCGSGRGS
>4289_143_1_0.002%
MHYCSVNLVNLLISWCGSGSGS
>4290_143_1_0.002%
MDPSANWILVLLTSGSGSGS
>4291_143_1_0.002%
MYECITNFWFLAYPVMCGSGSGS
>4292_143_1_0.002%
MYSCVFLPFMSTWVECGSGSGS
>4293_143_1_0.002%
MSYRSHTPHCGSGSGS
>4294_143_1_0.002%
MPRNQLCYRTCGSGSGS
>4295_143_1_0.002%
MSCLEDLLFWLFTVFCGSGSGS
>4296_143_1_0.002%
MFAYGYVCSLLRSGSGS
>4297_143_1_0.002%
MHQCMDDYVRLSSDVCCGSGSGS
>4298_143_1_0.002%
MSLWPCWAALLFILTCVGGSGS
>4299_143_1_0.002%
MSQEKVDDPLPYSHHCGSGSGS
>4300_143_1_0.002%
MSRITLLGRCGSGSGS
>4301_143_1_0.002%
MHECYNLTRKIVETCGIGNGS
>4302_143_1_0.002%
MFTLYHFCGSGSGS
>4303_143_1_0.002%
MPPWLCSMLLFLWDDCGSGSGS
>4304_143_1_0.002%
MPGNQSVYPLESPDCGSGSGS
>4305_143_1_0.002%
MKRSRTIWFPMRSPYCGRGSGS
>4306_143_1_0.002%
MSRCLTSLCVPRYDRCGSGSGS
>4307_143_1_0.002%
MLDLGSNLCGSGSGS
>4308_143_1_0.002%
MHECLHRIILSAFLNCGSGSGS
>4309_143_1_0.002%
MLVINSICGSGSGS
>4310_143_1_0.002%
MSSAMGDPYLCGSGSGS
>4311_143_1_0.002%
MGYLCLLLASLLMYYVCGSGSGS
>4312_143_1_0.002%
MHSNSSKPCGSGSGS
>4313_143_1_0.002%
MSHCLENFWQTILCDSGRGS
>4314_143_1_0.002%
MHKCLNEFVLMLYDMCGSGSGS
>4315_143_1_0.002%
MSICISQLVERIIDLFCGSGSGS
>4316_143_1_0.002%
MNICLSAIWNRIYDDCGSGRGS
>4317_143_1_0.002%
MHFCLSSFWSHLCGSGSGS
>4318_143_1_0.002%
MRQNLPLSSFSCGSGSGS
>4319_143_1_0.002%
MFVCLWLVFEYCGSGSGS
>4320_143_1_0.002%
MSLCLENLWGNFFLYCGSGSGS
>4321_143_1_0.002%
MSSCLTSLWQQQYRQCGSGSGS
>4322_143_1_0.002%
MYCSSIPILCGSGSGS
>4323_143_1_0.002%
MYPTLTLFCGCGSGSGS
>4324_143_1_0.002%
MSMLCSFLWWLFCGSGSGS
>4325_143_1_0.002%
MHDCRRRFFLTISENCGSGSGS
>4326_143_1_0.002%
MSRCLTDYWRLLLCSCGSGSGS
>4327_143_1_0.002%
MYACMLHTQQLFDCGSGSGS
>4328_143_1_0.002%
MLVLAACGSLRQRQRS
>4329_143_1_0.002%
MHCLQRVTYYIAMRWCGSGSGS
>4330_143_1_0.002%
MRSPYLDWLVCGSGSGS
>4331_143_1_0.002%
MFDPLTYHCGSGSGS
>4332_143_1_0.002%
MLVCVSIWTFMFLCGSGSGS
>4333_143_1_0.002%
MHYCLQTSAFILYRYFCGSGSGS
>4334_143_1_0.002%
MFWPGVTSLLCGSGSGS
>4335_143_1_0.002%
MHVCLEFILKVVAKCGSGSGS
>4336_143_1_0.002%
MHERLDYVGLLRMETCGSGSGS
>4337_143_1_0.002%
MGPCVILLLCHAICGSGSGS
>4338_143_1_0.002%
MHHCFQQFVLALVTCGSGSGS
>4339_143_1_0.002%
MFPLGHQLRCGSGSGS
>4340_143_1_0.002%
MEVHDVDLSHSDYCGSGSGS
>4341_143_1_0.002%
MNLCLTDFWNTLYMYACGSGSGS
>4342_143_1_0.002%
MDRLDTCGSGSGS
>4343_143_1_0.002%
MHACLTSLWKTLHHACCGSGSAS
>4344_143_1_0.002%
MHVATVDNCGSGSGS
>4345_143_1_0.002%
MVRRCIAFLLLLLTLCGSGSGS
>4346_143_1_0.002%
MHACLHGLFRLLLEKYGVGGGS
>4347_143_1_0.002%
MSRNTANTCGSGSGS
>4348_143_1_0.002%
MTLCLGLLYYLTVVFCGSGSGS
>4349_143_1_0.002%
MSCTPIFNCGSGSGS
>4350_143_1_0.002%
MCNYPGWNLGCGSGSGS
>4351_143_1_0.002%
MAVCLHLLYILATWFCGSGSGS
>4352_143_1_0.002%
MDPSANWILVLLTCGCGSGS
>4353_143_1_0.002%
MHLCLARLFDTFLKCGSGSGS
>4354_143_1_0.002%
MFLCIWAVRFVCWFTDCGSGSGS
>4355_143_1_0.002%
MYDYMYRMVQFPDCGSGSGS
>4356_143_1_0.002%
MHECLSSFWSSWISYSCGSGSGS
>4357_143_1_0.002%
MHQCLVQLTEMWTGLFCGSGSGS
>4358_143_1_0.002%
MYTQRFSYTCGSGSGS
>4359_143_1_0.002%
MCAPHPFGNSCGSGSGS
>4360_143_1_0.002%
MSGNPGQDCGSGSGS
>4361_143_1_0.002%
MYIVPLSNSCGSGSGS
>4362_143_1_0.002%
MHPFPPDLVNVFCNGGRS
>4363_143_1_0.002%
MFSSDILPCGSGSGS
>4364_143_1_0.002%
MHECLTRLLPLMVSLCGSGSGS
>4365_143_1_0.002%
MSVLLSFLLVFLILCGSGSGS
>4366_143_1_0.002%
MHQCVTSLAILVWCYCGSGSGS
>4367_143_1_0.002%
MLSLVCLPESSSPDTCGSGSGS
>4368_143_1_0.002%
MSSIPTFSCGSGSGS
>4369_143_1_0.002%
MHACLTLLTMACIKICCGSGSGS
>4370_143_1_0.002%
MVECIYSLTTLVISHCGSGSGS
>4371_143_1_0.002%
MSQCVTELLLTLYRSCGSGSGS
>4372_143_1_0.002%
MSLRGNLPCCGSGSGS
>4373_143_1_0.002%
MHHPMPPGCGSGSGS
>4374_143_1_0.002%
MHECAASLASLLYVLCGSSSGS
>4375_143_1_0.002%
MSQCLTNLFLLWSTIYCGSGNGS
>4376_143_1_0.002%
MSLSSVCQHCGSGSGS
>4377_143_1_0.002%
MHLCLEAFCVSTLRWCGSGSGS
>4378_143_1_0.002%
MSMSDHWSCGSGSGS
>4379_143_1_0.002%
MHACLQNTTVNFLLWFCGSGSGS
>4380_143_1_0.002%
MHQCVVQFWSLWVDNTCGCGSGSGS
>4381_143_1_0.002%
MSMHHPNLQPCGSGSGS
>4382_143_1_0.002%
MHACLTDLLSVLINRCGSGSGS
>4383_143_1_0.002%
MYVCLDRFFMTAYLSCCGSGSGS
>4384_143_1_0.002%
MSLDSHSGCGSGSGS
>4385_143_1_0.002%
MYRPAPLSDCGSGSGS
>4386_143_1_0.002%
MHVCLVNLFALYYKTCGCGSGSGS
>4387_143_1_0.002%
MLLPRACSSWTPWFVWCGSGSGS
>4388_143_1_0.002%
MPCSLYPCGSVSGS
>4389_143_1_0.002%
MFISYPSSESACGSGSGS
>4390_143_1_0.002%
MHSCLSSFWINFSSLRQRQRS
>4391_143_1_0.002%
MHPCLAALWANVYLEICGSGSGS
>4392_143_1_0.002%
MTPDFFGFLAFLRYACCSGSGS
>4393_143_1_0.002%
MLDIVCLYLVFSKIYCGSGSGS
>4394_143_1_0.002%
MLLCLKSVVMYIYHCLCGSGSGS
>4395_143_1_0.002%
MRVCAQYKCPHCGSGSGS
>4396_143_1_0.002%
MYECLSNLFMVFVNRCGSGSGS
>4397_143_1_0.002%
MEVIIERVLCGCSPLDCGSGSGS
>4398_143_1_0.002%
MSHCRDSQPVRSDFCGSGSGS
>4399_143_1_0.002%
MWDSQDSSSCVHYCGSGIGS
>4400_143_1_0.002%
MSHNLVICGSGSGS
>4401_143_1_0.002%
MAECLTLLMLTLSHSCGSGSGS
>4402_143_1_0.002%
MHRCLTEAVDLFVKYHFGSGSGS
>4403_143_1_0.002%
MHQCLYNLARLIVENCGRGSGS
>4404_143_1_0.002%
MHQCLYSFVAPLICKCGSGSGS
>4405_143_1_0.002%
MHECLTKLWNMWYDATCGSGSGS
>4406_143_1_0.002%
MDVCLMHPANNCGSGSGS
>4407_143_1_0.002%
MSSCLTQFWTSWFMHCGSGSGS
>4408_143_1_0.002%
MHDCLYNLLVILSTHSGIGSGS
>4409_143_1_0.002%
MHYCLLELLRLLGSCGSGSGS
>4410_143_1_0.002%
MSHCLENFWLTILCGRGSGS
>4411_143_1_0.002%
MHPCLTSLFEQLISRSCGRGSGS
>4412_143_1_0.002%
MPCLSLYYTWMESWCGSGSGS
>4413_143_1_0.002%
MHKCLYYLFIGLSSKPCGSGSGS
>4414_143_1_0.002%
MFDLAPSRAICGSGSGS
>4415_143_1_0.002%
MDSVCLILIGLFLISRGSGSGS
>4416_143_1_0.002%
MKEHLNVSLFPYTVFCGSGSGS
>4417_143_1_0.002%
MSFRSSYVLSHTYFINCGSGSGS
>4418_143_1_0.002%
MSTPMLLGYTCGGGSGS
>4419_143_1_0.002%
MSYCLTFLTLSCGSGSGS
>4420_143_1_0.002%
MHWCLSEFWMALYCGSGRGS
>4421_143_1_0.002%
MLETMNCDLYIRFTPCGSGSGS
>4422_143_1_0.002%
MPSLATLYNCGSGSGS
>4423_143_1_0.002%
MEIRSNVLLSSTPNSCCGSGSGS
>4424_143_1_0.002%
MYHTTDNCGSGSGS
>4425_143_1_0.002%
MTPDFTGFLAFLRNACGSGSGS
>4426_143_1_0.002%
MHACLYGLTCIYFWRCGSGSGS
>4427_143_1_0.002%
MRNTHSLCGSGSGS
>4428_143_1_0.002%
MPVCLQSLIATLISNCGSGSGS
>4429_143_1_0.002%
MFRRPRRPDACGSGSGS
>4430_143_1_0.002%
MLSCWLTDLLVWICGSGSGS
>4431_143_1_0.002%
MQCISSFAYLCLVTCGRGSGS
>4432_143_1_0.002%
MPFKDFMDIFESGWILCGSGSGS
>4433_143_1_0.002%
MTEMTIHDNLYIDLHCGSGSGS
>4434_143_1_0.002%
MYLHHNTSCGSGSGS
>4435_143_1_0.002%
MRAPIPDGCGSGSGS
>4436_143_1_0.002%
MDTFCVVFVWLYLFSMCGSGSGS
>4437_143_1_0.002%
MHYCLYRFFHSFLTSCGSGSGS
>4438_143_1_0.002%
MSWCLGWTDSYPSPLCGSGSGS
>4439_143_1_0.002%
MHKCLYDLLICGSGSGS
>4440_143_1_0.002%
MPFRLAVSNCGSGSGS
>4441_143_1_0.002%
MCRISYNPCGSGSGS
>4442_143_1_0.002%
MHQCVVETWHLWFLHSCGSGSGS
>4443_143_1_0.002%
MLATSCIPLTRCGSGSGS
>4444_143_1_0.002%
MTPDFSGFLAFLSYACGSGSCS
>4445_143_1_0.002%
MLRESISHLCGSGSGS
>4446_143_1_0.002%
MSDHNSGPDSCGSGSGS
>4447_143_1_0.002%
MHECLPELLSNNVYKCGSGSGS
>4448_143_1_0.002%
MDNTDSNCGSGSGS
>4449_143_1_0.002%
MFPCLFLVVLAFCGSGSGS
>4450_143_1_0.002%
MHCLESVLLLYIVRCGS
>4451_143_1_0.002%
MFPCILLGLALLRYLCGSGSGS
>4452_143_1_0.002%
MHRCLTSVWLTYYKYCGSGSGS
>4453_143_1_0.002%
MHKCLTLWTLLLTSNYDIGDHS
>4454_143_1_0.002%
MHFLCDMLIHFLSLLCGSGSGS
>4455_143_1_0.002%
MHKCLAELMDRLLCGSGSGS
>4456_143_1_0.002%
MLYCLTQFAALVYSTCGSGSGS
>4457_143_1_0.002%
MHECLSSFLACLMCGRGSGS
>4458_143_1_0.002%
MKQCLQTFVVSLVLACGSGSGS
>4459_143_1_0.002%
MHHCLSLMILLIQECGSGSGS
>4460_143_1_0.002%
MHRCQSDLMVDIAYNCGSGSYS
>4461_143_1_0.002%
MSVFLILFFCCGSGSGS
>4462_143_1_0.002%
MHQWVDWLVMYIWLVCGSGSGS
>4463_143_1_0.002%
MEVWQLNVPLCSSTLSCGSGSGS
>4464_143_1_0.002%
MHECITHLVMNLLRQCGSGSGS
>4465_143_1_0.002%
MHCLVAICGSGSGS
>4466_143_1_0.002%
MHPCLMNLWQQLIMCGSGSGS
>4467_143_1_0.002%
MYYSHKLLACGSGSGS
>4468_143_1_0.002%
MTSSCNYSILMCNCPNCGSGSGS
>4469_143_1_0.002%
MFHCVSNLWSNFFSVCGSGSGS
>4470_143_1_0.002%
MRCVRPNHPNCGSGSGS
>4471_143_1_0.002%
MTICALYVLLLALDLICGSGSGS
>4472_143_1_0.002%
MHPCTSDFYQLLDNHPYGIANCS
>4473_143_1_0.002%
MPYPPPNCGSGSGS
>4474_143_1_0.002%
MQFCLTNLWNVYLQASCGSVSGS
>4475_143_1_0.002%
MYWVNCSCVYCGSGSGS
>4476_143_1_0.002%
MHYCLVRLIETWCGSGSGS
>4477_143_1_0.002%
MTPDFSGFLPFRMSTSATGHGS
>4478_143_1_0.002%
MSYCLTFWLTLSGGSGCGS
>4479_143_1_0.002%
MSYQGLGYTLLPDYCGSGSGS
>4480_143_1_0.002%
MHECLLNLYWLALCGCGSGSGS
>4481_143_1_0.002%
MHSCLTMFDSFLTYYCGSGSGS
>4482_143_1_0.002%
MYVCTLLTYFLWDWCCGSGSGS
>4483_143_1_0.002%
MYIWYRSRMVLTHCGSGSGS
>4484_143_1_0.002%
MKCCLTSLWTSLYNDVCGSGSGS
>4485_143_1_0.002%
MLACLTSGLIRLYLVCGSGGGS
>4486_143_1_0.002%
MAPDFPGFLAFLRNACGSGSGS
>4487_143_1_0.002%
MRNYPPIGVLPCGSGSGS
>4488_143_1_0.002%
MRCRVLDESFGSGSGS
>4489_143_1_0.002%
MLSCLLVAYTLLVVLCGSGSGS
>4490_143_1_0.002%
MYHTQPNHSSCGSGSGS
>4491_143_1_0.002%
MSCLIRSSVDILCGSGSGS
>4492_143_1_0.002%
MHECTSRLCLAHWYFCGSSSGS
>4493_143_1_0.002%
MHECLQSFLSALMHCCGSGSGS
>4494_143_1_0.002%
MHSCLSQYVSLLAQHICGSGSGS
>4495_143_1_0.002%
MHEGLYNLLVILSTPCGSGSGS
>4496_143_1_0.002%
MTPNFSGFLAFLRNASGSGSGS
>4497_143_1_0.002%
MHSPAVTDYCPCGSGSGS
>4498_143_1_0.002%
MHLTSKLTLPYCGSGSGS
>4499_143_1_0.002%
MRECLTKCMENFYLICGSGSGS
>4500_143_1_0.002%
MSTNPAPCGSGSGS
>4501_143_1_0.002%
MYECTYLLCSSFLYNYCGSGSGS
>4502_143_1_0.002%
MSHPMFGAAYRIVTNCGSGSGS
>4503_143_1_0.002%
MDPSPSLLLLLLTSGSASGS
>4504_143_1_0.002%
MSHCHENFWLTIRCGSGSGS
>4505_143_1_0.002%
MHASMSSAPIVYTVGCGSGSGS
>4506_143_1_0.002%
MHSCLEKLWYRYMRRYCGSGSGS
>4507_143_1_0.002%
MHECVTSFWKLLYCGSGSGSDGGRKCGSGSGS
>4508_143_1_0.002%
MSRRPLPPCGSRSGS
>4509_143_1_0.002%
MQPDPYLSISCGSGSGS
>4510_143_1_0.002%
MHKRPILPHSCGSGSGS
>4511_143_1_0.002%
MNQCLTALWSMLINNNCGSGRGS
>4512_143_1_0.002%
MHQCLSNFFLKLYGRCGSGSGS
>4513_143_1_0.002%
MYTTTNNCGSGSGS
>4514_143_1_0.002%
MYIDNLRSLNCGSGSGS
>4515_143_1_0.002%
MKYCLEDLFRRLLCGSGSGS
>4516_143_1_0.002%
MHSCLVSLAQHLYDFCGSGSGS
>4517_143_1_0.002%
MEQNDTLACGSGSGS
>4518_143_1_0.002%
MHCLYDLIQLYCGSASGS
>4519_143_1_0.002%
MSPRLRCLWLLALILLCGSGSGS
>4520_143_1_0.002%
MHPCTPDFWQLFYNHWCGSGSGS
>4521_143_1_0.002%
MVPLRPICSCGSGSGS
>4522_143_1_0.002%
MVRLVSIHTRCGSGSGS
>4523_143_1_0.002%
MDMWCTILWLIDLFCCGSGSGS
>4524_143_1_0.002%
MHSCLQELLQVIFKNCGSGSGS
>4525_143_1_0.002%
MHQCLTEFLECLTLYCGSGSGS
>4526_143_1_0.002%
MRPTFSSFLLVLASGACGSGSGS
>4527_143_1_0.002%
MYACLENLVATIILNCGSGSGS
>4528_143_1_0.002%
MWSSVSMLACGSGSGS
>4529_143_1_0.002%
MQYGLSAFWSSWSSYSCGSGSGS
>4530_143_1_0.002%
MFPRALVSCGSGSGS
>4531_143_1_0.002%
MNPCVLWVMVIVLKSLCGSGSGS
>4532_143_1_0.002%
MSPCIVFAWWLAYDSLCGSGSGS
>4533_143_1_0.002%
MHPCMETFVQLLLANCGSGSGS
>4534_143_1_0.002%
MHYCVSNLLNTWINYCGSGS
>4535_143_1_0.002%
MSVCILALLFVICGSGSGS
>4536_143_1_0.002%
MHACLHLFLALFYTKCGSGSGS
>4537_143_1_0.002%
MPFPLDCITCGSGSGS
>4538_143_1_0.002%
MALLLGPLDCGRGSGS
>4539_143_1_0.002%
MSCYFTQHFKCGSGSGS
>4540_143_1_0.002%
MTECLTAFWSLWFIPLCGSGSGS
>4541_143_1_0.002%
MNVWLTNFGLMFLSKCGSGSGS
>4542_143_1_0.002%
MRQCLQDFVNQAIFCGSGSGS
>4543_143_1_0.002%
MHTCLVDLLTLFANTCGIGSGS
>4544_143_1_0.002%
MDLCAIFAYLIVSYICGSGSGS
>4545_143_1_0.002%
MHGCLETFACSLALYICGSGSGS
>4546_143_1_0.002%
MHQCLTSLIYTFLSHACGCGSGSGS
>4547_143_1_0.002%
MHSCLGQFLFLLYSSCGSGSGS
>4548_143_1_0.002%
MYMAFRSCCGSGSGS
>4549_143_1_0.002%
MSSLSTPPTCGSGSGS
>4550_143_1_0.002%
MRTHVLRFLSRILCGRGSGS
>4551_143_1_0.002%
MHECLTSLMLLFAIRCGSGSGS
>4552_143_1_0.002%
MREWLTKFSVYLTASCGSGSGS
>4553_143_1_0.002%
MSSCLNMFLYLLSLFCGSGSGS
>4554_143_1_0.002%
MCVPRPLSNSCGSGSGS
>4555_143_1_0.002%
MTSCVMCPTPDRSCCGSGSGS
>4556_143_1_0.002%
MSHCLENFWLTMLCGSGSGS
>4557_143_1_0.002%
MHACLVQLWNVWHLCGSGSGS
>4558_143_1_0.002%
MLVSLVFVECGSGSGS
>4559_143_1_0.002%
MGVPNWINCGSGSGS
>4560_143_1_0.002%
MHQCLASFSNSVVNTCGSGSGS
>4561_143_1_0.002%
MYSSRSAFSLCGSGSGS
>4562_143_1_0.002%
MLMERPTLCPNCGSGSGS
>4563_143_1_0.002%
MPLAGIVAFRCGSGSGS
>4564_143_1_0.002%
MSESMSKLRLTASHLCGSGSGS
>4565_143_1_0.002%
MSLCFLWLSMCFLLICGSGSGS
>4566_143_1_0.002%
MDPWATLILVLLTFGSGSGS
>4567_143_1_0.002%
MHKCLVDIVTFLSAQSGSGSGS
>4568_143_1_0.002%
MPAVHLVCGSGSGS
>4569_143_1_0.002%
MHLCLLLKIALLLALFCGSGSGS
>4570_143_1_0.002%
MPQCLYNLVRLIVKNCGSGSGS
>4571_143_1_0.002%
MSPWPGMRALCHFDDCGSGSGS
>4572_143_1_0.002%
MQSPRMASKTCGSGSGS
>4573_143_1_0.002%
MVSRAYINHCGSGSGS
>4574_143_1_0.002%
MHTLRHPCFCGSGSGS
>4575_143_1_0.002%
MLHSPMVLACGSGSGS
>4576_143_1_0.002%
MHYCLSSLWYSAFLLTCGSGSGS
>4577_143_1_0.002%
MSLSSIPHCSCGSGSGS
>4578_143_1_0.002%
MTPGVPNDILLLYSDCGSGSGS
>4579_143_1_0.002%
MHECYKLLIIACGSGSGS
>4580_143_1_0.002%
MHRCLEELIHLFLSHCGSGSGS
>4581_143_1_0.002%
MDPSANWILVLLTCGSGSDS
>4582_143_1_0.002%
MRHPHNIWPCGSGSGS
>4583_143_1_0.002%
MHYCLTTLWQIWQCGSGSGS
>4584_143_1_0.002%
MSRCLSEFWGLLYCGSGS
>4585_143_1_0.002%
MFVFCFLLILFGVCGSGSGS
>4586_143_1_0.002%
MVCPGLAAYTMFTYLCGSGSGS
>4587_143_1_0.002%
MQYCLYECVNLCIINCGSGSGS
>4588_143_1_0.002%
MPWCLLYALLLACGSGSGS
>4589_143_1_0.002%
MNVNVCFFTVPIITCGSGSGS
>4590_143_1_0.002%
MHWNLSDCGSGCGS
>4591_143_1_0.002%
MHECMSSLLNIWLFCGSGSGS
>4592_143_1_0.002%
MHDCLTALFTLWVCGSGSGS
>4593_143_1_0.002%
MSSWNNQTRFRPDCGSGSGS
>4594_143_1_0.002%
MCSPTHPNSCGSGSGS
>4595_143_1_0.002%
MCNRTLVSDCGSGSGS
>4596_143_1_0.002%
MVSCVITFTITWLILCGSGSGS
>4597_143_1_0.002%
MSSMRLPNMSCAVSCGSGSGS
>4598_143_1_0.002%
MTPCLILLVYLLCGSGSGS
>4599_143_1_0.002%
MRLCIAILFLLFDSWCGSGSGS
>4600_143_1_0.002%
MSECLLYWIPLIYNFLCGSGSGS
>4601_143_1_0.002%
MHECLVSYWMLLFLRDCGSGSGS
>4602_143_1_0.002%
MIPWWNALIRGFHNSCGSGSGSGS
>4603_143_1_0.002%
MSQCLTNLWISIGSTSGTGSGS
>4604_143_1_0.002%
MPATVPHCRDCGSGSGS
>4605_143_1_0.002%
MASCMRDLPPNHCGSGSGS
>4606_143_1_0.002%
MHECTSNFLWLLFAMCGSGSGS
>4607_143_1_0.002%
MNDCLFLAYLAFLVLCCGSGSGS
>4608_143_1_0.002%
MVSDFLSSCGSGSGS
>4609_143_1_0.002%
MHECLTSLWVVYASVWQRQGS
>4610_143_1_0.002%
MFRDLSLRFGSGSGS
>4611_143_1_0.002%
MSPCWGLFRLILQFVCGSGSGS
>4612_143_1_0.002%
MLCTLIYSYYLLFFCGSGSGS
>4613_143_1_0.002%
MHQCGADLVLLFLTHCCGSGSGS
>4614_143_1_0.002%
MCSLGCSTPCGSGSGS
>4615_143_1_0.002%
MGQCLTSLWLNLLMCGSGSGS
>4616_143_1_0.002%
MGNNHPDCGSGSGS
>4617_143_1_0.002%
MFSSELAFLDCGSGSGS
>4618_143_1_0.002%
MLSSMFLSLYCGSGSGS
>4619_143_1_0.002%
MKPCILELVTTLHTHFCGSGSGS
>4620_143_1_0.002%
MHECLTSAFTALYNICGIGSGS
>4621_143_1_0.002%
MHFPTHIPHCGSGSGS
>4622_143_1_0.002%
MSRTMLPAAWLNLLCGSGSGS
>4623_143_1_0.002%
MHYCLFLCNNFASMCGSGSGS
>4624_143_1_0.002%
MHSCLVLVQTYVSFCGSGGGS
>4625_143_1_0.002%
MAWCLTNFWTSLGNFCGSGSGS
>4626_143_1_0.002%
MHPPTVYCGSGSGS
>4627_143_1_0.002%
MHACLVRLCEIVYDHCGSDSGS
>4628_143_1_0.002%
MHPCLTDLLSRLLVYNCGSGSGS
>4629_143_1_0.002%
MSMGNFPCTCGSGSGS
>4630_143_1_0.002%
MPTRSCIPCGSGSGS
>4631_143_1_0.002%
MFSCYPRLSTAVMVCGSGSGS
>4632_143_1_0.002%
MHACLVSLVTLWTTVCGSGSGS
>4633_143_1_0.002%
MLWCDLILLFAFSCGSGSGS
>4634_143_1_0.002%
MTPDLSGFLAVLRNACGRGNGS
>4635_143_1_0.002%
MSFCLSRLWHTVYISCCSGSGS
>4636_143_1_0.002%
MHQCFAQYLGLVVHRICGSGSGS
>4637_143_1_0.002%
MPFASPICGSGSGS
>4638_143_1_0.002%
MHQCLVELFQSIWCGSGSGS
>4639_143_1_0.002%
MDTASVWWQCILLYLCGSGSGS
>4640_143_1_0.002%
MSRCLTSLWVSMYDRCGSGSGS
>4641_143_1_0.002%
MLARTYHNCGSGSGS
>4642_143_1_0.002%
MSGKSTASLVSCGSGSGS
>4643_143_1_0.002%
MHSAQMGMHTHRSNTCGSGNGS
>4644_143_1_0.002%
MCCLNEWTPTNNCGSGSGS
>4645_143_1_0.002%
MKVCGILGLFGVPTPVCGSGSGS
>4646_143_1_0.002%
MSCLSDLWFTFLKSCGSGSGSGS
>4647_143_1_0.002%
MRQCFHSLVIKLLGSCGSGSGS
>4648_143_1_0.002%
MPAWLTFWPTLFATYCGSGSGS
>4649_143_1_0.002%
MQGCLQSLWSLWYLHCGSGSGS
>4650_143_1_0.002%
MHCLTQVWQTLLVGCCGRGIGS
>4651_143_1_0.002%
MITSLWFPSSLFAYYYCGSGSGS
>4652_143_1_0.002%
MHKCLQDFWLTFFFCGSGSGS
>4653_143_1_0.002%
MTLSRMHCWSCVNSHCGSGSGS
>4654_143_1_0.002%
MLVLRILSYCGSGSGS
>4655_143_1_0.002%
MHGCHTRLSLDLIYQCGSGSDS
>4656_143_1_0.002%
MHKCLYELALLLCGSGSGS
>4657_143_1_0.002%
MSLESANLCGSGSGS
>4658_143_1_0.002%
MYVCLTTLWHLVYVKCGSGSGS
>4659_143_1_0.002%
MSDPASAPHDCGSGSGS
>4660_143_1_0.002%
MSTHSLLACGSGSGS
>4661_143_1_0.002%
MSNRPDPNCGSGSGS
>4662_143_1_0.002%
MRPLFSLLCGSGSGS
>4663_143_1_0.002%
MQYCLHNLIALITSLDCGSGSDS
>4664_143_1_0.002%
MSLCIENLWGNFLLYCGSGSGS
>4665_143_1_0.002%
MQDVTLRRMSSGLDLACGRDSGS
>4666_143_1_0.002%
MCMAQLLPHKSCGSGSGS
>4667_143_1_0.002%
MAQCLFHYWNTLLSFYCGSGSGS
>4668_143_1_0.002%
MCSISVHPCGSGSGS
>4669_143_1_0.002%
MHYCLSNLFVCFLCRNCGSGSGS
>4670_143_1_0.002%
MHACLTNLILSFCGSGSGS
>4671_143_1_0.002%
MSYLTFWLTLSCGSGSGS
>4672_143_1_0.002%
MPLETSHIPTCGSGSGS
>4673_143_1_0.002%
MLTCFNALGYALASLMCGSGSGS
>4674_143_1_0.002%
MNSLRDFIQLYIKGFCGSGSGS
>4675_143_1_0.002%
MSNFMLDLDSYYCGSGSGS
>4676_143_1_0.002%
MSQCLTAFFMTLFGSGSGS
>4677_143_1_0.002%
MHPCLTQLIESLVYRCGSGSGS
>4678_143_1_0.002%
MFPCITVNILLLWTLCGSGSGS
>4679_143_1_0.002%
MSYCLTALCPLAFAVCGSGSGS
>4680_143_1_0.002%
MTPDSSGLLAYLRNACGSGSGS
>4681_143_1_0.002%
MHLCLYELVLAIGATYCGSGSGS
>4682_143_1_0.002%
MFTCILGLFTLYLRFCGSGSGS
>4683_143_1_0.002%
MPCSLYPFGSGSGS
>4684_143_1_0.002%
MYISFLALCGSGSGS
>4685_143_1_0.002%
MSVSRSIRCCHCGSGSGS
>4686_143_1_0.002%
MHQRWYNLLHTLRQRSGS
>4687_143_1_0.002%
MTTCVWLDRILYIHDCGSGSGS
>4688_143_1_0.002%
MHSCLQSLFSILVEHVCGSGSGS
>4689_143_1_0.002%
MHECLSSFLACLMCGCGSGSGS
>4690_143_1_0.002%
MLLFSSGPQHWCGSGSGS
>4691_143_1_0.002%
MEEFSHGFLSTNSYMCGSGSGS
>4692_143_1_0.002%
MHQCLVSLAHLYLMTFGSGSGS
>4693_143_1_0.002%
MSRCLTSLWVSLYDRCGIGSGS
>4694_143_1_0.002%
MHNCLSLLFVNVFHACGSGSGS
>4695_143_1_0.002%
MASHSCRCGSGSGS
>4696_143_1_0.002%
MSPCLTTLWWTMYIHCGSGSGS
>4697_143_1_0.002%
MKSLSQLLRLYWLGFCGTGSGS
>4698_143_1_0.002%
MYRCLTELLNNLQRYCGSGSGS
>4699_143_1_0.002%
MHACLSRFWCALVVNCGSGSGS
>4700_143_1_0.002%
MVSDSHTCGCGSGS
>4701_143_1_0.002%
MFACCSPHSGNGGGS
>4702_143_1_0.002%
MYIDYLLCCGSGSGS
>4703_143_1_0.002%
MSHFLTHLWVLLMNEYCGSGSGS
>4704_143_1_0.002%
MRSCLEDLVLLVGDWFCGSGSGS
>4705_143_1_0.002%
MHQCLAEALSMSLFHWCGSGSGS
>4706_143_1_0.002%
MTNRLDCLVTLLLILLCGSGSGS
>4707_143_1_0.002%
MHHCLAQLAMVYLRNCCGSGSGS
>4708_143_1_0.002%
MHLCLTGFWERVFSKRGSGSGS
>4709_143_1_0.002%
MHACLHQIVATLTRFCGSGSGS
>4710_143_1_0.002%
MTPDFSGFLAFLRKCGSGSGS
>4711_143_1_0.002%
MHYCLSSYFSSWVELRQGSGS
>4712_143_1_0.002%
MEICILILSLILSAAAS
>4713_143_1_0.002%
MSVCLTGLWTLIHDYHSGSGSGS
>4714_143_1_0.002%
MFPDTCWLRLRLLYGSGSGS
>4715_143_1_0.002%
MPVYSYRHNCGSGSGS
>4716_143_1_0.002%
MSAMGDHPGCGSGSGS
>4717_143_1_0.002%
MSLTCNIITLYLLCQLCGSGSGS
>4718_143_1_0.002%
MSSCLTQFWTSWFKHCGSGSGS
>4719_143_1_0.002%
MHQCLSELITSYFKQSCGSGSGS
>4720_143_1_0.002%
MSKCLTDIWMSVYLSCGSGSGS
>4721_143_1_0.002%
MHYCLVNLAHLMSTICGSGSGS
>4722_143_1_0.002%
MQQCLTVYCTSLLSYCGSGSGS
>4723_143_1_0.002%
MLWCVFLIWFAVCGSGSGS
>4724_143_1_0.002%
MHQCLCNLATSFLCGSGSGS
>4725_143_1_0.002%
MHACLTRFWVFARSNRGSGSGS
>4726_143_1_0.002%
MPCCLIQWYTCGSGSGS
>4727_143_1_0.002%
MSPCLTSLWMTLLCGSGSGS
>4728_143_1_0.002%
MTLCLTNFWQLISNKCGRGSGS
>4729_143_1_0.002%
MSWFLPVAIFCGSGSGS
>4730_143_1_0.002%
MHQCLYNLVRLIVENCGSGSGS
>4731_143_1_0.002%
MCVDSVDGLLSCGLRRGSGS
>4732_143_1_0.002%
MHECVYNLLTLIYHPCGSGSGS
>4733_143_1_0.002%
MPSRSCSTPNNCGSGSGS
>4734_143_1_0.002%
MHECLTNLMELLCGSGSGS
>4735_143_1_0.002%
MHQCLAAYVEVLILRRGSGS
>4736_143_1_0.002%
MQLICTSVCGSGSGS
>4737_143_1_0.002%
MTWSLKDLWQLYVHGFFGSGSGS
>4738_143_1_0.002%
MHLLAYNPCGSGSGS
>4739_143_1_0.002%
MHRCLTHLFFLTYHIFGSGSGS
>4740_143_1_0.002%
MHYCLTGLWLCVPTYYCGSGSGS
>4741_143_1_0.002%
MPQCPMELWRAVWVVCGSGSGS
>4742_143_1_0.002%
MLSCLEFALLILALTCGSGSGS
>4743_143_1_0.002%
MQSCLANLMTLYLAQWCGSGSGS
>4744_143_1_0.002%
MCHTSPNNYCGSGSGS
>4745_143_1_0.002%
MQSDSLPLYICGSGSGS
>4746_143_1_0.002%
MSVPLISGSLFLEVRQRSGS
>4747_143_1_0.002%
MWVCILSSNTPYYAVFCGSGSGS
>4748_143_1_0.002%
MCDLHFSCGSGSGS
>4749_143_1_0.002%
METSYDLPNCSIPTDHCGSGSGS
>4750_143_1_0.002%
MSLMRLYIHLCVATDCGSGSGS
>4751_143_1_0.002%
MRQCLHDLCALYLKCGSGSGS
>4752_143_1_0.002%
MFKLALNSVCGSGSGS
>4753_143_1_0.002%
MLYCLFSWAIIYALTCGSGSGS
>4754_143_1_0.002%
MVVFRVLLSFSCGSGSGS
>4755_143_1_0.002%
MLCALVLWYWVAIICGSGSGS
>4756_143_1_0.002%
MSRQFVFLANINSCGSGSGS
>4757_143_1_0.002%
MKPCLDQFVYTTFKYFCGSGSGS
>4758_143_1_0.002%
MHECLSVLLTKFFDTCDSGSGS
>4759_143_1_0.002%
MYALNILCGSGSGS
>4760_143_1_0.002%
MHPCLSALWPALYYTCGSGSGS
>4761_143_1_0.002%
MHQCLYEYLSLCCGSGSGS
>4762_143_1_0.002%
MVTVYNHCGSGSGS
>4763_143_1_0.002%
MSVLLICGRLFCGSGRGS
>4764_143_1_0.002%
MHSCLSNLITLLQSCGSGSGS
>4765_143_1_0.002%
MYRCLRNLATLLINHCGSGSGS
>4766_143_1_0.002%
MHSCLMQYVCLMFRNCGSGSGS
>4767_143_1_0.002%
MHACLDFLVGMLLTKCGSGSGS
>4768_143_1_0.002%
MHFCLCRFLTTLSCNQCGSGSGS
>4769_143_1_0.002%
MSYCLSALWTFYNACGSGSGS
>4770_143_1_0.002%
MSCDLPNTSPNIHCGSGSGS
>4771_143_1_0.002%
MLCVVAYVSFLIVSFLCGSGSGS
>4772_143_1_0.002%
MCVDRANLTYCGSGSGS
>4773_143_1_0.002%
MPECLSSLWLNFFLNFGSGSGS
>4774_143_1_0.002%
MVITSSLCGSGSGS
>4775_143_1_0.002%
MHPCFENLVLLLFGSGSGS
>4776_143_1_0.002%
MRVCEYVLSYFLTILCGSGSGS
>4777_143_1_0.002%
MHESVQILLALWLHNCGSGSGS
>4778_143_1_0.002%
MLCYLAPYSYRPCSSYCGSGSGS
>4779_143_1_0.002%
MLCATHLNLCGSGSGS
>4780_143_1_0.002%
MSHCLENFWLTILCGSDSGS
>4781_143_1_0.002%
MHPCWTNFSKLCYNHWCGSGSGS
>4782_143_1_0.002%
MDLCLLFGLLLYLCGSGSGS
>4783_143_1_0.002%
MYRDPNPRCGSGSGS
>4784_143_1_0.002%
MQQCLSDLWLHIVSDGGSGSGS
>4785_143_1_0.002%
MTPDFSGFLAFLRNACGSSSGS
>4786_143_1_0.002%
MSCWILIVLIALCGSGSGS
>4787_143_1_0.002%
MPHRRENFWLTIRCGSGSGS
>4788_143_1_0.002%
MHACLQNLAALLLYACGSGSGS
>4789_143_1_0.002%
MSVFSGLWLLLVLGCGSGSGS
>4790_143_1_0.002%
MALFISSLFCGSGSGS
>4791_143_1_0.002%
MSQRIGALIPSCGSGSGS
>4792_143_1_0.002%
MHACLQDFVPAFWSKCGSGSGS
>4793_143_1_0.002%
MGINHLPRCGSGSGS
>4794_143_1_0.002%
MHQCLATFFQLCAHCCGSGSGS
>4795_143_1_0.002%
MHLFLQQFITLLARNCGRGSGS
>4796_143_1_0.002%
MVCLPVYCGSGSGS
>4797_143_1_0.002%
MSWINWVLYVAYDPLDYGSGSGS
>4798_143_1_0.002%
MKPCLESFVYLMFGSGSGS
>4799_143_1_0.002%
MIWCVYLLGLIIQTICGSGSGS
>4800_143_1_0.002%
MHQCLYNLALLLSCGSCSGS
>4801_143_1_0.002%
MVTWSQLYQALWTGFCGSGSGS
>4802_143_1_0.002%
MDSCLSVSTLTSTSCGSGSGS
>4803_143_1_0.002%
MIWEFPCSSLNCGSGSGS
>4804_143_1_0.002%
MTPCFEQLFYTLLMFLCGSGSGS
>4805_143_1_0.002%
MFFCLYLLVYGAFLLCGSGSGS
>4806_143_1_0.002%
MSLFLDCWRGLLPFAKCGSGSGS
>4807_143_1_0.002%
MFPSLQPHSNCGSGSGS
>4808_143_1_0.002%
MSHRLENFWLTILYGSGRGS
>4809_143_1_0.002%
MQLCLSNFWSAWLLTCGSGSGS
>4810_143_1_0.002%
MLLCLVRLVQLYAIRCGSGSGS
>4811_143_1_0.002%
MPACLTNLWQLIVHSCGSGSGS
>4812_143_1_0.002%
MHWCLTLFWINLCGSGSGS
>4813_143_1_0.002%
MLYPDLNCGSGSGS
>4814_143_1_0.002%
MHACFQSLCVLLLKTCGSGSGS
>4815_143_1_0.002%
MFKFQRYRSLTIFCGSGSGS
>4816_143_1_0.002%
MYSSYMFHCGSGSGS
>4817_143_1_0.002%
MPECLTRFWLSYESCGSGSGS
>4818_143_1_0.002%
MALFCVLVAWLLIELCGSGSGS
>4819_143_1_0.002%
MFSNERIKFPNNCGSGSGS
>4820_143_1_0.002%
MYHRDCLALCGSGSGS
>4821_143_1_0.002%
MHRCLQGFLVLCYCGSGSGS
>4822_143_1_0.002%
MCNFWIWSYPCGSGSGS
>4823_143_1_0.002%
MYDWPHNPNCGSGSGS
>4824_143_1_0.002%
MDPSANWIVDLLTYGSGRGS
>4825_143_1_0.002%
MHACLNSVLESLLLYYCGSGSGS
>4826_143_1_0.002%
MRECLIGLTLLVYQFCGSGSGS
>4827_143_1_0.002%
MHACLASVWLVVNSHCGSCSGS
>4828_143_1_0.002%
MVVCHLTCRHCGSGSGS
>4829_143_1_0.002%
MHQCLSFMATTLFAYYCGSGSGS
>4830_143_1_0.002%
MPQCLTQVWGNIYALGSGSGS
>4831_143_1_0.002%
MRLTNFYYWADHTPNCGSGSGS
>4832_143_1_0.002%
MPSFMLYLVALLMSKLFGSGSGS
>4833_143_1_0.002%
MHECLTNVVSMFLKNGSGSGS
>4834_143_1_0.002%
MHPCLTGFLALLRTHCGSGSGS
>4835_143_1_0.002%
MHECLYGLILTLSSCGSGGGS
>4836_143_1_0.002%
MSFPINTACGSGSGS
>4837_143_1_0.002%
MHECLTYLWLTYLKKYCGSGSGS
>4838_143_1_0.002%
MHECLHHLFTSIWANCGSGSGS
>4839_143_1_0.002%
MHGCLQNFFLIVIQHCGSGSGS
>4840_143_1_0.002%
MQFCLTNLLNVYLQASCGSGSGS
>4841_143_1_0.002%
MSRHILLDPLWVTCGSGSGS
>4842_143_1_0.002%
MSHTICLTCCGSGSGS
>4843_143_1_0.002%
MHPCFSNLVRVLWMNCGSGSGS
>4844_143_1_0.002%
MTSTSVCIIILILSCGSGSGS
>4845_143_1_0.002%
MHGCLVQIVSLLYDSCGSGSGS
>4846_143_1_0.002%
MAQHLRVTHNLPCGSGSGS
>4847_143_1_0.002%
MHECVQSLLTLWLHNCGSGSGS
>4848_143_1_0.002%
MHLCLQWYFQTLLFNGCGGGSGS
>4849_143_1_0.002%
MHACMQNMIQNLYKHFCGSGSGS
>4850_143_1_0.002%
MHECISTTFTQILLKYCGSGSGS
>4851_143_1_0.002%
MYRPHWFIHCGSGSGS
>4852_143_1_0.002%
MHSCLLNFAATMCNYCGSGSGS
>4853_143_1_0.002%
MYPNCPLFNCGSGSGS
>4854_143_1_0.002%
MLDGLNTGHLLLWYIFCGSGSGS
>4855_143_1_0.002%
MQICDMHLNTDICGSGSGS
>4856_143_1_0.002%
MLPCGAWMFSFLLEHCGSGSGS
>4857_143_1_0.002%
MHPFTTNLWRVLTRCGSGSGS
>4858_143_1_0.002%
MHPCLTNFWLTICGSDSGS
>4859_143_1_0.002%
MKYCLEKLFLTLYATCGSGSGS
>4860_143_1_0.002%
MHRCLHDWWTIYMYFCGSGSGS
>4861_143_1_0.002%
MDSKCRWHSFSPFTSCGSGSGS
>4862_143_1_0.002%
MHQCLTTSMWRWYTLCGSGSGS
>4863_143_1_0.002%
MHECLERVLVSYVHVCGSGSGS
>4864_143_1_0.002%
MHYPHLSICGSGSGS
>4865_143_1_0.002%
MSTPMLLGYMCGSGSGS
>4866_143_1_0.002%
MPPNPHSCGSGSGS
>4867_143_1_0.002%
MHPCLSWVFSRALTYCCGSGSGS
>4868_143_1_0.002%
MPTYPPRNTICGSGSGS
>4869_143_1_0.002%
MSSCLTQFWTSRFTHCGSGSGS
>4870_143_1_0.002%
MHECLVALMAMWVSKCGSGSGS
>4871_143_1_0.002%
MVYNSTYTCGSGSGS
>4872_143_1_0.002%
MHECLYSSVITWCGSGSGS
>4873_143_1_0.002%
MSNTWQVFLDPWCYCVSGSGS
>4874_143_1_0.002%
MLGQPRMPYCTCGSGSGS
>4875_143_1_0.002%
MDLSCLIWFWLLWCGSGSGS
>4876_143_1_0.002%
MSALCDLCLVLIHLMCGSGSGS
>4877_143_1_0.002%
MSAGYCFLGARCCGSGSGS
>4878_143_1_0.002%
MYSTPPLPCGSGSGS
>4879_143_1_0.002%
MHECLATLWVTVFPVGSGSGS
>4880_143_1_0.002%
MHECLTHLIMCAYAYSCGSGSGS
>4881_143_1_0.002%
MSVFGSFSLYLRHGSGS
>4882_143_1_0.002%
MHYCLSNLMSIQLNKLCGSGSGS
>4883_143_1_0.002%
MYECLTLFSSALFLDCGSGSGS
>4884_143_1_0.002%
MLRSTSRTVGCGSGSGS
>4885_143_1_0.002%
MHWCLHDFLTNVIKQCGSGSGS
>4886_143_1_0.002%
MNWCLLSFISLLWAICGSGSGS
>4887_143_1_0.002%
MSLCILVIYECILLACGSGSGS
>4888_143_1_0.002%
MRIRIHICGSGSGS
>4889_143_1_0.002%
MSPDPLIPNCGSGSGS
>4890_143_1_0.002%
METCLFLVWALYQYLNCGSGSGS
>4891_143_1_0.002%
MCIVPPHCGSGSGS
>4892_143_1_0.002%
MLVPLLCSRCGSGSGS
>4893_143_1_0.002%
MYPGTLNISCGSGSGS
>4894_143_1_0.002%
MLLYHTRPLPFCGSGSGS
>4895_143_1_0.002%
MSVLLRFGLSMHQCGSGSGS
>4896_143_1_0.002%
MHLCTTTFWATLFEHYRGSGSGS
>4897_143_1_0.002%
MAFSSPRICGSGSGS
>4898_143_1_0.002%
MRCLAEFSYLLLEYYCGSGSGS
>4899_143_1_0.002%
MITCLSFLLAFVLLNCGSGSGS
>4900_143_1_0.002%
MHCLSALLTKFFATCGSGSGS
>4901_143_1_0.002%
MHECLVSYGNGWYNQCGSGSGS
>4902_143_1_0.002%
MPLLPLHVPRNCGSGSGS
>4903_143_1_0.002%
MIFRLLFVCGSGSGS
>4904_143_1_0.002%
MRTFNPLPCGSGSGS
>4905_143_1_0.002%
MSRCLTEFWSRPVCGSGSGS
>4906_143_1_0.002%
MEFCLLLTLVFSLLCGSGSGS
>4907_143_1_0.002%
MFLANAPNCGSGSGS
>4908_143_1_0.002%
MLISKYFKPPNCGSGSGS
>4909_143_1_0.002%
MHECISKTFTQILLKYCGSDSGS
>4910_143_1_0.002%
MHSTPMFHCGSGSGS
>4911_143_1_0.002%
MHPCLTSLFEQLISRSGGSGSGS
>4912_143_1_0.002%
MSRPRFPVCGSGSGS
>4913_143_1_0.002%
MKICLTDLITVLWQSCGSGSGS
>4914_143_1_0.002%
MQYCLTSFLTLVLDCGRGSGS
>4915_143_1_0.002%
MSYCLTGICLTLSGGGSGS
>4916_143_1_0.002%
MYSRYAGSMSCGSGSGS
>4917_143_1_0.002%
MHSCLSSFWINFSSCGSGSGS
>4918_143_1_0.002%
MDMEGKHVYLYSILTCGSGSGS
>4919_143_1_0.002%
MHPILNSSPTDCGSGSGS
>4920_143_1_0.002%
MSYCLTEFWSTLIHFGSGSGS
>4921_143_1_0.002%
MHACMSALWINLYNRHCGSGSGS
>4922_143_1_0.002%
MHQGLYDLFCVFSHSCGSGSGS
>4923_143_1_0.002%
MSRCLTSLWVSLHDRCGSGSGS
>4924_143_1_0.002%
MCCFQSYPNCGSGSGS
>4925_143_1_0.002%
MCYLANICGSGSGS
>4926_143_1_0.002%
MITCVFLLFVSWQLLCGSGSGS
>4927_143_1_0.002%
MHYCLPTLCAHLLRNGGSGSGS
>4928_143_1_0.002%
MSQCLSHLWIEVFLCGSGSGS
>4929_143_1_0.002%
MYDCVTVHHPSYCGSGSGS
>4930_143_1_0.002%
MLYPSHSVFCGSGSGS
>4931_143_1_0.002%
MPSICEAVICCFIHSCGSGSGS
>4932_143_1_0.002%
MLLCYYHLVKAFLSTCGSGSGS
>4933_143_1_0.002%
MQACLTHLWWSYYNYCGSGSGS
>4934_143_1_0.002%
MHECLHNLISFASSCGSGSGS
>4935_143_1_0.002%
MHECLRNLVLTVCGSGSGS
>4936_143_1_0.002%
MHECLSNCIRSLVSSWCGSGSGS
>4937_143_1_0.002%
MYRLLTSKQCCGSGSGS
>4938_143_1_0.002%
MHRCLAQLFSTMYDYCGIGSGS
>4939_143_1_0.002%
MHECLYLFLNSVITACGSGSGS
>4940_143_1_0.002%
MWPASASCGSGSGS
>4941_143_1_0.002%
MYTDPCSDSCGSGSGS
>4942_143_1_0.002%
MSSRLTSFWQQLYRQCGSGSGS
>4943_143_1_0.002%
MWKSMCLWTYLLVCYFCGSGSGS
>4944_143_1_0.002%
MCPAFTSSECGSGSGS
>4945_143_1_0.002%
MQARLSTFWISVYPWCGSGSGS
>4946_143_1_0.002%
MVRGTTLLCGSGSGS
>4947_143_1_0.002%
MHNCLTAFWCNIMQFCGSGSAS
>4948_143_1_0.002%
MSACRSWLHSRSVSCGSGSGS
>4949_143_1_0.002%
MYQCFRLVNYGRGSGS
>4950_143_1_0.002%
MQGRWYYIPLCKGSPSAATEDAGRGS
>4951_143_1_0.002%
MGVCKRVSNHKHSTTCGSGSGS
>4952_143_1_0.002%
MHACLVDLLSLWHVSCGSGSGS
>4953_143_1_0.002%
MEPTWRGFGNFLQNKCGSGSGS
>4954_143_1_0.002%
MYACLVSVWHACLDRCGSGSGS
>4955_143_1_0.002%
MTLTCDGLVWLYIFYYCGSGSGS
>4956_143_1_0.002%
MLSSRNHFCGSGSGS
>4957_143_1_0.002%
MSSLESFNDSLYPLGVCGSGSGS
>4958_143_1_0.002%
MPNSLNNNQCGSGSGS
>4959_143_1_0.002%
MHCLLSLVEHGMYFCGSGSGS
>4960_143_1_0.002%
MPECMQSLLTLWLHNCGSGSGS
>4961_143_1_0.002%
MSRCLNEYSLYLCGSGSGS
>4962_143_1_0.002%
MWYCILPQEYWYCGSGSGS
>4963_143_1_0.002%
MLYCLAVWLIVLNSACGSGSGS
>4964_143_1_0.002%
MCKIVLLIPCCGSGSGS
>4965_143_1_0.002%
MYESFPHYLELLMSSCGRGRGS
>4966_143_1_0.002%
MYTSFILCGSGSGS
>4967_143_1_0.002%
MNDISHFLELLWYGFCGSGSGS
>4968_143_1_0.002%
MTHCLENFWLTILCGSGSGS
>4969_143_1_0.002%
MHECMSNFVAILFTHTCGGGSGS
>4970_143_1_0.002%
MPHPIPYTCGSGSGS
>4971_143_1_0.002%
MLLASTPNCGSGSGS
>4972_143_1_0.002%
MSSCFTQFWTSWFTHRGSGSGS
>4973_143_1_0.002%
MSRLYFKLACGSGSGS
>4974_143_1_0.002%
MLTHSSSFCGSGSGS
>4975_143_1_0.002%
MHYCLVLLVNSVCGSGSGS
>4976_143_1_0.002%
MFGAYYTNCGSGSGS
>4977_143_1_0.002%
MSYCLTECWSTLIHCGSGSGS
>4978_143_1_0.002%
MSQWCNMYTTRALNCGSGSGS
>4979_143_1_0.002%
MSRLPKPIPCCGSGSGS
>4980_143_1_0.002%
MSMLHSKYIVFHCGSGSGS
>4981_143_1_0.002%
MHGCLQSLWSLWYLHCGSGS
>4982_143_1_0.002%
MHECCASLAMLTLSFLCGSGSGS
>4983_143_1_0.002%
MLPLNPHCGSGSGS
>4984_143_1_0.002%
MQSCLVDLWTALAYRCGSGSGS
>4985_143_1_0.002%
MYECVASLVTAYLEFCGSGSGS
>4986_143_1_0.002%
MHWCLYNLFVTARGSGSGS
>4987_143_1_0.002%
MSVLCALLAMYAFAYCGSGSGS
>4988_143_1_0.002%
MSQLCLILICSSGSGS
>4989_143_1_0.002%
MFYVWNPFVFKCGSGSVS
>4990_143_1_0.002%
MSWAFTEHRCGSGSGS
>4991_143_1_0.002%
MSLFVLESTTCGSGSGS
>4992_143_1_0.002%
MGVLSRIVPLHTYTTCGSGSGS
>4993_143_1_0.002%
MSCLSNLWLTASHFCGSGSGS
>4994_143_1_0.002%
MHQCLHDFARQVYIWHFGSGSGS
>4995_143_1_0.002%
MPCVHIDRTPCGSGSGS
>4996_143_1_0.002%
MHKCSTDLMGLLLAWSGGSGSGS
>4997_143_1_0.002%
MSLCLACTLFYAYLLCGSGSGS
>4998_143_1_0.002%
MYTTHINKCGSGSGS
>4999_143_1_0.002%
MSLQPYSNFGSGSGS
>5000_143_1_0.002%
MTWGLYPCILLLLLFCGSGSGS
